# Supplementary material for: Bioinformatics-Guided Experimental Validation Identifies NQO1 as a Senescence-Ferroptosis Hub in Liver Fibrosis
Source: Biomedicines. 2025 May 20;13(5):1249. doi: 10.3390/biomedicines13051249 (PMC12108982; doi:10.3390/biomedicines13051249)
Supplement: Supplementary file 1 [file biomedicines-13-01249-s001.zip]

Archive with 7 entries (7 files):
- Supplementary Figures.pdf
- Supplementary Table S1.xlsx
- Supplementary Table S2.xlsx
- Supplementary Table S3.xlsx
- Supplementary Table S4.xlsx
- Supplementary Table S5.xlsx
- Supplementary Table S6.pdf
