# Supplementary material for: Bioinformatics-Guided Experimental Validation Identifies NQO1 as a Senescence-Ferroptosis Hub in Liver Fibrosis
Source: Biomedicines. 2025 May 20;13(5):1249. doi: 10.3390/biomedicines13051249 (PMC12108982; doi:10.3390/biomedicines13051249)
Supplement: Supplementary file 1 [file biomedicines-13-01249-s001.zip › Supplementary Table S1.xlsx]

## Sheet: diff
	logFC	AveExpr	t	P.Value	adj.P.Val	B
ZHX3	-1.20824	0.403441	-13.5703	2.00535e-17	2.1544e-13	29.487
NDST1	-2.81983	1.29871	-13.5053	2.38359e-17	2.1544e-13	29.3182
TRIM25	-2.68012	1.11783	-13.0578	7.94496e-17	4.78737e-13	28.1416
NHSL1	-1.5008	0.989194	-12.5998	2.79585e-16	1.01081e-12	26.9097
KIAA0664	-1.29091	0.896613	-12.476	3.94556e-16	1.18873e-12	26.5722
ULK1	-2.16975	1.84984	-12.274	6.95204e-16	1.79532e-12	26.0167
RXRA	-9.86692	7.38318	-12.0824	1.19538e-15	2.41587e-12	25.4848
ARAF	-1.24861	1.25297	-12.0803	1.20279e-15	2.41587e-12	25.4788
AR	-4.16469	1.26177	-11.9595	1.69669e-15	2.78828e-12	25.141
SIK3	-1.52913	1.35566	-11.7852	2.7974e-15	3.88989e-12	24.6499
IL6R	-3.42722	0.941601	-11.6436	4.21093e-15	5.43721e-12	24.248
C4orf34	-4.16257	1.94254	-11.0735	2.24425e-14	2.53558e-11	22.602
FAM20C	-5.65856	4.77053	-10.9066	3.6918e-14	3.71104e-11	22.1119
HIPK2	-3.88948	1.21048	-10.9014	3.74975e-14	3.71104e-11	22.0965
EIF4G1	-5.13002	4.49324	-10.7326	6.22786e-14	5.62905e-11	21.5967
REPS1	-1.11399	1.94368	-10.4119	1.64908e-13	1.19241e-10	20.6369
DIAPH1	-1.09569	0.952645	-10.3473	2.00951e-13	1.38354e-10	20.442
ANPEP	-4.95496	4.86476	-10.3115	2.243e-13	1.4481e-10	20.3336
SARDH	-2.42084	1.15519	-10.2449	2.75236e-13	1.65848e-10	20.1318
RORA	-2.67866	1.51245	-10.1638	3.5348e-13	2.0155e-10	19.885
NDUFA1	5.32858	15.0771	10.0931	4.39892e-13	2.40967e-10	19.6692
ZBTB16	-2.64505	1.1988	-10.0604	4.86853e-13	2.58849e-10	19.5692
EIF4EBP2	-5.80846	4.61907	-9.99833	5.90266e-13	2.96396e-10	19.3791
STK35	-2.03668	2.52802	-9.96351	6.57809e-13	3.12927e-10	19.2722
KIAA1671	-5.65321	7.92316	-9.95118	6.83558e-13	3.16838e-10	19.2343
LARP1B	-1.07633	0.520673	-9.84077	9.64925e-13	4.04498e-10	18.8941
ARFGAP2	-1.05925	1.53799	-9.8314	9.93611e-13	4.04498e-10	18.8652
ITSN1	-2.03953	1.83155	-9.82957	9.9934e-13	4.04498e-10	18.8595
ZNF275	-1.58096	1.60187	-9.70932	1.45741e-12	5.48867e-10	18.487
SETD1B	-2.78227	2.90596	-9.61061	1.98915e-12	7.05057e-10	18.1799
HBXIP	6.94752	19.3723	9.51825	2.66392e-12	8.91772e-10	17.8915
ZCCHC14	-3.04959	2.25725	-9.49454	2.87184e-12	9.43897e-10	17.8173
GPR125	-1.60166	1.07544	-9.45397	3.26651e-12	1.01808e-09	17.6901
UBN1	-1.89226	2.62469	-9.41969	3.64245e-12	1.07942e-09	17.5825
MLXIPL	-1.85775	0.95487	-9.40547	3.81098e-12	1.11115e-09	17.5379
ATP11C	-2.68808	3.42667	-9.39511	3.93872e-12	1.13016e-09	17.5053
SMARCA2	-1.36695	1.21436	-9.33641	4.74889e-12	1.34134e-09	17.3206
TMEM192	-1.27719	0.946921	-9.28248	5.64126e-12	1.54511e-09	17.1505
ST3GAL1	-3.77702	2.96561	-9.27316	5.81199e-12	1.5508e-09	17.121
PMM1	-1.87944	1.27255	-9.272	5.83362e-12	1.5508e-09	17.1174
RPH3AL	-2.8954	3.24907	-9.23565	6.55305e-12	1.67304e-09	17.0025
ASB13	-2.28927	2.77439	-9.21136	7.08327e-12	1.74958e-09	16.9256
EDF1	4.28664	15.7124	9.20791	7.16207e-12	1.74958e-09	16.9147
FOXA1	-5.35896	4.90871	-9.18861	7.6192e-12	1.83643e-09	16.8536
PPARA	-5.71855	2.09623	-9.12994	9.19856e-12	2.181e-09	16.6675
SAPS2	-3.22315	2.38056	-9.12686	9.29008e-12	2.181e-09	16.6577
ZKSCAN1	-1.59554	0.586033	-9.12042	9.48421e-12	2.19803e-09	16.6373
MYL12A	6.41879	15.9666	9.07578	1.09493e-11	2.41379e-09	16.4954
SRRM2	-3.13963	5.18957	-9.04927	1.19255e-11	2.59731e-09	16.411
SORL1	-2.57457	1.43033	-9.00951	1.35571e-11	2.89318e-09	16.2843
UBE4A	-2.21187	9.38793	-8.93954	1.69972e-11	3.45234e-09	16.0609
MPST	-4.66017	3.92181	-8.9285	1.76155e-11	3.53817e-09	16.0256
GPER	-1.00354	0.521788	-8.89691	1.95126e-11	3.67427e-09	15.9245
NUCKS1	-2.23629	2.09452	-8.84628	2.29947e-11	4.19873e-09	15.7622
GOLGA3	-2.42519	3.55843	-8.79243	2.7391e-11	4.80725e-09	15.5894
CGN	-2.08231	2.1432	-8.77209	2.9264e-11	4.99061e-09	15.524
CRY2	-1.53373	1.21096	-8.76552	2.98964e-11	5.05082e-09	15.5029
TXNDC11	-2.0357	3.00702	-8.7397	3.25189e-11	5.39307e-09	15.4198
SLC25A44	-2.68041	3.95004	-8.72824	3.37556e-11	5.46214e-09	15.3829
KIAA0319L	-1.98028	1.78706	-8.72746	3.38419e-11	5.46214e-09	15.3804
MPDZ	-1.74552	1.07054	-8.65974	4.22071e-11	6.58363e-09	15.1621
OSBPL9	-1.67033	0.770388	-8.65945	4.22471e-11	6.58363e-09	15.1612
ZNF747	-4.36321	8.96412	-8.65261	4.32022e-11	6.64524e-09	15.1391
FOXK1	-2.69972	1.78341	-8.65137	4.33777e-11	6.64524e-09	15.1351
PHF8	-2.31736	2.65803	-8.64615	4.41238e-11	6.70274e-09	15.1182
MARVELD2	-2.50782	2.8585	-8.64085	4.48946e-11	6.763e-09	15.1011
IRGQ	-1.30004	1.76888	-8.6289	4.66826e-11	6.91706e-09	15.0625
PRKACA	-1.15507	2.43902	-8.62401	4.74341e-11	6.97127e-09	15.0467
ATP6V1G1	4.76659	13.383	8.57535	5.56225e-11	7.85537e-09	14.8894
NFIC	-3.0567	4.3654	-8.56323	5.78747e-11	8.11009e-09	14.8501
USP30	-1.01016	1.16345	-8.54452	6.15337e-11	8.41812e-09	14.7896
EMP2	-4.34629	6.42465	-8.46097	8.09474e-11	1.0452e-08	14.5186
CDC14B	-4.09947	2.39705	-8.43978	8.67858e-11	1.11264e-08	14.4497
KDM2A	-2.38443	4.03726	-8.39871	9.93452e-11	1.25585e-08	14.3162
TTC38	-5.61955	5.76978	-8.38049	1.05486e-10	1.32422e-08	14.2569
C3orf14	1.12175	1.29673	8.34623	1.18098e-10	1.46223e-08	14.1453
SEMA4G	-2.37009	1.32492	-8.32715	1.25768e-10	1.53616e-08	14.0831
UFC1	1.67341	4.81246	8.31534	1.30765e-10	1.58647e-08	14.0446
HLA-DRA	10.5067	14.086	8.29162	1.41421e-10	1.69302e-08	13.9672
EXPH5	-1.00461	0.510383	-8.27909	1.47399e-10	1.75298e-08	13.9263
CISD3	-1.28918	1.28975	-8.23423	1.70963e-10	1.99388e-08	13.7797
NOL9	-1.64658	2.34897	-8.23061	1.73024e-10	2.00497e-08	13.7679
PPP1R1A	-13.9367	6.19056	-8.19755	1.93029e-10	2.17538e-08	13.6598
ZCCHC24	-4.21616	4.50157	-8.17989	2.04663e-10	2.26975e-08	13.6019
COBLL1	-1.31994	0.652569	-8.165	2.15012e-10	2.36999e-08	13.5532
APOOL	-1.4798	1.68551	-8.16107	2.17834e-10	2.38653e-08	13.5403
THNSL2	-1.00482	0.786681	-8.13879	2.34536e-10	2.49394e-08	13.4673
TECR	-1.20077	1.69359	-8.13486	2.37611e-10	2.51187e-08	13.4544
SUB1	1.03914	1.87063	8.12469	2.4577e-10	2.58085e-08	13.4211
LPIN2	-4.19222	2.48725	-8.11958	2.49975e-10	2.59701e-08	13.4043
SETD1A	-1.19252	1.43651	-8.10388	2.6334e-10	2.70477e-08	13.3528
IQGAP2	-3.35694	4.70502	-8.08242	2.82797e-10	2.87197e-08	13.2824
FAM59A	-2.97206	1.59355	-8.03125	3.35235e-10	3.25809e-08	13.1143
JHDM1D	-1.23196	1.47374	-7.99199	3.82039e-10	3.61576e-08	12.9852
NADK	-4.25622	7.15333	-7.98702	3.8841e-10	3.65692e-08	12.9688
UBL5	4.17665	7.51674	7.9636	4.19938e-10	3.90406e-08	12.8917
GABARAPL2	2.03023	5.97292	7.96118	4.23333e-10	3.90406e-08	12.8837
PHLDB2	-1.14073	1.01478	-7.95968	4.25457e-10	3.90406e-08	12.8788
USMG5	6.55285	22.7626	7.93442	4.62834e-10	4.20435e-08	12.7956
PGPEP1	-3.71553	4.38394	-7.90302	5.13954e-10	4.59938e-08	12.6921
ZFP106	-1.19462	1.29349	-7.88929	5.38056e-10	4.72494e-08	12.6468
FURIN	-6.99456	5.89007	-7.86982	5.742e-10	4.99029e-08	12.5826
CAPN5	-1.13388	0.94013	-7.86079	5.918e-10	5.11865e-08	12.5527
STK11	-2.52195	4.16189	-7.85111	6.11259e-10	5.20202e-08	12.5208
SSTR1	-2.04804	0.878319	-7.85028	6.1295e-10	5.20202e-08	12.518
PAPD7	-2.40346	2.57055	-7.83289	6.49637e-10	5.46208e-08	12.4606
DCN	15.9196	24.2709	7.83035	6.55172e-10	5.48313e-08	12.4522
PIK3R1	-3.60819	3.55832	-7.82808	6.60164e-10	5.49944e-08	12.4447
HDLBP	-2.46785	4.16081	-7.82336	6.70673e-10	5.56135e-08	12.4291
MGLL	-2.08473	2.08506	-7.80723	7.07835e-10	5.76376e-08	12.3758
RPL24	5.31306	26.685	7.80251	7.1912e-10	5.81329e-08	12.3602
ABHD15	-1.04475	0.693362	-7.802	7.2035e-10	5.81329e-08	12.3585
ADRA1A	-3.05536	1.18233	-7.79027	7.49177e-10	5.99242e-08	12.3198
GYG2	-1.63881	0.944298	-7.78235	7.69289e-10	6.07268e-08	12.2936
UBE2E1	2.19405	4.22153	7.76906	8.04308e-10	6.29414e-08	12.2496
RPL10A	4.96557	13.9647	7.7576	8.35768e-10	6.51214e-08	12.2117
GATAD2B	-1.47293	2.40115	-7.75599	8.40288e-10	6.51926e-08	12.2064
SC5DL	-3.08208	2.79212	-7.75328	8.47963e-10	6.5507e-08	12.1974
JMJD5	-1.59078	0.931851	-7.75054	8.55778e-10	6.58224e-08	12.1883
RHOBTB3	-1.18854	2.01416	-7.74529	8.70958e-10	6.64317e-08	12.171
DHTKD1	-3.40013	2.43457	-7.73771	8.93367e-10	6.78546e-08	12.1459
YPEL2	-2.98297	1.29886	-7.68327	1.07226e-09	7.94396e-08	11.9656
POLD2	-2.36698	3.10169	-7.59988	1.41874e-09	1.03414e-07	11.689
MKNK2	-2.1201	2.86158	-7.59586	1.43806e-09	1.03611e-07	11.6756
KLF9	-2.73866	1.652	-7.59292	1.45234e-09	1.04183e-07	11.6659
TNPO3	-1.64953	2.02796	-7.57804	1.52686e-09	1.09095e-07	11.6164
HS3ST3B1	-5.64172	6.86297	-7.57661	1.53421e-09	1.09189e-07	11.6117
REXO1	-1.96184	2.08802	-7.57322	1.55179e-09	1.10007e-07	11.6004
ETNK2	-1.3912	0.744629	-7.56908	1.57358e-09	1.11116e-07	11.5867
ZYG11B	-3.37609	2.72646	-7.55722	1.6376e-09	1.1474e-07	11.5473
GJB1	-4.41221	3.95308	-7.55591	1.64485e-09	1.14803e-07	11.5429
TMEM126B	2.27192	6.46263	7.54784	1.69009e-09	1.17507e-07	11.5161
KCNN2	-1.41949	0.368626	-7.52919	1.79954e-09	1.22756e-07	11.4541
KIF1B	-1.59406	2.04045	-7.52679	1.81416e-09	1.23288e-07	11.4461
PRICKLE4	2.6635	8.01979	7.52493	1.82557e-09	1.23599e-07	11.44
SUN2	-1.26372	1.49996	-7.50467	1.95443e-09	1.31094e-07	11.3726
FZD4	-1.29755	1.37835	-7.50387	1.95971e-09	1.31094e-07	11.3699
SHMT2	-3.27137	4.70688	-7.50303	1.96528e-09	1.31094e-07	11.3671
SEC16A	-3.61839	5.43005	-7.48078	2.11818e-09	1.39237e-07	11.2931
NPLOC4	-1.26482	2.22274	-7.4748	2.16132e-09	1.41047e-07	11.2732
CDHR5	-2.81068	1.97295	-7.43523	2.46968e-09	1.57754e-07	11.1415
GRINA	-1.08068	1.62207	-7.42619	2.54615e-09	1.60932e-07	11.1114
PPP2R1B	-5.6495	7.8122	-7.42015	2.59858e-09	1.63674e-07	11.0913
ATP7B	-2.47418	1.77656	-7.40472	2.73738e-09	1.70633e-07	11.0399
C5orf4	-3.76635	2.34425	-7.39303	2.84758e-09	1.76287e-07	11.0009
ABHD14B	-3.97457	5.61057	-7.38908	2.88577e-09	1.78009e-07	10.9878
IAH1	3.89466	10.1682	7.38812	2.89509e-09	1.78009e-07	10.9846
CBS	-2.14863	1.48856	-7.3836	2.93965e-09	1.80136e-07	10.9695
RPL31	8.61693	31.8375	7.38108	2.96472e-09	1.81058e-07	10.9611
OS9	-1.64901	4.13896	-7.3664	3.1154e-09	1.88984e-07	10.9122
AQP3	-5.02642	7.09743	-7.35154	3.2757e-09	1.95428e-07	10.8626
TBX3	-4.27099	3.9904	-7.33255	3.49264e-09	2.06328e-07	10.7993
R3HDM2	-4.34379	9.46047	-7.33087	3.51256e-09	2.06829e-07	10.7937
INSR	-6.67769	9.28559	-7.3215	3.62555e-09	2.10737e-07	10.7624
FOXN3	-1.3877	2.7759	-7.30571	3.82433e-09	2.19378e-07	10.7097
IL32	9.02128	13.8033	7.30505	3.83285e-09	2.19378e-07	10.7075
SLC25A42	-4.60903	3.12998	-7.29469	3.96944e-09	2.25647e-07	10.673
C10orf114	-1.75091	0.874081	-7.2887	4.05055e-09	2.28818e-07	10.653
KLHDC2	-3.55875	6.41198	-7.27734	4.20927e-09	2.36307e-07	10.6151
SIK2	-1.1036	0.898986	-7.26943	4.32327e-09	2.41956e-07	10.5887
RAB10	2.24279	5.91258	7.26835	4.33918e-09	2.42097e-07	10.585
RC3H1	-1.85612	4.7177	-7.26533	4.38365e-09	2.43186e-07	10.575
CLMN	-1.58791	1.0911	-7.2652	4.38561e-09	2.43186e-07	10.5745
WIPF2	-1.07745	1.40877	-7.24237	4.73772e-09	2.58743e-07	10.4983
PSMA6	3.04207	9.23995	7.21805	5.14411e-09	2.76756e-07	10.4171
CREBBP	-1.98822	5.52054	-7.19114	5.63483e-09	3.01363e-07	10.3271
KBTBD11	-1.50309	1.30111	-7.17532	5.945e-09	3.15155e-07	10.2742
SURF4	-2.51647	2.87187	-7.16464	6.16392e-09	3.25805e-07	10.2386
SFRS11	-3.15434	3.7489	-7.1626	6.20673e-09	3.27111e-07	10.2317
FAM134C	-3.02936	5.08953	-7.14053	6.68853e-09	3.48337e-07	10.1579
TTPAL	-3.4824	2.28624	-7.13773	6.75242e-09	3.48753e-07	10.1486
DYNLT1	1.18031	2.23387	7.13417	6.83433e-09	3.51978e-07	10.1367
MTMR10	-1.27009	3.43242	-7.11618	7.2641e-09	3.71606e-07	10.0765
NOL7	2.60186	5.20651	7.10632	7.5108e-09	3.81384e-07	10.0435
TMEM56	-2.01255	1.6951	-7.09377	7.83746e-09	3.9397e-07	10.0015
PIGY	1.77807	5.291	7.0878	7.99757e-09	4.00477e-07	9.98154
PEX5	-1.44294	1.76181	-7.08297	8.12982e-09	4.03744e-07	9.96535
RPL35A	11.3485	50.5646	7.07692	8.29819e-09	4.08737e-07	9.94513
CYTSA	-1.59515	3.20632	-7.0759	8.32698e-09	4.0904e-07	9.94171
ZC3H7B	-1.12293	1.32292	-7.06895	8.52561e-09	4.16534e-07	9.91845
KLF15	-1.55169	1.01114	-7.05494	8.9405e-09	4.35626e-07	9.87156
YARS2	1.13004	3.21779	7.05269	9.00908e-09	4.37788e-07	9.86402
IFI6	14.1176	25.0225	7.04607	9.21387e-09	4.45345e-07	9.84184
PDCD5	4.50755	9.27342	7.01096	1.03796e-08	4.91183e-07	9.7243
ITM2B	3.90857	13.6292	6.99855	1.08264e-08	5.07016e-07	9.68272
SLC35D1	-4.46446	3.73183	-6.98948	1.11649e-08	5.17509e-07	9.65234
CAMK1D	-1.23211	0.851479	-6.98246	1.14341e-08	5.2863e-07	9.62884
CASP1	2.1991	2.56267	6.9679	1.2014e-08	5.52612e-07	9.58003
TOMM40L	-2.23912	3.77482	-6.96104	1.22972e-08	5.64203e-07	9.55705
CCNY	-2.20382	4.8124	-6.94983	1.27744e-08	5.81672e-07	9.51949
ZNF444	-1.52233	2.38549	-6.94495	1.29876e-08	5.89893e-07	9.50316
CCT8	3.24417	10.6336	6.93944	1.3233e-08	5.98033e-07	9.4847
SLC46A1	-1.08891	0.931806	-6.93015	1.36577e-08	6.15688e-07	9.45353
MEA1	1.95678	3.69095	6.9223	1.40266e-08	6.30745e-07	9.42724
ZNF207	2.98475	5.33768	6.91602	1.43294e-08	6.4117e-07	9.40618
DYNLL1	5.29823	16.76	6.90888	1.46812e-08	6.52068e-07	9.38226
SEC14L2	-1.65933	0.955345	-6.89813	1.52277e-08	6.69759e-07	9.34621
DGAT2	-1.30884	0.986088	-6.89178	1.55598e-08	6.8117e-07	9.32493
RPSA	1.49801	2.3732	6.89162	1.5568e-08	6.8117e-07	9.32441
SYVN1	-2.49035	2.52828	-6.89015	1.5646e-08	6.81526e-07	9.31948
TMEM57	-2.34923	2.8799	-6.88425	1.59631e-08	6.92003e-07	9.29969
RPS7	4.88249	16.0175	6.88265	1.60499e-08	6.94102e-07	9.29434
RALGPS2	-1.05136	0.99567	-6.8808	1.61512e-08	6.96814e-07	9.28814
C16orf53	-1.21646	1.59285	-6.87033	1.67364e-08	7.20198e-07	9.25303
IRS1	-3.45722	4.16164	-6.85411	1.76855e-08	7.52236e-07	9.19864
PHLPP1	-1.27236	0.428247	-6.84452	1.82718e-08	7.71727e-07	9.16647
SCAP	-1.44381	2.34881	-6.84247	1.83993e-08	7.75301e-07	9.15961
SRPR	-3.62439	9.76224	-6.82384	1.96031e-08	8.18396e-07	9.09712
ERBB3	-5.08813	5.91251	-6.81942	1.98998e-08	8.26961e-07	9.08231
GOLGA4	-2.02142	2.16474	-6.80669	2.07805e-08	8.55693e-07	9.0396
PSMC2	3.34219	10.0018	6.80457	2.0931e-08	8.5993e-07	9.03249
RPL23A	1.5761	3.04132	6.79917	2.13192e-08	8.73896e-07	9.01436
PAIP2B	-1.97733	1.21048	-6.79792	2.14099e-08	8.75625e-07	9.01018
IRS2	-7.31455	13.7348	-6.79636	2.1524e-08	8.78304e-07	9.00494
PDE8A	-1.05536	2.57737	-6.78555	2.23304e-08	9.09159e-07	8.96867
FNIP2	-4.51163	4.01685	-6.78081	2.26931e-08	9.18867e-07	8.95279
ZNF281	-1.90008	2.04907	-6.78045	2.27213e-08	9.18867e-07	8.95156
TSPAN4	1.08704	1.84786	6.77553	2.31045e-08	9.30201e-07	8.93507
PAN2	-1.8351	1.56796	-6.74569	2.5574e-08	1.01828e-06	8.83496
POLR2A	-1.10165	1.9025	-6.73894	2.6168e-08	1.03965e-06	8.81232
SERINC3	-1.27536	3.06501	-6.73368	2.66405e-08	1.05076e-06	8.79468
C20orf11	-1.25369	4.0982	-6.73325	2.66802e-08	1.05076e-06	8.79321
PSMA7	3.82643	10.1456	6.731	2.68852e-08	1.05653e-06	8.78566
N4BP2L1	-4.79695	4.99546	-6.71055	2.88228e-08	1.1205e-06	8.71706
C5orf32	4.09538	9.80703	6.70161	2.97134e-08	1.15017e-06	8.68706
SEC63	-1.24195	1.63563	-6.69204	3.06979e-08	1.17819e-06	8.65494
ST3GAL6	-5.24519	4.69004	-6.68999	3.09124e-08	1.1814e-06	8.64807
COX6B1	3.76232	17.5736	6.67306	3.27466e-08	1.24362e-06	8.59126
SERPINF2	-6.77331	5.3627	-6.67045	3.3039e-08	1.24947e-06	8.58249
SFRS2IP	-2.06937	3.07951	-6.66127	3.40882e-08	1.28378e-06	8.55168
SAP18	3.14985	11.5711	6.6596	3.42829e-08	1.28842e-06	8.54607
KLHDC10	-4.18039	3.07952	-6.65663	3.46318e-08	1.29884e-06	8.53609
RNF7	4.65173	9.5663	6.63552	3.72121e-08	1.37845e-06	8.46527
SH3BGRL	3.90998	5.53275	6.62945	3.79893e-08	1.40436e-06	8.4449
TSPAN33	-1.18935	1.20818	-6.62599	3.84398e-08	1.41206e-06	8.43328
CYP4F11	-3.41862	2.50851	-6.5983	4.22428e-08	1.53956e-06	8.34032
HLF	-3.34965	2.13785	-6.59593	4.25839e-08	1.54887e-06	8.33239
C21orf30	-1.32961	0.707244	-6.58469	4.42467e-08	1.59969e-06	8.29465
SNRNP27	1.53262	4.90201	6.57354	4.59595e-08	1.655e-06	8.25723
GTF3C6	1.48964	3.6289	6.54904	4.99596e-08	1.77779e-06	8.17501
PTMS	-4.0883	4.51173	-6.54314	5.09746e-08	1.81035e-06	8.15519
UBE2G2	-1.15413	3.54683	-6.54214	5.11484e-08	1.81296e-06	8.15184
CMTM8	-2.11231	2.18816	-6.5267	5.39112e-08	1.89971e-06	8.10001
GIMAP5	3.87715	6.42084	6.52055	5.50519e-08	1.93238e-06	8.07939
WBP5	1.16644	1.54719	6.51388	5.6318e-08	1.96917e-06	8.05699
TMEM120A	-1.23825	1.93302	-6.50602	5.78477e-08	2.01875e-06	8.03059
ZBTB33	2.19691	4.47821	6.50297	5.84505e-08	2.03194e-06	8.02038
NDUFA12	2.79774	12.3415	6.48641	6.18432e-08	2.12536e-06	7.96481
SORD	-7.31987	4.33634	-6.4818	6.28231e-08	2.15494e-06	7.94932
TAF10	2.82541	8.15272	6.48081	6.30362e-08	2.15815e-06	7.94599
CNN3	2.86743	9.47107	6.47323	6.46842e-08	2.20831e-06	7.92057
DEPDC7	-3.1079	2.20699	-6.47175	6.50127e-08	2.21325e-06	7.91558
LCAT	-1.95201	1.10641	-6.46157	6.73078e-08	2.27851e-06	7.88141
HECTD1	-2.26055	5.46841	-6.45347	6.919e-08	2.3162e-06	7.85425
FAM83H	-2.42201	3.5235	-6.44762	7.05833e-08	2.35412e-06	7.83462
GSDMB	-1.48633	0.864044	-6.44699	7.07353e-08	2.35453e-06	7.8325
DAD1	3.37053	10.4201	6.44649	7.0856e-08	2.35453e-06	7.83082
UBE3A	-1.13383	2.29107	-6.43945	7.25764e-08	2.40286e-06	7.80719
CANX	-1.88217	1.66843	-6.43049	7.48273e-08	2.46385e-06	7.77712
PARP16	-1.11691	1.92201	-6.42595	7.59937e-08	2.49711e-06	7.76189
NFATC3	-2.79089	4.44371	-6.41763	7.81789e-08	2.54638e-06	7.73397
PPA1	5.01355	16.1354	6.41082	8.00149e-08	2.59794e-06	7.71112
IL28RA	-1.74629	1.55448	-6.41069	8.00495e-08	2.59794e-06	7.71069
C5orf33	-2.71947	2.44892	-6.40704	8.10527e-08	2.62109e-06	7.69843
ASGR1	-5.042	4.92164	-6.39386	8.47743e-08	2.71714e-06	7.65423
EFHD1	-3.58809	2.9463	-6.38756	8.6615e-08	2.77122e-06	7.63308
MRPL37	-1.46296	2.06275	-6.38219	8.82151e-08	2.79766e-06	7.61506
ATP6V1E1	1.76638	4.66924	6.37883	8.92291e-08	2.81992e-06	7.6038
NR1I2	-1.77661	1.18678	-6.36909	9.22405e-08	2.90493e-06	7.57113
UXT	2.63888	8.00611	6.36435	9.37429e-08	2.942e-06	7.55522
UPB1	-1.33571	0.743731	-6.36085	9.48685e-08	2.96702e-06	7.54347
NID1	-1.00824	1.17608	-6.35817	9.57372e-08	2.98568e-06	7.5345
FCER1G	12.4351	18.9511	6.34611	9.97543e-08	3.09764e-06	7.49404
EI24	-2.0952	3.134	-6.33194	1.04691e-07	3.23503e-06	7.4465
TTC1	1.32753	3.06837	6.32752	1.06279e-07	3.27435e-06	7.43167
STX8	1.39947	3.88428	6.32639	1.06687e-07	3.27435e-06	7.4279
CCDC53	1.83912	5.14848	6.32544	1.07034e-07	3.27942e-06	7.4247
ABCC9	-1.79324	2.4005	-6.32487	1.07243e-07	3.28027e-06	7.42278
BCKDHA	-1.15817	1.48713	-6.32378	1.07642e-07	3.2869e-06	7.41913
DTD1	1.2279	2.0643	6.32114	1.08616e-07	3.30668e-06	7.41027
RPS27	3.23228	10.2884	6.31174	1.12149e-07	3.38607e-06	7.37876
GLG1	-1.67267	1.95682	-6.31161	1.12201e-07	3.38607e-06	7.37831
WBP2	-2.22074	5.4956	-6.30393	1.15174e-07	3.45846e-06	7.35257
RPS27A	2.12077	8.41242	6.30321	1.15458e-07	3.46126e-06	7.35014
RPS19	7.20545	23.9272	6.29616	1.18265e-07	3.53953e-06	7.3265
CRKL	-1.45633	4.86463	-6.2756	1.26847e-07	3.75288e-06	7.25756
LUM	8.37949	10.9064	6.27414	1.27477e-07	3.75943e-06	7.25269
NUCB1	-3.32467	7.27203	-6.26816	1.30105e-07	3.82879e-06	7.23261
HLA-DRB1	3.67866	4.09848	6.26351	1.32181e-07	3.87894e-06	7.21704
GIMAP4	2.54296	3.16655	6.25322	1.36897e-07	3.99789e-06	7.18254
SLC43A1	-2.63868	2.99946	-6.24364	1.41439e-07	4.10399e-06	7.15043
TEF	-1.12758	0.546418	-6.24263	1.41924e-07	4.11149e-06	7.14705
BAAT	-7.69083	6.67267	-6.23743	1.44465e-07	4.17172e-06	7.1296
SCLY	-2.87849	3.37995	-6.23366	1.46329e-07	4.21879e-06	7.11698
GOLM1	4.24507	5.38314	6.22774	1.4931e-07	4.27745e-06	7.09714
CHRNA4	-1.1936	0.397384	-6.227	1.49688e-07	4.28151e-06	7.09465
C10orf26	-1.19731	1.48719	-6.22533	1.50542e-07	4.29913e-06	7.08906
RWDD1	1.08508	3.50307	6.20993	1.58653e-07	4.50938e-06	7.03743
FBXO21	-1.47418	1.81232	-6.20016	1.64017e-07	4.62034e-06	7.00472
MME	-1.99644	1.26201	-6.19958	1.64346e-07	4.62034e-06	7.00275
FLI1	3.56195	5.62264	6.19187	1.68717e-07	4.72853e-06	6.97693
MPDU1	-2.10659	3.74027	-6.18034	1.75474e-07	4.88233e-06	6.93831
PROX1	-3.2191	2.5153	-6.18011	1.75613e-07	4.88233e-06	6.93753
SLCO1B3	-4.54543	2.56884	-6.15437	1.91702e-07	5.23722e-06	6.85131
CDA	-1.21362	1.14076	-6.15106	1.93872e-07	5.27804e-06	6.84025
YWHAB	5.81059	15.9506	6.14891	1.95302e-07	5.301e-06	6.83302
PNRC2	1.27438	4.37323	6.14227	1.99765e-07	5.40241e-06	6.8108
LARGE	-2.42247	3.33314	-6.14209	1.9989e-07	5.40241e-06	6.81018
POLR2K	1.05477	2.89159	6.14202	1.99934e-07	5.40241e-06	6.80997
CPSF7	-1.93418	4.30148	-6.13432	2.05246e-07	5.51296e-06	6.78418
C1orf54	2.41543	3.08712	6.13172	2.07074e-07	5.55382e-06	6.77546
SMOC1	-4.70402	3.09439	-6.1265	2.10784e-07	5.63659e-06	6.758
ABCB1	1.1405	2.83919	6.12424	2.12417e-07	5.66352e-06	6.75041
SNTB1	-2.20923	1.69391	-6.11279	2.20856e-07	5.83685e-06	6.71211
SENP6	-1.09628	2.57854	-6.10124	2.29718e-07	6.0622e-06	6.67343
CLDND1	1.79035	6.3815	6.09535	2.34365e-07	6.15227e-06	6.65373
SAT2	-5.00189	8.48526	-6.09519	2.34492e-07	6.15227e-06	6.6532
H6PD	-2.36827	2.57248	-6.08741	2.40785e-07	6.28502e-06	6.62716
ZDHHC14	-1.48246	2.85003	-6.08722	2.40943e-07	6.28502e-06	6.62652
SFXN2	-2.41593	2.53267	-6.07975	2.4715e-07	6.42838e-06	6.60152
BOLA3	1.87524	3.87918	6.07608	2.50258e-07	6.47608e-06	6.58923
DIMT1L	2.04497	5.05174	6.06774	2.57466e-07	6.62993e-06	6.56132
COX7B	4.09619	18.8979	6.06391	2.60844e-07	6.69785e-06	6.5485
SEC24B	-1.7173	3.509	-6.04893	2.74481e-07	7.01809e-06	6.49842
PPP2CB	3.12045	10.9195	6.04527	2.77919e-07	7.07576e-06	6.48618
NSUN2	-2.94701	10.0756	-6.042	2.81032e-07	7.13514e-06	6.47523
MOSC2	-4.35247	4.38155	-6.04024	2.82717e-07	7.16786e-06	6.46936
VPS29	1.09816	3.52171	6.03266	2.90105e-07	7.32435e-06	6.444
CYP3A5P2	-4.78224	2.47589	-6.01254	3.10664e-07	7.789e-06	6.37672
COX7A2	3.80895	11.9586	6.00695	3.1662e-07	7.91637e-06	6.35805
CLDN14	-1.0267	0.627867	-6.0052	3.18512e-07	7.94172e-06	6.3522
VCAM1	3.45188	5.16575	6.00185	3.22166e-07	8.02176e-06	6.34099
C2orf72	-2.06423	1.73095	-6.00002	3.2418e-07	8.06079e-06	6.33487
GLUD1	-5.89932	10.2773	-5.997	3.2752e-07	8.1215e-06	6.3248
VAV2	-2.47609	5.26343	-5.99406	3.30819e-07	8.19207e-06	6.31495
FAM134A	-1.25124	3.37973	-5.99283	3.32198e-07	8.21496e-06	6.31086
TNFAIP8L1	-1.59329	1.87922	-5.99028	3.35095e-07	8.27528e-06	6.30233
VAMP3	1.44169	3.199	5.98336	3.43071e-07	8.44916e-06	6.27922
NR1H3	-2.04576	3.63789	-5.98091	3.45946e-07	8.50839e-06	6.27102
RAB32	2.76146	5.04017	5.97936	3.47774e-07	8.54172e-06	6.26584
ALDH4A1	-5.18175	6.33739	-5.97257	3.55897e-07	8.70576e-06	6.24315
GANAB	-1.67018	6.85804	-5.96343	3.67132e-07	8.93222e-06	6.21262
SNX6	1.59962	2.86436	5.95488	3.77957e-07	9.15862e-06	6.18407
ITGAV	3.32197	5.27707	5.95006	3.842e-07	9.28501e-06	6.16798
TM9SF4	-1.09159	2.39012	-5.94953	3.849e-07	9.2895e-06	6.16619
ACTR10	1.28692	3.86718	5.94752	3.87533e-07	9.34058e-06	6.15949
SLC6A1	-3.30328	2.11168	-5.93815	4.00079e-07	9.57911e-06	6.1282
TCL1B	-5.33995	2.25061	-5.93276	4.07479e-07	9.70486e-06	6.1102
POLDIP2	-1.79534	4.08678	-5.92399	4.19801e-07	9.97206e-06	6.08093
SLC35E1	-1.61887	4.7518	-5.921	4.241e-07	1.00478e-05	6.07092
CHERP	-1.11251	2.92513	-5.91867	4.27462e-07	1.01142e-05	6.06317
SLC5A3	-2.00439	0.961649	-5.90434	4.48797e-07	1.05913e-05	6.01534
C12orf45	1.95629	3.47262	5.90365	4.49854e-07	1.06024e-05	6.01303
YWHAH	3.68775	7.92163	5.89688	4.60312e-07	1.07786e-05	5.99046
SLC19A2	-2.82859	2.96413	-5.89537	4.62687e-07	1.08164e-05	5.9854
MOSC1	-3.51077	2.38904	-5.88815	4.74169e-07	1.10174e-05	5.96133
PTPN3	-2.03415	1.73953	-5.87984	4.87744e-07	1.13183e-05	5.93361
FOXO3	-3.21111	4.24051	-5.87569	4.94678e-07	1.14498e-05	5.91975
PHPT1	2.21631	4.05654	5.87474	4.96274e-07	1.1472e-05	5.91659
CBFB	1.90819	4.28319	5.86406	5.1461e-07	1.18505e-05	5.88097
ATAD1	1.0628	3.2804	5.86004	5.21684e-07	1.19828e-05	5.86757
SNHG6	1.43221	3.72235	5.85933	5.2294e-07	1.19964e-05	5.8652
MPV17	3.24255	5.14094	5.85713	5.26863e-07	1.20711e-05	5.85787
PDIA5	-1.57775	2.30908	-5.85298	5.34343e-07	1.2227e-05	5.84403
HNRNPM	-1.16338	3.17157	-5.8524	5.35393e-07	1.22355e-05	5.8421
SDF2	1.39414	4.38088	5.85155	5.36942e-07	1.22554e-05	5.83926
UBXN4	-1.79325	5.02897	-5.84029	5.57861e-07	1.26689e-05	5.80174
GMFG	3.63344	4.7947	5.83773	5.62737e-07	1.27476e-05	5.7932
RPS29	4.20198	25.1601	5.83514	5.67711e-07	1.28206e-05	5.78456
ERGIC1	-4.84467	10.8532	-5.83205	5.73682e-07	1.29168e-05	5.77429
OLA1	1.83453	4.68144	5.832	5.73778e-07	1.29168e-05	5.77413
SLC2A3P1	-1.31622	2.61167	-5.83037	5.76974e-07	1.29726e-05	5.76867
SLC43A3	-2.69605	4.98884	-5.82968	5.78322e-07	1.29867e-05	5.76638
DCK	1.05918	1.6223	5.82303	5.91519e-07	1.32502e-05	5.74423
DNAJC12	-1.45715	1.02869	-5.81058	6.17059e-07	1.377e-05	5.70274
ELL2	-2.25556	2.36584	-5.81012	6.18026e-07	1.377e-05	5.70121
FKBP1A	3.97185	9.71549	5.80987	6.18533e-07	1.377e-05	5.7004
DNAJC8	2.32025	5.42991	5.80905	6.20268e-07	1.37916e-05	5.69765
SLC47A1	-8.10436	6.89911	-5.79959	6.40491e-07	1.41716e-05	5.66617
PPAP2B	-1.15827	0.706185	-5.79807	6.43811e-07	1.42276e-05	5.66109
GYG1	3.39434	6.49491	5.79514	6.5025e-07	1.43455e-05	5.65133
DNAJC15	4.22763	9.97442	5.79258	6.5591e-07	1.4442e-05	5.64282
RGL1	4.31589	6.71178	5.79067	6.60171e-07	1.45005e-05	5.63646
TSG101	1.00816	4.53557	5.77347	6.99833e-07	1.52973e-05	5.57921
TRAPPC4	2.90736	6.59728	5.77209	7.0313e-07	1.53364e-05	5.5746
RRAGA	1.48209	7.05291	5.77201	7.03319e-07	1.53364e-05	5.57434
CXCL2	-5.81487	7.05568	-5.76622	7.17265e-07	1.56217e-05	5.55507
C1orf115	-3.01288	3.25685	-5.76357	7.23736e-07	1.57437e-05	5.54626
MTHFD2	1.16886	1.38136	5.75424	7.46989e-07	1.6191e-05	5.51523
TAF12	1.65726	5.54033	5.74742	7.64469e-07	1.65303e-05	5.49254
METTL5	1.1357	2.59534	5.74502	7.70708e-07	1.66453e-05	5.48456
BEX4	3.32383	4.08743	5.74014	7.83576e-07	1.68829e-05	5.46832
TMEM97	-4.6752	8.21315	-5.73977	7.84556e-07	1.68838e-05	5.46709
CYB5D2	-1.24544	2.18619	-5.73842	7.88151e-07	1.6941e-05	5.46261
TRAPPC5	1.44145	3.91396	5.73616	7.94223e-07	1.70513e-05	5.45508
C14orf2	3.0656	8.18183	5.7336	8.01134e-07	1.71793e-05	5.44658
CCDC43	1.00614	2.39094	5.72546	8.23552e-07	1.75766e-05	5.41951
TMOD3	1.85989	5.86299	5.72214	8.32858e-07	1.77333e-05	5.40849
SRD5A3	1.09482	1.92791	5.72134	8.35128e-07	1.77607e-05	5.40582
MAZ	-3.03983	5.74401	-5.71955	8.40196e-07	1.78266e-05	5.39988
CD2BP2	1.19922	1.9932	5.71583	8.50863e-07	1.80106e-05	5.38751
RPL4	3.88525	17.9309	5.71432	8.55227e-07	1.80607e-05	5.38249
MYCBP2	-1.21209	1.48873	-5.71342	8.57844e-07	1.80948e-05	5.37949
UBA3	1.29873	3.41392	5.71029	8.66972e-07	1.82223e-05	5.36911
SLC16A2	-2.69197	2.75182	-5.70954	8.69197e-07	1.82223e-05	5.3666
HKDC1	2.16582	2.1855	5.69987	8.98118e-07	1.87474e-05	5.33449
TCTN1	1.04591	1.79188	5.69817	9.03303e-07	1.88339e-05	5.32885
NDUFA7	1.04163	2.15117	5.68662	9.39348e-07	1.95179e-05	5.29048
DNMBP	-2.54624	4.83846	-5.68019	9.60025e-07	1.9879e-05	5.26913
RPL35	5.11967	15.5636	5.67756	9.68621e-07	2.00112e-05	5.26038
SIGMAR1	-1.68219	3.14652	-5.67412	9.79951e-07	2.01991e-05	5.24898
SSBP1	1.2261	3.92556	5.65716	1.03787e-06	2.12717e-05	5.19267
MANBAL	1.47986	3.73671	5.65442	1.04755e-06	2.13973e-05	5.18357
PANK1	-5.28235	4.07358	-5.65132	1.05857e-06	2.15498e-05	5.17331
PPT1	3.9902	5.30154	5.65132	1.0586e-06	2.15498e-05	5.17329
ISCU	2.24651	5.88333	5.65089	1.06013e-06	2.15568e-05	5.17187
ANXA5	5.17777	8.99103	5.64497	1.08159e-06	2.19191e-05	5.15223
NDUFA6	2.88645	7.44578	5.6399	1.10031e-06	2.21496e-05	5.1354
GRHL1	-1.55522	0.982274	-5.63298	1.12637e-06	2.25736e-05	5.11246
DYNC1I2	1.99868	4.08969	5.62791	1.14585e-06	2.29133e-05	5.09564
STEAP3	-3.83085	3.83371	-5.6253	1.156e-06	2.30906e-05	5.087
GCGR	-1.03631	0.961923	-5.62456	1.15889e-06	2.31227e-05	5.08456
C1orf198	3.42332	5.36404	5.62219	1.16824e-06	2.32579e-05	5.07668
TMEM9B	2.41301	6.72475	5.61541	1.19531e-06	2.37186e-05	5.05422
TXNL1	2.09775	9.23736	5.61344	1.20331e-06	2.3825e-05	5.04769
STARD3NL	2.39567	4.13232	5.61206	1.20892e-06	2.391e-05	5.04313
C3orf58	-2.03539	3.39498	-5.61114	1.21271e-06	2.39458e-05	5.04006
LY96	3.83563	4.32663	5.61098	1.21338e-06	2.39458e-05	5.03952
BDH1	-1.69931	1.30053	-5.6071	1.2294e-06	2.42353e-05	5.02667
PTPRF	-2.22022	3.12918	-5.58247	1.33612e-06	2.60271e-05	4.94508
NDUFA8	2.06144	6.6689	5.57994	1.3476e-06	2.62223e-05	4.93671
IGFBP4	-4.14783	13.6353	-5.57304	1.37936e-06	2.66113e-05	4.91387
MLEC	-4.0512	4.7754	-5.572	1.38423e-06	2.66766e-05	4.91043
TXNL4A	1.37995	3.77157	5.5497	1.49253e-06	2.85811e-05	4.83662
UBR2	-1.10768	3.31023	-5.54852	1.49846e-06	2.86642e-05	4.83274
MYL6	10.4084	33.5662	5.54221	1.53074e-06	2.92507e-05	4.81186
STAT1	3.98714	8.30104	5.53468	1.57018e-06	2.98781e-05	4.78694
RAP2A	2.741	6.2698	5.53361	1.57584e-06	2.99541e-05	4.78342
RAPGEF2	-1.49799	5.81616	-5.53053	1.59233e-06	3.02224e-05	4.77322
SLFN11	2.12286	3.0643	5.52968	1.5969e-06	3.02274e-05	4.77041
CRLS1	-1.68138	1.79659	-5.52128	1.64278e-06	3.09985e-05	4.74267
MAOA	-4.9574	8.71912	-5.51523	1.67668e-06	3.15395e-05	4.72266
EDEM2	-1.49483	2.41121	-5.51284	1.69026e-06	3.17619e-05	4.71476
CRIM1	5.51762	9.41384	5.50376	1.74286e-06	3.26823e-05	4.68475
VAPB	-1.53826	3.03743	-5.50121	1.7579e-06	3.29302e-05	4.67633
GNE	-4.42081	4.8828	-5.49926	1.76952e-06	3.30109e-05	4.66988
TBC1D2B	-1.17422	2.41049	-5.49374	1.80276e-06	3.34927e-05	4.65166
EIF3K	2.73987	13.69	5.48992	1.82614e-06	3.37882e-05	4.63904
USF2	-1.10722	2.61504	-5.48906	1.83141e-06	3.38512e-05	4.63622
ERH	1.29979	5.02133	5.48534	1.85456e-06	3.42392e-05	4.62392
THPO	-1.17627	0.95894	-5.48441	1.86035e-06	3.42808e-05	4.62087
RPL37A	4.62738	23.6303	5.48377	1.86435e-06	3.43196e-05	4.61877
PKLR	-1.57587	0.954445	-5.483	1.86924e-06	3.43745e-05	4.6162
VIL1	-1.24835	0.671202	-5.47336	1.93097e-06	3.53301e-05	4.58439
MT1B	-2.00943	0.418256	-5.47223	1.93836e-06	3.54016e-05	4.58065
SUOX	-2.27976	2.95715	-5.47119	1.9451e-06	3.54095e-05	4.57725
EIF3M	2.49137	12.2351	5.4701	1.95232e-06	3.54695e-05	4.57362
GRB14	-4.69986	4.62299	-5.46686	1.97375e-06	3.57509e-05	4.56294
MLL2	-1.03513	2.38723	-5.46412	1.99205e-06	3.60463e-05	4.5539
GNPNAT1	-3.78504	7.08723	-5.46273	2.00136e-06	3.61786e-05	4.54934
SNORA17	1.36059	2.29332	5.45712	2.03958e-06	3.66607e-05	4.53082
KDELR1	-2.25208	6.66402	-5.44898	2.09628e-06	3.75937e-05	4.50398
C1QB	9.63443	10.9659	5.44666	2.11275e-06	3.78141e-05	4.49631
PRCP	3.74461	9.17984	5.4376	2.17818e-06	3.8793e-05	4.46646
COX7A1	1.40651	1.64715	5.43722	2.18095e-06	3.88042e-05	4.46522
NPTN	1.81107	7.56912	5.43622	2.18836e-06	3.88213e-05	4.4619
OSTF1	1.03165	2.82554	5.43283	2.21345e-06	3.9228e-05	4.45074
NGRN	1.93376	8.08565	5.43214	2.2186e-06	3.92807e-05	4.44847
SLC13A5	-10.9016	10.2453	-5.4271	2.25655e-06	3.97542e-05	4.43187
C9orf78	1.93512	7.95698	5.42096	2.30366e-06	4.0235e-05	4.41165
PIGV	-1.38933	2.02131	-5.42011	2.31026e-06	4.03114e-05	4.40885
C14orf166	1.47076	7.37276	5.4188	2.32051e-06	4.04122e-05	4.40452
DEGS1	2.9006	5.82575	5.40986	2.39135e-06	4.1486e-05	4.37509
SLC25A25	-3.95055	2.71771	-5.4018	2.45711e-06	4.25452e-05	4.34854
MS4A7	4.03493	4.90081	5.39843	2.48512e-06	4.29479e-05	4.33745
PTPN12	2.41195	5.1599	5.38973	2.55895e-06	4.40973e-05	4.30881
MRPL22	1.38738	4.63955	5.3881	2.57298e-06	4.42934e-05	4.30346
PQLC1	-2.75371	5.47214	-5.38572	2.59365e-06	4.45679e-05	4.29563
TRIM22	3.02696	4.38904	5.38161	2.62979e-06	4.50749e-05	4.28209
PAF1	-1.09848	3.7592	-5.38026	2.64174e-06	4.52222e-05	4.27766
APOO	2.09517	4.77774	5.37912	2.65187e-06	4.53528e-05	4.27392
NUBP1	1.58419	5.61362	5.37701	2.67073e-06	4.55889e-05	4.26698
PHKA2	-1.44606	2.09725	-5.37529	2.68623e-06	4.57241e-05	4.26132
CTDSP1	-1.58496	5.07899	-5.37501	2.68879e-06	4.57246e-05	4.26039
FAT1	4.72253	10.3542	5.36997	2.73472e-06	4.63313e-05	4.24382
PSMA1	1.9063	8.57482	5.36734	2.75896e-06	4.66546e-05	4.23519
SLC37A4	-2.60039	3.44623	-5.3657	2.77423e-06	4.68024e-05	4.22979
SEC61A1	-2.2276	3.94077	-5.36387	2.7913e-06	4.69817e-05	4.22379
CAPN2	5.08796	9.74949	5.36132	2.81537e-06	4.72549e-05	4.21539
IGBP1	2.13059	4.21282	5.36009	2.82699e-06	4.74059e-05	4.21136
UBE2G1	-1.10431	2.34057	-5.35869	2.84037e-06	4.75861e-05	4.20674
CD74	10.5438	28.46	5.35528	2.87303e-06	4.79998e-05	4.19556
C22orf28	1.73442	5.09583	5.35494	2.87634e-06	4.80107e-05	4.19444
UBE2D2	1.93963	7.10076	5.3523	2.90195e-06	4.83935e-05	4.18577
PSMB9	5.63073	7.54159	5.35048	2.91977e-06	4.86458e-05	4.17978
TYROBP	6.25401	7.18934	5.34835	2.94076e-06	4.88604e-05	4.17277
MRPL3	1.83844	5.11711	5.34526	2.97138e-06	4.93238e-05	4.16264
GNAS	3.41301	17.381	5.33703	3.05469e-06	5.05675e-05	4.1356
VAMP2	-1.02922	1.82789	-5.33627	3.06248e-06	5.05967e-05	4.13311
MS4A4A	4.7179	4.72119	5.33043	3.12315e-06	5.14397e-05	4.11393
CARHSP1	-1.09546	1.59193	-5.32993	3.12841e-06	5.14397e-05	4.11228
SORBS2	-1.28446	0.98882	-5.32754	3.15355e-06	5.16365e-05	4.10446
HLA-DMB	6.24873	6.71824	5.32124	3.221e-06	5.25979e-05	4.08376
ACOX1	-7.41748	12.3559	-5.31266	3.31505e-06	5.39782e-05	4.05562
ATP6V1F	1.86421	2.87107	5.31244	3.31746e-06	5.39782e-05	4.05491
GNG11	4.94324	7.81765	5.30995	3.34534e-06	5.43828e-05	4.04673
COMMD1	1.70294	6.95542	5.30669	3.3821e-06	5.49311e-05	4.03605
NOP10	2.56479	7.43855	5.2989	3.47173e-06	5.58105e-05	4.01048
DEFB1	2.20929	2.90823	5.29869	3.47417e-06	5.58105e-05	4.00979
AUTS2	-1.87816	3.91606	-5.2985	3.47639e-06	5.58105e-05	4.00917
CETN2	1.43929	2.88039	5.29105	3.56429e-06	5.71202e-05	3.98476
PARP4	1.0825	4.3129	5.28499	3.63743e-06	5.81377e-05	3.9649
MTMR4	-3.22376	6.35671	-5.28345	3.6563e-06	5.83878e-05	3.95984
COX7C	2.00291	10.4592	5.27507	3.76044e-06	5.9892e-05	3.93239
NEIL2	-2.41134	5.3792	-5.26621	3.87372e-06	6.14449e-05	3.90339
SUCLG1	3.71598	14.0222	5.26552	3.8827e-06	6.15141e-05	3.90112
SFRS3	2.61005	9.75073	5.26341	3.91023e-06	6.18419e-05	3.89422
SH3BP4	-1.9353	4.35461	-5.2601	3.95377e-06	6.24213e-05	3.8834
AP1S2	1.68442	2.17402	5.25913	3.96664e-06	6.25153e-05	3.88022
ATP5A1	4.26332	28.1552	5.25449	4.02884e-06	6.33096e-05	3.86502
IFI27	6.25836	6.77427	5.25223	4.05947e-06	6.35902e-05	3.85762
PSMD8	2.10591	6.53497	5.25007	4.08885e-06	6.3995e-05	3.85057
LRRC3	-1.21322	1.07546	-5.24669	4.1354e-06	6.46117e-05	3.83951
PGRMC2	-2.31463	5.91896	-5.24417	4.17052e-06	6.5017e-05	3.83125
SLC25A24	2.06154	2.54673	5.23525	4.29685e-06	6.6673e-05	3.80209
RAB6A	1.13016	3.41313	5.22778	4.40567e-06	6.8303e-05	3.77766
GCKR	-2.41883	2.10653	-5.22647	4.42502e-06	6.8476e-05	3.77338
HIAT1	1.01761	3.77023	5.22625	4.42819e-06	6.8476e-05	3.77268
MMACHC	-1.29369	1.37879	-5.22475	4.45048e-06	6.87617e-05	3.76777
LSS	-2.52737	3.10953	-5.21918	4.53418e-06	6.99354e-05	3.74957
PPP4R1	1.14454	2.98007	5.21879	4.54011e-06	6.99672e-05	3.7483
SIGIRR	-1.71549	2.49145	-5.21714	4.56529e-06	7.0283e-05	3.74289
LGALS3	5.30932	5.77414	5.21501	4.59799e-06	7.06185e-05	3.73592
MRPL21	3.15043	7.79538	5.21449	4.60591e-06	7.06549e-05	3.73424
C22orf13	-3.48595	7.07333	-5.20823	4.7033e-06	7.18694e-05	3.7138
BOK	-1.23885	1.63767	-5.20751	4.71476e-06	7.19837e-05	3.71143
RPL15	2.29097	9.03278	5.20682	4.72554e-06	7.20875e-05	3.70919
SORBS1	-3.78517	13.5007	-5.20534	4.74905e-06	7.22023e-05	3.70435
SRGN	3.94901	7.86728	5.20327	4.782e-06	7.25202e-05	3.6976
GTF2H5	1.38663	3.70162	5.19957	4.84149e-06	7.32996e-05	3.68552
GCDH	-2.77515	2.69478	-5.19798	4.86726e-06	7.3581e-05	3.68034
CTSS	5.69084	9.07435	5.19793	4.86822e-06	7.3581e-05	3.68014
LPAR6	1.71965	2.12579	5.1962	4.89633e-06	7.38206e-05	3.67452
DAG1	-1.12089	3.03359	-5.19468	4.92139e-06	7.40132e-05	3.66954
RPS3A	2.90035	11.6775	5.19378	4.93614e-06	7.41734e-05	3.66661
ALDH1L1	-8.49809	5.6869	-5.1909	4.98383e-06	7.46419e-05	3.65722
RALA	3.6849	7.92707	5.186	5.0661e-06	7.56859e-05	3.64123
LPCAT3	-2.66462	5.05256	-5.18243	5.12685e-06	7.63642e-05	3.62959
GBP3	1.5508	2.11228	5.18234	5.12841e-06	7.63642e-05	3.6293
IFNGR1	4.00761	8.66501	5.18046	5.16075e-06	7.67195e-05	3.62316
NIPSNAP1	-2.8323	3.69504	-5.17494	5.25676e-06	7.78905e-05	3.60516
AGT	-7.33724	25.3407	-5.17194	5.30984e-06	7.84781e-05	3.59535
ELP2	-1.0044	2.23274	-5.17171	5.31378e-06	7.84781e-05	3.59463
LSM3	1.53947	6.2333	5.16864	5.36858e-06	7.91581e-05	3.58461
WDR72	-2.23101	1.64196	-5.16833	5.37411e-06	7.91751e-05	3.5836
PQLC3	1.50703	2.34633	5.16349	5.4617e-06	8.03043e-05	3.56782
SNF8	-1.02439	2.20486	-5.15842	5.55496e-06	8.15074e-05	3.55129
CNKSR3	-2.69089	2.93362	-5.15224	5.67071e-06	8.31383e-05	3.53116
GLYCTK	-1.68406	1.3597	-5.1419	5.86963e-06	8.5573e-05	3.4975
ENTPD5	-2.1848	1.51645	-5.14189	5.86992e-06	8.5573e-05	3.49746
ATP5G2	2.74537	7.68474	5.13792	5.94819e-06	8.65048e-05	3.48453
GNB4	1.87943	2.72398	5.13749	5.95677e-06	8.65599e-05	3.48312
LIN7C	-2.0038	4.60495	-5.1366	5.97431e-06	8.6745e-05	3.48025
CDR2	1.2998	2.0932	5.13625	5.98129e-06	8.67767e-05	3.47911
GALNT1	1.9784	8.48499	5.13472	6.01205e-06	8.70832e-05	3.47411
PSMC4	1.61013	6.99173	5.13331	6.04041e-06	8.74239e-05	3.46951
GPLD1	-1.35569	0.991574	-5.13037	6.09984e-06	8.78586e-05	3.45996
LY86	2.67634	3.06443	5.13014	6.10447e-06	8.78586e-05	3.45922
PGK1	1.69749	5.76206	5.12488	6.2125e-06	8.92005e-05	3.4421
FHL2	2.80818	3.11924	5.12145	6.28392e-06	9.01543e-05	3.43094
NPC2	7.49874	13.9733	5.12006	6.31316e-06	9.04303e-05	3.42641
RETSAT	-3.36129	5.34726	-5.11635	6.3916e-06	9.1409e-05	3.41436
CYP27A1	-6.88523	9.83448	-5.11172	6.49105e-06	9.24655e-05	3.3993
CRAT	-2.26166	3.35917	-5.10996	6.52928e-06	9.28426e-05	3.39356
TPPP2	-1.23954	0.748354	-5.10581	6.62016e-06	9.40083e-05	3.38008
KDM6B	-2.89942	3.56161	-5.10523	6.63284e-06	9.41145e-05	3.37821
SLC38A3	-2.76304	2.39123	-5.10405	6.65907e-06	9.43385e-05	3.37436
TCEA3	-1.65087	1.62025	-5.10139	6.71819e-06	9.48208e-05	3.36574
ZBED1	-1.25667	2.00704	-5.1012	6.72253e-06	9.48208e-05	3.36511
TCEAL4	2.65998	6.85812	5.09745	6.80698e-06	9.56842e-05	3.35293
NINJ1	2.86736	6.1413	5.08903	7.00055e-06	9.78723e-05	3.32557
SLC25A30	-2.06412	3.85414	-5.08782	7.02869e-06	9.81141e-05	3.32166
LPA	-1.82432	1.00134	-5.08586	7.07479e-06	9.86813e-05	3.31528
ORAI3	-2.62953	5.68283	-5.08431	7.11137e-06	9.90387e-05	3.31025
C1QC	7.07543	9.09236	5.08165	7.17465e-06	9.97663e-05	3.30161
CD53	6.48036	9.35801	5.07407	7.35783e-06	0.000101765	3.27702
ISG20	2.07745	3.10987	5.07026	7.45172e-06	0.000102907	3.26465
PON2	4.69029	14.4025	5.06915	7.47926e-06	0.000103208	3.26105
PSME1	3.58112	13.5657	5.05906	7.73448e-06	0.000106324	3.22833
ACP2	-1.96021	3.50522	-5.05421	7.86028e-06	0.000107726	3.21259
UBE2N	2.60134	9.00447	5.05331	7.88378e-06	0.000107966	3.20968
RPL17	2.18849	10.2442	5.04821	8.01855e-06	0.00010948	3.19315
RPSAP19	4.18554	13.6601	5.04658	8.06222e-06	0.00010991	3.18786
RPS20	4.88156	31.5841	5.04518	8.09966e-06	0.000110275	3.18334
VPS4B	1.01664	4.6466	5.04492	8.10669e-06	0.000110275	3.18249
EPHB4	-2.1578	4.67931	-5.04414	8.1278e-06	0.000110388	3.17996
CAPNS1	5.26586	13.5957	5.03639	8.33968e-06	0.000112979	3.15487
RGS10	5.05565	5.67468	5.03582	8.35567e-06	0.000113021	3.153
ACVR1B	-1.00106	0.934458	-5.03275	8.4412e-06	0.000113789	3.14307
ABI1	2.89352	7.64751	5.02948	8.53343e-06	0.000114776	3.13247
ME2	2.01501	3.3579	5.02505	8.65984e-06	0.000116303	3.11814
ROBO1	3.8765	5.34192	5.01875	8.84298e-06	0.000118323	3.09774
DNAJC1	2.08895	6.34207	5.01278	9.01977e-06	0.000120332	3.07844
GIMAP7	2.41638	3.05814	5.01061	9.08495e-06	0.000121023	3.07143
PRNP	2.80593	9.1777	5.00718	9.18891e-06	0.000122048	3.06034
UBE2Q2	1.1148	1.59417	5.00406	9.28464e-06	0.000123229	3.05023
RPS16	5.72428	20.6363	5.00205	9.34662e-06	0.00012387	3.04375
TSPAN9	-1.25953	2.27956	-5.00125	9.37176e-06	0.000124112	3.04113
GPNMB	11.8791	13.5655	4.99761	9.48553e-06	0.000125252	3.02937
PAQR9	-1.31793	0.861502	-4.98515	9.88546e-06	0.000129699	2.98913
C19orf42	2.13923	6.24703	4.98471	9.90008e-06	0.00012974	2.98769
MS4A6A	5.98435	7.87198	4.9818	9.99577e-06	0.000130653	2.97832
RAC1	2.48486	10.9539	4.98134	1.00111e-05	0.000130759	2.97682
NAP1L4	1.53061	4.72867	4.98025	1.00472e-05	0.000131018	2.97331
ABCA6	-2.61546	3.12525	-4.98009	1.00526e-05	0.000131018	2.97279
BCO2	-2.37352	2.00176	-4.97596	1.01911e-05	0.000132417	2.95945
NFIB	-1.44376	3.19265	-4.9759	1.01932e-05	0.000132417	2.95926
IL13RA1	-1.02163	3.62277	-4.9758	1.01966e-05	0.000132417	2.95893
FAM98A	2.25585	8.6419	4.97446	1.0242e-05	0.000132815	2.95461
COPZ2	-1.40724	2.95293	-4.97111	1.03563e-05	0.000134105	2.9438
GPR177	3.16274	4.26141	4.96975	1.0403e-05	0.000134613	2.93941
NUP205	1.06126	2.62804	4.96739	1.04848e-05	0.000135285	2.93178
RHOQ	2.60124	4.87944	4.96383	1.06092e-05	0.000136403	2.92029
ARPC5	2.49411	6.86296	4.95976	1.07529e-05	0.000137956	2.90718
PDXP	-1.17884	1.61939	-4.95482	1.09302e-05	0.000140132	2.89125
AQP9	-7.14486	8.17842	-4.95413	1.09552e-05	0.000140353	2.88902
C1orf162	5.01725	6.65508	4.95107	1.10666e-05	0.000141679	2.87917
PGD	2.94029	8.15319	4.94866	1.11552e-05	0.000142713	2.8714
ARL6IP1	-3.50206	7.82121	-4.94689	1.12208e-05	0.00014345	2.86569
SHMT1	-1.24404	1.15076	-4.94149	1.14231e-05	0.000145727	2.84829
IGLV3-21	11.6503	17.6836	4.94039	1.14647e-05	0.000146155	2.84475
NEDD9	1.85254	3.05235	4.9367	1.16055e-05	0.000147638	2.83286
KLF6	-2.15693	2.01679	-4.93492	1.16741e-05	0.000148405	2.82712
RPL14	1.64485	4.76801	4.93433	1.16968e-05	0.00014859	2.82523
FST	-3.79555	3.13934	-4.92379	1.21116e-05	0.000152678	2.7913
GPR126	-3.27417	5.73458	-4.92323	1.21342e-05	0.00015275	2.78948
MCM3AP	-1.15851	2.41578	-4.92297	1.21445e-05	0.000152774	2.78865
TM4SF4	4.57314	19.9547	4.91745	1.23682e-05	0.000154833	2.77089
IGSF6	2.10099	2.22499	4.91556	1.24456e-05	0.000155695	2.7648
CHN2	-1.77297	2.90722	-4.90951	1.26971e-05	0.000158512	2.74533
MPEG1	3.9845	6.35734	4.90647	1.28253e-05	0.000159892	2.73555
HCN3	-2.21019	2.29817	-4.90541	1.28701e-05	0.000160264	2.73216
MLL5	-1.14253	1.86375	-4.89201	1.34522e-05	0.000166672	2.68909
STK17A	1.40968	2.25369	4.8916	1.34705e-05	0.000166786	2.68777
RWDD2B	-1.75279	4.77016	-4.88698	1.36776e-05	0.000168771	2.67292
IQGAP1	1.54545	2.39631	4.8857	1.37354e-05	0.000169369	2.66881
RPS21	1.29486	4.28771	4.87408	1.42722e-05	0.000175032	2.63151
CDK5RAP3	-1.08399	2.90552	-4.8721	1.43654e-05	0.000176056	2.62517
RPL13	2.25609	7.18505	4.86578	1.46677e-05	0.000179154	2.6049
PZP	-5.68756	2.24126	-4.85855	1.50215e-05	0.000182611	2.58172
C1RL	-4.91198	9.67795	-4.84957	1.54726e-05	0.000187465	2.55293
PPP1R12A	1.12608	2.68933	4.84706	1.56011e-05	0.000188769	2.54488
EPS8	2.79662	6.16957	4.84505	1.5705e-05	0.000189899	2.53843
MORF4L1	3.04765	16.5606	4.84478	1.57189e-05	0.000189941	2.53756
RPL6	4.93999	28.3769	4.84303	1.58097e-05	0.000190783	2.53196
C2orf79	1.63959	5.42869	4.8406	1.59368e-05	0.00019206	2.52417
SLC1A3	3.88759	3.93425	4.83865	1.60391e-05	0.000192907	2.51795
MAN2B1	1.4242	2.52517	4.83834	1.60558e-05	0.00019298	2.51693
FAM198B	2.04703	2.85883	4.8336	1.6308e-05	0.00019549	2.50178
ANXA2	1.18091	1.38233	4.8218	1.69539e-05	0.000202428	2.464
BACE2	2.65595	2.70867	4.81892	1.71149e-05	0.000204029	2.45481
PLOD1	-1.47088	3.83999	-4.81712	1.72165e-05	0.000204886	2.44906
RNASE6	5.18098	6.41955	4.8058	1.78696e-05	0.00021113	2.41285
TFPI	-3.64767	13.1245	-4.80527	1.79005e-05	0.000211218	2.41117
MFAP3L	-2.01311	1.62663	-4.80186	1.81024e-05	0.000213045	2.40026
TMED3	1.07049	1.27846	4.79696	1.83963e-05	0.000215801	2.38461
TPST2	-1.48025	3.5565	-4.79324	1.86223e-05	0.000218028	2.37274
VCL	3.50031	8.49551	4.79192	1.87032e-05	0.00021855	2.36852
SNX2	1.15326	3.71781	4.78974	1.88375e-05	0.000219694	2.36156
EIF4A2	1.42929	8.16147	4.78185	1.9332e-05	0.000224881	2.33638
PARP1	-1.10063	1.34391	-4.77903	1.95118e-05	0.000226681	2.32738
KHK	-2.63359	2.40967	-4.77678	1.96561e-05	0.00022821	2.32022
CCDC109B	1.17522	1.44715	4.7754	1.97454e-05	0.0002291	2.31581
COMMD3	1.85564	4.9508	4.77095	2.00357e-05	0.000232021	2.30163
GCHFR	-1.0018	0.853049	-4.76808	2.02253e-05	0.000233937	2.29247
DDX39	1.93271	3.6792	4.76713	2.02884e-05	0.000234347	2.28945
SLC17A2	-4.49031	3.63641	-4.76534	2.04076e-05	0.000235273	2.28375
LST1	5.40006	6.92801	4.76488	2.0439e-05	0.000235485	2.28226
SLC25A18	-4.27074	4.61479	-4.76413	2.04888e-05	0.000235908	2.2799
GNA13	2.64169	6.90101	4.76282	2.0577e-05	0.000236773	2.27572
METTL7A	-5.03943	19.0914	-4.76194	2.06366e-05	0.000237307	2.27291
ALKBH5	-3.06425	12.9815	-4.76027	2.07502e-05	0.000238463	2.26757
SLC4A2	-1.83348	3.70593	-4.75685	2.09837e-05	0.000240839	2.2567
PCBD1	-5.34862	8.87115	-4.74647	2.17103e-05	0.000247724	2.22363
TNFRSF12A	2.71624	3.79167	4.74556	2.1775e-05	0.000248032	2.22073
CARD6	1.15786	1.93836	4.74223	2.20139e-05	0.000250438	2.21013
ZHX2	-1.90044	6.14579	-4.73869	2.22701e-05	0.000252625	2.19889
YWHAZ	3.75596	11.0557	4.73861	2.22761e-05	0.000252625	2.19863
SLC38A4	-6.27866	6.61772	-4.73746	2.23602e-05	0.00025342	2.19497
CMTM7	1.45933	1.76798	4.73652	2.2429e-05	0.000254041	2.19199
MCCC1	-1.74587	3.59369	-4.73465	2.25667e-05	0.000255257	2.18604
C6orf150	1.20509	1.43277	4.73436	2.25883e-05	0.000255257	2.18511
ARHGDIB	5.544	10.8145	4.73356	2.2648e-05	0.00025572	2.18255
IFI16	2.7441	4.70123	4.73305	2.26853e-05	0.000255822	2.18095
ABLIM1	-1.03293	1.08491	-4.73198	2.27648e-05	0.000256475	2.17755
TMEM85	1.62555	6.403	4.73172	2.27843e-05	0.000256475	2.17672
AP3S1	1.59163	7.61461	4.7317	2.27858e-05	0.000256475	2.17665
LY6E	-2.09469	2.64428	-4.72789	2.30719e-05	0.000259373	2.16453
ROD1	1.15217	3.01591	4.72654	2.31742e-05	0.000260037	2.16024
ADRB2	-3.11467	2.49952	-4.72496	2.32944e-05	0.000261062	2.15521
E2F3	1.18877	2.44851	4.71983	2.36886e-05	0.000264659	2.13892
PDCD2L	1.15726	1.71357	4.7168	2.39249e-05	0.000266652	2.12928
PC	-2.02146	2.20962	-4.7079	2.46311e-05	0.000273166	2.10103
RNF128	-2.37188	4.06148	-4.7079	2.46313e-05	0.000273166	2.10102
EPN1	-1.84067	6.1465	-4.70074	2.52141e-05	0.000279115	2.07831
GLIPR1	1.7653	2.21417	4.69427	2.57531e-05	0.000284385	2.05777
HCST	2.05797	2.52707	4.68999	2.61157e-05	0.000288037	2.0442
TMSL1	1.0788	4.55804	4.68944	2.61625e-05	0.000288168	2.04246
SMPD1	-2.85777	7.85262	-4.68824	2.62656e-05	0.000288985	2.03865
MTSS1	-2.88234	7.4972	-4.68768	2.63135e-05	0.000289336	2.03688
ATP2B2	-1.98747	1.63797	-4.68498	2.65462e-05	0.00029154	2.02833
C11orf31	2.15709	6.90297	4.68471	2.65694e-05	0.000291619	2.02748
HSPA2	2.4227	3.11552	4.68414	2.66194e-05	0.000291722	2.02565
CECR1	6.02295	8.3626	4.68405	2.66273e-05	0.000291722	2.02537
TRIB1	-6.98372	13.0442	-4.67962	2.70149e-05	0.000295253	2.01134
RPS13	4.36166	31.7281	4.67428	2.74896e-05	0.000299685	1.99443
KLRB1	1.29613	1.78702	4.6727	2.7632e-05	0.000300725	1.98942
FZD6	1.01993	1.388	4.67073	2.78102e-05	0.0003023	1.98318
CD48	2.41746	2.70935	4.67024	2.78544e-05	0.000302598	1.98164
B2M	4.22894	23.8162	4.668	2.80592e-05	0.00030464	1.97453
C5orf62	1.23153	1.65	4.66557	2.82821e-05	0.000306876	1.96685
FAU	2.51105	14.793	4.66148	2.8662e-05	0.000310254	1.9539
GLRX5	-2.35665	5.68977	-4.66024	2.87785e-05	0.000311142	1.94996
ST6GAL1	-5.38924	13.7573	-4.65915	2.88807e-05	0.00031206	1.94652
SFRS6	-2.46888	8.40797	-4.65895	2.88998e-05	0.000312079	1.94588
LIMA1	1.62951	3.02741	4.65838	2.89536e-05	0.0003122	1.94408
NDUFS6	3.10658	13.7753	4.65725	2.90599e-05	0.000312828	1.94052
F11	-5.51487	5.80549	-4.65711	2.90729e-05	0.000312828	1.94008
PDLIM3	5.88225	6.5518	4.6446	3.02826e-05	0.000323916	1.90053
LILRB4	3.38631	4.14188	4.63533	3.12108e-05	0.00033286	1.87124
ANXA4	4.76048	6.97003	4.63097	3.16577e-05	0.000336633	1.85745
FAM168A	-1.33227	1.95539	-4.6298	3.17776e-05	0.000337511	1.85378
C10orf11	2.17225	5.14691	4.62483	3.22967e-05	0.00034242	1.83807
PBLD	-1.04793	0.734537	-4.62329	3.24584e-05	0.000343732	1.83322
FBXO31	-1.10457	2.44357	-4.62097	3.27045e-05	0.000345904	1.8259
CLEC2B	3.10366	4.9915	4.61904	3.29108e-05	0.000347182	1.8198
ITGB1BP1	1.24756	2.38735	4.61749	3.30764e-05	0.00034844	1.81493
HAO2	-8.80195	5.85379	-4.61647	3.31866e-05	0.000349397	1.8117
PHF11	1.57084	3.25872	4.6151	3.33352e-05	0.000350553	1.80737
CRLF3	1.7198	2.95373	4.61257	3.36104e-05	0.000352626	1.7994
MAN1A1	-2.33053	6.86047	-4.6123	3.36391e-05	0.000352723	1.79857
ESRP2	-1.80984	2.80426	-4.60276	3.4699e-05	0.000361052	1.76849
FBXO7	-1.78631	8.39694	-4.60169	3.48196e-05	0.000361744	1.76513
IQCK	1.48693	2.2749	4.59858	3.51731e-05	0.000364996	1.75533
ITIH1	-10.0969	11.9928	-4.59709	3.53437e-05	0.000366556	1.75064
ENPP1	-3.18945	3.19044	-4.59096	3.60547e-05	0.000373075	1.73133
CASP4	4.63851	10.5254	4.58956	3.62191e-05	0.000374561	1.72692
GAMT	-3.08783	3.86283	-4.58861	3.63311e-05	0.000375076	1.72393
GADD45G	-3.1005	2.47566	-4.57945	3.74274e-05	0.000385293	1.69511
PRKCSH	-1.20599	3.94465	-4.57487	3.7988e-05	0.000389291	1.6807
TNFRSF21	5.66291	7.5884	4.57376	3.81246e-05	0.000390469	1.67722
SSR2	3.34962	13.581	4.57294	3.82258e-05	0.000391062	1.67466
PDIA4	-4.96654	18.37	-4.5721	3.83302e-05	0.000391688	1.67201
HCLS1	3.25845	5.51997	4.56751	3.89052e-05	0.00039689	1.65758
C20orf24	4.908	13.0393	4.56634	3.90528e-05	0.000397947	1.65391
ASPN	3.55504	5.2435	4.56311	3.94637e-05	0.000400779	1.64377
ATP5J2	1.36219	3.15307	4.55971	3.99012e-05	0.000404313	1.63308
CSF1R	3.02313	4.1542	4.55681	4.02775e-05	0.000407897	1.62399
NCEH1	2.94041	3.33887	4.55642	4.03291e-05	0.000408191	1.62275
EIF2AK1	-1.18177	5.45767	-4.55576	4.04151e-05	0.000408832	1.62069
LONP2	-3.66829	5.89722	-4.55173	4.09462e-05	0.000413049	1.60804
CCDC117	-2.07629	5.8576	-4.55149	4.09789e-05	0.000413149	1.60726
AK3L1	-2.29007	3.68934	-4.55082	4.10675e-05	0.000413811	1.60517
RPS18	3.97241	19.5568	4.54791	4.14561e-05	0.000416798	1.59605
CD59	2.89749	5.91484	4.54632	4.16699e-05	0.000418714	1.59106
MRPL43	1.27463	3.27457	4.54573	4.17492e-05	0.000419278	1.58922
GRAMD1C	-1.36804	1.12044	-4.54395	4.19915e-05	0.000421232	1.58361
NIF3L1	1.14518	3.53445	4.54342	4.20631e-05	0.000421232	1.58196
CYP3A5	-7.15412	7.07216	-4.54327	4.20836e-05	0.000421232	1.58149
TOB2	-1.64729	5.66911	-4.54139	4.23409e-05	0.000423104	1.57559
OSBP	-1.01313	1.45635	-4.53914	4.26497e-05	0.000425955	1.56855
SLC30A10	-1.56761	1.33126	-4.53804	4.28026e-05	0.00042701	1.56508
G6PC	-7.45638	10.5848	-4.5353	4.31839e-05	0.000430102	1.55649
PSMA5	2.15563	5.95776	4.53426	4.33294e-05	0.000431313	1.55323
DCPS	-1.26237	1.89818	-4.53363	4.34171e-05	0.000431711	1.55127
PER2	-3.84041	4.56294	-4.53252	4.35742e-05	0.000432983	1.54778
BLNK	-3.45742	4.69378	-4.53221	4.36168e-05	0.000432983	1.54683
RNASEK	4.50087	15.7333	4.53026	4.38939e-05	0.000435459	1.54069
PPP1R15B	-1.6837	4.1916	-4.53011	4.39145e-05	0.000435459	1.54024
RASSF7	1.06376	3.0456	4.52893	4.4082e-05	0.000436641	1.53655
SP110	1.43007	3.02051	4.52791	4.42275e-05	0.000437843	1.53336
KARS	2.6342	12.6094	4.52717	4.43343e-05	0.00043866	1.53103
MRAS	4.27285	5.31393	4.52527	4.4607e-05	0.000439913	1.52509
C14orf4	-2.66847	6.72955	-4.52428	4.47502e-05	0.000441085	1.52198
SRD5A1	-2.66964	2.65202	-4.5206	4.52865e-05	0.000445157	1.51045
CLEC14A	1.59443	2.82974	4.51746	4.57479e-05	0.000449204	1.50063
SLCO2B1	-2.10919	4.69816	-4.51693	4.58259e-05	0.000449726	1.49898
EDEM1	-2.90747	5.62393	-4.51573	4.6005e-05	0.000451086	1.4952
FPR3	2.25286	2.37443	4.51532	4.60648e-05	0.000451335	1.49395
TC2N	1.85374	2.47203	4.51383	4.62873e-05	0.00045327	1.48928
FAH	-4.8735	7.15299	-4.51152	4.66342e-05	0.000455926	1.48205
CAPZA1	2.43338	8.27876	4.51066	4.67638e-05	0.000456946	1.47936
FOLR2	3.04229	3.80356	4.5101	4.68495e-05	0.000457535	1.47759
ARL6IP5	2.77452	5.25758	4.50835	4.71148e-05	0.00045963	1.47212
ATP5H	2.25029	7.24867	4.50574	4.75141e-05	0.000462278	1.46395
EPHX2	-6.64466	7.30335	-4.50338	4.78769e-05	0.000465113	1.45659
TSPAN31	1.85654	8.96037	4.50125	4.82078e-05	0.000468019	1.44992
SYNCRIP	1.23996	3.06805	4.49913	4.85384e-05	0.000470471	1.4433
NIPAL2	1.32866	2.78719	4.49683	4.89e-05	0.000473468	1.43612
NDUFS5	1.66035	8.46132	4.49389	4.93657e-05	0.000477466	1.42694
VAMP8	3.25427	8.31774	4.4914	4.9764e-05	0.000480804	1.41916
COLEC11	6.25523	8.32427	4.49037	4.99302e-05	0.000481784	1.41594
SLC1A1	-1.90695	2.78582	-4.49032	4.99382e-05	0.000481784	1.41578
ZNF507	-1.24028	3.11318	-4.49015	4.9966e-05	0.000481784	1.41524
GIMAP6	1.50107	2.43104	4.48989	5.00068e-05	0.000481862	1.41445
NF2	-1.12895	1.59805	-4.48911	5.0134e-05	0.000482573	1.41199
GPR137B	3.59641	8.38038	4.48886	5.01737e-05	0.000482698	1.41123
KLHL21	-2.31978	3.05818	-4.48831	5.02636e-05	0.000483306	1.40949
OAF	-2.83822	4.08148	-4.48004	5.1622e-05	0.000495313	1.38369
WIPF1	1.42555	2.03595	4.47963	5.16905e-05	0.000495313	1.3824
TOB1	-4.3188	9.9664	-4.47954	5.17042e-05	0.000495313	1.38215
CYFIP1	3.27573	8.33141	4.47677	5.21684e-05	0.000498703	1.3735
PNKD	1.2189	3.17199	4.4756	5.23662e-05	0.000500066	1.36983
SEPW1	2.35471	5.98997	4.47453	5.25467e-05	0.000500703	1.3665
PLXDC2	1.41792	1.69702	4.47242	5.2905e-05	0.000503614	1.35993
HAMP	-12.8718	11.3617	-4.46788	5.36849e-05	0.000510232	1.34577
TAGLN2	2.33341	6.36923	4.46417	5.43299e-05	0.000515815	1.33421
GNPTAB	1.31237	2.68228	4.46243	5.46351e-05	0.000518173	1.32879
PNPO	-2.89918	4.90255	-4.46115	5.48618e-05	0.00052005	1.32479
CWC15	1.6287	6.92814	4.46017	5.50338e-05	0.000521408	1.32176
SUSD1	1.06777	1.27419	4.45752	5.55056e-05	0.000525327	1.3135
PSMB8	2.56521	6.1444	4.45548	5.58721e-05	0.000527963	1.30713
COX17	3.54477	11.2311	4.45529	5.59064e-05	0.000527963	1.30654
CD163L1	1.02105	1.05275	4.45244	5.64208e-05	0.000532317	1.29768
C10orf128	1.00908	1.60781	4.45179	5.65384e-05	0.00053287	1.29566
SLITRK3	-1.76949	0.477147	-4.44976	5.69093e-05	0.000536086	1.28934
CREG1	2.70358	16.3541	4.44891	5.70648e-05	0.000537271	1.2867
RFX5	2.24636	4.07637	4.44721	5.73781e-05	0.00053994	1.2814
PDXDC1	-1.77839	5.48983	-4.44466	5.78505e-05	0.000544102	1.27347
RBM15B	-1.41028	3.60867	-4.44381	5.80094e-05	0.000545312	1.27082
LGALS4	7.36754	9.00766	4.4421	5.83288e-05	0.00054803	1.26551
INSIG1	-6.30132	8.29356	-4.43189	6.0275e-05	0.00056389	1.23377
BCHE	-4.41534	3.40033	-4.43161	6.03288e-05	0.00056389	1.2329
KLF11	-3.48253	5.07481	-4.42995	6.06529e-05	0.000566498	1.22772
DCAF11	-1.64206	1.9694	-4.42986	6.06704e-05	0.000566498	1.22744
TSPAN3	1.66684	4.05412	4.42746	6.11403e-05	0.000569414	1.21998
TACO1	-2.43079	4.5811	-4.42191	6.22395e-05	0.00057846	1.20275
SLC27A5	-6.60674	6.7892	-4.41906	6.28111e-05	0.000582873	1.19392
BLOC1S2	1.77456	6.05903	4.41722	6.31828e-05	0.00058542	1.18821
TUSC3	1.23633	1.36594	4.41546	6.35411e-05	0.000588138	1.18274
FAM171A1	-2.4327	4.26046	-4.41402	6.38355e-05	0.000590258	1.17828
CYTIP	1.36579	1.82067	4.40944	6.47812e-05	0.00059839	1.16406
GPHN	-1.27077	1.99163	-4.40811	6.50574e-05	0.000600328	1.15995
PPIC	2.00987	7.24855	4.4073	6.52279e-05	0.000601288	1.15742
SPR	-1.08987	1.91961	-4.40422	6.58748e-05	0.000606014	1.14788
DMD	-2.30946	6.16638	-4.40108	6.65418e-05	0.000610907	1.13814
FKBP2	-2.01093	5.48405	-4.3949	6.78733e-05	0.000621867	1.11899
RBP7	2.83592	3.18149	4.39474	6.79076e-05	0.000621867	1.1185
ARMCX1	1.47131	1.91202	4.39344	6.8191e-05	0.000623826	1.11448
PPARGC1A	-7.42673	11.6521	-4.39103	6.87194e-05	0.000627711	1.10702
CPVL	4.21028	4.93336	4.38702	6.96078e-05	0.000634864	1.09461
CPN2	-6.77932	9.45116	-4.38534	6.99847e-05	0.000637979	1.08939
TMPRSS6	-2.39017	2.36196	-4.38511	7.00345e-05	0.000638112	1.0887
RPS14	2.52428	10.4937	4.38434	7.02089e-05	0.000639378	1.0863
ACSM3	-1.1433	0.841925	-4.37973	7.12522e-05	0.000645951	1.07205
SVEP1	1.99898	2.60393	4.37866	7.14971e-05	0.000647489	1.06873
MRPS6	-2.28173	6.75182	-4.37836	7.15651e-05	0.000647489	1.06781
ARHGAP15	2.12749	3.44276	4.37674	7.19389e-05	0.000650545	1.06278
TMEM147	1.53407	3.8182	4.37625	7.20517e-05	0.00065124	1.06126
CYP4F12	-1.61604	1.3521	-4.37556	7.22094e-05	0.000652038	1.05915
CD86	1.08105	1.1581	4.37496	7.23489e-05	0.000652507	1.05729
UBE3C	-1.04141	3.21464	-4.37249	7.29229e-05	0.000656161	1.04965
USP3	1.11556	3.62492	4.35686	7.66617e-05	0.000681428	1.00136
ITGB1	4.8494	16.8728	4.35677	7.66825e-05	0.000681428	1.0011
SH2B3	1.07638	3.00349	4.35666	7.67111e-05	0.000681428	1.00074
CXCL6	5.95794	6.30234	4.35599	7.68737e-05	0.000682264	0.998691
STAU1	-1.85644	15.3965	-4.35254	7.77254e-05	0.000688071	0.98805
CLEC7A	2.73144	4.12975	4.34699	7.91172e-05	0.000698682	0.970911
ARHGEF6	1.47496	2.5604	4.34638	7.92725e-05	0.00069937	0.969018
CNBP	-1.9236	5.82351	-4.34186	8.04234e-05	0.000708832	0.9551
NDRG2	-5.11477	9.16268	-4.33925	8.10958e-05	0.000714062	0.947061
GPC3	3.31031	3.85499	4.33022	8.34678e-05	0.000731226	0.919227
ADIPOR1	-1.31891	6.3867	-4.32772	8.41348e-05	0.000735092	0.911544
SNX10	2.16025	4.37061	4.32481	8.49206e-05	0.000740883	0.902571
ARHGAP25	1.99165	2.72177	4.32346	8.52852e-05	0.000743347	0.898435
GNPDA1	2.22672	3.30726	4.32066	8.605e-05	0.00074929	0.889819
C3AR1	2.94669	3.91448	4.31821	8.67252e-05	0.000754443	0.882274
SETD7	-1.08129	6.19918	-4.3157	8.74229e-05	0.000759415	0.874542
EHHADH	-1.40325	1.29896	-4.31516	8.75734e-05	0.000760358	0.872881
NPM1	1.62967	4.23316	4.31358	8.80154e-05	0.000763828	0.868023
SORT1	1.21149	1.58396	4.31232	8.83694e-05	0.000766165	0.864149
PTPRA	4.16371	8.96049	4.31148	8.86045e-05	0.000767467	0.861585
KRT23	7.47393	6.77875	4.30963	8.91289e-05	0.000770164	0.85589
DHCR24	-5.30342	11.1052	-4.30783	8.96414e-05	0.000774222	0.850358
MCC	-1.8775	2.43852	-4.30381	9.07979e-05	0.000781597	0.837988
WDR54	1.17977	1.54718	4.3001	9.18751e-05	0.000788616	0.826609
HADHA	-1.09977	1.90028	-4.29937	9.20883e-05	0.000789697	0.824373
MTHFS	-3.26014	4.96531	-4.2975	9.26378e-05	0.00079328	0.818633
OSTM1	1.67882	4.70407	4.29413	9.36372e-05	0.000799943	0.80828
SLC12A7	1.18838	3.7841	4.29216	9.42263e-05	0.000804215	0.802231
HEBP1	-1.62666	5.5428	-4.29117	9.45222e-05	0.00080598	0.799206
GZMK	2.06645	2.32731	4.2882	9.54188e-05	0.000812319	0.790098
TGDS	-1.4455	1.42937	-4.28812	9.54454e-05	0.000812319	0.78983
CISD1	2.00756	7.4237	4.28523	9.63265e-05	0.000818512	0.780966
LDHB	1.91693	2.52244	4.28514	9.63542e-05	0.000818512	0.780689
PAM	1.84661	2.87327	4.28311	9.69759e-05	0.000822634	0.774485
HLA-DOA	4.87436	5.6764	4.28158	9.74487e-05	0.00082587	0.769794
CFHR3	-1.0106	0.624103	-4.28059	9.77554e-05	0.000828081	0.766763
TP53INP2	-3.52762	5.23896	-4.27915	9.82062e-05	0.00083151	0.762326
CLIC1	7.76348	14.0119	4.27846	9.84219e-05	0.000831778	0.76021
NCKAP1	1.35102	4.61799	4.27663	9.89935e-05	0.000836218	0.754624
RPL38	4.44475	25.6799	4.27529	9.9416e-05	0.000839002	0.750518
TGFBR2	2.15901	6.76783	4.27489	9.95445e-05	0.000839303	0.749272
GNPTG	1.39253	6.73276	4.27422	9.97561e-05	0.000839912	0.747224
SPRY1	3.78738	7.0448	4.27307	0.000100121	0.000842201	0.743702
PSMB4	3.79488	22.589	4.27227	0.000100376	0.000843949	0.741253
ARPC1B	2.98545	5.26066	4.26628	0.000102303	0.000858156	0.722915
ZNF395	-1.99968	3.67451	-4.264	0.000103045	0.000862779	0.715948
APOA5	-7.1543	6.45008	-4.26103	0.000104021	0.000870151	0.706852
AMOTL1	-1.22803	2.71782	-4.26002	0.000104356	0.00087149	0.703758
MRPL27	1.48858	5.70457	4.2588	0.00010476	0.000873905	0.700028
IGFALS	-1.4708	1.05618	-4.25547	0.000105872	0.000881277	0.689855
ACTR2	2.19331	7.8738	4.25542	0.000105888	0.000881277	0.689708
FGF13	1.55706	1.83676	4.25438	0.000106239	0.000883797	0.686511
RPL27	1.87541	7.23076	4.25174	0.000107131	0.000889987	0.678453
PCOLCE2	-1.71352	0.816073	-4.24667	0.000108867	0.000902751	0.662956
ETS1	2.0292	4.76284	4.24504	0.000109432	0.00090577	0.657972
RGS19	2.52522	2.92179	4.24398	0.000109799	0.000907146	0.654745
EPHA3	3.82361	4.86072	4.24221	0.000110418	0.000911845	0.649324
ZNF238	-1.71154	4.52399	-4.23991	0.000111223	0.000917656	0.642322
UBXN1	1.195	3.66455	4.23892	0.000111573	0.000919705	0.639293
CD302	-2.87739	10.0786	-4.23758	0.000112049	0.000923204	0.635194
AMT	-1.43222	1.94496	-4.2368	0.000112327	0.000924654	0.632804
TMEM208	1.48897	6.37956	4.23093	0.000114435	0.000940715	0.614893
DHX15	1.43213	5.97652	4.22874	0.00011523	0.00094596	0.608222
PURA	-1.09846	2.83199	-4.22758	0.000115655	0.00094902	0.604673
ACSS3	-1.24437	2.38017	-4.22659	0.000116014	0.000951106	0.601683
ERLIN1	-3.20791	6.82188	-4.22465	0.000116731	0.000954389	0.595745
MARCKS	5.03405	11.6866	4.22338	0.000117201	0.000956496	0.591879
SAMD5	-1.62586	2.54332	-4.22292	0.000117371	0.000957025	0.590476
KLHL29	1.68726	2.10038	4.22268	0.000117459	0.000957311	0.589754
GPX1	1.71961	4.46794	4.21622	0.000119883	0.000973991	0.570077
ACSM5	-4.09107	4.40876	-4.21571	0.000120079	0.000974324	0.568503
RRAS	1.06942	1.62317	4.21569	0.000120086	0.000974324	0.56845
PLA2G7	3.17421	3.19631	4.21459	0.000120502	0.00097645	0.565114
VSNL1	-1.4353	1.11457	-4.21393	0.000120755	0.000977995	0.563099
XPNPEP2	-3.56309	2.21206	-4.21353	0.000120908	0.000978359	0.561878
S100A11	4.11188	4.91001	4.21325	0.000121017	0.000978664	0.561012
PDGFA	6.05807	9.59862	4.21315	0.000121054	0.000978664	0.560716
BRD7	1.30277	4.70694	4.21252	0.000121297	0.000980148	0.558785
FAM109A	-1.26685	2.37202	-4.21221	0.000121415	0.000980265	0.55785
PLIN3	2.67136	6.23591	4.20648	0.000123634	0.000995074	0.540401
JARID2	-2.41187	3.90092	-4.20595	0.000123839	0.000996183	0.538808
SLC39A14	-7.2083	17.6319	-4.19981	0.000126263	0.00101443	0.520137
IRF9	1.20682	3.62319	4.19927	0.000126482	0.00101573	0.518472
TRPV1	-1.3817	1.93818	-4.19129	0.000129705	0.0010393	0.494242
ELF3	3.04949	5.31866	4.1861	0.000131848	0.00105368	0.478461
KRTCAP2	1.7169	10.4219	4.18549	0.000132101	0.00105383	0.476619
LSM14A	1.40439	8.59223	4.18326	0.000133032	0.00105986	0.469853
LTA4H	1.36583	3.62308	4.18137	0.000133831	0.00106528	0.464093
FGD2	6.56518	14.8916	4.17905	0.000134812	0.00107215	0.457057
RNASE1	11.416	13.8164	4.1774	0.000135513	0.00107678	0.452069
GAS1	2.02893	2.21402	4.17487	0.000136599	0.00108303	0.444385
OAS2	2.50102	3.28717	4.1735	0.000137189	0.00108675	0.440235
COQ10A	-1.01913	1.33674	-4.16757	0.000139778	0.00110386	0.422241
TRIM44	-1.19283	3.69719	-4.16191	0.00014229	0.0011164	0.405097
EIF2B4	1.16713	4.94806	4.16106	0.00014267	0.00111841	0.402533
CXCL16	1.17799	2.42429	4.16023	0.000143044	0.00112032	0.400012
LSR	-1.13835	2.20476	-4.16011	0.0001431	0.00112032	0.399637
CST3	3.72804	12.7229	4.15905	0.000143576	0.00112307	0.396445
LAIR1	2.22118	2.44064	4.14971	0.000147858	0.00115208	0.368167
PBXIP1	1.48649	4.43783	4.14824	0.000148544	0.00115593	0.363713
CPN1	-4.63935	4.79515	-4.14757	0.000148855	0.00115735	0.361703
SERTAD2	-1.10164	1.88168	-4.14399	0.00015054	0.00116845	0.350873
TGFB2	1.26549	1.28844	4.14363	0.000150712	0.00116878	0.349776
CYP1A2	-18.359	14.3788	-4.14106	0.000151933	0.00117472	0.342013
MAP2	1.38217	1.90562	4.14078	0.000152068	0.00117515	0.34116
AKR1B1	3.15624	4.02652	4.13759	0.000153597	0.00118606	0.331534
SEC31A	1.75389	11.6924	4.13615	0.000154292	0.00119041	0.327193
PRKCH	1.91951	3.08624	4.13054	0.000157036	0.00120643	0.310241
NRP1	1.92884	4.19261	4.12326	0.000160662	0.00123168	0.288286
EVI2A	1.48408	1.7423	4.1193	0.000162675	0.00124605	0.276315
KANK1	-2.89581	8.6649	-4.11652	0.000164095	0.00125427	0.26796
FSTL3	1.93911	2.2728	4.11512	0.000164818	0.00125873	0.263733
LRRC47	-1.85103	7.01119	-4.11328	0.000165774	0.00126443	0.258169
MITF	1.29779	1.74297	4.10895	0.000168039	0.00127831	0.245123
GNAI2	2.07181	5.30326	4.10738	0.000168863	0.00128255	0.240421
SPP1	9.13479	9.42849	4.10683	0.000169155	0.00128264	0.238764
SCG5	-1.102	0.744733	-4.106	0.000169599	0.00128477	0.236244
CTPS	-1.17889	1.60368	-4.10549	0.00016987	0.00128591	0.234707
GPR65	1.33946	1.67087	4.10363	0.000170861	0.00129071	0.229115
LAMB1	5.01868	7.21071	4.10322	0.00017108	0.00129182	0.227883
SEC11A	1.09673	7.44472	4.10278	0.000171315	0.00129251	0.226567
AHCY	-2.96075	8.22012	-4.09415	0.000176009	0.00132295	0.20059
TP53INP1	-4.69176	12.3769	-4.09311	0.00017658	0.0013267	0.197475
ECSCR	1.33753	2.21393	4.09018	0.000178207	0.0013367	0.188665
C6orf48	3.90462	7.67667	4.08914	0.000178791	0.00133997	0.185519
UBAC2	-1.00263	2.53206	-4.08728	0.000179831	0.00134665	0.179944
COPG	-1.39058	4.62157	-4.08562	0.000180766	0.00135141	0.174963
ZNF385B	-1.08451	0.791712	-4.08465	0.000181318	0.00135386	0.172033
PSAT1	-2.07356	1.79113	-4.08203	0.000182806	0.00136272	0.164179
RGS1	3.7469	4.17095	4.07599	0.000186293	0.00138699	0.146031
TPM4	2.32553	3.66785	4.07579	0.00018641	0.00138729	0.145424
PTRH2	2.24776	4.49089	4.07347	0.000187765	0.00139508	0.13847
RAB17	-1.14291	1.35259	-4.07194	0.000188664	0.0014006	0.133882
HDAC1	1.81663	4.8557	4.07076	0.000189358	0.0014046	0.130354
ABCA5	-1.75961	1.3523	-4.07059	0.000189462	0.0014048	0.129827
ATP5C1	2.05102	9.32554	4.06888	0.000190472	0.0014095	0.124718
C1QA	2.91228	3.83386	4.06735	0.000191384	0.00141441	0.120134
HCP5	2.45481	2.95643	4.06658	0.000191848	0.00141711	0.117805
LILRB5	1.87512	2.84262	4.06648	0.000191906	0.00141711	0.117514
PLA1A	-2.46852	2.79153	-4.06495	0.000192827	0.0014227	0.112917
ACTR3	2.76289	9.147	4.05875	0.000196589	0.00144578	0.0943628
IDH2	-2.27353	2.52622	-4.05822	0.000196918	0.00144762	0.0927564
PHF13	-1.19925	2.02032	-4.05798	0.000197062	0.00144808	0.0920554
GNMT	-6.72141	4.48512	-4.05756	0.000197321	0.00144918	0.0907935
NALCN	1.8386	1.85625	4.05748	0.000197371	0.00144918	0.0905501
CGNL1	-1.53955	2.70917	-4.05664	0.000197892	0.00145123	0.0880193
NCKAP1L	1.39386	1.86188	4.05408	0.000199474	0.00146106	0.0803736
CCNDBP1	1.02039	3.32782	4.05054	0.000201691	0.0014747	0.0697627
ENPP2	2.69957	4.52145	4.04874	0.000202823	0.00148138	0.0643888
TMEM106C	1.024	2.19669	4.04766	0.000203507	0.00148578	0.0611537
MAPRE1	2.93148	7.46933	4.04524	0.000205046	0.0014946	0.0539241
AHCYL1	-2.91906	8.61418	-4.04424	0.000205685	0.00149836	0.0509339
GPR172A	1.33365	2.81957	4.04301	0.000206481	0.00150273	0.04723
TLR1	1.19236	1.51894	4.04191	0.00020719	0.00150598	0.0439395
RAB31	6.77726	9.98237	4.03551	0.000211356	0.00153134	0.0248287
GIMAP8	1.08617	2.22462	4.03526	0.000211521	0.00153192	0.0240784
FOXO1	-3.99121	7.7149	-4.03493	0.000211736	0.00153286	0.0231058
RBP1	3.70803	6.0597	4.03366	0.000212581	0.00153713	0.0192841
EXOSC8	1.51936	5.42851	4.03083	0.000214455	0.00154944	0.0108608
ZFHX3	-1.95597	3.99068	-4.02864	0.000215923	0.0015588	0.00431162
HLA-DPB1	1.11506	1.17122	4.02793	0.000216403	0.0015608	0.00218083
NAV2	-1.61031	2.22995	-4.02784	0.000216459	0.0015608	0.00193418
MYO1B	-2.67572	8.97641	-4.02537	0.000218131	0.00157036	-0.00545248
HIF1A	3.46782	11.2843	4.02491	0.000218446	0.00157139	-0.00683398
RCL1	-2.82249	2.96076	-4.0249	0.000218449	0.00157139	-0.00684675
SNX3	1.49393	8.81944	4.01065	0.00022834	0.00162911	-0.049333
PSMA3	1.55102	6.02947	4.01062	0.000228365	0.00162911	-0.0494393
HPR	-3.89655	4.07829	-4.0097	0.000229017	0.00163312	-0.0521753
GEM	4.08052	4.79978	4.00946	0.000229185	0.00163367	-0.0528788
ACOX2	-4.58065	5.53911	-4.00915	0.000229409	0.00163462	-0.0538136
ZFC3H1	2.45412	5.90121	4.00835	0.000229979	0.00163674	-0.056194
MAOB	-4.33997	12.3299	-4.00673	0.000231139	0.00164435	-0.0610198
PDSS2	-1.3629	3.21218	-4.00448	0.000232757	0.00165266	-0.0677124
ACTA2	9.19607	14.9364	4.00305	0.00023379	0.0016593	-0.0719594
PAPSS1	1.57114	2.33163	4.00183	0.000234681	0.00166438	-0.0756051
BCL6	-3.62341	11.3548	-3.99849	0.000237126	0.00167968	-0.085548
TBCK	1.47109	3.20845	3.99813	0.00023739	0.00168023	-0.0866149
CTGF	8.12102	17.1709	3.99405	0.000240412	0.00170095	-0.098745
BLCAP	-3.35645	11.8162	-3.99227	0.000241741	0.00170741	-0.10403
FSTL1	6.72585	11.0065	3.9922	0.000241797	0.00170741	-0.104254
ABCA1	-1.50437	3.0349	-3.991	0.000242697	0.0017115	-0.107815
PRSS23	2.50662	3.31607	3.98836	0.000244693	0.00172171	-0.115668
LAMC1	1.01211	2.35537	3.98797	0.000244985	0.00172252	-0.116811
SLC7A7	2.8511	3.85656	3.98741	0.000245411	0.00172457	-0.118478
WNT3	-1.4769	1.76537	-3.98734	0.000245467	0.00172457	-0.118698
SIGLEC7	1.48988	1.84713	3.98528	0.000247038	0.00173059	-0.124814
NFKBIZ	-2.0736	5.72207	-3.98524	0.000247066	0.00173059	-0.124923
MON2	-1.03572	2.59815	-3.98519	0.000247107	0.00173059	-0.12508
ALPL	-2.57018	3.88651	-3.98512	0.00024716	0.00173059	-0.125287
EMP3	2.33967	3.2849	3.9841	0.000247945	0.00173523	-0.128327
COL4A4	2.04806	2.96852	3.98263	0.000249072	0.00174177	-0.132673
COX6C	3.1813	16.3404	3.98051	0.000250716	0.00175191	-0.13898
PLA2G4C	1.66128	2.29677	3.98008	0.000251046	0.00175354	-0.14024
ADD3	3.29853	6.38115	3.9799	0.000251188	0.00175385	-0.140783
ATP5B	1.71574	11.9356	3.97829	0.000252442	0.00175921	-0.145558
PPP1R14A	1.30375	1.50641	3.97712	0.000253362	0.00176494	-0.149045
GZMA	2.43087	2.55685	3.97124	0.000258016	0.00179172	-0.16649
ACAD11	-3.51372	5.69131	-3.96849	0.000260215	0.00180268	-0.174623
LGR4	-1.95431	2.90176	-3.96843	0.000260262	0.00180268	-0.174797
AKAP7	3.32564	6.46504	3.96819	0.000260457	0.00180325	-0.175513
ACADSB	-2.14069	2.11439	-3.96661	0.000261735	0.00181001	-0.180203
PARVG	1.47654	1.9933	3.96614	0.000262113	0.00181194	-0.181588
TGFB3	4.09221	7.12721	3.9636	0.000264181	0.00182484	-0.189119
PSMF1	-1.04754	3.10779	-3.9631	0.000264589	0.00182695	-0.190596
STX12	1.11736	5.30583	3.95923	0.000267774	0.00184176	-0.202062
ABCA8	-2.47701	4.12842	-3.95677	0.000269822	0.00185388	-0.209363
CSRNP1	-1.43052	2.11226	-3.95549	0.000270885	0.00185977	-0.213129
SCPEP1	2.27492	3.63562	3.95506	0.00027125	0.00186157	-0.214419
CD52	4.96175	5.44227	3.9545	0.000271715	0.00186335	-0.21606
GPR34	1.39219	1.44408	3.9525	0.000273401	0.00187283	-0.221988
ATP5O	1.9546	11.2743	3.95225	0.000273615	0.00187283	-0.222738
RHOA	3.83478	21.6321	3.95116	0.000274531	0.00187768	-0.225939
RPS6	3.90658	31.168	3.95017	0.000275375	0.00188202	-0.228879
LGMN	2.33501	4.68303	3.94562	0.000279271	0.00190075	-0.242338
PKD2	1.23532	2.20162	3.94539	0.000279466	0.00190134	-0.243005
NDUFA3	1.43405	5.09528	3.94514	0.000279686	0.00190142	-0.243758
PGM1	-4.65825	8.83804	-3.94419	0.000280507	0.00190508	-0.246567
VDAC2	1.55981	7.97004	3.94309	0.000281461	0.00191061	-0.249817
LIPG	-2.61893	2.77641	-3.9417	0.000282669	0.00191666	-0.25392
TIMM9	1.54155	7.16148	3.94052	0.000283702	0.0019215	-0.257413
EID1	-1.14432	3.30486	-3.93687	0.000286911	0.00193888	-0.268186
TOP1	-1.18352	2.72764	-3.93581	0.000287851	0.00194232	-0.271319
FIBP	1.32791	4.03322	3.92669	0.000296061	0.00199029	-0.298246
PA2G4	2.33454	8.30386	3.92385	0.000298656	0.0020055	-0.306601
SPIN1	2.92298	9.7187	3.9232	0.000299258	0.00200805	-0.308528
FTCD	-4.77793	5.36495	-3.92307	0.000299375	0.00200809	-0.308903
CLPTM1L	-1.49771	2.71528	-3.922	0.000300366	0.00201399	-0.312067
CYBRD1	3.24385	4.61279	3.92184	0.000300514	0.00201408	-0.312537
FAM49B	1.5754	3.50767	3.92174	0.000300602	0.00201408	-0.312819
ABCC4	1.02349	1.18206	3.9164	0.000305587	0.00204369	-0.328563
CAMSAP1L1	1.13495	3.26551	3.9142	0.000307661	0.00205604	-0.335036
PSMC3	1.4134	5.76076	3.91366	0.00030818	0.00205874	-0.336649
MGST3	2.17649	10.9143	3.91336	0.000308456	0.00205983	-0.337508
STAT2	-3.32029	15.1157	-3.91282	0.000308971	0.00206175	-0.339105
APOBEC3G	4.03442	4.46176	3.91151	0.000310216	0.00206846	-0.342954
F5	-4.56668	9.14616	-3.91131	0.000310411	0.00206846	-0.343555
GNG2	1.82372	2.75676	3.90997	0.000311696	0.00207533	-0.347508
AGXT2	-2.90583	2.78258	-3.9073	0.000314264	0.00208935	-0.355361
PROCR	1.73364	1.83352	3.9056	0.000315906	0.00209667	-0.360346
RPL22L1	2.27474	4.75569	3.90528	0.000316222	0.00209667	-0.361305
ABI3	1.47963	2.11901	3.90521	0.000316293	0.00209667	-0.361518
TXN	3.68059	9.74626	3.90381	0.000317653	0.00210338	-0.365626
UBE2D1	1.32999	3.27023	3.90348	0.000317972	0.00210354	-0.366585
MGP	7.87477	9.08694	3.90064	0.000320767	0.00211856	-0.374959
IL10RA	2.31838	3.73969	3.89974	0.000321655	0.0021221	-0.377605
CBX1	1.40798	3.13142	3.89951	0.000321879	0.0021222	-0.37827
CCNK	-1.05252	3.42421	-3.89709	0.00032428	0.00213628	-0.385381
TMEM206	1.27655	1.71968	3.89462	0.000326753	0.0021479	-0.39265
MFAP4	4.96751	7.11484	3.89181	0.000329583	0.00216135	-0.400899
UQCRC2	1.78717	6.28684	3.89171	0.00032968	0.00216135	-0.401182
ID3	1.69293	2.69594	3.89169	0.000329707	0.00216135	-0.401259
GLS	2.65914	4.58308	3.88727	0.000334201	0.00218336	-0.414211
HSD17B13	-5.668	5.53569	-3.88244	0.000339193	0.00221437	-0.428392
GRHPR	-6.63218	14.405	-3.88089	0.000340812	0.00222061	-0.432945
ARRB1	1.07202	2.46031	3.88087	0.000340828	0.00222061	-0.432991
MAN2B2	-1.35824	4.98074	-3.8778	0.000344053	0.00223802	-0.441997
HAO1	-7.15475	13.2264	-3.87743	0.000344441	0.00223974	-0.443076
FAM114A1	-1.33535	3.30095	-3.87582	0.000346147	0.0022484	-0.447799
SH3GL1	1.99005	5.09693	3.87478	0.000347258	0.00225399	-0.450862
CHCHD7	1.30019	5.38051	3.87354	0.000348577	0.00226094	-0.454489
EDNRB	2.0152	4.38228	3.86876	0.000353714	0.00228769	-0.468477
KDM5C	-1.70601	5.00958	-3.86769	0.000354877	0.00229357	-0.471614
CXCR6	1.60905	1.76479	3.86185	0.000361277	0.0023316	-0.488704
CD36	3.29488	4.85924	3.85821	0.000365328	0.00235102	-0.49936
ARL4C	5.69177	8.13576	3.8572	0.000366454	0.00235743	-0.502303
FBLIM1	2.59835	2.86637	3.85343	0.000370711	0.00238143	-0.513343
ARAP2	1.3904	4.32254	3.85231	0.000371977	0.00238751	-0.5166
DENR	1.01359	6.30726	3.85224	0.000372054	0.00238751	-0.516799
GSTZ1	-3.719	4.43605	-3.85135	0.000373076	0.00239322	-0.519419
ATF7IP2	-1.80001	1.85577	-3.85063	0.000373898	0.00239679	-0.521524
PTH1R	-1.1005	1.52564	-3.85048	0.000374072	0.00239706	-0.521967
GPX8	1.91346	1.98159	3.84922	0.000375515	0.00240375	-0.525648
CCL20	6.90728	6.78882	3.84724	0.000377795	0.00241663	-0.531432
NR1D1	-1.32083	1.59959	-3.8468	0.000378298	0.00241814	-0.532702
ABCG8	-3.43725	3.63943	-3.84589	0.00037935	0.0024223	-0.535357
TMEM98	1.62371	2.77116	3.84347	0.00038217	0.00243685	-0.542432
LMO2	1.82793	3.34626	3.84097	0.000385091	0.0024503	-0.549709
LXN	7.47917	7.03981	3.83918	0.000387203	0.00246027	-0.554933
CIAPIN1	1.52771	5.97874	3.83478	0.000392443	0.00249181	-0.567776
TUBB6	3.45456	5.14075	3.83453	0.000392741	0.00249283	-0.568501
AOAH	1.6962	2.243	3.83392	0.000393472	0.00249596	-0.570278
THADA	-1.17866	1.57583	-3.83176	0.000396073	0.00250869	-0.576571
KDELR2	-1.82387	11.4518	-3.83118	0.000396782	0.0025123	-0.57828
SLC25A38	-1.25227	2.47755	-3.82883	0.000399634	0.00252505	-0.58512
MEX3C	1.26899	4.62609	3.82669	0.000402254	0.00253895	-0.591362
CD180	1.11464	1.27141	3.82624	0.000402808	0.00254155	-0.592675
GPAM	-2.84436	2.777	-3.82595	0.000403161	0.0025429	-0.593513
ORMDL3	-1.15702	2.23289	-3.82423	0.000405282	0.00255144	-0.598525
HK1	3.45033	4.8946	3.82296	0.000406849	0.00255884	-0.60221
SNAPC5	1.25178	3.4595	3.82275	0.000407105	0.00255884	-0.60281
LRRC1	2.02366	2.55237	3.82144	0.000408737	0.00256642	-0.606631
EFR3A	1.01855	6.20461	3.81935	0.000411348	0.00257924	-0.612712
NDN	2.06146	2.84825	3.8182	0.000412792	0.00258585	-0.616057
OTUD1	-1.48277	4.11015	-3.81803	0.000413007	0.00258605	-0.616555
TAX1BP1	1.39215	5.68181	3.81621	0.000415303	0.00259773	-0.62185
GRN	2.69817	4.53704	3.81416	0.000417901	0.00261307	-0.627803
ALDH5A1	-4.05711	5.21466	-3.81328	0.000419026	0.00261829	-0.630369
MT1F	-6.74155	12.1276	-3.81316	0.000419176	0.00261833	-0.630711
HDAC6	-1.87043	4.63712	-3.81036	0.000422766	0.00263711	-0.638854
GPT	-1.38081	1.83218	-3.80998	0.000423263	0.00263797	-0.639975
FOSB	-3.91048	2.13952	-3.80985	0.00042343	0.00263797	-0.640352
MMD	2.45141	5.97265	3.80983	0.000423447	0.00263797	-0.640389
MAT1A	-7.68809	11.7054	-3.80957	0.000423784	0.00263866	-0.64115
WDR13	1.34105	3.63213	3.80656	0.000427691	0.00265409	-0.64991
ACOT9	1.45197	3.31637	3.80547	0.00042911	0.00266077	-0.653073
FADD	1.14816	3.16015	3.80501	0.000429713	0.00266298	-0.654413
SDCCAG1	1.12939	3.62709	3.80466	0.000430167	0.00266488	-0.655421
NR1I3	-2.99176	2.85036	-3.80401	0.000431013	0.0026681	-0.657296
PSMD2	1.35151	7.19438	3.80129	0.000434602	0.00268316	-0.665212
CROCCL1	-2.30114	4.82469	-3.80086	0.000435167	0.00268482	-0.666453
LAMP1	-1.49891	6.58927	-3.80042	0.00043575	0.00268566	-0.667729
ADCY7	1.33649	2.24981	3.79794	0.000439052	0.00270141	-0.674934
PRDM1	1.73109	2.68143	3.79765	0.000439431	0.0027019	-0.675758
ATP6V0B	1.76829	6.11928	3.7956	0.00044218	0.00271696	-0.681709
TMEM50B	1.0769	2.94874	3.78947	0.0004505	0.00275659	-0.699498
WDR1	1.54073	4.6297	3.78903	0.000451098	0.00275862	-0.700764
LAMA2	2.91896	3.14487	3.78595	0.000455331	0.00278357	-0.709676
IFNGR2	1.73897	4.2846	3.78299	0.000459453	0.00280592	-0.718274
DENND2D	1.8729	3.24497	3.78	0.00046364	0.00282958	-0.726929
BAX	1.18536	1.92114	3.77633	0.000468829	0.00285804	-0.737546
GLDC	-2.79481	4.61981	-3.77134	0.00047598	0.00289512	-0.751983
DNASE2	2.2443	4.85404	3.77003	0.000477861	0.00290366	-0.755744
SLAMF8	1.35898	1.31789	3.76271	0.000488582	0.00295735	-0.776902
SLC22A7	-3.30051	4.26112	-3.76265	0.000488666	0.00295735	-0.777066
MEF2C	1.47151	2.83423	3.758	0.000495606	0.00299469	-0.790513
PKM2	2.86905	3.72899	3.7521	0.000504534	0.00303813	-0.807533
CMTM3	4.7059	7.16843	3.75107	0.000506102	0.00304453	-0.810491
RHBDF2	1.12769	1.84195	3.74962	0.000508334	0.00305592	-0.814685
IL1RAP	-1.57497	2.23323	-3.74853	0.000510004	0.0030629	-0.817811
C3orf59	1.46969	1.92277	3.74808	0.000510702	0.00306608	-0.819116
CSAD	-1.50293	1.95523	-3.74688	0.00051256	0.00307519	-0.822577
IMPA1	-1.81488	4.48132	-3.74643	0.000513261	0.00307735	-0.823879
NR2F6	-3.44262	10.3172	-3.74585	0.000514152	0.00308167	-0.825533
ACSL4	4.17548	5.04815	3.74518	0.000515195	0.0030865	-0.827463
PLIN1	-2.1692	1.34425	-3.74511	0.000515299	0.0030865	-0.827657
ZBED5	1.04124	1.94265	3.74342	0.000517944	0.00309824	-0.832536
C7	4.25324	5.20355	3.73858	0.000525571	0.00313165	-0.846467
COQ10B	2.35574	10.2949	3.73856	0.000525609	0.00313165	-0.846535
TLR2	1.79311	3.27078	3.73792	0.000526625	0.00313564	-0.848375
F3	4.826	6.64264	3.73718	0.000527806	0.00314164	-0.850511
NDUFAF2	1.13277	3.36592	3.7348	0.000531613	0.00316117	-0.857358
ELTD1	1.14105	2.44797	3.7338	0.000533212	0.00316756	-0.86022
MAP3K1	1.52154	3.89029	3.73113	0.000537528	0.00318691	-0.8679
TGFBI	3.64357	12.0909	3.72985	0.000539606	0.00319713	-0.871576
CYP2C19	-1.32571	0.430694	-3.71975	0.000556294	0.00328244	-0.900589
COL12A1	1.23036	1.88104	3.71974	0.000556311	0.00328244	-0.900618
ASAH1	2.10245	3.58602	3.7196	0.000556546	0.00328244	-0.901021
RDBP	1.95138	5.20645	3.71928	0.000557082	0.00328453	-0.901937
NONO	-1.2481	2.92141	-3.71434	0.000565448	0.00332843	-0.916133
SPATA20	2.05564	5.05365	3.71353	0.000566824	0.00333544	-0.918446
ITGB5	1.61171	3.16128	3.71176	0.000569852	0.00334999	-0.92352
PARP8	1.75676	3.0743	3.71012	0.000572668	0.00336545	-0.928214
TPM1	5.44609	9.30479	3.70954	0.000573674	0.00336839	-0.929885
MTCH1	3.86628	18.3705	3.70925	0.000574169	0.00336989	-0.930706
DCTN2	1.02615	3.48187	3.70371	0.000583835	0.00341885	-0.9466
SLC22A3	-2.16117	2.40894	-3.69747	0.00059489	0.00346228	-0.964457
PCSK6	-4.40669	5.79877	-3.69409	0.000600972	0.00349324	-0.974138
ABAT	-7.31452	13.6834	-3.6934	0.000602217	0.00349704	-0.976108
HACL1	-1.63752	3.38159	-3.69156	0.000605543	0.00351297	-0.98135
IFIT5	1.1141	3.40684	3.69074	0.000607052	0.00351946	-0.983718
CCDC146	1.5177	1.60726	3.68816	0.000611759	0.00353994	-0.991068
LIMD2	1.04136	1.45828	3.68743	0.000613104	0.00354646	-0.993159
NOTCH2	-1.7551	5.11722	-3.68546	0.000616752	0.00355924	-0.998803
GRK5	1.76524	3.41378	3.67831	0.000630131	0.00362306	-1.01922
SOD3	1.92535	2.16552	3.67746	0.000631724	0.00362975	-1.02162
HAAO	-2.14062	2.22426	-3.67724	0.000632153	0.00362975	-1.02227
DFNA5	1.17527	1.62843	3.67633	0.000633871	0.00363761	-1.02485
IGJ	3.58888	4.03137	3.67584	0.000634815	0.00364188	-1.02627
CNDP2	2.67543	13.9176	3.6757	0.000635081	0.00364225	-1.02667
ADH6	-1.95836	1.75247	-3.67411	0.00063812	0.00365619	-1.03121
SPINT2	1.69369	2.30867	3.67301	0.000640228	0.00366479	-1.03434
DUSP3	-2.0481	10.4293	-3.66797	0.000649973	0.00371	-1.04871
MRPL50	1.42878	4.74587	3.66661	0.000652625	0.00372239	-1.05258
PLAC8	3.04021	3.92179	3.66643	0.000652968	0.00372239	-1.05308
C6orf123	-1.00932	0.948198	-3.66627	0.000653274	0.00372296	-1.05353
PCK2	-1.19158	1.13106	-3.66606	0.000653698	0.00372303	-1.05415
ARSD	-2.20833	4.55912	-3.66569	0.000654424	0.00372599	-1.0552
EPB41L2	2.08491	5.02609	3.66468	0.000656398	0.00373488	-1.05807
GPSM3	1.30448	2.11186	3.66284	0.000660023	0.00375078	-1.0633
GATM	-4.08576	12.3451	-3.65785	0.00066996	0.00379476	-1.07751
CXXC5	-1.24006	4.18826	-3.6578	0.000670071	0.00379476	-1.07767
SCRN1	1.85099	2.09412	3.65693	0.000671805	0.00379982	-1.08013
DSP	-1.70282	7.57442	-3.65085	0.000684141	0.00386355	-1.09742
PMP22	4.71917	7.34341	3.64788	0.000690234	0.00389188	-1.10585
HUWE1	-1.25164	5.28311	-3.64764	0.000690746	0.00389355	-1.10656
C6orf192	1.60982	3.47772	3.64701	0.000692041	0.00389842	-1.10834
TRNP1	1.25704	1.57142	3.64505	0.000696114	0.0039177	-1.11392
HYAL1	-4.00383	9.5505	-3.64302	0.00070033	0.00393533	-1.11965
HLA-DRB3	6.02429	7.07105	3.64302	0.000700335	0.00393533	-1.11966
SLCO2A1	1.05169	1.30312	3.63825	0.000710392	0.00398441	-1.13321
TUFM	-1.89082	10.3007	-3.63557	0.000716105	0.00400899	-1.14082
SLC15A3	1.13753	1.64404	3.63332	0.000720917	0.00403218	-1.14718
ARID5B	1.00435	2.53587	3.6321	0.000723546	0.00404563	-1.15064
EPCAM	5.50149	5.60572	3.62494	0.000739161	0.00411893	-1.17093
RBMX	2.59531	10.0285	3.62081	0.000748321	0.00415971	-1.18262
DHFR	-1.18825	1.77851	-3.61799	0.000754628	0.00418577	-1.19059
AQP1	6.48093	7.8396	3.6177	0.000755293	0.00418817	-1.19143
FCGR2A	4.03015	6.34872	3.60955	0.000773832	0.00427131	-1.21446
UBE2E2	2.10678	10.1186	3.60617	0.000781651	0.0043079	-1.224
PROS1	-2.4037	18.7093	-3.60529	0.000783694	0.0043157	-1.22648
TPBG	1.57255	2.13924	3.60509	0.000784165	0.00431649	-1.22705
SERPINE2	4.26162	5.86779	3.60346	0.000787979	0.00433221	-1.23166
ADCY3	1.8637	3.15367	3.6028	0.000789539	0.00433946	-1.23353
BBS2	1.0773	2.67909	3.60169	0.000792136	0.00434602	-1.23665
GMNN	1.92789	2.77744	3.60036	0.000795281	0.00436174	-1.24041
OSBPL10	1.16494	1.62497	3.59923	0.000797956	0.00437376	-1.2436
RPS4X	2.57728	11.316	3.59899	0.00079853	0.00437425	-1.24428
PDHB	1.3881	6.0259	3.59599	0.000805659	0.00440529	-1.25272
OAS3	2.76354	3.92757	3.59557	0.000806681	0.00440955	-1.25392
SERPINA5	-4.76323	6.886	-3.59509	0.000807837	0.00441305	-1.25528
AXL	2.81398	6.04185	3.59396	0.000810547	0.00442399	-1.25846
CXCR4	9.81162	21.6174	3.59374	0.000811077	0.00442555	-1.25908
CUX2	-4.05116	3.59399	-3.59285	0.000813213	0.00443391	-1.26157
CDK9	-1.0674	3.32343	-3.59161	0.000816211	0.00444481	-1.26506
PPIF	-2.58892	5.89304	-3.58865	0.000823435	0.00447676	-1.27343
SLC25A6	6.29984	16.5216	3.58644	0.000828843	0.00450252	-1.27964
GALT	-1.94263	3.49439	-3.58623	0.000829348	0.00450349	-1.28022
UCHL3	1.78333	5.64178	3.58242	0.000838778	0.00454775	-1.29094
EVI2B	1.78821	2.61657	3.58162	0.000840787	0.00455057	-1.29321
FMOD	3.23605	4.00342	3.5813	0.000841569	0.00455344	-1.29409
EXOSC10	1.0668	3.89294	3.58083	0.000842742	0.00455842	-1.29541
DUSP5	4.08222	9.6742	3.57962	0.000845774	0.00457157	-1.29882
PAK2	-1.01336	3.52238	-3.57946	0.000846184	0.00457157	-1.29928
DHDPSL	-2.84553	4.65904	-3.574	0.000859979	0.00463916	-1.31462
GRB10	-1.09309	3.88007	-3.57117	0.000867232	0.00466854	-1.32258
DAPK1	-2.51911	6.49087	-3.57091	0.000867894	0.00467071	-1.32331
C15orf63	-1.38854	3.89152	-3.57048	0.000869	0.00467527	-1.32452
RBPJ	1.24275	4.53886	3.56718	0.00087753	0.00471695	-1.33378
ACBD5	-1.25889	4.23377	-3.56278	0.000889034	0.00476835	-1.34613
SFXN5	-1.44029	2.30821	-3.56104	0.000893608	0.00478913	-1.35099
P2RY13	1.1703	1.62349	3.56074	0.000894408	0.00479058	-1.35184
C21orf63	1.52986	2.33862	3.55894	0.000899192	0.00480908	-1.3569
MICB	1.02729	1.37403	3.55482	0.000910216	0.00485511	-1.36845
ALDH18A1	1.22362	3.94334	3.55218	0.000917333	0.00488587	-1.37583
CYP2J2	-2.79713	3.47234	-3.54885	0.000926398	0.00492801	-1.38515
IFI30	10.5284	17.8176	3.54821	0.000928164	0.00493483	-1.38696
FAM127A	1.40425	4.25684	3.54657	0.000932675	0.00495299	-1.39155
CD300A	1.49989	2.14539	3.54561	0.000935307	0.00496539	-1.39422
MKKS	1.18551	5.01799	3.54552	0.00093556	0.00496539	-1.39448
REEP5	1.55209	7.59569	3.54393	0.000939948	0.00498496	-1.39891
CD63	4.0096	16.5553	3.54159	0.000946482	0.00501012	-1.40547
OGDHL	-1.40714	1.88856	-3.54048	0.000949588	0.00502215	-1.40858
SLAMF7	4.1812	4.54601	3.53874	0.000954466	0.00504204	-1.41343
PFKP	3.04417	3.49671	3.53857	0.000954933	0.00504304	-1.4139
PLBD1	1.47493	2.22003	3.53664	0.000960381	0.00506589	-1.41929
ERRFI1	-4.90743	16.8328	-3.53278	0.000971379	0.00511197	-1.43007
ITGA6	1.26502	3.73628	3.53229	0.000972793	0.00511792	-1.43145
ABLIM3	-2.54132	4.9891	-3.53199	0.000973663	0.00512101	-1.4323
C17orf58	1.33424	3.97289	3.53005	0.000979237	0.00514583	-1.4377
KIAA1161	-2.40166	3.70521	-3.52941	0.000981079	0.00515252	-1.43948
BTN3A1	1.26626	2.5717	3.52928	0.000981444	0.00515294	-1.43984
C3P1	-5.21766	7.06192	-3.52742	0.000986843	0.00517677	-1.44503
SUZ12P	1.91735	2.89173	3.5256	0.000992159	0.00520013	-1.45012
PLTP	3.19887	3.99532	3.52385	0.000997281	0.00521507	-1.45499
PECAM1	1.11835	1.80533	3.51778	0.00101524	0.00529961	-1.4719
AKR1B10	8.22673	8.1253	3.51331	0.00102869	0.00535282	-1.48436
TEK	1.11403	2.28327	3.50992	0.00103898	0.00539084	-1.49378
SFXN3	3.82091	6.85976	3.50844	0.00104351	0.00540968	-1.4979
PSAP	5.12459	21.5888	3.50578	0.00105169	0.00544585	-1.50529
ZC3H11A	-2.70272	11.0158	-3.5054	0.00105289	0.00545046	-1.50636
NPNT	2.91536	3.69677	3.50469	0.00105507	0.00546021	-1.50832
EBPL	-3.13658	8.6429	-3.50276	0.00106107	0.00548182	-1.51368
PAPLN	1.72006	2.13311	3.50044	0.00106832	0.00551544	-1.52013
TSPO	1.60946	2.94311	3.4995	0.00107129	0.00552464	-1.52275
STEAP4	4.04917	9.10556	3.49943	0.00107149	0.00552464	-1.52294
POGZ	-1.07169	3.27151	-3.49932	0.00107186	0.00552493	-1.52326
ANP32B	1.99131	7.10127	3.49849	0.00107446	0.00553678	-1.52555
DCUN1D3	-1.06896	3.19162	-3.49788	0.0010764	0.00554362	-1.52726
CHPT1	-2.84012	8.19816	-3.49701	0.00107913	0.00555608	-1.52965
SYNE2	-1.06654	1.8972	-3.49686	0.00107963	0.00555708	-1.53009
SLC22A10	-5.51968	4.05847	-3.4942	0.00108806	0.00559412	-1.53746
NBR1	-1.57144	5.48671	-3.49115	0.00109784	0.00562997	-1.54592
SLC38A2	-2.1085	9.79627	-3.48791	0.00110834	0.00567181	-1.55492
ELOVL7	1.01664	1.07911	3.48548	0.00111624	0.00570332	-1.56164
FAF2	-1.21266	6.78599	-3.48515	0.00111732	0.00570564	-1.56255
COL1A2	7.90957	14.6767	3.48515	0.00111733	0.00570564	-1.56256
IGFBP2	-3.80814	4.37165	-3.48271	0.00112535	0.00574174	-1.56933
PRKCB	1.03714	1.76778	3.4795	0.00113595	0.0057872	-1.5782
VSIG4	5.67003	6.66699	3.47859	0.00113899	0.0057966	-1.58072
COX5B	2.00046	10.7311	3.47755	0.00114246	0.00581101	-1.5836
CYP4F2	-2.92052	4.04211	-3.46666	0.00117945	0.00596224	-1.61372
ANXA3	1.90061	1.96437	3.46547	0.00118353	0.00597485	-1.61699
CALD1	2.44316	12.6059	3.46519	0.00118452	0.00597784	-1.61778
GPC4	1.2998	1.66169	3.463	0.00119212	0.00600945	-1.62382
IL33	1.66101	2.9721	3.46122	0.00119833	0.00603574	-1.62873
PCOLCE	-1.05749	2.21187	-3.46094	0.0011993	0.00603894	-1.6295
SRP72	1.2018	5.39369	3.45988	0.00120305	0.00605441	-1.63244
BAG1	1.20546	4.54985	3.45942	0.00120464	0.00605906	-1.63369
CEACAM1	-1.17882	2.38282	-3.45524	0.00121945	0.00611482	-1.64523
C9orf123	1.17705	4.66543	3.45334	0.00122622	0.00613687	-1.65047
C12orf75	1.49663	1.5573	3.45316	0.00122685	0.00613831	-1.65095
GCN1L1	-1.06613	3.87648	-3.453	0.00122743	0.00613951	-1.6514
CDC27	1.02875	7.19694	3.45254	0.00122907	0.00614603	-1.65266
DACT1	3.2484	4.74915	3.44962	0.0012396	0.00619184	-1.66072
FAM150B	1.12684	1.309	3.4492	0.0012411	0.00619764	-1.66187
CLDN11	2.77918	3.38163	3.44849	0.00124367	0.00620873	-1.66382
MX1	4.93477	7.13212	3.44829	0.00124439	0.00621058	-1.66437
PTPRM	1.56051	3.83567	3.44655	0.00125075	0.00623142	-1.66918
POLE4	1.07487	3.24853	3.4463	0.00125165	0.00623308	-1.66986
STK24	3.0035	14.8244	3.44618	0.00125207	0.00623313	-1.67017
MRPL24	-1.22321	4.50226	-3.44298	0.00126382	0.0062781	-1.67899
IFI44	1.06924	1.4327	3.44275	0.00126467	0.00628063	-1.67964
KLKB1	-6.90071	10.0706	-3.44188	0.00126787	0.00628961	-1.68202
MAFB	3.6256	10.6319	3.44024	0.00127392	0.00631789	-1.68652
CMTM6	-2.594	11.634	-3.43705	0.00128582	0.0063612	-1.6953
HGFAC	-1.89667	1.96991	-3.43381	0.00129802	0.00640399	-1.70421
DTX1	-1.17967	0.860698	-3.43343	0.00129945	0.00640932	-1.70525
CCDC3	4.16367	6.84989	3.4332	0.00130031	0.00641183	-1.70588
LITAF	-1.87791	4.93377	-3.43193	0.00130514	0.00643083	-1.70938
C12orf32	1.23019	2.20559	3.4319	0.00130523	0.00643083	-1.70944
PDGFRA	4.61165	9.76229	3.4312	0.0013079	0.0064413	-1.71137
LTBP2	4.24447	4.79618	3.43106	0.00130843	0.0064413	-1.71175
SH3BGRL3	4.04297	7.84011	3.42579	0.00132863	0.00652653	-1.72622
FABP4	3.50135	3.5455	3.42563	0.00132924	0.00652778	-1.72665
C11orf54	-1.39707	2.12238	-3.4251	0.00133132	0.00653441	-1.72812
MOCOS	-2.9784	3.77129	-3.42267	0.00134073	0.00656814	-1.73478
CHST4	2.41497	2.73282	3.42105	0.00134705	0.00659196	-1.73921
RPS6KA3	1.08042	3.34129	3.42058	0.00134892	0.00659931	-1.74052
FAM134B	-2.21474	2.42068	-3.41235	0.00138151	0.00673688	-1.76305
PGRMC1	-3.59379	11.9161	-3.40747	0.00140122	0.00681989	-1.77641
EIF4A3	1.16312	4.35425	3.40213	0.00142308	0.00690048	-1.79101
SEPHS2	-2.86612	21.2418	-3.40041	0.00143019	0.00692941	-1.79571
HNRNPU	1.69955	8.34862	3.39948	0.00143405	0.00694438	-1.79826
YPEL5	1.80854	9.6802	3.39919	0.00143524	0.00694828	-1.79904
PRF1	4.37866	7.28902	3.3975	0.0014423	0.00697685	-1.80366
FBLN5	5.10229	10.4758	3.39462	0.00145438	0.00701699	-1.81153
XDH	-2.74934	2.75871	-3.39459	0.00145448	0.00701699	-1.81159
FAM3B	2.62401	2.50345	3.39292	0.00146154	0.00704351	-1.81616
DPYS	-3.39212	5.02756	-3.39159	0.00146718	0.00706881	-1.81979
LASS2	-2.11073	6.88461	-3.39087	0.00147023	0.00708164	-1.82175
NUAK2	2.09439	3.48863	3.38774	0.0014836	0.00713843	-1.83028
MT1X	-9.23618	18.2299	-3.38667	0.00148818	0.00715762	-1.83319
ZFAND5	-3.57436	5.87853	-3.38628	0.00148989	0.0071601	-1.83427
C7orf42	-1.0047	5.38848	-3.38215	0.00150776	0.00722773	-1.84551
PHGDH	-3.67817	6.25927	-3.38038	0.0015155	0.00725904	-1.85033
CD69	2.08796	3.04669	3.38013	0.00151659	0.00726235	-1.85101
ATP5L	1.24299	3.99505	3.37731	0.00152898	0.00731587	-1.85868
LRIG1	-1.6504	2.09517	-3.37709	0.00152994	0.00731855	-1.85927
BTF3	2.5257	7.01177	3.37401	0.00154362	0.00736772	-1.86766
DAP3	1.30366	8.39548	3.37392	0.00154402	0.00736772	-1.8679
OAS1	1.69309	2.55257	3.37327	0.00154691	0.00737822	-1.86966
KIAA0907	1.46554	4.39625	3.37199	0.00155264	0.00740165	-1.87315
ABR	1.41638	2.37471	3.3717	0.00155395	0.00740399	-1.87394
MTTP	-3.07617	5.15898	-3.37017	0.00156084	0.00742708	-1.87811
AEBP1	9.21712	13.7187	3.36461	0.00158606	0.00753516	-1.89321
IER5	1.42211	2.23695	3.36398	0.00158895	0.00754489	-1.89492
NPL	1.1354	1.53358	3.36354	0.00159094	0.00754778	-1.8961
KCNJ16	3.28266	3.86658	3.3632	0.00159252	0.00755192	-1.89703
FXYD5	2.05835	3.28979	3.36291	0.00159385	0.00755625	-1.89782
IER3	3.21704	5.45582	3.36103	0.00160251	0.00758139	-1.90292
DCDC2	1.31832	1.28888	3.35919	0.00161103	0.00761773	-1.90792
DBN1	1.68271	2.10067	3.35791	0.00161697	0.00763981	-1.91138
SERPINA1	-2.36237	36.221	-3.35345	0.00163785	0.00772233	-1.92347
LCK	1.1564	1.34813	3.35296	0.00164016	0.00772925	-1.92479
MYD88	1.22604	6.03328	3.35198	0.00164479	0.00774695	-1.92745
ATIC	1.43347	5.95834	3.35141	0.00164751	0.00775576	-1.92901
KMO	-2.70396	3.56839	-3.35092	0.00164981	0.00776454	-1.93032
GLTSCR2	5.89763	27.5567	3.34883	0.00165975	0.00780523	-1.93597
LHFPL2	3.30704	4.32106	3.34819	0.00166282	0.00781358	-1.93771
POLR2G	1.33208	4.3225	3.34492	0.00167853	0.00787103	-1.94656
ZNF836	1.06195	1.84843	3.34392	0.00168337	0.00788964	-1.94927
PICALM	1.10832	5.89617	3.34305	0.00168758	0.00790319	-1.95162
PSMB5	1.2505	6.13933	3.33876	0.00170848	0.00798548	-1.96321
RPN2	3.57911	19.4503	3.33865	0.00170906	0.00798548	-1.96353
NOL11	1.09526	4.74753	3.33745	0.00171497	0.00800245	-1.96677
IGF2BP2	2.71263	4.17864	3.33679	0.00171819	0.00801217	-1.96854
MMP7	7.39855	6.75158	3.33675	0.00171838	0.00801217	-1.96864
LHFP	4.11306	7.93839	3.33304	0.0017368	0.00807722	-1.97868
PTGIS	4.85159	8.56682	3.33162	0.00174388	0.00810181	-1.9825
CTSK	1.42093	1.65322	3.3316	0.001744	0.00810181	-1.98257
COL3A1	9.39561	16.3722	3.32847	0.0017597	0.00815854	-1.991
VIM	5.67097	17.6697	3.32546	0.00177495	0.00821446	-1.99911
SPARC	4.23115	7.97569	3.32384	0.00178321	0.00823457	-2.00348
GSTP1	3.81493	4.94474	3.32382	0.00178331	0.00823457	-2.00353
ALDOC	-1.57538	2.70722	-3.32266	0.00178927	0.00825415	-2.00667
CD44	2.51101	4.69279	3.31453	0.00183139	0.00842326	-2.02855
COL5A2	1.15807	1.5158	3.31446	0.00183179	0.00842326	-2.02876
ST13	-1.35377	5.79491	-3.30938	0.0018586	0.0085274	-2.04242
MRPL20	-1.38985	6.14456	-3.30618	0.00187566	0.00859041	-2.051
LRP6	-1.35961	2.85374	-3.30558	0.0018789	0.00860089	-2.05263
CD47	2.09374	4.77626	3.3018	0.00189933	0.00868339	-2.06279
GJA1	3.27136	6.1614	3.29716	0.00192465	0.00879028	-2.07523
SOX9	2.28758	2.83777	3.294	0.00194207	0.00885417	-2.0837
HFE2	-4.57594	7.06116	-3.29146	0.00195621	0.00890293	-2.09051
CTSB	2.57626	14.5338	3.29026	0.00196292	0.00892896	-2.09373
SLC22A9	-1.41833	1.89498	-3.28987	0.00196511	0.00893669	-2.09478
PRODH2	-1.44472	2.06731	-3.28031	0.00201939	0.0091444	-2.12036
CD99	-1.9528	4.13752	-3.27394	0.00205631	0.00928603	-2.13738
COPB1	1.08091	6.05856	3.27263	0.00206402	0.00931383	-2.14088
BCKDHB	-1.09729	1.57404	-3.27001	0.00207943	0.00936935	-2.14787
APOL6	-1.95771	6.6066	-3.26646	0.00210053	0.00944087	-2.15734
ZEB2	1.01282	2.3522	3.26431	0.00211336	0.00948678	-2.16306
C14orf68	-1.81241	2.50243	-3.26055	0.0021361	0.00956746	-2.1731
HIBADH	-2.86968	9.09765	-3.25844	0.0021489	0.00961347	-2.17871
TESC	1.24887	1.29542	3.25683	0.00215876	0.00964268	-2.183
SLC15A1	-1.72863	4.89232	-3.25281	0.00218352	0.00974366	-2.1937
HMGB2	1.0041	2.10933	3.25258	0.00218494	0.00974758	-2.19431
ARNT	-1.0699	3.68187	-3.25216	0.00218755	0.00975442	-2.19543
ARPC2	1.58118	3.8696	3.2514	0.00219225	0.00977295	-2.19744
RNF181	1.10795	5.86262	3.24665	0.00222197	0.00988109	-2.21007
DOCK10	1.53891	3.56227	3.24498	0.00223254	0.00991344	-2.21452
MRPS5	-1.47502	6.1327	-3.24346	0.00224213	0.00994625	-2.21854
LCP2	2.28065	4.45674	3.243	0.00224506	0.00995681	-2.21976
ONECUT2	-1.22977	2.69533	-3.23855	0.00227353	0.010051	-2.23157
RAC2	1.96741	3.26348	3.23598	0.00229011	0.0101095	-2.23839
MRPL52	2.51843	14.5327	3.23573	0.00229172	0.0101141	-2.23905
GPI	-2.26512	4.14831	-3.23474	0.00229817	0.0101376	-2.24168
SNX18	1.16306	6.34268	3.23029	0.0023273	0.0102486	-2.25349
SERPINF1	-5.58171	17.7441	-3.22962	0.00233169	0.010258	-2.25525
RASEF	1.34071	1.43424	3.22914	0.00233487	0.0102645	-2.25653
G0S2	7.35164	19.7817	3.22739	0.00234645	0.0103053	-2.26116
NCK2	1.32352	2.20399	3.22631	0.00235361	0.0103246	-2.26402
SRPX2	1.28467	1.56487	3.22549	0.00235907	0.0103429	-2.26619
SELENBP1	-3.76179	6.6904	-3.22541	0.00235959	0.0103429	-2.2664
SGK2	-2.01314	2.5786	-3.22452	0.00236551	0.0103579	-2.26874
SDC2	-1.80854	3.55626	-3.22395	0.00236937	0.0103682	-2.27027
CYP1B1	1.99866	2.82141	3.22322	0.00237426	0.0103821	-2.2722
C1orf63	1.97884	5.0176	3.22268	0.00237783	0.0103952	-2.27361
GZMB	1.27533	1.46003	3.22124	0.00238752	0.010428	-2.27742
PAFAH1B1	-2.15532	6.47961	-3.22122	0.00238765	0.010428	-2.27747
CHD4	-1.12497	1.7233	-3.21547	0.0024267	0.0105705	-2.29267
CCL19	3.01362	3.20204	3.21306	0.00244326	0.0106272	-2.29903
CSK	-2.86926	11.3605	-3.21149	0.00245408	0.0106692	-2.30317
AFF4	3.01131	9.48905	3.21088	0.00245835	0.0106807	-2.3048
GSTK1	2.14794	13.7438	3.20726	0.00248355	0.0107611	-2.31435
S1PR3	2.23909	3.30964	3.20493	0.00249988	0.0108186	-2.32049
ITGB2	4.14919	6.27337	3.20418	0.00250515	0.0108329	-2.32246
C3orf23	-1.15893	2.82096	-3.20351	0.0025099	0.0108463	-2.32423
CISH	-1.02083	1.34328	-3.20166	0.002523	0.010885	-2.32911
ARSE	-2.15544	4.15125	-3.20069	0.00252987	0.0109025	-2.33165
EZR	1.02042	2.22972	3.19926	0.00254013	0.0109328	-2.33544
CCL5	3.79144	4.51391	3.19767	0.00255151	0.0109715	-2.33962
NGFRAP1	2.27556	10.4477	3.19617	0.00256226	0.0110045	-2.34356
PTPN6	2.68441	6.67826	3.1919	0.00259323	0.0111164	-2.3548
VIPR1	-1.60387	1.82089	-3.19018	0.00260575	0.0111568	-2.3593
PTGIR	1.52855	2.34475	3.18459	0.00264698	0.0113066	-2.37399
ACSM2A	-2.80814	3.34795	-3.18413	0.00265041	0.0113185	-2.3752
RAB25	1.7752	1.7423	3.18369	0.0026537	0.0113299	-2.37636
TAF1D	-1.03198	3.30251	-3.18177	0.00266802	0.0113776	-2.3814
EBP	-4.47268	11.4227	-3.17896	0.00268912	0.0114541	-2.38876
ARPC1A	-1.09715	4.67739	-3.17745	0.00270055	0.0114947	-2.39273
SLC23A1	-1.47932	1.92025	-3.16805	0.00277265	0.0117298	-2.41737
DAZAP1	-2.37626	16.554	-3.16757	0.00277633	0.0117426	-2.4186
IL1RN	-6.75527	11.5637	-3.16626	0.00278659	0.0117804	-2.42205
ESRP1	1.71713	1.64557	3.16569	0.00279104	0.0117937	-2.42354
PNMA1	2.93767	5.83282	3.16356	0.00280767	0.0118529	-2.42909
FERMT2	-2.30786	12.3879	-3.16323	0.00281026	0.0118529	-2.42996
GLS2	-4.46676	6.10787	-3.16248	0.00281617	0.0118722	-2.43192
ARHGEF2	3.32707	7.27957	3.16183	0.00282129	0.011891	-2.43362
FOXRED1	-1.08	2.90784	-3.16037	0.00283285	0.0119286	-2.43744
C22orf25	1.3016	3.71325	3.15956	0.0028393	0.011953	-2.43956
HTATIP2	1.91045	6.24191	3.15875	0.0028457	0.0119743	-2.44167
WDR43	2.36022	8.47591	3.15732	0.00285713	0.0120084	-2.44541
CA2	-3.81086	7.92989	-3.15695	0.00286007	0.0120152	-2.44637
IL2RG	1.14851	1.78252	3.15264	0.00289471	0.0121354	-2.45762
GLTP	1.9795	7.63024	3.15232	0.00289732	0.0121435	-2.45846
CD68	1.61044	2.42785	3.1496	0.00291937	0.0122161	-2.46554
SLC41A2	-1.103	2.04379	-3.14497	0.00295736	0.0123379	-2.47762
CCL16	-4.09358	6.44262	-3.14253	0.00297754	0.0124049	-2.48397
SH3YL1	1.65474	2.21185	3.14005	0.00299824	0.0124797	-2.49044
ESR1	-2.80361	2.96936	-3.1385	0.00301122	0.0125222	-2.49447
DMGDH	-2.80337	3.66125	-3.13773	0.00301768	0.0125375	-2.49647
CPT2	-2.06045	4.24368	-3.13717	0.00302233	0.0125539	-2.49791
CLIC6	2.36239	2.22838	3.1348	0.00304239	0.012617	-2.50409
UCP2	1.92265	2.96296	3.13432	0.00304644	0.0126251	-2.50533
TUSC1	-1.10109	2.48052	-3.13352	0.00305329	0.0126419	-2.50742
ATXN10	1.91633	16.5987	3.13333	0.00305484	0.0126425	-2.5079
C21orf33	-2.285	13.2933	-3.1303	0.00308073	0.0127335	-2.51577
SPATS2L	1.17088	5.21688	3.12959	0.00308687	0.0127517	-2.51763
SLC25A13	-2.71106	6.48105	-3.12588	0.0031189	0.0128684	-2.52726
NCOA7	1.48086	2.72675	3.12563	0.00312106	0.0128723	-2.52791
CCL2	7.90343	12.1551	3.12367	0.00313808	0.0129313	-2.53298
MGMT	-2.37295	5.58389	-3.11948	0.00317482	0.0130583	-2.54384
ZC3H4	-1.94772	8.7688	-3.11683	0.00319834	0.0131371	-2.55073
SRPK1	1.31595	5.95299	3.11503	0.0032143	0.0131877	-2.55537
ATP5G1	1.46382	5.93223	3.11367	0.00322646	0.0132256	-2.55889
HABP2	-2.77318	6.45804	-3.10955	0.00326361	0.0133506	-2.56957
OPTN	1.3481	4.7929	3.10811	0.00327662	0.0133856	-2.57328
SERPIND1	-7.70062	14.9596	-3.10476	0.00330717	0.0134952	-2.58193
PILRB	-1.56679	4.60331	-3.10457	0.00330899	0.0134996	-2.58244
LBH	1.75959	2.74211	3.10418	0.00331257	0.0135111	-2.58345
PI4K2B	-1.34916	3.24301	-3.1025	0.00332802	0.0135619	-2.58779
RNF19A	1.91188	7.18088	3.1007	0.0033446	0.0136172	-2.59242
SFRP5	1.24504	1.50771	3.10052	0.0033463	0.013621	-2.59289
GGCX	-2.04959	4.02875	-3.09967	0.00335415	0.0136438	-2.59508
MMP2	1.34527	1.60342	3.09622	0.00338633	0.0137345	-2.60397
SQSTM1	2.04805	17.5058	3.09607	0.00338774	0.0137372	-2.60436
MDH1	1.7913	8.19133	3.0909	0.0034366	0.0139005	-2.6177
ARHGAP30	1.16753	1.86381	3.08923	0.00345247	0.0139464	-2.62199
CSTA	1.32132	2.25056	3.08487	0.00349432	0.0140935	-2.63322
CLDN10	2.54103	2.59993	3.08315	0.00351102	0.0141419	-2.63766
LIPC	-4.70141	6.29423	-3.08233	0.00351897	0.0141633	-2.63977
CEBPA	-1.03452	1.61652	-3.08052	0.00353661	0.0142246	-2.64442
CCL21	7.13941	9.96131	3.07954	0.00354616	0.0142485	-2.64693
KRT7	4.08717	4.54018	3.07609	0.0035801	0.0143593	-2.6558
SLC1A4	-1.40286	3.47174	-3.07496	0.00359129	0.0143946	-2.65871
FLRT2	1.00424	1.21677	3.07474	0.00359343	0.014397	-2.65926
S100A10	3.34025	9.61081	3.07459	0.00359491	0.0143986	-2.65964
HSPB6	4.265	6.60462	3.07157	0.003625	0.0145009	-2.66741
MATR3	1.63455	11.439	3.06419	0.00369941	0.0147433	-2.68632
GRAMD3	-1.06857	3.66937	-3.06419	0.00369948	0.0147433	-2.68633
CFTR	2.66993	2.56328	3.06398	0.00370156	0.0147451	-2.68686
PROM1	5.18039	5.95984	3.06373	0.00370408	0.0147518	-2.68749
NCRNA00188	1.80001	9.30384	3.06298	0.0037118	0.0147761	-2.68943
TAT	-8.9128	19.3015	-3.06199	0.00372186	0.0148031	-2.69194
PINK1	-1.28782	3.75857	-3.06112	0.00373088	0.0148324	-2.6942
ANXA13	2.85296	3.34569	3.06094	0.00373267	0.0148363	-2.69464
APOBEC3D	1.11595	1.78468	3.04816	0.00386614	0.0152862	-2.72732
RSL24D1	1.19341	7.62289	3.04635	0.00388537	0.015342	-2.73193
PGAM5	-1.71296	3.58512	-3.04609	0.00388819	0.0153498	-2.73261
PSPHL	2.55389	3.68673	3.04464	0.00390364	0.015383	-2.7363
REEP6	-2.46027	5.31009	-3.04458	0.00390426	0.015383	-2.73644
AIFM1	-1.75618	4.44787	-3.04426	0.00390775	0.0153874	-2.73727
PECI	-2.49751	5.3232	-3.04412	0.00390923	0.0153892	-2.73763
MAGED1	-1.06814	3.89057	-3.0426	0.00392553	0.0154399	-2.74149
TACC1	2.58565	6.39532	3.04195	0.00393259	0.0154643	-2.74316
FAM176A	-1.63298	2.8202	-3.03987	0.00395509	0.0155359	-2.74847
FCHSD2	1.15831	4.26418	3.03648	0.003992	0.0156333	-2.7571
GPX3	3.37248	12.0711	3.03637	0.00399319	0.0156346	-2.75738
GSTT1	-2.54813	2.10848	-3.03624	0.00399459	0.0156367	-2.7577
MYH10	2.43287	6.22642	3.03483	0.00401012	0.0156771	-2.76131
TMEM176B	-3.45707	11.3131	-3.03053	0.00405765	0.0158287	-2.77226
FBL	1.30435	5.70292	3.02937	0.00407046	0.0158684	-2.77519
NUP214	1.40867	4.85859	3.02855	0.00407963	0.0158939	-2.77728
NUDC	-1.28297	5.29266	-3.02843	0.00408096	0.0158956	-2.77758
HIST1H2BK	2.52439	7.87676	3.02757	0.00409061	0.0159264	-2.77977
SLC7A2	-5.87156	12.3032	-3.02738	0.0040928	0.0159314	-2.78027
COL4A1	4.01651	5.64987	3.02639	0.00410388	0.0159677	-2.78278
RPS3	4.57287	17.1319	3.02485	0.00412116	0.0160246	-2.78668
SAMSN1	1.2184	2.03415	3.02303	0.00414168	0.0160767	-2.7913
MDFIC	1.14683	3.00894	3.02178	0.00415591	0.016116	-2.79448
CAP1	2.48324	12.0175	3.01745	0.00420533	0.016254	-2.80546
CYP4A11	-8.58553	15.3438	-3.01704	0.00421009	0.0162689	-2.80651
PTTG1IP	1.52587	8.51778	3.0145	0.00423938	0.0163611	-2.81295
TPPP3	1.12887	1.46717	3.01264	0.00426099	0.0164304	-2.81767
DERL1	-1.0836	4.27563	-3.01084	0.00428202	0.0164939	-2.82224
RARRES3	2.71667	7.34852	3.00955	0.00429703	0.0165412	-2.82548
ZMYND11	1.52713	7.83076	3.00916	0.00430161	0.0165518	-2.82647
SMARCD3	1.07071	1.61043	3.00894	0.00430419	0.0165582	-2.82703
ETFB	-2.48456	7.26283	-3.00791	0.00431638	0.0166015	-2.82965
CAPG	1.83929	1.86767	3.00614	0.00433723	0.016664	-2.83413
CD8A	3.21759	4.12071	2.99871	0.00442585	0.0169289	-2.85289
SAT1	2.90585	20.2001	2.9985	0.00442846	0.0169353	-2.85344
RIPK4	-1.75047	2.47181	-2.99358	0.00448814	0.0171134	-2.86586
PTP4A1	-2.55256	5.4864	-2.99357	0.00448827	0.0171134	-2.86589
F2	-6.98918	16.0928	-2.9932	0.00449272	0.0171231	-2.8668
HSD3B7	-2.15816	6.51124	-2.98704	0.0045686	0.0173538	-2.88233
LGALS1	1.46161	2.77261	2.98607	0.00458069	0.0173887	-2.88478
OLFML1	1.02134	1.86535	2.98596	0.00458213	0.0173905	-2.88508
C1R	-2.86334	15.3855	-2.98177	0.00463446	0.017545	-2.8956
TSPYL1	-1.25241	8.74868	-2.98131	0.00464035	0.0175636	-2.89678
ID2	-3.0834	11.5033	-2.97792	0.00468325	0.0177074	-2.90531
TBCA	1.41543	7.90429	2.97637	0.00470293	0.0177669	-2.90919
ITGAM	1.00885	1.62064	2.97528	0.00471684	0.017812	-2.91193
MFSD6	1.25571	1.81203	2.97293	0.00474696	0.0178922	-2.91783
MAK16	1.153	4.10253	2.96833	0.00480661	0.0180605	-2.9294
STRA13	1.07444	3.04447	2.96688	0.00482545	0.0181029	-2.93302
RASSF2	1.92773	3.84636	2.96435	0.00485859	0.0181878	-2.93936
TFR2	-5.15515	10.3895	-2.96242	0.00488404	0.0182755	-2.9442
VCAN	2.50582	3.9956	2.96181	0.00489218	0.0182984	-2.94574
RIPK2	1.18985	2.45134	2.96143	0.00489713	0.0183131	-2.94668
COQ6	1.42148	5.34022	2.95926	0.00492601	0.0184021	-2.95212
CDHR2	-1.35202	2.03345	-2.95678	0.0049592	0.0185031	-2.95834
NFKBIA	2.23294	10.6705	2.95548	0.0049766	0.0185565	-2.96158
ATP6V0E1	1.2571	6.02906	2.95281	0.00501258	0.0186676	-2.96825
ADH4	-2.09049	3.12169	-2.94933	0.00505995	0.0187975	-2.97695
AMACR	-1.09211	1.54179	-2.94725	0.00508849	0.018888	-2.98216
SMS	1.53152	5.50874	2.94696	0.00509236	0.0188946	-2.98286
SOCS2	-3.02615	3.49887	-2.94648	0.00509903	0.0189077	-2.98407
HPN	-4.62988	9.86532	-2.94418	0.00513075	0.0190097	-2.98981
BAMBI	2.28677	6.0156	2.94409	0.00513201	0.0190105	-2.99004
RAB11FIP1	1.72856	2.86944	2.94388	0.00513496	0.0190176	-2.99057
COL18A1	-1.65632	6.52229	-2.94351	0.00514006	0.0190325	-2.99149
MT1M	-3.67618	3.97794	-2.9433	0.00514291	0.0190392	-2.992
CYP8B1	-6.18686	14.1959	-2.94039	0.00518344	0.0191657	-2.99926
GPR183	1.49071	1.80423	2.93771	0.00522107	0.019293	-3.00595
SF1	-1.7936	11.5649	-2.93291	0.00528891	0.019487	-3.01789
HN1	1.63319	3.30965	2.93198	0.00530224	0.0195171	-3.02022
GM2A	4.65278	9.73985	2.93139	0.00531058	0.0195399	-3.02167
TSTD1	1.18978	3.84947	2.9278	0.00536218	0.0196779	-3.03061
CXCL10	3.27216	3.56297	2.92414	0.00541523	0.0198361	-3.03971
PPP3CB	1.11701	4.87073	2.92374	0.00542096	0.019849	-3.04069
ECH1	-2.1384	7.95808	-2.92335	0.00542665	0.0198659	-3.04166
CCL18	3.87616	3.76781	2.91944	0.00548392	0.0200413	-3.05136
TRAM1	1.19011	9.24178	2.91726	0.00551616	0.0201446	-3.05677
BASP1	6.12205	13.7878	2.91711	0.00551834	0.0201485	-3.05714
VPS28	1.07381	6.43991	2.91608	0.00553375	0.0201925	-3.05972
TMC4	1.75422	1.94061	2.91445	0.005558	0.0202605	-3.06376
SERPINC1	-9.28361	19.5534	-2.91209	0.00559323	0.0203416	-3.06959
HDAC2	1.30591	4.70956	2.90948	0.00563245	0.0204577	-3.07605
RGL2	1.09273	3.05514	2.90844	0.00564823	0.0205067	-3.07863
ASPDH	-1.06544	1.35013	-2.90795	0.00565566	0.0205296	-3.07984
DPYSL2	3.14212	9.66606	2.90721	0.00566694	0.020554	-3.08168
SRRM1	-1.19847	9.22009	-2.90664	0.00567552	0.020578	-3.08308
C15orf52	1.11053	1.40987	2.90268	0.00573597	0.0207526	-3.09286
FPR1	3.1159	5.32366	2.90134	0.00575666	0.0207918	-3.09619
CPXM2	1.28705	1.93067	2.901	0.00576188	0.0207982	-3.09702
SIAH2	-1.77411	5.244	-2.89499	0.00585526	0.021068	-3.11186
2025-03-02	1.07373	5.87523	2.89317	0.00588375	0.0211579	-3.11634
NDUFA11	1.13493	6.7517	2.88879	0.00595313	0.0213564	-3.12716
COL14A1	1.3082	1.98304	2.8798	0.0060976	0.021758	-3.14927
LDHD	-1.08879	1.91585	-2.87782	0.00612991	0.0218432	-3.15415
PRPS2	1.08969	5.89594	2.87739	0.00613688	0.0218551	-3.15519
STARD5	-1.53166	2.23046	-2.87709	0.00614181	0.0218562	-3.15593
RPS10	2.82185	14.6399	2.87566	0.00616526	0.021913	-3.15945
SASH3	1.7233	2.75298	2.87327	0.00620468	0.0220271	-3.16532
ALDOA	2.19826	6.12633	2.87165	0.00623142	0.0221047	-3.16929
DDC	-1.09985	1.48019	-2.86633	0.00632021	0.0223756	-3.18233
MTHFD1	-3.13835	7.53958	-2.86626	0.0063214	0.0223756	-3.1825
DHRS3	-2.7922	9.61075	-2.86268	0.0063819	0.02255	-3.19127
OSBPL8	1.27784	5.10349	2.86092	0.00641172	0.0226426	-3.19557
PTTG1	1.19413	1.23881	2.85952	0.00643573	0.0227091	-3.19901
GLRX2	1.69125	4.81879	2.85495	0.00651419	0.0229188	-3.21017
PSMA4	1.13565	6.65665	2.85322	0.00654427	0.0229934	-3.21441
TNFRSF10D	-1.54054	2.16538	-2.84799	0.00663551	0.0232237	-3.22716
C3	-4.04653	36.2483	-2.84072	0.00676467	0.0236026	-3.2449
TCIRG1	1.56488	4.52529	2.84048	0.00676882	0.0236125	-3.24547
BTN3A2	1.03977	2.22883	2.83314	0.0069015	0.0239966	-3.26333
GC	-5.21367	27.778	-2.82799	0.00699608	0.0242462	-3.27584
CD5L	4.28816	6.19176	2.82251	0.00709793	0.0245427	-3.28913
SLC12A2	1.37234	1.44883	2.82221	0.00710355	0.0245574	-3.28986
IGFBP1	-7.25562	21.7772	-2.81551	0.00723019	0.0248858	-3.3061
EPB41L5	-1.01876	2.00103	-2.81467	0.00724615	0.0249075	-3.30812
DENND4B	-1.15352	3.89017	-2.81377	0.00726344	0.024948	-3.31031
NQO1	2.48126	2.5718	2.81114	0.00731383	0.0250639	-3.31666
HSPA9	-1.49968	10.8152	-2.80844	0.00736597	0.0251949	-3.32319
CTSL1	3.5711	14.7339	2.80689	0.00739605	0.0252786	-3.32693
S100A6	1.18824	1.45225	2.80529	0.00742734	0.0253424	-3.33081
FMO5	-1.39432	1.96899	-2.805	0.0074329	0.0253518	-3.3315
TPP1	1.00864	5.49791	2.80311	0.00746999	0.0254543	-3.33607
SRPX	2.26673	4.10006	2.80159	0.00749979	0.0255396	-3.33972
PTEN	1.84652	8.62495	2.80105	0.00751048	0.0255633	-3.34103
CST7	1.30189	2.19171	2.79867	0.00755759	0.0257043	-3.34677
SPINT1	1.3002	1.40059	2.79854	0.00756013	0.0257082	-3.34708
FGF23	1.99162	1.87366	2.79716	0.00758753	0.0257771	-3.3504
GPR56	1.63004	2.77385	2.78896	0.00775255	0.0262587	-3.37015
IRF7	1.45085	3.60391	2.78654	0.00780178	0.0263761	-3.37595
RNASE4	-2.51264	7.21473	-2.78274	0.00787993	0.0266005	-3.38509
CDH2	-1.19951	6.12422	-2.78212	0.00789265	0.0266335	-3.38657
RAI2	1.03267	1.94779	2.78105	0.00791478	0.0266882	-3.38914
C3orf32	1.15157	1.14958	2.78058	0.0079245	0.026711	-3.39027
STAT6	2.76557	11.6759	2.7769	0.00800117	0.0269343	-3.3991
LAPTM5	1.92715	3.28357	2.76958	0.00815574	0.0273375	-3.41663
RPN1	-1.35423	5.06342	-2.76864	0.00817564	0.0273932	-3.41887
HAL	-4.82066	9.80404	-2.76504	0.00825284	0.0275781	-3.42748
GPRC5B	1.66669	2.7564	2.76472	0.0082597	0.0275939	-3.42824
RUNX1	2.50337	4.81115	2.74752	0.00863806	0.0286567	-3.46925
PCF11	1.04292	5.05945	2.74726	0.00864405	0.028666	-3.46989
CDKN1A	2.77233	9.11979	2.74222	0.0087578	0.0289381	-3.48185
ARL4D	-1.35551	1.72828	-2.74197	0.00876359	0.0289442	-3.48246
ABCG1	2.44241	6.5668	2.74156	0.00877291	0.0289658	-3.48343
MIA3	-1.69533	6.23545	-2.74076	0.00879112	0.0290153	-3.48533
TWIST1	1.02536	1.057	2.7385	0.00884278	0.0291539	-3.49069
LRG1	-7.07669	13.6165	-2.73745	0.00886694	0.0291984	-3.49318
PLCXD3	1.23189	2.08866	2.73699	0.00887762	0.0292208	-3.49428
IFIT2	1.29323	2.41234	2.73163	0.00900171	0.0295593	-3.50698
CXCL1	1.74878	2.43337	2.73016	0.00903616	0.0296616	-3.51047
CCBP2	-1.64436	2.70952	-2.7272	0.00910569	0.0298195	-3.51748
CAST	1.30305	9.02067	2.72471	0.00916461	0.0299582	-3.52337
PSME2	1.03968	4.83123	2.72088	0.00925582	0.0301976	-3.53242
MLLT11	1.37461	2.39992	2.72009	0.00927483	0.0302419	-3.5343
SH3BGRL2	-1.64282	3.62804	-2.71877	0.0093065	0.0303342	-3.53741
SIGLEC10	2.14188	2.53631	2.71633	0.00936541	0.0304823	-3.54318
CEBPD	3.00695	13.3667	2.71568	0.00938107	0.0305067	-3.5447
MAX	1.02157	6.03269	2.70873	0.00955093	0.0309302	-3.56109
SMPDL3A	-1.3046	4.85169	-2.70865	0.00955273	0.0309304	-3.56126
ALB	-6.56532	17.598	-2.70794	0.00957042	0.0309772	-3.56295
MT1G	-6.44009	24.2188	-2.70435	0.00965931	0.031214	-3.57139
VTCN1	1.83768	1.71115	2.70393	0.00966967	0.0312419	-3.57237
MARVELD1	1.2105	2.02733	2.70303	0.00969229	0.0312943	-3.5745
RDH16	-6.46409	9.39323	-2.70294	0.00969454	0.0312943	-3.57472
INMT	4.10951	9.42693	2.7008	0.00974813	0.0314505	-3.57975
CHSY1	1.63076	4.81433	2.69946	0.00978171	0.0315476	-3.58289
EIF1	1.7969	26.7088	2.69819	0.00981393	0.0316343	-3.58589
NHP2	1.0554	5.3148	2.69818	0.00981409	0.0316343	-3.5859
SLC22A1	-7.48713	14.3295	-2.6923	0.00996357	0.0320369	-3.59969
PRDX5	1.51137	10.8316	2.69209	0.00996896	0.0320428	-3.60019
SGPP2	1.20399	1.19921	2.69097	0.00999778	0.0321069	-3.60282
GPX2	7.05171	18.767	2.69065	0.010006	0.0321277	-3.60357
FXYD6	1.2199	3.73529	2.68909	0.0100462	0.0322338	-3.60723
MYO1C	1.06587	3.8821	2.68896	0.0100496	0.0322363	-3.60753
ACMSD	-1.10185	1.52931	-2.68892	0.0100505	0.0322363	-3.60762
GYS2	-1.63762	2.59097	-2.68831	0.0100664	0.0322701	-3.60906
TRPM8	-1.90192	2.04763	-2.68811	0.0100714	0.0322758	-3.60951
C5	-4.56333	11.7448	-2.68582	0.010131	0.0324311	-3.61489
CYP2C18	-2.15821	3.53738	-2.68436	0.010169	0.0325354	-3.6183
HSD17B6	-5.62445	9.8333	-2.68427	0.0101712	0.0325367	-3.6185
ADI1	-4.58233	17.259	-2.68289	0.0102075	0.0326297	-3.62175
CXCR2P	1.10863	1.72681	2.68227	0.0102236	0.0326751	-3.62319
RBP5	-2.62407	4.09521	-2.68221	0.0102253	0.0326751	-3.62334
ALDH8A1	-4.8731	10.3234	-2.67937	0.0102999	0.032861	-3.62996
ECHDC2	-3.8477	12.3324	-2.67877	0.0103159	0.0329005	-3.63137
GNL2	1.34101	5.97675	2.67865	0.0103189	0.0329043	-3.63164
TCN2	1.05036	1.68401	2.67496	0.0104171	0.033152	-3.64027
F13A1	3.08543	3.29997	2.67464	0.0104256	0.033157	-3.64102
C14orf43	-1.08753	2.1934	-2.67114	0.0105194	0.0333906	-3.64918
EIF4B	-1.31101	4.9901	-2.66983	0.0105548	0.0334676	-3.65223
C8B	-6.75521	14.4391	-2.66703	0.0106307	0.0336671	-3.65876
SLC9A3R1	-1.44207	7.42861	-2.66267	0.0107498	0.033955	-3.66891
CILP	1.41791	1.79925	2.66176	0.0107747	0.0340218	-3.67101
GLYATL1	-2.99408	5.29551	-2.65952	0.0108365	0.0341811	-3.67622
SULT1C2	1.01863	0.966232	2.65641	0.0109231	0.0344121	-3.68346
LILRB2	2.65701	5.79794	2.65366	0.0109999	0.0345639	-3.68984
GARS	1.47536	7.74979	2.65061	0.0110857	0.034773	-3.69691
LYRM1	-2.5342	10.0384	-2.64958	0.0111149	0.0348404	-3.6993
ASCL1	-1.00965	0.213061	-2.64669	0.0111972	0.0350619	-3.70601
PXDN	2.11904	3.72484	2.64521	0.0112394	0.0351756	-3.70943
ANO1	-1.52037	3.86987	-2.64233	0.011322	0.035373	-3.71609
NME4	1.11292	4.54578	2.64202	0.0113308	0.0353944	-3.7168
FEM1A	-1.00917	3.1689	-2.64089	0.0113635	0.0354536	-3.71942
C6	-4.57044	13.2351	-2.63763	0.0114581	0.0357057	-3.72696
PTGDS	2.97692	4.23419	2.63735	0.0114664	0.0357251	-3.72761
C4BPB	-6.74802	17.221	-2.63195	0.0116248	0.0360635	-3.74008
ANXA10	-2.18925	2.79381	-2.63177	0.0116299	0.0360669	-3.74048
MAF	1.56562	7.4994	2.6315	0.0116379	0.0360731	-3.7411
DDR1	1.44363	2.18296	2.63004	0.0116812	0.0361874	-3.74448
SCD5	1.54817	1.94489	2.62971	0.0116911	0.0362007	-3.74524
DAK	-1.83296	2.98447	-2.62855	0.0117256	0.036295	-3.74792
ATP1B1	-1.16337	3.46305	-2.62827	0.0117338	0.0363144	-3.74856
LOXL4	4.8226	4.53421	2.62245	0.0119083	0.0366879	-3.76196
RPL18	2.40422	14.0249	2.61444	0.0121522	0.0373152	-3.78037
ADAMTS9	2.5608	4.29617	2.61251	0.0122118	0.0374602	-3.78481
CD9	2.8021	7.88676	2.61234	0.0122169	0.0374647	-3.78519
PLK2	1.09468	2.95839	2.61232	0.0122174	0.0374647	-3.78523
WFDC2	2.50732	2.67197	2.61216	0.0122226	0.0374664	-3.78561
ITFG1	1.21893	10.9044	2.61215	0.0122227	0.0374664	-3.78562
PDE4B	1.03653	2.51299	2.60545	0.0124316	0.0380054	-3.80099
RBM14	-2.11511	8.78589	-2.60396	0.0124783	0.0381417	-3.80439
ARHGEF12	-1.14299	8.19308	-2.6004	0.0125909	0.0384253	-3.81254
STC1	4.31434	7.00516	2.60038	0.0125915	0.0384253	-3.81258
MKI67IP	1.22291	3.88178	2.5935	0.0128117	0.0389697	-3.8283
ID4	1.87518	3.58221	2.58805	0.0129887	0.0394286	-3.84073
GAL3ST4	1.47902	2.0303	2.58527	0.0130798	0.0396517	-3.84706
HMGB1	1.12649	8.57399	2.58514	0.013084	0.039658	-3.84735
FOXA2	-1.42387	4.32052	-2.58203	0.0131867	0.0398873	-3.85443
ANK3	1.22997	2.64	2.58112	0.0132169	0.0399334	-3.8565
MRPS36	1.12204	5.22092	2.58027	0.0132451	0.0400052	-3.85843
C6orf142	-1.16826	1.43806	-2.57046	0.0135752	0.0408455	-3.88072
GJB2	-1.79266	2.93015	-2.56781	0.0136655	0.0410555	-3.88671
RNF103	-1.07297	4.80043	-2.56736	0.0136811	0.0410886	-3.88774
RASD1	2.08212	3.49822	2.56671	0.0137034	0.0411283	-3.88921
SLA2	1.01762	1.5329	2.56564	0.01374	0.0411972	-3.89163
GGT5	1.61438	2.97798	2.56286	0.0138358	0.0414432	-3.89791
AGPAT9	-3.58695	5.21717	-2.56158	0.0138802	0.0415418	-3.90081
ATP6V1D	1.05518	5.60823	2.5542	0.0141387	0.0421203	-3.91749
LCP1	3.19911	13.3181	2.55386	0.0141508	0.0421424	-3.91827
DDX3X	1.5545	9.78974	2.55331	0.01417	0.0421855	-3.91949
SERPINA10	-5.06978	13.6184	-2.55079	0.0142596	0.0423896	-3.92519
APOM	-5.22243	11.2129	-2.54469	0.0144782	0.0429334	-3.93893
C2	-2.96442	12.755	-2.54275	0.0145482	0.0430988	-3.94329
CSRP1	1.59394	5.63387	2.54087	0.0146163	0.0432862	-3.9475
ETS2	-2.95213	11.7834	-2.53727	0.0147481	0.0435695	-3.95561
AOX1	-5.20652	10.7075	-2.53343	0.0148894	0.0438792	-3.96421
CXCL9	3.03196	3.04531	2.52933	0.0150418	0.0442639	-3.9734
PEBP1	-3.0254	22.7512	-2.52794	0.015094	0.0443955	-3.97653
SPARCL1	2.63437	5.29899	2.5267	0.0151405	0.0445162	-3.9793
SLC6A12	-1.38274	1.93315	-2.52632	0.0151549	0.0445382	-3.98015
RPL13A	3.98565	16.4682	2.52612	0.0151623	0.0445456	-3.9806
SLC1A2	-1.6308	2.0793	-2.52137	0.0153421	0.0450008	-3.99123
BTD	-1.1104	2.83602	-2.5154	0.0155705	0.0455111	-4.00454
AUP1	-1.24746	8.69736	-2.51441	0.0156087	0.0455903	-4.00675
GSS	1.00894	5.70737	2.51433	0.0156117	0.0455917	-4.00693
RHOF	1.20162	2.29301	2.51132	0.0157286	0.0458221	-4.01365
EPHX1	-4.80677	11.7846	-2.50957	0.0157968	0.0459467	-4.01755
CXCR7	2.69365	4.5239	2.50771	0.0158695	0.0460916	-4.02169
EIF3D	1.36003	6.5648	2.50743	0.0158804	0.0461156	-4.0223
EMR2	1.18002	2.2119	2.50691	0.0159011	0.0461609	-4.02347
CORO1C	1.07313	3.82634	2.50583	0.0159434	0.0462688	-4.02587
FJX1	1.66556	2.08761	2.50535	0.0159622	0.0463086	-4.02693
KIAA1598	1.20397	5.32375	2.50354	0.016034	0.0464573	-4.03097
TIMP1	6.45381	18.8714	2.50273	0.0160658	0.0465419	-4.03276
SFRS18	-1.25959	3.75311	-2.50162	0.0161099	0.0466322	-4.03522
RPL8	2.87465	19.4345	2.50073	0.0161456	0.0467207	-4.03722
S100A13	1.55522	5.30942	2.49824	0.0162449	0.0469478	-4.04273
PLP2	1.07726	2.37717	2.4968	0.0163025	0.0470717	-4.04592
ARHGAP9	1.12857	1.91482	2.48948	0.0165992	0.0477427	-4.06214
PIGR	4.47239	21.6793	2.4884	0.0166434	0.0478318	-4.06454
YWHAG	1.18822	14.0369	2.48419	0.0168167	0.0481997	-4.07385
TM9SF3	1.15897	12.6113	2.48152	0.0169276	0.0484406	-4.07976
CDH6	1.09514	1.25769	2.48103	0.0169478	0.0484526	-4.08084
HINT1	1.34235	8.59024	2.47587	0.0171637	0.0489691	-4.09221
AMDHD1	-4.31538	8.72758	-2.46935	0.0174403	0.0496328	-4.10657
CNDP1	-3.34487	3.97522	-2.46787	0.0175036	0.0497817	-4.10983
MYLK	2.27625	12.9169	2.4671	0.017537	0.0498611	-4.11154
TM2D3	-1.29297	8.05519	-2.46687	0.0175468	0.0498811	-4.11204
NR0B2	-2.39266	4.12725	-2.46623	0.0175741	0.0499507	-4.11343
MORF4L2	1.25617	11.2378	2.46601	0.0175838	0.0499706	-4.11393
