# Supplementary material for: Bioinformatics-Guided Experimental Validation Identifies NQO1 as a Senescence-Ferroptosis Hub in Liver Fibrosis
Source: Biomedicines. 2025 May 20;13(5):1249. doi: 10.3390/biomedicines13051249 (PMC12108982; doi:10.3390/biomedicines13051249)
Supplement: Supplementary file 1 [file biomedicines-13-01249-s001.zip › Supplementary Table S2.xlsx]

## Sheet: BP
ID	Description	GeneRatio	BgRatio	pvalue	p.adjust	qvalue	geneID	Count
GO:0044282	small molecule catabolic process	139/1976	452/18866	3.70071e-33	2.27816e-29	1.58546e-29	SARDH/PPARA/MPST/SLC25A44/FOXK1/THNSL2/LPIN2/SHMT2/CBS/IRS1/IRS2/CYP4F11/SORD/UPB1/BCKDHA/CDA/GLUD1/ALDH4A1/SRD5A3/BDH1/PKLR/ACOX1/GCDH/ALDH1L1/GLYCTK/ENTPD5/PGK1/CYP27A1/CRAT/PDXP/PGD/SHMT1/KHK/PCBD1/MCCC1/HAO2/LONP2/FAH/PNKD/CYP4F12/GNPDA1/EHHADH/HADHA/MTHFS/AMT/AHCY/ACOX2/ACAD11/ACADSB/PGM1/FTCD/APOBEC3G/AGXT2/GLS/HAO1/GSTZ1/HK1/ALDH5A1/GPT/MAT1A/GLDC/CSAD/IMPA1/ABAT/HACL1/HAAO/PCK2/HYAL1/GALT…	139
GO:0016054	organic acid catabolic process	103/1976	282/18866	9.40497e-32	1.9299e-28	1.3431e-28	SARDH/PPARA/MPST/SLC25A44/THNSL2/LPIN2/SHMT2/CBS/IRS1/IRS2/CYP4F11/SORD/BCKDHA/GLUD1/ALDH4A1/ACOX1/GCDH/ALDH1L1/CRAT/PGD/SHMT1/PCBD1/MCCC1/HAO2/LONP2/FAH/CYP4F12/GNPDA1/EHHADH/HADHA/MTHFS/AMT/AHCY/ACOX2/ACAD11/ACADSB/FTCD/AGXT2/GLS/HAO1/GSTZ1/ALDH5A1/GPT/MAT1A/GLDC/CSAD/ABAT/HACL1/HAAO/PCK2/HYAL1/ACBD5/CYP4F2/NPL/KMO/CD44/PRODH2/BCKDHB/HIBADH/GLS2/CPT2/TAT/CYP4A11/ETFB/AMACR/ECH1/LDHD/HAL/TWIST1/…	103
GO:0046395	carboxylic acid catabolic process	103/1976	282/18866	9.40497e-32	1.9299e-28	1.3431e-28	SARDH/PPARA/MPST/SLC25A44/THNSL2/LPIN2/SHMT2/CBS/IRS1/IRS2/CYP4F11/SORD/BCKDHA/GLUD1/ALDH4A1/ACOX1/GCDH/ALDH1L1/CRAT/PGD/SHMT1/PCBD1/MCCC1/HAO2/LONP2/FAH/CYP4F12/GNPDA1/EHHADH/HADHA/MTHFS/AMT/AHCY/ACOX2/ACAD11/ACADSB/FTCD/AGXT2/GLS/HAO1/GSTZ1/ALDH5A1/GPT/MAT1A/GLDC/CSAD/ABAT/HACL1/HAAO/PCK2/HYAL1/ACBD5/CYP4F2/NPL/KMO/CD44/PRODH2/BCKDHB/HIBADH/GLS2/CPT2/TAT/CYP4A11/ETFB/AMACR/ECH1/LDHD/HAL/TWIST1/…	103
GO:0043312	neutrophil degranulation	132/1976	487/18866	1.30209e-25	2.00392e-22	1.39461e-22	DIAPH1/ANPEP/IQGAP2/RAB10/SURF4/DYNLT1/CCT8/DYNLL1/PSMC2/FCER1G/MME/CDA/ITGAV/ACTR10/GMFG/GYG1/MLEC/PRCP/OSTF1/DEGS1/TYROBP/RAB6A/LGALS3/CTSS/NPC2/CD53/RAC1/ARPC5/IQGAP1/MAN2B1/ANXA2/VCL/COMMD3/METTL7A/GLIPR1/B2M/CD59/PSMA5/VAMP8/CYFIP1/CREG1/C3AR1/ACTR2/S100A11/LTA4H/CST3/LAIR1/NCKAP1L/RAB31/RHOA/PGM1/PA2G4/PSMC3/CD36/ORMDL3/GRN/PSMD2/LAMP1/TLR2/ASAH1/PLAC8/DSP/HUWE1/FCGR2A/CD300A/CD63/PECAM1/PS…	132
GO:0002283	neutrophil activation involved in immune response	132/1976	490/18866	2.44555e-25	3.01096e-22	2.09545e-22	DIAPH1/ANPEP/IQGAP2/RAB10/SURF4/DYNLT1/CCT8/DYNLL1/PSMC2/FCER1G/MME/CDA/ITGAV/ACTR10/GMFG/GYG1/MLEC/PRCP/OSTF1/DEGS1/TYROBP/RAB6A/LGALS3/CTSS/NPC2/CD53/RAC1/ARPC5/IQGAP1/MAN2B1/ANXA2/VCL/COMMD3/METTL7A/GLIPR1/B2M/CD59/PSMA5/VAMP8/CYFIP1/CREG1/C3AR1/ACTR2/S100A11/LTA4H/CST3/LAIR1/NCKAP1L/RAB31/RHOA/PGM1/PA2G4/PSMC3/CD36/ORMDL3/GRN/PSMD2/LAMP1/TLR2/ASAH1/PLAC8/DSP/HUWE1/FCGR2A/CD300A/CD63/PECAM1/PS…	132
GO:0006520	cellular amino acid metabolic process	104/1976	340/18866	7.80757e-25	8.01057e-22	5.57488e-22	SARDH/MPST/SLC25A44/THNSL2/SHMT2/CBS/PSMA6/YARS2/PSMC2/SERINC3/PSMA7/PPA1/UPB1/BCKDHA/BAAT/SCLY/GLUD1/ALDH4A1/SLC16A2/PSMA1/PSMB9/PSMD8/GCDH/PSMC4/PSME1/SHMT1/SLC1A3/PCBD1/MCCC1/PSMA5/FAH/PSMB8/MTHFS/PSMB4/AMT/AHCY/PSAT1/GNMT/PSMA3/SLC7A7/ACADSB/PSMF1/FTCD/PSMC3/AGXT2/GLS/GSTZ1/ALDH5A1/GPT/MAT1A/PSMD2/GLDC/CSAD/ABAT/HAAO/ALDH18A1/SEPHS2/DPYS/PHGDH/KMO/PSMB5/PRODH2/BCKDHB/HIBADH/GLS2/TAT/SMS/DDC/M…	104
GO:0016053	organic acid biosynthetic process	108/1976	368/18866	4.00385e-24	3.5211e-21	2.45048e-21	MLXIPL/OSBPL9/THNSL2/TECR/DCN/MGLL/SHMT2/CBS/SLC35D1/SCAP/SERINC3/CYP4F11/UPB1/BAAT/PROX1/GLUD1/NR1H3/PKLR/DEGS1/CD74/CYP27A1/SHMT1/SLC1A3/GAMT/OSBP/PER2/EPHX2/INSIG1/SLC27A5/ACSM3/ADIPOR1/MTHFS/APOA5/ERLIN1/ACSM5/LTA4H/CYP1A2/PSAT1/RBP1/ACOX2/LIPG/MGST3/AGXT2/GLS/NR1D1/GPT/CSAD/ABAT/HAAO/GATM/HYAL1/DHFR/ALDH18A1/ELOVL7/CEACAM1/SEPHS2/PHGDH/ATIC/KMO/PTGIS/GSTP1/ACSM2A/GLS2/LIPC/CYP4A11/HSD3B7/VCA…	108
GO:0046394	carboxylic acid biosynthetic process	107/1976	367/18866	1.16715e-23	8.98124e-21	6.25041e-21	MLXIPL/OSBPL9/THNSL2/TECR/DCN/MGLL/SHMT2/CBS/SLC35D1/SCAP/SERINC3/CYP4F11/UPB1/BAAT/PROX1/GLUD1/NR1H3/PKLR/DEGS1/CD74/CYP27A1/SHMT1/SLC1A3/GAMT/OSBP/PER2/EPHX2/INSIG1/SLC27A5/ACSM3/ADIPOR1/MTHFS/APOA5/ERLIN1/ACSM5/LTA4H/CYP1A2/PSAT1/RBP1/ACOX2/LIPG/MGST3/AGXT2/GLS/NR1D1/GPT/ABAT/HAAO/GATM/HYAL1/DHFR/ALDH18A1/ELOVL7/CEACAM1/SEPHS2/PHGDH/ATIC/KMO/PTGIS/GSTP1/ACSM2A/GLS2/LIPC/CYP4A11/HSD3B7/VCAN/AMA…	107
GO:0008202	steroid metabolic process	97/1976	332/18866	1.25473e-21	8.58235e-19	5.9728e-19	RXRA/RORA/OSBPL9/HDLBP/SEC14L2/DGAT2/SCAP/LCAT/NR1I2/BAAT/PROX1/H6PD/YWHAH/SRD5A3/STARD3NL/LSS/LPCAT3/AGT/NPC2/CYP27A1/SMPD1/LIMA1/CYP3A5/OSBP/G6PC/SRD5A1/EPHX2/INSIG1/SLC27A5/PPARGC1A/CNBP/DHCR24/APOA5/ERLIN1/CYP1A2/AKR1B1/SPP1/ACOX2/ABCA1/LGMN/NR1D1/GPAM/CYP2C19/ASAH1/EBPL/TSPO/PDGFRA/CYP1B1/EBP/ESR1/LIPC/CEBPA/CFTR/HSD3B7/AMACR/CYP8B1/SF1/GC/FMO5/FGF23/ABCG1/RDH16/HSD17B6/NR0B2/APOF/CYP2E1/HMG…	97
GO:0009063	cellular amino acid catabolic process	54/1976	124/18866	2.10197e-21	1.28668e-18	8.95455e-19	SARDH/MPST/SLC25A44/THNSL2/SHMT2/CBS/BCKDHA/GLUD1/ALDH4A1/GCDH/SHMT1/PCBD1/MCCC1/FAH/AMT/AHCY/ACADSB/FTCD/AGXT2/GLS/GSTZ1/ALDH5A1/GPT/MAT1A/GLDC/CSAD/ABAT/HAAO/KMO/PRODH2/BCKDHB/HIBADH/GLS2/TAT/HAL/ACMSD/ALDH8A1/AMDHD1/OAT/TDO2/PAH/SDS/GPT2/ENOSF1/PIPOX/ARG1/HGD/ATP2B4/OTC/AGXT/CDO1/QDPR/HPD/CTH	54
GO:0006631	fatty acid metabolic process	108/1976	396/18866	2.29914e-21	1.28668e-18	8.95455e-19	MLXIPL/PPARA/THNSL2/TECR/LPIN2/MGLL/DGAT2/IRS1/SCAP/IRS2/CYP4F11/BAAT/NR1H3/DEGS1/CD74/ACOX1/GCDH/CRAT/PON2/NDUFS6/HAO2/LONP2/PER2/EPHX2/INSIG1/SLC27A5/PPARGC1A/ACSM3/CYP4F12/ADIPOR1/EHHADH/HADHA/PAM/APOA5/ERLIN1/GPX1/ACSM5/LTA4H/CYP1A2/ACOX2/PLA2G4C/ACAD11/ACADSB/LIPG/HAO1/CD36/GSTZ1/AOAH/GPAM/ACSL4/CYP2C19/HACL1/PCK2/ACBD5/CYP2J2/ELOVL7/CYP4F2/CEACAM1/PTGIS/GSTP1/SOX9/CYP1B1/ACSM2A/CPT2/LIPC/CY…	108
GO:1901605	alpha-amino acid metabolic process	69/1976	202/18866	8.36691e-20	4.29223e-17	2.98714e-17	SARDH/MPST/THNSL2/SHMT2/CBS/SERINC3/BAAT/GLUD1/ALDH4A1/GCDH/SHMT1/PCBD1/MCCC1/FAH/MTHFS/AMT/AHCY/PSAT1/GNMT/SLC7A7/FTCD/AGXT2/GLS/GSTZ1/ALDH5A1/GPT/MAT1A/GLDC/CSAD/HAAO/ALDH18A1/SEPHS2/PHGDH/KMO/PRODH2/HIBADH/GLS2/TAT/SMS/MTHFD1/HAL/ACMSD/ADI1/ALDH8A1/GLYATL1/AMDHD1/OAT/TDO2/PAH/SDS/NAGS/GPT2/BHMT2/PIPOX/ARG1/CPS1/NR1H4/HGD/ATP2B4/OTC/PEMT/AGXT/BHMT/CDO1/QDPR/PLOD2/HPD/CTH/ASS1	69
GO:0043434	response to peptide hormone	111/1976	447/18866	1.5846e-18	7.50368e-16	5.22211e-16	EIF4EBP2/PPARA/SORL1/NUCKS1/PRKACA/ATP6V1G1/LPIN2/PIK3R1/INSR/SIK2/RAB10/KLF15/IRS1/SCAP/IRS2/ATP6V1E1/FOXO3/GCGR/STAT1/PKLR/GRB14/VAMP2/ATP6V1F/SORBS1/DAG1/AGT/GPLD1/RHOQ/IQGAP1/PARP1/KHK/AP3S1/ENPP1/SLC30A10/G6PC/SRD5A1/CYFIP1/INSIG1/ADIPOR1/SORT1/PTPRA/HADHA/SLC39A14/TRPV1/EIF2B4/KANK1/GNAI2/AHCYL1/RAB31/FOXO1/STAT2/EDNRB/GPT/ADCY7/ATP6V0B/TLR2/PCK2/ADCY3/GRB10/ERRFI1/TEK/PRKCB/CEACAM1/SPARC/G…	111
GO:0042493	response to drug	102/1976	397/18866	3.15527e-18	1.38742e-15	9.65562e-16	RPH3AL/ADRA1A/SLC46A1/SORD/DAD1/NR1I2/CRKL/ABCB1/FOXO3/STAT1/RAP2A/GNAS/PARP4/GPLD1/PRNP/PPP1R12A/SLC1A3/SMPD1/B2M/SRD5A1/BCHE/PPARGC1A/HADHA/PAM/TGFBR2/CST3/TGFB2/CYP1A2/NCKAP1L/MAOB/ABCA1/PPP1R14A/RHOA/TOP1/ABCC4/UQCRC2/ARRB1/ABCG8/FOSB/SLAMF8/MEF2C/CYP2C19/SLC22A3/ABAT/AQP1/CXCR4/CDK9/CYP2J2/TSPO/IGFBP2/SRP72/PTPRM/CD69/LCK/RPN2/HMGB2/S100A10/LGALS1/COL18A1/PPP3CB/HDAC2/DDC/PTEN/CDKN1A/SLC22A1…	102
GO:1901606	alpha-amino acid catabolic process	45/1976	104/18866	6.19005e-18	2.5404e-15	1.76796e-15	SARDH/THNSL2/SHMT2/CBS/GLUD1/ALDH4A1/GCDH/SHMT1/PCBD1/MCCC1/FAH/AMT/AHCY/FTCD/AGXT2/GLS/GSTZ1/GPT/MAT1A/GLDC/CSAD/HAAO/KMO/PRODH2/HIBADH/GLS2/TAT/HAL/ACMSD/ALDH8A1/AMDHD1/OAT/TDO2/PAH/SDS/GPT2/PIPOX/ARG1/HGD/ATP2B4/OTC/AGXT/CDO1/QDPR/HPD	45
GO:0016042	lipid catabolic process	91/1976	343/18866	2.37854e-17	9.15142e-15	6.36885e-15	PPARA/SORL1/LPIN2/MGLL/IAH1/IRS1/IRS2/CYP4F11/YWHAH/SRD5A3/PPT1/ACOX1/GCDH/GPLD1/CYP27A1/CRAT/BCO2/SMPD1/HAO2/NCEH1/LONP2/SRD5A1/PDXDC1/CYP4F12/EHHADH/HADHA/APOA5/PLA2G7/CYP1A2/SPP1/PLA1A/ENPP2/ACOX2/PLA2G4C/ACAD11/LIPG/HAO1/AOAH/PLIN1/ASAH1/HACL1/PCK2/ACBD5/PLBD1/AKR1B10/PSAP/CYP4F2/FABP4/CYP1B1/PAFAH1B1/CPT2/LIPC/CYP4A11/ETFB/AMACR/GM2A/ECH1/FGF23/TWIST1/PLCXD3/HSD17B6/ECHDC2/ALDH3A2/RARRES2/SU…	91
GO:0019216	regulation of lipid metabolic process	105/1976	431/18866	5.80699e-17	2.10281e-14	1.46343e-14	RXRA/RORA/MLXIPL/EDF1/PPARA/SORL1/PIK3R1/CREBBP/SEC14L2/DGAT2/IRS1/SCAP/IRS2/GOLM1/PROX1/H6PD/VAV2/NR1H3/DNAJC15/RGL1/GRHL1/CAPN2/CD74/ACOX1/MTMR4/LSS/SORBS1/LPCAT3/AGT/GPLD1/FHL2/NPC2/GLIPR1/TNFRSF21/LONP2/EPHX2/INSIG1/PPARGC1A/ADIPOR1/APOA5/ERLIN1/PDGFA/LSR/ABCA1/HSD17B13/CD36/GSTZ1/NR1D1/GPAM/ORMDL3/ASAH1/TEK/PSAP/TSPO/CEACAM1/CCDC3/PDGFRA/SOX9/G0S2/CCL19/CISH/CPT2/CCL21/CYP4A11/SMARCD3/F2/ID2…	105
GO:0052547	regulation of peptidase activity	110/1976	466/18866	1.18046e-16	4.03717e-14	2.80963e-14	SORL1/FURIN/IFI6/PDCD5/CASP1/SERPINF2/CRIM1/VIL1/IGBP1/PSMB9/BOK/AGT/LPA/PSME1/ROBO1/PRNP/ARL6IP1/PZP/ANXA2/TFPI/IFI16/ITIH1/ARL6IP5/PSMB8/CLEC7A/GPC3/DHCR24/PCOLCE2/UBXN1/GPX1/CST3/HDAC1/PSMA3/PSMF1/RHOA/LGMN/ARRB1/LXN/GRN/FADD/BAX/F3/MTCH1/SPINT2/AQP1/PROS1/SERPINE2/SERPINA5/PAK2/DAPK1/C3P1/PAPLN/ANP32B/PCOLCE/RPS6KA3/XDH/SERPINA1/LCK/PICALM/CD44/SERPINF1/SERPIND1/CSTA/PINK1/AIFM1/RPS3/RIPK2/SE…	110
GO:0002576	platelet degranulation	49/1976	129/18866	1.36442e-16	4.42073e-14	3.07656e-14	APOOL/SERPINF2/FCER1G/OLA1/ANXA5/SRGN/VCL/TAGLN2/PDGFA/TGFB2/TGFB3/ABCC4/F5/CD36/WDR1/PROS1/CD63/PECAM1/PSAP/SERPINA1/LHFPL2/SPARC/ALDOA/ALB/F13A1/CD9/TIMP1/CDC37L1/SERPING1/RARRES2/VWF/PLG/ITIH4/AHSG/QSOX1/SCCPDH/HRG/A1BG/IGF1/FGA/SERPINA3/ITIH3/SPP2/FGB/APOA1/FGG/SERPINE1/TF/KNG1	49
GO:0010038	response to metal ion	93/1976	366/18866	2.1345e-16	6.57001e-14	4.57233e-14	ATP7B/AQP3/SORD/PPP2CB/SLC6A1/PKLR/MT1B/SLC25A24/GPLD1/PRNP/AQP9/IQGAP1/PARP1/KHK/B2M/SLC30A10/HAMP/GPHN/PPARGC1A/PAM/CYP1A2/SEC31A/FSTL3/C1QA/AHCYL1/HIF1A/MAOB/LGMN/PKD2/CYBRD1/MT1F/FOSB/ADCY7/MEF2C/ABAT/SOD3/HAAO/AQP1/PPIF/TSPO/IGFBP2/FABP4/MT1X/SPARC/SERPINF1/CA2/SLC25A13/CEBPA/TAT/ID2/TFR2/MT1M/TCIRG1/SLC12A2/NQO1/PTEN/FGF23/MT1G/ASCL1/ANK3/GSS/S100A13/SLC40A1/CLDN1/HMOX1/S100A8/MT1A/JUND/CCN…	93
GO:0044242	cellular lipid catabolic process	70/1976	236/18866	2.40887e-16	7.06144e-14	4.91434e-14	PPARA/SORL1/LPIN2/MGLL/IRS1/IRS2/CYP4F11/SRD5A3/PPT1/ACOX1/GCDH/GPLD1/CRAT/BCO2/SMPD1/HAO2/LONP2/PDXDC1/CYP4F12/EHHADH/HADHA/APOA5/PLA2G7/ENPP2/ACOX2/PLA2G4C/ACAD11/LIPG/HAO1/AOAH/ASAH1/HACL1/PCK2/ACBD5/PLBD1/AKR1B10/PSAP/CYP4F2/FABP4/CYP1B1/CPT2/LIPC/CYP4A11/ETFB/AMACR/GM2A/ECH1/TWIST1/ECHDC2/ALDH3A2/APOB/ACAA1/ETFDH/AADAC/ANGPTL3/SLC27A2/MFSD2A/ACAT2/IDH1/CPS1/GBA3/PCK1/HADH/FUCA1/FABP1/APOC3/A…	70
GO:0052548	regulation of endopeptidase activity	103/1976	434/18866	7.72348e-16	2.16117e-13	1.50405e-13	SORL1/FURIN/IFI6/PDCD5/CASP1/SERPINF2/CRIM1/VIL1/IGBP1/PSMB9/BOK/AGT/LPA/PSME1/ROBO1/PRNP/ARL6IP1/PZP/ANXA2/TFPI/IFI16/ITIH1/ARL6IP5/PSMB8/CLEC7A/DHCR24/GPX1/CST3/HDAC1/PSMA3/PSMF1/RHOA/LGMN/ARRB1/LXN/FADD/BAX/F3/MTCH1/SPINT2/AQP1/PROS1/SERPINE2/SERPINA5/PAK2/DAPK1/C3P1/PAPLN/ANP32B/RPS6KA3/XDH/SERPINA1/LCK/PICALM/CD44/SERPINF1/SERPIND1/CSTA/AIFM1/RPS3/RIPK2/SERPINC1/SIAH2/PTTG1/C3/CST7/SPINT1/CA…	103
GO:0032868	response to insulin	77/1976	283/18866	1.56854e-15	4.19824e-13	2.92172e-13	EIF4EBP2/PPARA/SORL1/NUCKS1/ATP6V1G1/LPIN2/PIK3R1/INSR/SIK2/RAB10/KLF15/IRS1/SCAP/IRS2/ATP6V1E1/FOXO3/STAT1/PKLR/GRB14/VAMP2/ATP6V1F/SORBS1/AGT/GPLD1/RHOQ/PARP1/KHK/AP3S1/ENPP1/G6PC/SRD5A1/CYFIP1/INSIG1/ADIPOR1/SORT1/PTPRA/HADHA/SLC39A14/KANK1/GNAI2/RAB31/FOXO1/GPT/ATP6V0B/TLR2/PCK2/GRB10/ERRFI1/PRKCB/CEACAM1/GSTP1/ATP6V0E1/OSBPL8/TCIRG1/IGFBP1/PTEN/MAX/MYO1C/ATP6V1D/YWHAG/RARRES2/RAB8A/ADM/EGR1/…	77
GO:0070972	protein localization to endoplasmic reticulum	52/1976	152/18866	2.69053e-15	6.9012e-13	4.80283e-13	PMM1/GABARAPL2/RPL24/RPL10A/SEC16A/RPL31/OS9/RAB10/RPL35A/RPSA/RPS7/RPL23A/SEC63/RPS27/RPS27A/RPS19/RPS29/RPL4/RPL35/RPL37A/KDELR1/SEC61A1/RPL15/RPS3A/RPL17/RPS20/RPS16/RPL14/RPS21/RPL13/RPL6/RPS13/RPS18/INSIG1/RPS14/RPL38/RPL27/UBAC2/RPS6/KDELR2/RPS4X/SRP72/GJA1/RPS3/TRAM1/RPS10/MIA3/RPL18/RPL13A/RPL8/RPS5/HSPA5	52
GO:0042180	cellular ketone metabolic process	72/1976	260/18866	4.8493e-15	1.19409e-12	8.31016e-13	MLXIPL/PPARA/PSMA6/DGAT2/IRS1/SCAP/PSMC2/IRS2/PSMA7/CYP4F11/PROX1/H6PD/NR1H3/PSMA1/CD74/PSMB9/PSMD8/PSMC4/PSME1/LONP2/PSMA5/SRD5A1/PNKD/PSMB8/INSIG1/PPARGC1A/CYP4F12/ADIPOR1/PSMB4/APOA5/ERLIN1/COQ10A/AKR1B1/PSMA3/PDSS2/SLC7A7/PSMF1/PSMC3/GSTZ1/NR1D1/PSMD2/COQ10B/AKR1B10/CYP4F2/CEACAM1/KMO/PSMB5/SOX9/COQ6/ADH4/PSMA4/NQO1/TWIST1/PSME2/ACMSD/ALDH8A1/TDO2/ADM/HAGH/EGR1/MFSD2A/AKR1C1/RGN/NR1H4/ATP2B4/…	72
GO:0009636	response to toxic substance	70/1976	250/18866	6.31487e-15	1.49517e-12	1.04055e-12	MPST/SLC6A1/MT1B/KDM6B/PON2/SRD5A1/EPHX2/DHX15/GPX1/CST3/TP53INP1/MAOB/MGST3/TXN/CD36/GSTZ1/GPX8/MT1F/BAX/TLR2/SOD3/DHFR/AKR1B10/FBLN5/MT1X/GSTP1/CYP1B1/GSTK1/CCL5/SLC23A1/PINK1/AIFM1/GPX3/GSTT1/ADH4/MT1M/DDC/NQO1/CDKN1A/ALB/MT1G/INMT/PRDX5/GPX2/PXDN/APOM/EPHX1/GCH1/CLDN1/PIM1/LCN2/DHRS2/NNT/MT1A/NUPR1/ALOX5AP/RGN/ARG1/CPS1/SDC1/APOE/CAT/S100A9/FABP1/SLC30A1/CDH1/SOD2/MGST1/FOS/ASS1	70
GO:1901653	cellular response to peptide	95/1976	398/18866	7.17198e-15	1.61835e-12	1.12628e-12	EIF4EBP2/SORL1/NUCKS1/PRKACA/ATP6V1G1/LPIN2/PIK3R1/INSR/SIK2/RAB10/KLF15/IRS1/IRS2/ATP6V1E1/VCAM1/SNX6/FOXO3/GCGR/STAT1/PKLR/GRB14/VAMP2/ATP6V1F/SORBS1/AGT/GPLD1/PRNP/RHOQ/PARP1/AP3S1/ADRB2/ENPP1/CASP4/SLC30A10/G6PC/SRD5A1/CYFIP1/INSIG1/KLF11/ADIPOR1/PTPRA/SLC39A14/AKR1B1/KANK1/GNAI2/AHCYL1/RAB31/FOXO1/LGMN/CD36/GPT/ADCY7/ATP6V0B/PCK2/ADCY3/GRB10/ERRFI1/PRKCB/CEACAM1/VIM/GSTP1/GJA1/CSK/ARHGEF2/CA…	95
GO:0050819	negative regulation of coagulation	29/1976	55/18866	7.36093e-15	1.61835e-12	1.12628e-12	SERPINF2/ANXA5/ANXA2/TFPI/F11/SH2B3/PDGFA/PROCR/ABAT/PROS1/SERPINE2/CEACAM1/KLKB1/PDGFRA/F2/CD9/PROC/TSPAN8/SERPING1/PLG/CPB2/HRG/APOE/FGA/F12/FGB/FGG/SERPINE1/KNG1	29
GO:0006413	translational initiation	59/1976	192/18866	9.43399e-15	2.00261e-12	1.3937e-12	RXRA/EIF4G1/EIF4EBP2/RPL24/RPL10A/RPL31/RPL35A/RPSA/RPS7/RPL23A/PAIP2B/RPS27/RPS27A/RPS19/RPS29/RPL4/RPL35/EIF3K/RPL37A/EIF3M/RPL15/RPS3A/RPL17/RPS20/RPS16/RPL14/RPS21/RPL13/RPL6/EIF4A2/RPS13/EIF2AK1/RPS18/PPP1R15B/RPS14/NPM1/RPL38/RPL27/EIF2B4/RPS6/DENR/RPS4X/POLR2G/NCK2/CCL5/RPS3/RPS10/EIF1/EIF4B/RPL18/DDX3X/RPL13A/EIF3D/RPL8/EIF3H/YTHDF1/RPS5/EIF5/EIF2S3	59
GO:0006613	cotranslational protein targeting to membrane	42/1976	109/18866	1.1175e-14	2.29311e-12	1.59587e-12	RPL24/RPL10A/RPL31/RPL35A/RPSA/RPS7/RPL23A/SEC63/RPS27/RPS27A/RPS19/RPS29/RPL4/RPL35/RPL37A/SEC61A1/RPL15/RPS3A/RPL17/RPS20/RPS16/ARL6IP1/RPL14/RPS21/RPL13/RPL6/RPS13/SSR2/RPS18/RPS14/RPL38/RPL27/RPS6/RPS4X/SRP72/RPS3/TRAM1/RPS10/RPL18/RPL13A/RPL8/RPS5	42
GO:0030198	extracellular matrix organization	94/1976	395/18866	1.21508e-14	2.41291e-12	1.67924e-12	PHLDB2/FURIN/DCN/SERPINF2/NID1/LUM/SMOC1/VCAM1/ITGAV/MPV17/CAPN2/CTSS/DAG1/AGT/WDR72/CAPNS1/ANXA2/TMPRSS6/ITGB1/ETS1/PDGFA/ELF3/CST3/TGFB2/SPP1/LAMB1/LAMC1/COL4A4/MFAP4/LAMA2/TGFBI/COL12A1/ITGB5/SPINT2/FMOD/ITGA6/PECAM1/NPNT/PAPLN/COL1A2/KLKB1/PDGFRA/FBLN5/AEBP1/MMP7/CTSK/COL3A1/SPARC/CD44/COL5A2/CD47/SOX9/CYP1B1/ITGB2/MMP2/FLRT2/COL4A1/ITGAM/VCAN/HPN/COL18A1/COL14A1/SPINT1/PXDN/DDR1/LOXL4/ADAMTS…	94
GO:0043062	extracellular structure organization	94/1976	396/18866	1.43361e-14	2.7579e-12	1.91933e-12	PHLDB2/FURIN/DCN/SERPINF2/NID1/LUM/SMOC1/VCAM1/ITGAV/MPV17/CAPN2/CTSS/DAG1/AGT/WDR72/CAPNS1/ANXA2/TMPRSS6/ITGB1/ETS1/PDGFA/ELF3/CST3/TGFB2/SPP1/LAMB1/LAMC1/COL4A4/MFAP4/LAMA2/TGFBI/COL12A1/ITGB5/SPINT2/FMOD/ITGA6/PECAM1/NPNT/PAPLN/COL1A2/KLKB1/PDGFRA/FBLN5/AEBP1/MMP7/CTSK/COL3A1/SPARC/CD44/COL5A2/CD47/SOX9/CYP1B1/ITGB2/MMP2/FLRT2/COL4A1/ITGAM/VCAN/HPN/COL18A1/COL14A1/SPINT1/PXDN/DDR1/LOXL4/ADAMTS…	94
GO:0072329	monocarboxylic acid catabolic process	48/1976	138/18866	1.51932e-14	2.83422e-12	1.97245e-12	PPARA/LPIN2/IRS1/IRS2/CYP4F11/SORD/ACOX1/GCDH/CRAT/PGD/HAO2/LONP2/FAH/CYP4F12/EHHADH/HADHA/ACOX2/ACAD11/AGXT2/HAO1/ALDH5A1/ABAT/HACL1/PCK2/ACBD5/CYP4F2/CPT2/CYP4A11/ETFB/AMACR/ECH1/LDHD/TWIST1/ECHDC2/ALDH3A2/SULT2A1/ACAA1/CRYL1/ETFDH/SLC27A2/MFSD2A/ACAT2/PCK1/HADH/AGXT/FABP1/DCXR/PHYH	48
GO:0007599	hemostasis	86/1976	348/18866	1.6691e-14	3.02205e-12	2.10317e-12	MYL12A/PRKACA/PIK3R1/SERPINF2/CYP4F11/FCER1G/FLI1/VAV2/ANXA5/PRCP/GNAS/RAC1/ANXA2/TFPI/VCL/GNA13/YWHAZ/FZD6/F11/CD59/CAPZA1/SH2B3/CLIC1/PDGFA/PRKCH/HDAC1/FIBP/F5/GNG2/PROCR/ARRB1/CD36/F3/ABAT/PROS1/SERPINE2/SERPINA5/AXL/COL1A2/PRKCB/CYP4F2/CEACAM1/KLKB1/HGFAC/PDGFRA/SERPINA1/LCK/COL3A1/LCP2/GPI/PTPN6/SERPIND1/GGCX/F2/SERPINC1/HDAC2/F13A1/C4BPB/CD9/FOXA2/SERPINA10/CSRP1/PROC/TSPAN8/SERPING1/VWF/PL…	86
GO:0051346	negative regulation of hydrolase activity	106/1976	473/18866	1.78654e-14	3.14226e-12	2.18683e-12	SORL1/CRY2/PPP1R1A/IQGAP2/FURIN/IFI6/SERPINF2/CNN3/FKBP1A/CD2BP2/CRIM1/VIL1/IGBP1/SH3BP4/LGALS3/AGT/LPA/PRNP/ARL6IP1/IQGAP1/PZP/ANXA2/TFPI/GCHFR/IFI16/ITIH1/GPC3/SORT1/DHCR24/SPRY1/UBXN1/GPX1/SLC39A14/CST3/TGFB2/MAP2/GNAI2/NCKAP1L/PPP1R14A/GZMA/PSMF1/ARRB1/LXN/SPINT2/AQP1/PROS1/SERPINE2/SERPINA5/PPIF/PAK2/MKKS/C3P1/PAPLN/RPS6KA3/SERPINA1/PICALM/CD44/SERPINF1/SERPIND1/CSTA/SERPINC1/SIAH2/PTTG1/C3/…	106
GO:0030195	negative regulation of blood coagulation	27/1976	50/18866	2.87415e-14	4.9148e-12	3.42041e-12	SERPINF2/ANXA2/TFPI/F11/SH2B3/PDGFA/ABAT/PROS1/SERPINE2/CEACAM1/KLKB1/PDGFRA/F2/CD9/PROC/TSPAN8/SERPING1/PLG/CPB2/HRG/APOE/FGA/F12/FGB/FGG/SERPINE1/KNG1	27
GO:0072330	monocarboxylic acid biosynthetic process	68/1976	246/18866	3.07004e-14	5.10788e-12	3.55478e-12	MLXIPL/OSBPL9/THNSL2/TECR/DCN/MGLL/SCAP/CYP4F11/BAAT/PROX1/NR1H3/PKLR/DEGS1/CD74/CYP27A1/SLC1A3/GAMT/OSBP/PER2/EPHX2/INSIG1/SLC27A5/ACSM3/ADIPOR1/APOA5/ERLIN1/ACSM5/LTA4H/CYP1A2/RBP1/ACOX2/LIPG/NR1D1/ABAT/GATM/ELOVL7/CEACAM1/KMO/PTGIS/GSTP1/ACSM2A/LIPC/CYP4A11/HSD3B7/VCAN/AMACR/CYP8B1/ACMSD/ALDH8A1/PTGDS/SCD5/CYP2E1/SDS/CYP2C8/HSD17B12/SLC27A2/ALOX5AP/CBR1/CH25H/RGN/NR1H4/AGXT/AKR1C4/APOC3/XBP1/A…	68
GO:1900047	negative regulation of hemostasis	27/1976	51/18866	5.49972e-14	8.90954e-12	6.20051e-12	SERPINF2/ANXA2/TFPI/F11/SH2B3/PDGFA/ABAT/PROS1/SERPINE2/CEACAM1/KLKB1/PDGFRA/F2/CD9/PROC/TSPAN8/SERPING1/PLG/CPB2/HRG/APOE/FGA/F12/FGB/FGG/SERPINE1/KNG1	27
GO:0007596	blood coagulation	84/1976	343/18866	5.83124e-14	9.20439e-12	6.40571e-12	MYL12A/PRKACA/PIK3R1/SERPINF2/CYP4F11/FCER1G/VAV2/ANXA5/PRCP/GNAS/RAC1/ANXA2/TFPI/VCL/GNA13/YWHAZ/FZD6/F11/CD59/CAPZA1/SH2B3/CLIC1/PDGFA/PRKCH/HDAC1/FIBP/F5/GNG2/PROCR/ARRB1/CD36/F3/ABAT/PROS1/SERPINE2/SERPINA5/AXL/COL1A2/PRKCB/CYP4F2/CEACAM1/KLKB1/HGFAC/PDGFRA/SERPINA1/LCK/COL3A1/LCP2/PTPN6/SERPIND1/GGCX/F2/SERPINC1/HDAC2/F13A1/C4BPB/CD9/FOXA2/SERPINA10/CSRP1/PROC/TSPAN8/SERPING1/VWF/PLG/HPS5/PR…	84
GO:0006614	SRP-dependent cotranslational protein targeting to membrane	40/1976	105/18866	7.47235e-14	1.14999e-11	8.00328e-12	RPL24/RPL10A/RPL31/RPL35A/RPSA/RPS7/RPL23A/SEC63/RPS27/RPS27A/RPS19/RPS29/RPL4/RPL35/RPL37A/SEC61A1/RPL15/RPS3A/RPL17/RPS20/RPS16/RPL14/RPS21/RPL13/RPL6/RPS13/RPS18/RPS14/RPL38/RPL27/RPS6/RPS4X/SRP72/RPS3/TRAM1/RPS10/RPL18/RPL13A/RPL8/RPS5	40
GO:0043648	dicarboxylic acid metabolic process	38/1976	97/18866	1.10118e-13	1.65338e-11	1.15066e-11	SHMT2/SLC46A1/GLUD1/ALDH4A1/MTHFD2/ALDH1L1/ME2/SHMT1/FOLR2/MTHFS/IDH2/FTCD/GLS/GRHPR/ALDH5A1/HAAO/DHFR/ALDH18A1/ATIC/KMO/PRODH2/GLS2/MDH1/TAT/MTHFD1/HAL/ACMSD/MRPS36/AMDHD1/OAT/MDH2/NAGS/GPT2/IDH1/NR1H4/PCK1/PHYH/ASS1	38
GO:0010951	negative regulation of endopeptidase activity	69/1976	258/18866	1.16225e-13	1.70353e-11	1.18556e-11	SORL1/FURIN/IFI6/SERPINF2/CRIM1/VIL1/IGBP1/AGT/LPA/PRNP/ARL6IP1/PZP/ANXA2/TFPI/IFI16/ITIH1/DHCR24/GPX1/CST3/PSMF1/ARRB1/LXN/SPINT2/AQP1/PROS1/SERPINE2/SERPINA5/PAK2/C3P1/PAPLN/RPS6KA3/SERPINA1/PICALM/CD44/SERPINF1/SERPIND1/CSTA/SERPINC1/SIAH2/PTTG1/C3/CST7/SPINT1/CAST/PRDX5/C5/WFDC2/DDX3X/SERPINA10/PEBP1/TIMP1/SERPING1/AMBP/ITIH2/ITIH4/AHSG/CRYAB/SPINK1/HRG/SERPINA3/ITIH3/FETUB/FABP1/SPP2/SERPINA…	69
GO:0050817	coagulation	84/1976	349/18866	1.63592e-13	2.34202e-11	1.62991e-11	MYL12A/PRKACA/PIK3R1/SERPINF2/CYP4F11/FCER1G/VAV2/ANXA5/PRCP/GNAS/RAC1/ANXA2/TFPI/VCL/GNA13/YWHAZ/FZD6/F11/CD59/CAPZA1/SH2B3/CLIC1/PDGFA/PRKCH/HDAC1/FIBP/F5/GNG2/PROCR/ARRB1/CD36/F3/ABAT/PROS1/SERPINE2/SERPINA5/AXL/COL1A2/PRKCB/CYP4F2/CEACAM1/KLKB1/HGFAC/PDGFRA/SERPINA1/LCK/COL3A1/LCP2/PTPN6/SERPIND1/GGCX/F2/SERPINC1/HDAC2/F13A1/C4BPB/CD9/FOXA2/SERPINA10/CSRP1/PROC/TSPAN8/SERPING1/VWF/PLG/HPS5/PR…	84
GO:0006869	lipid transport	91/1976	393/18866	1.79704e-13	2.51422e-11	1.74975e-11	RXRA/ATP11C/PPARA/OSBPL9/HDLBP/FZD4/IRS2/LCAT/SLCO1B3/ABCB1/NR1H3/ITGAV/SIGMAR1/APOO/LPCAT3/AGT/NPC2/LPA/VPS4B/ABCA6/AQP9/ANXA2/LIMA1/GRAMD1C/OSBP/SLCO2B1/SLC27A5/APOA5/SPP1/ABCA5/ABCA1/STX12/ABCA8/LIPG/ABCC4/CD36/ABCG8/ACSL4/SLCO2A1/OSBPL10/SERPINA5/PLTP/PSAP/TSPO/CYP4F2/CEACAM1/FABP4/MTTP/LRP6/SLC22A9/APOL6/GLTP/CPT2/LIPC/CFTR/CYP4A11/NFKBIA/GM2A/STARD5/OSBPL8/ABCG1/SLC9A3R1/NME4/APOM/APOF/ACSL…	91
GO:0010466	negative regulation of peptidase activity	71/1976	272/18866	1.8908e-13	2.58662e-11	1.80013e-11	SORL1/FURIN/IFI6/SERPINF2/CRIM1/VIL1/IGBP1/AGT/LPA/PRNP/ARL6IP1/PZP/ANXA2/TFPI/IFI16/ITIH1/GPC3/DHCR24/UBXN1/GPX1/CST3/PSMF1/ARRB1/LXN/SPINT2/AQP1/PROS1/SERPINE2/SERPINA5/PAK2/C3P1/PAPLN/RPS6KA3/SERPINA1/PICALM/CD44/SERPINF1/SERPIND1/CSTA/SERPINC1/SIAH2/PTTG1/C3/CST7/SPINT1/CAST/PRDX5/C5/WFDC2/DDX3X/SERPINA10/PEBP1/TIMP1/SERPING1/AMBP/ITIH2/ITIH4/AHSG/CRYAB/SPINK1/HRG/SERPINA3/ITIH3/FETUB/FABP1/S…	71
GO:0045861	negative regulation of proteolysis	87/1976	369/18866	2.09699e-13	2.80632e-11	1.95303e-11	HIPK2/SORL1/GABARAPL2/FURIN/OS9/IFI6/RPS7/SERPINF2/UBE2G2/GLG1/PTPN3/CRIM1/VIL1/IGBP1/AGT/LPA/DNAJC1/PRNP/ARL6IP1/PZP/ANXA2/TFPI/IFI16/ITIH1/GPC3/DHCR24/UBXN1/GPX1/GAS1/CST3/UBAC2/PSMF1/ARRB1/TMEM98/LXN/HDAC6/SPINT2/AQP1/PROS1/SERPINE2/SERPINA5/PAK2/C3P1/PAPLN/RPS6KA3/SERPINA1/PICALM/CD44/SERPINF1/SERPIND1/CSTA/F2/SERPINC1/SIAH2/PTTG1/C3/CST7/SPINT1/CAST/PRDX5/C5/WFDC2/DDX3X/SERPINA10/PEBP1/TIMP1…	87
GO:0010876	lipid localization	98/1976	440/18866	2.64084e-13	3.45894e-11	2.40721e-11	RXRA/ATP11C/PPARA/OSBPL9/HDLBP/FZD4/DGAT2/IRS2/LCAT/SLCO1B3/ABCB1/NR1H3/ITGAV/SIGMAR1/APOO/LPCAT3/AGT/NPC2/LPA/VPS4B/ABCA6/AQP9/ANXA2/LIMA1/ENPP1/GRAMD1C/OSBP/SLCO2B1/SLC27A5/APOA5/PLIN3/SPP1/ABCA5/ABCA1/PLA2G4C/STX12/ABCA8/LIPG/ABCC4/CD36/ABCG8/ACSL4/SLCO2A1/OSBPL10/SERPINA5/PLTP/PSAP/TSPO/CYP4F2/CEACAM1/FABP4/MTTP/LRP6/SLC22A9/APOL6/GLTP/CPT2/LIPC/CFTR/CYP4A11/NFKBIA/GM2A/STARD5/OSBPL8/C3/ABCG1…	98
GO:0006790	sulfur compound metabolic process	87/1976	371/18866	2.89903e-13	3.64273e-11	2.53512e-11	NDST1/ST3GAL1/MPST/TECR/DCN/HS3ST3B1/ABHD14B/CBS/SLC35D1/DGAT2/ST3GAL6/LUM/BAAT/SLC19A2/PPT1/ISCU/SUOX/NUBP1/MMACHC/GCDH/TPST2/MCCC1/PC/ENPP1/ACSM3/GPX1/ACSM5/AHCY/GNMT/AHCYL1/PAPSS1/MGST3/GSTZ1/CIAPIN1/GPAM/MAT1A/ACOT9/CSAD/ACSL4/CNDP2/HYAL1/PDHB/FMOD/ELOVL7/CHST4/PHGDH/GSTP1/GSTK1/ACSM2A/GSTT1/VCAN/SMS/TSTD1/MTHFD1/GLRX2/HSPA9/CHSY1/ADI1/SULT1C2/SCD5/GAL3ST4/GGT5/BTD/GSS/CHST15/TDO2/ACSL5/HMGCS…	87
GO:0031667	response to nutrient levels	103/1976	473/18866	2.89951e-13	3.64273e-11	2.53512e-11	TRIM25/ULK1/EIF4G1/PPARA/SORL1/FOXK1/GABARAPL2/SSTR1/AQP3/SIK2/SORD/DAD1/PROX1/FOXO3/DNAJC15/RRAGA/GCGR/STAT1/USF2/PKLR/SLC25A25/SLC38A3/IFI16/ADRB2/EIF2AK1/G6PC/SRD5A1/FOLR2/HAMP/BCHE/PPARGC1A/TGFBR2/TRPV1/CST3/GNAI2/SPP1/AHCY/FOXO1/FSTL1/ABCA1/ALPL/LIPG/ABCG8/GPT/ACSL4/SLC22A3/PCK2/BBS2/MKKS/TSPO/SLC38A2/IGFBP2/STK24/NUAK2/MMP7/SPARC/GSTP1/BCKDHB/CD68/AIFM1/CXCL10/SERPINC1/NQO1/PTEN/FGF23/CDKN1…	103
GO:0072599	establishment of protein localization to endoplasmic reticulum	43/1976	124/18866	3.98917e-13	4.91147e-11	3.41809e-11	PMM1/RPL24/RPL10A/RPL31/RAB10/RPL35A/RPSA/RPS7/RPL23A/SEC63/RPS27/RPS27A/RPS19/RPS29/RPL4/RPL35/RPL37A/SEC61A1/RPL15/RPS3A/RPL17/RPS20/RPS16/RPL14/RPS21/RPL13/RPL6/RPS13/RPS18/RPS14/RPL38/RPL27/RPS6/RPS4X/SRP72/RPS3/TRAM1/RPS10/RPL18/RPL13A/RPL8/RPS5/HSPA5	43
GO:0006605	protein targeting	98/1976	444/18866	4.71145e-13	5.687e-11	3.95782e-11	PMM1/SORL1/UBL5/RPL24/RPL10A/RPL31/OS9/PEX5/RPL35A/PDCD5/TOMM40L/RPSA/RPS7/RPL23A/SEC63/RPS27/RPS27A/RPS19/NUCB1/BAAT/YWHAB/ZDHHC14/MPV17/RPS29/DNAJC15/RPL4/RPL35/RPL37A/SEC61A1/UBE2D2/ACOX1/RPL15/RPS3A/CRAT/RPL17/RPS20/PRNP/RPS16/ARL6IP1/RPL14/RPS21/RPL13/RPL6/YWHAZ/RPS13/ITGB1BP1/HAO2/FBXO7/SSR2/LONP2/RPS18/EPHX2/GNPTAB/RPS14/EHHADH/SORT1/RPL38/RPL27/ACOX2/RPS6/TIMM9/UBE2D1/HAO1/HACL1/HUWE1/RPS…	98
GO:0071827	plasma lipoprotein particle organization	26/1976	51/18866	5.18263e-13	6.06327e-11	4.21967e-11	PRKACA/LCAT/LPCAT3/AGT/LPA/APOA5/PLA2G7/ABCA5/ABCA1/LIPG/PLTP/MTTP/LIPC/ABCG1/ALB/APOM/APOB/MFSD2A/PLA2G2A/AGTR1/APOE/APOC3/APOA1/APOA2/APOC1/APOC4	26
GO:0045047	protein targeting to ER	42/1976	120/18866	5.22016e-13	6.06327e-11	4.21967e-11	PMM1/RPL24/RPL10A/RPL31/RPL35A/RPSA/RPS7/RPL23A/SEC63/RPS27/RPS27A/RPS19/RPS29/RPL4/RPL35/RPL37A/SEC61A1/RPL15/RPS3A/RPL17/RPS20/RPS16/RPL14/RPS21/RPL13/RPL6/RPS13/RPS18/RPS14/RPL38/RPL27/RPS6/RPS4X/SRP72/RPS3/TRAM1/RPS10/RPL18/RPL13A/RPL8/RPS5/HSPA5	42
GO:0019318	hexose metabolic process	67/1976	254/18866	5.32945e-13	6.07557e-11	4.22824e-11	RORA/PMM1/PPARA/FOXK1/INSR/DGAT2/IRS1/IRS2/SORD/H6PD/HKDC1/GCGR/IGFBP4/PKLR/SLC37A4/GCKR/SORBS1/GLYCTK/GPLD1/PGK1/MAN2B1/KHK/PC/ENPP1/G6PC/PER2/PPARGC1A/ADIPOR1/SLC39A14/AKR1B1/GNMT/FOXO1/PGM1/MAN2B2/HK1/GPT/PCK2/PDHB/GALT/PFKP/OAS1/ALDOC/GPI/SLC25A13/MDH1/ALDOA/FOXA2/CHST15/MDH2/SDS/HK2/RGN/ENO3/ALDOB/ENO1/SIK1/APOD/PCK1/IGF1/FUCA1/LEPR/PPP1R3C/DCXR/PFKFB3/ALDH1A1/PDK4/FBP1	67
GO:0006979	response to oxidative stress	100/1976	458/18866	5.46117e-13	6.11254e-11	4.25397e-11	PDE8A/NDUFA12/UBE3A/CHRNA4/RWDD1/PPP2CB/FOXO3/MPV17/HNRNPM/SIGMAR1/NDUFA6/STAT1/CAPN2/SLC25A24/KDM6B/PON2/PRNP/PARP1/FBXO7/PPP1R15B/ARL6IP5/SLC1A1/PPARGC1A/STAU1/DHCR24/ETS1/GPX1/CST3/TP53INP1/FOXO1/HIF1A/ACOX2/PKD2/TXN/HAO1/CD36/GPX8/HDAC6/NONO/TPM1/SOD3/HYAL1/DHFR/AQP1/AXL/PPIF/DAPK1/MICB/PSAP/STK24/PDGFRA/FBLN5/PSMB5/GSTP1/ARNT/SGK2/CYP1B1/CCL19/NCOA7/MMP2/TAT/PINK1/AIFM1/GPX3/RPS3/HDAC2/GLRX2…	100
GO:0034368	protein-lipid complex remodeling	20/1976	31/18866	6.24726e-13	6.74704e-11	4.69554e-11	LCAT/AGT/LPA/APOA5/PLA2G7/ABCA5/LIPG/PLTP/LIPC/ABCG1/ALB/APOM/APOB/PLA2G2A/AGTR1/APOE/APOC3/APOA1/APOA2/APOC1	20
GO:0034369	plasma lipoprotein particle remodeling	20/1976	31/18866	6.24726e-13	6.74704e-11	4.69554e-11	LCAT/AGT/LPA/APOA5/PLA2G7/ABCA5/LIPG/PLTP/LIPC/ABCG1/ALB/APOM/APOB/PLA2G2A/AGTR1/APOE/APOC3/APOA1/APOA2/APOC1	20
GO:0071347	cellular response to interleukin-1	54/1976	183/18866	7.93169e-13	8.41854e-11	5.8588e-11	RORA/RC3H1/PSMA6/PSMC2/PSMA7/RPS27A/PSMA1/PSMB9/PSMD8/GBP3/PSMC4/PSME1/UBE2N/TFPI/PSMA5/PSMB8/PSMB4/HIF1A/PSMA3/PSMF1/PSMC3/CCL20/NR1D1/PSMD2/IL1RAP/HYAL1/RBMX/MYD88/KMO/PSMB5/PTGIS/CD47/SOX9/CCL19/CCL5/IL1RN/CCL16/CCL2/SQSTM1/CCL21/RIPK2/NFKBIA/CCL18/PSMA4/PSME2/LCN2/CCL8/EGR1/PCK1/CEBPB/ICAM1/CHI3L1/FGB/FGG	54
GO:0034367	protein-containing complex remodeling	20/1976	32/18866	1.50165e-12	1.5668e-10	1.0904e-10	LCAT/AGT/LPA/APOA5/PLA2G7/ABCA5/LIPG/PLTP/LIPC/ABCG1/ALB/APOM/APOB/PLA2G2A/AGTR1/APOE/APOC3/APOA1/APOA2/APOC1	20
GO:0005996	monosaccharide metabolic process	73/1976	296/18866	1.81102e-12	1.8581e-10	1.29313e-10	RORA/PMM1/PPARA/FOXK1/INSR/DGAT2/IRS1/IRS2/SORD/H6PD/HKDC1/GCGR/IGFBP4/PKLR/SLC37A4/GCKR/SORBS1/GLYCTK/GPLD1/PGK1/PGD/MAN2B1/KHK/PC/ENPP1/G6PC/PER2/PPARGC1A/ADIPOR1/SLC39A14/AKR1B1/GNMT/FOXO1/PGM1/MAN2B2/HK1/GPT/PCK2/PDHB/GALT/PFKP/OAS1/ALDOC/GPI/SLC23A1/SLC25A13/MDH1/ALDOA/FOXA2/CHST15/MDH2/CRYL1/SDS/HK2/RGN/ENO3/ALDOB/ENO1/SIK1/APOD/PCK1/IGF1/FUCA1/LEPR/SLC2A3/UGT2B4/PPP1R3C/DCXR/PFKFB3/ALDH1A1…	73
GO:0032869	cellular response to insulin stimulus	61/1976	226/18866	1.99963e-12	2.01798e-10	1.4044e-10	EIF4EBP2/SORL1/NUCKS1/ATP6V1G1/LPIN2/PIK3R1/INSR/SIK2/RAB10/IRS1/IRS2/ATP6V1E1/FOXO3/STAT1/PKLR/GRB14/VAMP2/ATP6V1F/SORBS1/AGT/GPLD1/RHOQ/PARP1/AP3S1/ENPP1/G6PC/SRD5A1/CYFIP1/INSIG1/ADIPOR1/PTPRA/SLC39A14/KANK1/GNAI2/RAB31/FOXO1/GPT/ATP6V0B/PCK2/GRB10/ERRFI1/PRKCB/CEACAM1/GSTP1/ATP6V0E1/OSBPL8/TCIRG1/IGFBP1/PTEN/MYO1C/ATP6V1D/YWHAG/RARRES2/RAB8A/AHSG/NR1H4/PCK1/SOCS3/XBP1/ECHDC3/PDK4	61
GO:0061045	negative regulation of wound healing	32/1976	78/18866	2.16152e-12	2.14618e-10	1.49361e-10	PHLDB2/SERPINF2/ANXA2/TFPI/F11/SH2B3/PDGFA/ABAT/PROS1/SERPINE2/CEACAM1/KLKB1/PDGFRA/GJA1/F2/SLC12A2/PTEN/CD9/PROC/TSPAN8/SERPING1/PLG/CPB2/HRG/APOE/FGA/F12/FGB/FGG/APCS/SERPINE1/KNG1	32
GO:0048732	gland development	96/1976	443/18866	2.54823e-12	2.48998e-10	1.73288e-10	RXRA/AR/FOXA1/MPST/STK11/ATP7B/TBX3/INSR/IRS2/SEC63/TAF10/UBE3A/CRKL/BAAT/PROX1/PTPN3/USF2/GNPNAT1/DAG1/ROBO1/NFIB/CDK5RAP3/ESRP2/PRKCSH/CSF1R/SRD5A1/HAMP/PAM/TGFBR2/ETS1/GPX1/PDGFA/JARID2/ELF3/OAS2/LSR/CST3/TGFB2/NRP1/FSTL3/HIF1A/WNT3/TGFB3/PKD2/FADD/BAX/NOTCH2/PCK2/ARID5B/SERPINE2/SERPINA5/RBPJ/PSAP/TSPO/CEACAM1/MAFB/PDGFRA/XDH/LRP6/SOX9/ONECUT2/SERPINF1/ESR1/LBH/CEBPA/ID2/SOCS2/HPN/SERPINC1/PT…	96
GO:0061041	regulation of wound healing	47/1976	151/18866	2.91806e-12	2.80681e-10	1.95337e-10	PHLDB2/SERPINF2/FCER1G/VIL1/ANXA2/TFPI/TNFRSF12A/F11/ITGB1/SH2B3/CLEC7A/PDGFA/KANK1/CD36/F3/ABAT/PROS1/SERPINE2/CXCR4/CEACAM1/KLKB1/PDGFRA/GJA1/F2/SERPINC1/SLC12A2/PTEN/CD9/FOXA2/MYLK/PROC/TSPAN8/CLDN1/SERPING1/PLG/CPB2/HRG/MYH9/APOE/FGA/F12/FGB/XBP1/FGG/APCS/SERPINE1/KNG1	47
GO:0071375	cellular response to peptide hormone stimulus	78/1976	330/18866	3.24303e-12	3.05119e-10	2.12345e-10	EIF4EBP2/SORL1/NUCKS1/PRKACA/ATP6V1G1/LPIN2/PIK3R1/INSR/SIK2/RAB10/IRS1/IRS2/ATP6V1E1/FOXO3/GCGR/STAT1/PKLR/GRB14/VAMP2/ATP6V1F/SORBS1/AGT/GPLD1/RHOQ/PARP1/AP3S1/ENPP1/SLC30A10/G6PC/SRD5A1/CYFIP1/INSIG1/ADIPOR1/PTPRA/SLC39A14/KANK1/GNAI2/AHCYL1/RAB31/FOXO1/GPT/ADCY7/ATP6V0B/PCK2/ADCY3/GRB10/ERRFI1/PRKCB/CEACAM1/GSTP1/CSK/CA2/ATP6V0E1/SOCS2/OSBPL8/TCIRG1/IGFBP1/PTEN/STAT6/MAX/MYO1C/GJB2/ATP6V1D/YW…	78
GO:0010565	regulation of cellular ketone metabolic process	54/1976	189/18866	3.27126e-12	3.05119e-10	2.12345e-10	MLXIPL/PPARA/PSMA6/DGAT2/IRS1/SCAP/PSMC2/IRS2/PSMA7/PROX1/H6PD/NR1H3/PSMA1/CD74/PSMB9/PSMD8/PSMC4/PSME1/LONP2/PSMA5/PSMB8/INSIG1/PPARGC1A/ADIPOR1/PSMB4/APOA5/ERLIN1/PSMA3/SLC7A7/PSMF1/PSMC3/GSTZ1/NR1D1/PSMD2/CEACAM1/PSMB5/SOX9/PSMA4/NQO1/TWIST1/PSME2/ACMSD/ADM/EGR1/MFSD2A/RGN/NR1H4/ATP2B4/BHMT/FABP1/APOC3/APOA1/APOC1/PDK4	54
GO:0050818	regulation of coagulation	34/1976	88/18866	3.43058e-12	3.15204e-10	2.19363e-10	SERPINF2/FCER1G/ANXA5/ANXA2/TFPI/F11/SH2B3/PDGFA/PROCR/CD36/F3/ABAT/PROS1/SERPINE2/CEACAM1/KLKB1/PDGFRA/F2/SERPINC1/CD9/FOXA2/PROC/TSPAN8/SERPING1/PLG/CPB2/HRG/APOE/FGA/F12/FGB/FGG/SERPINE1/KNG1	34
GO:0022900	electron transport chain	53/1976	184/18866	3.6642e-12	3.31718e-10	2.30856e-10	NDUFA1/COX6B1/NDUFA12/COX7B/COX7A2/ALDH4A1/DNAJC15/NDUFA7/ISCU/NDUFA6/NDUFA8/COX7A1/DEGS1/COX7C/ME2/SLC25A18/GLRX5/NDUFS6/SRD5A1/NDUFS5/PPARGC1A/CYP1A2/AKR1B1/MAOB/COX6C/NDUFA3/UQCRC2/CIAPIN1/GLDC/NDUFAF2/HAAO/STEAP4/COX5B/SH3BGRL3/XDH/PHGDH/DMGDH/SLC25A13/PINK1/ETFB/NDUFA11/DHRS3/GLRX2/RDH16/GPX2/HSD17B6/AOX1/ETFDH/UQCRFS1/C15orf48/QDPR/AKR1C4/GLRX	53
GO:0008652	cellular amino acid biosynthetic process	33/1976	84/18866	4.13558e-12	3.68966e-10	2.56778e-10	SHMT2/CBS/SERINC3/UPB1/GLUD1/SHMT1/SLC1A3/PSAT1/AGXT2/GLS/GPT/ABAT/ALDH18A1/SEPHS2/PHGDH/GLS2/MTHFD1/ADI1/OAT/PAH/SDS/NAGS/GPT2/BHMT2/CPS1/ATP2B4/OTC/AGXT/BHMT/CDO1/PLOD2/CTH/ASS1	33
GO:0043687	post-translational protein modification	83/1976	363/18866	4.25893e-12	3.74543e-10	2.6066e-10	FAM20C/ZBTB16/ASB13/PSMA6/PSMC2/PSMA7/RNF7/NUCB1/GOLM1/FBXO21/UBA3/IGFBP4/PSMA1/PSMB9/COMMD1/PSMD8/PSMC4/GPLD1/PSME1/FBXO31/FBXO7/PRKCSH/PSMA5/KLHL21/PSMB8/DCAF11/GPC3/PSMB4/APOA5/CST3/FSTL3/SPP1/LAMB1/HIF1A/PSMA3/FSTL1/PRSS23/LAMC1/PSMF1/PSMC3/F5/PSMD2/UCHL3/DCUN1D3/SERPINA1/PSMB5/SDC2/CISH/SERPIND1/LGALS1/VCAN/SOCS2/SERPINC1/PSMA4/C3/IGFBP1/FGF23/CDH2/MIA3/PSME2/ALB/FEM1A/SERPINA10/SPARCL1/TIMP…	83
GO:0071825	protein-lipid complex subunit organization	26/1976	55/18866	4.89663e-12	4.24559e-10	2.95468e-10	PRKACA/LCAT/LPCAT3/AGT/LPA/APOA5/PLA2G7/ABCA5/ABCA1/LIPG/PLTP/MTTP/LIPC/ABCG1/ALB/APOM/APOB/MFSD2A/PLA2G2A/AGTR1/APOE/APOC3/APOA1/APOA2/APOC1/APOC4	26
GO:0015980	energy derivation by oxidation of organic compounds	69/1976	278/18866	5.34619e-12	4.57099e-10	3.18114e-10	NDUFA1/PPP1R1A/GYG2/DHTKD1/SHMT2/INSR/IRS1/IRS2/COX6B1/NDUFA12/COX7B/GYG1/DNAJC15/NDUFA7/ISCU/NDUFA6/GCGR/NDUFA8/SLC25A25/PHKA2/GNAS/COX7C/SUCLG1/SORBS1/ME2/KHK/SLC25A18/NDUFS6/ENPP1/G6PC/PER2/NDUFS5/PPARGC1A/CISD1/COQ10A/CYP1A2/IDH2/GNMT/HIF1A/COX6C/NDUFA3/PGM1/UQCRC2/NR1D1/COQ10B/NDUFAF2/PDHB/OGDHL/COX5B/SLC25A13/MDH1/PINK1/ETFB/NDUFA11/GYS2/MDH2/ETFDH/NNT/CS/GBE1/UQCRFS1/IDH1/BNIP3/ACO1/IGF1/C…	69
GO:0062012	regulation of small molecule metabolic process	97/1976	456/18866	6.10447e-12	5.14783e-10	3.58258e-10	RORA/MLXIPL/PPARA/FOXK1/INSR/PSMA6/SEC14L2/DGAT2/IRS1/SCAP/PSMC2/IRS2/PSMA7/PROX1/CDA/H6PD/NR1H3/GCGR/IGFBP4/PSMA1/CD74/PSMB9/PSMD8/GCKR/LSS/SORBS1/LPCAT3/ENTPD5/PSMC4/GPLD1/PSME1/NUP205/PARP1/KHK/ENPP1/LONP2/PSMA5/EPHX2/PSMB8/INSIG1/PPARGC1A/ADIPOR1/PSMB4/APOA5/ERLIN1/GNMT/FOXO1/HIF1A/PSMA3/SLC7A7/PSMF1/PSMC3/GSTZ1/PTH1R/NR1D1/GPAM/GPT/PSMD2/CEACAM1/PSMB5/SOX9/ARNT/PINK1/NUP214/PSMA4/NQO1/FMO5/A…	97
GO:0032496	response to lipopolysaccharide	78/1976	334/18866	6.18888e-12	5.14848e-10	3.58304e-10	DCN/CASP1/NR1H3/CXCL2/LY96/PAF1/CAPN2/SIGIRR/LY86/TFPI/TRIB1/HAMP/PPARGC1A/CD86/CXCL6/CYP1A2/MAOB/ABCA1/ALPL/RHOA/IL10RA/EDNRB/CD36/NR1D1/CD180/MEF2C/TLR2/AXL/TSPO/LITAF/RPS6KA3/ABR/MYD88/KMO/VIM/SPARC/GSTP1/GJA1/HMGB2/CCL5/PTGIR/CD68/CCL2/RIPK2/NFKBIA/CXCL10/HDAC2/CXCL1/LILRB2/PDE4B/HMGB1/GJB2/GGT5/CXCL9/GCH1/CTR9/CLDN1/FGFR2/APOB/LCN2/S100A8/ADM/ARG1/CPS1/NR1H4/C5AR1/PCK1/CEBPB/ICAM1/S100A9/CD1…	78
GO:0006720	isoprenoid metabolic process	45/1976	144/18866	7.24119e-12	5.94356e-10	4.13637e-10	DGAT2/SRD5A3/LSS/NPC2/RETSAT/BCO2/CYP3A5/SRD5A1/GPC3/CYP1A2/AKR1B1/RBP1/PDSS2/SCPEP1/CYP2C19/ADH6/AKR1B10/GPC4/SDC2/CYP1B1/ADH4/DHRS3/RDH16/CYP2C18/ALDH8A1/APOM/ALDH3A2/RARRES2/CYP2E1/HMGCS2/APOB/CYP4V2/CYP2C8/AGRN/AKR1C1/SDC1/APOE/ADH1A/AKR1C4/APOC3/APOA1/ALDH1A1/PHYH/APOA2/HMGCS1	45
GO:0006721	terpenoid metabolic process	41/1976	124/18866	8.15076e-12	6.60212e-10	4.59468e-10	DGAT2/LSS/RETSAT/BCO2/CYP3A5/SRD5A1/GPC3/CYP1A2/AKR1B1/RBP1/SCPEP1/CYP2C19/ADH6/AKR1B10/GPC4/SDC2/CYP1B1/ADH4/DHRS3/RDH16/CYP2C18/ALDH8A1/APOM/ALDH3A2/RARRES2/CYP2E1/HMGCS2/APOB/CYP4V2/CYP2C8/AGRN/AKR1C1/SDC1/APOE/ADH1A/AKR1C4/APOC3/APOA1/ALDH1A1/APOA2/HMGCS1	41
GO:0009308	amine metabolic process	44/1976	140/18866	9.96543e-12	7.96716e-10	5.54467e-10	SARDH/PSMA6/PSMC2/PSMA7/SAT2/VCAM1/MAOA/PSMA1/PSMB9/PSMD8/GCDH/PSMC4/PSME1/PSMA5/PNKD/PSMB8/PSMB4/PSMA3/MAOB/SLC7A7/PSMF1/PSMC3/PSMD2/SLC22A3/ABAT/HAAO/KMO/PSMB5/ITGB2/DMGDH/SAT1/ITGAM/SMS/DDC/PSMA4/NQO1/PSME2/INMT/ACMSD/SULT1C2/TDO2/NR1H4/ATP2B4/BHMT	44
GO:1903034	regulation of response to wounding	52/1976	183/18866	1.03236e-11	8.14774e-10	5.67034e-10	PHLDB2/SERPINF2/FCER1G/PTPRF/VIL1/ANXA2/TFPI/TNFRSF12A/F11/ITGB1/SH2B3/CLEC7A/PDGFA/KANK1/SPP1/CD36/GRN/F3/ABAT/PROS1/SERPINE2/CXCR4/CEACAM1/STK24/KLKB1/PDGFRA/GJA1/F2/SERPINC1/SLC12A2/PTEN/SIGLEC10/CD9/FOXA2/MYLK/PROC/TSPAN8/CLDN1/SERPING1/PLG/CPB2/HRG/MYH9/APOE/FGA/F12/FGB/XBP1/FGG/APCS/SERPINE1/KNG1	52
GO:0030193	regulation of blood coagulation	32/1976	82/18866	1.07819e-11	8.40168e-10	5.84707e-10	SERPINF2/FCER1G/ANXA2/TFPI/F11/SH2B3/PDGFA/CD36/F3/ABAT/PROS1/SERPINE2/CEACAM1/KLKB1/PDGFRA/F2/SERPINC1/CD9/FOXA2/PROC/TSPAN8/SERPING1/PLG/CPB2/HRG/APOE/FGA/F12/FGB/FGG/SERPINE1/KNG1	32
GO:0000184	nuclear-transcribed mRNA catabolic process, nonsense-mediated decay	40/1976	120/18866	1.09468e-11	8.42356e-10	5.8623e-10	EIF4G1/RPL24/RPL10A/RPL31/RPL35A/RPSA/RPS7/RPL23A/RPS27/RPS27A/RPS19/PNRC2/RPS29/RPL4/RPL35/RPL37A/RPL15/RPS3A/RPL17/RPS20/RPS16/RPL14/RPS21/RPL13/RPL6/RPS13/RPS18/RPS14/RPL38/RPL27/RPS6/RPS4X/EXOSC10/EIF4A3/RPS3/RPS10/RPL18/RPL13A/RPL8/RPS5	40
GO:0034440	lipid oxidation	38/1976	111/18866	1.43133e-11	1.08781e-09	7.57052e-10	PPARA/DGAT2/IRS1/IRS2/ACOX1/GCDH/CRAT/HAO2/LONP2/PPARGC1A/ADIPOR1/EHHADH/HADHA/PLA2G7/ACOX2/ACAD11/HAO1/HACL1/SOX9/CPT2/ETFB/ADH4/AMACR/ECH1/TWIST1/ECHDC2/ALDH3A2/ACAA1/CYP4V2/ETFDH/SLC27A2/MFSD2A/ACAT2/APOD/HADH/FABP1/PHYH/PDK4	38
GO:1900046	regulation of hemostasis	32/1976	83/18866	1.57968e-11	1.18124e-09	8.22076e-10	SERPINF2/FCER1G/ANXA2/TFPI/F11/SH2B3/PDGFA/CD36/F3/ABAT/PROS1/SERPINE2/CEACAM1/KLKB1/PDGFRA/F2/SERPINC1/CD9/FOXA2/PROC/TSPAN8/SERPING1/PLG/CPB2/HRG/APOE/FGA/F12/FGB/FGG/SERPINE1/KNG1	32
GO:0055088	lipid homeostasis	48/1976	163/18866	1.59265e-11	1.18124e-09	8.22076e-10	RORA/MLXIPL/DGAT2/IRS2/LCAT/NR1I2/NR1H3/TMEM97/USF2/ACOX1/GCKR/NPC2/LIMA1/G6PC/EPHX2/INSIG1/ACSM3/APOA5/RBP1/ACOX2/ABCA1/LIPG/NR1D1/ABCG8/THADA/GPAM/ORMDL3/NR1I3/FABP4/MTTP/ACSM2A/LIPC/CEBPA/ABCG1/DDX3X/APOM/ASGR2/APOB/ANGPTL3/AKR1C1/NR1H4/APOE/APOC3/XBP1/APOA1/ANGPTL4/APOA2/APOC4	48
GO:0034341	response to interferon-gamma	55/1976	202/18866	1.67292e-11	1.22601e-09	8.53231e-10	TRIM25/HLA-DRA/CASP1/STX8/HLA-DRB1/VCAM1/VAMP3/NR1H3/STAT1/TRIM22/SEC61A1/GBP3/IFNGR1/B2M/SYNCRIP/ACTR2/IRF9/OAS2/CXCL16/ACTR3/HLA-DPB1/CCL20/IFNGR2/TLR2/HLA-DRB3/OAS3/DAPK1/IFI30/OAS1/VIM/CD44/CD47/CCL19/CCL5/CCL16/CCL2/CCL21/CCL18/IRF7/MYO1C/RPL13A/HPX/GCH1/CLDN1/IFITM1/OASL/TRIM8/HLA-A/CCL8/CDC42EP4/ARG1/ICAM1/SOCS3/HLA-DRB4/ASS1	55
GO:1903035	negative regulation of response to wounding	34/1976	93/18866	2.10461e-11	1.51478e-09	1.0542e-09	PHLDB2/SERPINF2/ANXA2/TFPI/F11/SH2B3/PDGFA/SPP1/ABAT/PROS1/SERPINE2/CEACAM1/KLKB1/PDGFRA/GJA1/F2/SLC12A2/PTEN/SIGLEC10/CD9/PROC/TSPAN8/SERPING1/PLG/CPB2/HRG/APOE/FGA/F12/FGB/FGG/APCS/SERPINE1/KNG1	34
GO:0019882	antigen processing and presentation	60/1976	232/18866	2.11617e-11	1.51478e-09	1.0542e-09	HLA-DRA/RAB10/PSMA6/DYNLL1/PSMC2/PSMA7/CANX/FCER1G/HLA-DRB1/SEC24B/VAMP3/RAB32/ITGAV/ACTR10/DYNC1I2/PSMA1/CD74/PSMB9/HLA-DMB/AP1S2/PSMD8/RAB6A/CTSS/PSMC4/PSME1/B2M/PSMA5/CAPZA1/VAMP8/PSMB8/HLA-DOA/PSMB4/SEC31A/HLA-DPB1/PSMA3/PSMF1/LGMN/PSMC3/CD36/PSMD2/ITGB5/DCTN2/HLA-DRB3/IFI30/PSAP/PSMB5/CCL19/CD68/CCL21/CD8A/MFSD6/PSMA4/PSME2/LILRB2/HLA-A/YTHDF1/AZGP1/PDIA3/ICAM1/HLA-DRB4	60
GO:0002237	response to molecule of bacterial origin	80/1976	356/18866	2.62263e-11	1.85574e-09	1.29148e-09	DCN/CASP1/NR1H3/CXCL2/LY96/PAF1/CAPN2/SIGIRR/LY86/TFPI/TRIB1/B2M/HAMP/PPARGC1A/CD86/CXCL6/CYP1A2/TLR1/MAOB/ABCA1/ALPL/RHOA/IL10RA/EDNRB/CD36/NR1D1/CD180/MEF2C/TLR2/AXL/TSPO/LITAF/RPS6KA3/ABR/MYD88/KMO/VIM/SPARC/GSTP1/GJA1/HMGB2/CCL5/PTGIR/CD68/CCL2/RIPK2/NFKBIA/CXCL10/HDAC2/CXCL1/LILRB2/PDE4B/HMGB1/GJB2/GGT5/CXCL9/GCH1/CTR9/CLDN1/FGFR2/APOB/LCN2/S100A8/ADM/ARG1/CPS1/NR1H4/C5AR1/PCK1/CEBPB/ICAM1/S…	80
GO:0046942	carboxylic acid transport	79/1976	350/18866	2.77211e-11	1.93922e-09	1.34958e-09	RXRA/PPARA/SLC25A44/SLC35D1/SLC46A1/IRS2/SLC43A1/SLCO1B3/SLC6A1/SLC19A2/SLC47A1/SLC16A2/SLC13A5/VAMP2/AGT/SLC38A3/SLC25A30/AQP9/ARL6IP1/SLC1A3/SLC17A2/SLC25A18/SLC38A4/PER2/SLCO2B1/FOLR2/ARL6IP5/SLC1A1/SLC27A5/ITGB1/TRPV1/SLC7A7/ABCC4/GLS/CD36/SLC25A38/ACSL4/ABAT/SLCO2A1/SFXN5/PSAP/SLC38A2/CYP4F2/CEACAM1/FABP4/KMO/GJA1/SLC22A9/SLC23A1/GLS2/CPT2/SLC25A13/SLC1A4/SLC7A2/CYP4A11/STARD5/SLC12A2/SLC9A3…	79
GO:0071346	cellular response to interferon-gamma	51/1976	182/18866	2.86893e-11	1.98439e-09	1.38102e-09	TRIM25/HLA-DRA/CASP1/STX8/HLA-DRB1/VCAM1/VAMP3/NR1H3/STAT1/TRIM22/GBP3/IFNGR1/B2M/SYNCRIP/ACTR2/IRF9/OAS2/ACTR3/HLA-DPB1/CCL20/IFNGR2/TLR2/HLA-DRB3/OAS3/DAPK1/IFI30/OAS1/VIM/CD44/CD47/CCL19/CCL5/CCL16/CCL2/CCL21/CCL18/IRF7/MYO1C/RPL13A/HPX/CLDN1/OASL/TRIM8/HLA-A/CCL8/CDC42EP4/ARG1/ICAM1/SOCS3/HLA-DRB4/ASS1	51
GO:0007584	response to nutrient	49/1976	171/18866	2.91166e-11	1.99157e-09	1.38602e-09	TRIM25/AQP3/DAD1/GCGR/STAT1/USF2/PKLR/FOLR2/HAMP/BCHE/TGFBR2/GNAI2/SPP1/AHCY/ABCA1/ALPL/LIPG/ABCG8/ACSL4/TSPO/IGFBP2/SPARC/GSTP1/BCKDHB/CXCL10/SERPINC1/NQO1/PTEN/FGF23/ASCL1/STC1/FOXA2/C2/SLC16A1/PIM1/HMOX1/ACSL1/NNT/CCND1/COL1A1/ARG1/NR1H4/CAT/OTC/PEMT/XBP1/APOA1/HMGCS1/ASS1	49
GO:0072593	reactive oxygen species metabolic process	69/1976	288/18866	3.01988e-11	2.0429e-09	1.42173e-09	RORA/INSR/IFI6/SLC5A3/FOXO3/MPV17/PRCP/TYROBP/AGT/RAC1/BCO2/STK17A/GCHFR/SLC30A10/SPR/CLEC7A/TGFBR2/GPX1/TRPV1/CYP1A2/GNAI2/FOXO1/HIF1A/MAOB/RHOA/PKD2/AGXT2/CD36/HDAC6/TLR2/NDUFAF2/SOD3/DHFR/TSPO/FBLN5/XDH/PTGIS/GSTP1/CD47/RAC2/CYP1B1/ITGB2/GLS2/PINK1/GPX3/SLC7A2/F2/ITGAM/NQO1/CDKN1A/PRDX5/PXDN/GCH1/NNT/CRYAB/MPV17L/HK2/RGN/CPS1/AGTR1/BNIP3/STAT3/ATP2B4/CAT/ICAM1/GADD45A/SOD2/PDK4/ASS1	69
GO:0070555	response to interleukin-1	56/1976	211/18866	3.29379e-11	2.20398e-09	1.53384e-09	RORA/RC3H1/PSMA6/PSMC2/PSMA7/RPS27A/PSMA1/IGBP1/PSMB9/PSMD8/GBP3/PSMC4/PSME1/UBE2N/TFPI/PSMA5/PSMB8/PSMB4/ETS1/HIF1A/PSMA3/PSMF1/PSMC3/CCL20/NR1D1/PSMD2/IL1RAP/HYAL1/RBMX/MYD88/KMO/PSMB5/PTGIS/CD47/SOX9/CCL19/CCL5/IL1RN/CCL16/CCL2/SQSTM1/CCL21/RIPK2/NFKBIA/CCL18/PSMA4/PSME2/LCN2/CCL8/EGR1/PCK1/CEBPB/ICAM1/CHI3L1/FGB/FGG	56
GO:0000302	response to reactive oxygen species	60/1976	235/18866	3.7476e-11	2.48067e-09	1.7264e-09	PDE8A/UBE3A/PPP2CB/FOXO3/MPV17/SIGMAR1/STAT1/CAPN2/KDM6B/PPP1R15B/PPARGC1A/ETS1/GPX1/CST3/FOXO1/PKD2/TXN/CD36/HDAC6/TPM1/SOD3/HYAL1/DHFR/AQP1/AXL/PPIF/PSAP/STK24/PDGFRA/FBLN5/GSTP1/CYP1B1/CCL19/MMP2/PINK1/AIFM1/RPS3/HDAC2/GLRX2/NQO1/STAT6/PRDX5/GCH1/RHOB/CYP2E1/LCN2/HMOX1/CRYAB/COL1A1/RGN/ARG1/SDC1/BNIP3/APOD/APOE/CAT/TXNIP/FABP1/SOD2/FOS	60
GO:0019083	viral transcription	50/1976	178/18866	4.06589e-11	2.66272e-09	1.8531e-09	NUCKS1/RPL24/RPL10A/RPL31/RPL35A/RPSA/RPS7/RPL23A/POLR2A/RPS27/RPS27A/RPS19/POLR2K/RPS29/RPL4/RPL35/USF2/RPL37A/RPL15/RPS3A/RPL17/RPS20/RPS16/NUP205/RPL14/RPS21/RPL13/RPL6/RPS13/RPS18/RPS14/RPL38/RPL27/HDAC1/RPS6/PSMC3/RPS4X/CDK9/POLR2G/CCL5/NUP214/RPS3/MDFIC/HPN/RPS10/RPL18/RPL13A/RPL8/TRIM8/RPS5	50
GO:0019080	viral gene expression	53/1976	195/18866	4.18734e-11	2.7134e-09	1.88836e-09	NUCKS1/FURIN/RPL24/RPL10A/RPL31/RPL35A/RPSA/RPS7/RPL23A/POLR2A/RPS27/RPS27A/RPS19/POLR2K/RPS29/RPL4/RPL35/USF2/RPL37A/RPL15/RPS3A/RPL17/RPS20/RPS16/NUP205/RPL14/RPS21/RPL13/RPL6/RPS13/RPS18/RPS14/RPL38/RPL27/HDAC1/RPS6/PSMC3/DENR/RPS4X/CDK9/POLR2G/CCL5/NUP214/RPS3/MDFIC/HPN/RPS10/RPL18/RPL13A/EIF3D/RPL8/TRIM8/RPS5	53
GO:0015849	organic acid transport	79/1976	353/18866	4.32631e-11	2.77425e-09	1.93071e-09	RXRA/PPARA/SLC25A44/SLC35D1/SLC46A1/IRS2/SLC43A1/SLCO1B3/SLC6A1/SLC19A2/SLC47A1/SLC16A2/SLC13A5/VAMP2/AGT/SLC38A3/SLC25A30/AQP9/ARL6IP1/SLC1A3/SLC17A2/SLC25A18/SLC38A4/PER2/SLCO2B1/FOLR2/ARL6IP5/SLC1A1/SLC27A5/ITGB1/TRPV1/SLC7A7/ABCC4/GLS/CD36/SLC25A38/ACSL4/ABAT/SLCO2A1/SFXN5/PSAP/SLC38A2/CYP4F2/CEACAM1/FABP4/KMO/GJA1/SLC22A9/SLC23A1/GLS2/CPT2/SLC25A13/SLC1A4/SLC7A2/CYP4A11/STARD5/SLC12A2/SLC9A3…	79
GO:0097006	regulation of plasma lipoprotein particle levels	36/1976	105/18866	4.6627e-11	2.95913e-09	2.05938e-09	PRKACA/HDLBP/DGAT2/LCAT/LPCAT3/AGT/GPLD1/NPC2/LPA/ANXA2/NCEH1/APOA5/PLA2G7/ABCA5/ABCA1/LIPG/CD36/PLTP/MTTP/CSK/LIPC/ABCG1/ALB/APOM/APOB/HMOX1/MFSD2A/PLA2G2A/NR1H4/AGTR1/APOE/APOC3/APOA1/APOA2/APOC1/APOC4	36
GO:0006575	cellular modified amino acid metabolic process	52/1976	190/18866	4.82203e-11	3.02902e-09	2.10802e-09	SARDH/SHMT2/SLC46A1/SERINC3/ALDH4A1/MTHFD2/SLC16A2/MMACHC/ALDH1L1/LPCAT3/CRAT/SHMT1/GAMT/FOLR2/MTHFS/GPX1/AHCY/PLA1A/GNMT/FTCD/GSTZ1/CNDP2/GATM/DHFR/OSBPL10/ATIC/CTSK/GSTP1/CTSB/GSTK1/DMGDH/GSTT1/HPN/MTHFD1/OSBPL8/GLRX2/GGT5/GSS/GCH1/HAGH/VNN1/BHMT2/IDH1/PLA2G2A/PIPOX/GGH/PEMT/ALDH9A1/BHMT/PLOD2/SLC5A6/ASS1	52
GO:0044106	cellular amine metabolic process	41/1976	131/18866	5.81907e-11	3.6184e-09	2.51819e-09	SARDH/PSMA6/PSMC2/PSMA7/SAT2/MAOA/PSMA1/PSMB9/PSMD8/GCDH/PSMC4/PSME1/PSMA5/PNKD/PSMB8/PSMB4/PSMA3/MAOB/SLC7A7/PSMF1/PSMC3/PSMD2/SLC22A3/ABAT/HAAO/KMO/PSMB5/ITGB2/DMGDH/SAT1/ITGAM/SMS/DDC/PSMA4/NQO1/PSME2/ACMSD/TDO2/NR1H4/ATP2B4/BHMT	41
GO:0006006	glucose metabolic process	56/1976	214/18866	5.98944e-11	3.6871e-09	2.566e-09	RORA/PPARA/FOXK1/INSR/DGAT2/IRS1/IRS2/SORD/H6PD/GCGR/IGFBP4/PKLR/SLC37A4/GCKR/SORBS1/GPLD1/PGK1/KHK/PC/ENPP1/G6PC/PER2/PPARGC1A/ADIPOR1/SLC39A14/GNMT/FOXO1/PGM1/HK1/GPT/PCK2/PDHB/PFKP/OAS1/ALDOC/GPI/SLC25A13/MDH1/ALDOA/FOXA2/MDH2/SDS/HK2/RGN/ENO3/ALDOB/ENO1/SIK1/APOD/PCK1/IGF1/LEPR/PPP1R3C/DCXR/PDK4/FBP1	56
GO:0019395	fatty acid oxidation	36/1976	106/18866	6.35529e-11	3.87358e-09	2.69578e-09	PPARA/DGAT2/IRS1/IRS2/ACOX1/GCDH/CRAT/HAO2/LONP2/PPARGC1A/ADIPOR1/EHHADH/HADHA/ACOX2/ACAD11/HAO1/HACL1/SOX9/CPT2/ETFB/ADH4/AMACR/ECH1/TWIST1/ECHDC2/ALDH3A2/ACAA1/CYP4V2/ETFDH/SLC27A2/MFSD2A/ACAT2/HADH/FABP1/PHYH/PDK4	36
GO:1901607	alpha-amino acid biosynthetic process	27/1976	66/18866	1.22034e-10	7.3651e-09	5.12567e-09	SHMT2/CBS/SERINC3/GLUD1/SHMT1/PSAT1/AGXT2/GLS/ALDH18A1/SEPHS2/PHGDH/GLS2/MTHFD1/ADI1/OAT/PAH/SDS/NAGS/BHMT2/CPS1/ATP2B4/OTC/AGXT/BHMT/PLOD2/CTH/ASS1	27
GO:0072376	protein activation cascade	17/1976	28/18866	1.42596e-10	8.4406e-09	5.87416e-09	PRCP/TFPI/F11/F3/KLKB1/F2/SERPINC1/F13A1/SERPING1/VWF/FBLN1/FGA/F12/F9/FGB/FGG/KNG1	17
GO:0072378	blood coagulation, fibrin clot formation	17/1976	28/18866	1.42596e-10	8.4406e-09	5.87416e-09	PRCP/TFPI/F11/F3/KLKB1/F2/SERPINC1/F13A1/SERPING1/VWF/FBLN1/FGA/F12/F9/FGB/FGG/KNG1	17
GO:0031638	zymogen activation	25/1976	58/18866	1.53223e-10	8.97225e-09	6.24416e-09	FURIN/SERPINF2/PGK1/C1RL/IFI16/F11/DHCR24/HPR/LGMN/FADD/SERPINE2/KLKB1/HGFAC/C1R/RIPK2/HPN/CD5L/CPB2/ENO1/FGA/F12/F9/FGB/FGG/SERPINE1	25
GO:0009062	fatty acid catabolic process	37/1976	114/18866	1.54493e-10	8.97225e-09	6.24416e-09	PPARA/LPIN2/IRS1/IRS2/CYP4F11/ACOX1/GCDH/CRAT/HAO2/LONP2/CYP4F12/EHHADH/HADHA/ACOX2/ACAD11/HAO1/HACL1/PCK2/ACBD5/CYP4F2/CPT2/CYP4A11/ETFB/AMACR/ECH1/TWIST1/ECHDC2/ALDH3A2/ACAA1/ETFDH/SLC27A2/MFSD2A/ACAT2/PCK1/HADH/FABP1/PHYH	37
GO:0006402	mRNA catabolic process	81/1976	376/18866	1.80032e-10	1.03578e-08	7.20838e-09	EIF4G1/RPL24/RPL10A/RPL31/RC3H1/PSMA6/RPL35A/RPSA/RPS7/PSMC2/RPL23A/PAN2/PSMA7/RPS27/RPS27A/RPS19/YWHAB/PNRC2/HNRNPM/RPS29/RPL4/RPL35/RPL37A/PSMA1/PSMB9/CARHSP1/PSMD8/RPL15/RPS3A/LSM3/PSMC4/PSME1/RPL17/RPS20/RPS16/RPL14/RPS21/RPL13/RPL6/ALKBH5/ZHX2/YWHAZ/RPS13/RPS18/PSMA5/DCPS/SYNCRIP/TOB1/PSMB8/RPS14/NPM1/RPL38/PSMB4/RPL27/EXOSC8/PSMA3/PSMF1/RPS6/PSMC3/PSMD2/RPS4X/EXOSC10/EIF4A3/HNRNPU/MYD88/POL…	81
GO:0006090	pyruvate metabolic process	44/1976	152/18866	2.04828e-10	1.16752e-08	8.12523e-09	MLXIPL/PPARA/FOXK1/DHTKD1/INSR/HKDC1/PKLR/GCKR/ENTPD5/PGK1/ME2/NUP205/PC/PPARGC1A/LDHB/HIF1A/PGM1/GSTZ1/HK1/PCK2/PDHB/OGDHL/PFKP/ALDOC/ARNT/GPI/NUP214/ALDOA/SLC16A1/SDS/HAGH/NUPR1/HK2/ENO3/BSG/ALDOB/ENO1/STAT3/PCK1/IGF1/AGXT/PFKFB3/PDK4/FBP1	44
GO:0016125	sterol metabolic process	47/1976	169/18866	2.2503e-10	1.2709e-08	8.84473e-09	RXRA/HDLBP/SEC14L2/DGAT2/SCAP/LCAT/LSS/LPCAT3/NPC2/CYP27A1/SMPD1/LIMA1/EPHX2/INSIG1/CNBP/DHCR24/APOA5/ERLIN1/CYP1A2/ABCA1/GPAM/EBPL/CYP1B1/EBP/LIPC/CEBPA/CFTR/CYP8B1/FMO5/ABCG1/NR0B2/APOF/HMGCS2/APOB/CYP51A1/CYP4V2/ANGPTL3/CH25H/ACAT2/NR1H4/APOE/CAT/LEPR/APOA1/APOA2/APOC1/HMGCS1	47
GO:0030099	myeloid cell differentiation	89/1976	431/18866	2.33769e-10	1.30826e-08	9.10469e-09	FAM20C/HIPK2/ZBTB16/SETD1A/PIK3R1/CREBBP/FCER1G/RPS19/HLA-DRB1/FLI1/FOXO3/CBFB/TMOD3/STAT1/THPO/PAF1/CD74/TYROBP/GNAS/LGALS3/C1QC/ACVR1B/ABI1/CDK5RAP3/ANXA2/PARP1/IFI16/TRIB1/B2M/LILRB4/HCLS1/CSF1R/EIF2AK1/TOB2/GPR137B/RPS14/SH2B3/GPC3/SNX10/OSTM1/TGFBR2/ETS1/FSTL3/MITF/HDAC1/NCKAP1L/HIF1A/BCL6/SLC25A38/FADD/WDR1/DNASE2/MEF2C/TLR2/NOTCH2/EVI2B/RBPJ/PRKCB/CEACAM1/MAFB/TESC/HMGB2/ARNT/PAFAH1B1/CCL1…	89
GO:0030258	lipid modification	64/1976	271/18866	2.96309e-10	1.64331e-08	1.14365e-08	PPARA/PIK3R1/MTMR10/DGAT2/IRS1/IRS2/LCAT/ACOX1/MTMR4/GCDH/LPCAT3/AGT/CRAT/HAO2/LONP2/CYP3A5/EPHX2/PPARGC1A/ADIPOR1/EHHADH/HADHA/APOA5/PLA2G7/ACOX2/ACAD11/HAO1/EFR3A/IMPA1/HACL1/SOX9/CISH/CPT2/PI4K2B/ETFB/ADH4/AMACR/SOCS2/ECH1/PTEN/ABCG1/TWIST1/SGPP2/ECHDC2/SLA2/ALDH3A2/CYP2E1/ACAA1/CYP4V2/ETFDH/CYP2C8/SLC27A2/MFSD2A/ACAT2/AGTR1/APOD/HADH/APOE/SOCS3/FABP1/APOA1/PHYH/APOA2/APOC1/PDK4	64
GO:0019835	cytolysis	17/1976	29/18866	3.10895e-10	1.70881e-08	1.18923e-08	GZMA/MMD/C7/MICB/PRF1/GZMB/F2/C5/C8B/C6/CFHR5/CFHR2/C8A/PLA2G2A/HRG/C9/LBP	17
GO:0002478	antigen processing and presentation of exogenous peptide antigen	48/1976	177/18866	3.73096e-10	2.03255e-08	1.41453e-08	HLA-DRA/PSMA6/DYNLL1/PSMC2/PSMA7/CANX/FCER1G/HLA-DRB1/SEC24B/VAMP3/ITGAV/ACTR10/DYNC1I2/PSMA1/CD74/PSMB9/HLA-DMB/AP1S2/PSMD8/CTSS/PSMC4/PSME1/B2M/PSMA5/CAPZA1/VAMP8/PSMB8/HLA-DOA/PSMB4/SEC31A/HLA-DPB1/PSMA3/PSMF1/LGMN/PSMC3/CD36/PSMD2/ITGB5/DCTN2/HLA-DRB3/IFI30/PSMB5/MFSD6/PSMA4/PSME2/HLA-A/PDIA3/HLA-DRB4	48
GO:0050852	T cell receptor signaling pathway	53/1976	206/18866	3.8004e-10	2.05221e-08	1.42822e-08	HLA-DRA/STK11/PIK3R1/RC3H1/PSMA6/PSMC2/PSMA7/CRKL/HLA-DRB1/PHPT1/PSMA1/PSMB9/PSMD8/LGALS3/PSMC4/PSME1/UBE2N/PRNP/LILRB4/TNFRSF21/PSMA5/PSMB8/PSMB4/EIF2B4/HLA-DPB1/PSMA3/NFKBIZ/PSMF1/PSMC3/PSMD2/DUSP3/HLA-DRB3/PAK2/CD300A/BTN3A1/CEACAM1/LCK/PSMB5/LCP2/CSK/EZR/PTPN6/RPS3/RIPK2/PSMA4/BTN3A2/PSME2/VTCN1/PDE4B/SLA2/HLA-A/CD81/HLA-DRB4	53
GO:0006401	RNA catabolic process	86/1976	415/18866	3.91123e-10	2.0937e-08	1.45709e-08	EIF4G1/RPL24/RPL10A/RPL31/RC3H1/PSMA6/RPL35A/RPSA/RPS7/PSMC2/RPL23A/PAN2/PSMA7/RPS27/RPS27A/RPS19/YWHAB/PNRC2/NSUN2/HNRNPM/RPS29/RPL4/RPL35/SLFN11/RPL37A/PSMA1/PSMB9/CARHSP1/PSMD8/RPL15/RPS3A/LSM3/PSMC4/ISG20/PSME1/RPL17/RPS20/RPS16/RPL14/RPS21/RPL13/RPL6/RNASE6/ALKBH5/ZHX2/YWHAZ/RPS13/RPS18/PSMA5/DCPS/SYNCRIP/TOB1/PSMB8/RPS14/NPM1/RPL38/PSMB4/RPL27/OAS2/EXOSC8/PSMA3/PSMF1/RPS6/PSMC3/PSMD2/RPS4X/…	86
GO:0070482	response to oxygen levels	83/1976	396/18866	4.44657e-10	2.35975e-08	1.64224e-08	HIPK2/RORA/PPARA/ATP6V1G1/AQP3/PSMA6/CREBBP/SCAP/PSMC2/PSMA7/RPS27A/CHRNA4/TM9SF4/FOXO3/PKLR/PSMA1/CAPN2/PSMB9/PSMD8/PSMC4/PGK1/PSME1/PLOD1/ALKBH5/PSMA5/PSMB8/PPARGC1A/PAM/TGFBR2/PSMB4/ETS1/CST3/TGFB2/AHCY/FOXO1/HIF1A/PSMA3/TGFB3/PSMF1/RHOA/PSMC3/PSMD2/TLR2/ABAT/SOD3/AQP1/CXCR4/RBPJ/TEK/PSMB5/PTGIS/ARNT/UCP2/MMP2/PINK1/AIFM1/HDAC2/PSMA4/PTEN/CDKN1A/TWIST1/PSME2/ATP1B1/STC1/HMOX1/ADM/EGR1/CRYAB/TM…	83
GO:1902652	secondary alcohol metabolic process	45/1976	162/18866	5.64165e-10	2.96838e-08	2.06581e-08	RXRA/HDLBP/SEC14L2/DGAT2/SCAP/LCAT/LSS/LPCAT3/NPC2/CYP27A1/SMPD1/LIMA1/EPHX2/INSIG1/CNBP/DHCR24/APOA5/ERLIN1/CYP1A2/IDH2/ABCA1/GPAM/EBP/LIPC/CEBPA/CFTR/FMO5/ABCG1/NR0B2/APOF/HMGCS2/APOB/CYP51A1/ANGPTL3/CH25H/ACAT2/IDH1/NR1H4/APOE/CAT/LEPR/APOA1/APOA2/APOC1/HMGCS1	45
GO:0006066	alcohol metabolic process	81/1976	385/18866	5.97168e-10	3.11539e-08	2.16813e-08	RXRA/HDLBP/SEC14L2/DGAT2/SCAP/SORD/LCAT/H6PD/SLC5A3/SRD5A3/LSS/LPCAT3/NPC2/RETSAT/CYP27A1/PDXP/PCBD1/SMPD1/LIMA1/CYP3A5/EPHX2/INSIG1/SPR/CNBP/DHCR24/APOA5/ERLIN1/CYP1A2/AKR1B1/IDH2/ABCA1/HAO1/PTH1R/GPAM/IMPA1/ASAH1/ADH6/PCK2/DHFR/AKR1B10/CYP1B1/EBP/LIPC/CEBPA/CFTR/ADH4/DHRS3/FMO5/PTEN/ABCG1/RDH16/SGPP2/NR0B2/GCH1/APOF/ALDH3A2/HMGCS2/SULT2A1/APOB/CYP51A1/CYP2C8/ANGPTL3/CH25H/AKR1C1/ACAT2/IDH1/ALDH…	81
GO:0001666	response to hypoxia	77/1976	359/18866	6.27322e-10	3.2452e-08	2.25847e-08	HIPK2/RORA/PPARA/AQP3/PSMA6/CREBBP/SCAP/PSMC2/PSMA7/RPS27A/CHRNA4/TM9SF4/FOXO3/PKLR/PSMA1/CAPN2/PSMB9/PSMD8/PSMC4/PGK1/PSME1/PLOD1/ALKBH5/PSMA5/PSMB8/PPARGC1A/PAM/TGFBR2/PSMB4/ETS1/CST3/TGFB2/AHCY/HIF1A/PSMA3/TGFB3/PSMF1/RHOA/PSMC3/PSMD2/TLR2/ABAT/SOD3/AQP1/CXCR4/RBPJ/TEK/PSMB5/PTGIS/ARNT/UCP2/MMP2/PINK1/PSMA4/PTEN/TWIST1/PSME2/ATP1B1/STC1/HMOX1/ADM/EGR1/CRYAB/TMBIM6/HK2/PDLIM1/CXCL12/ENO1/BNIP3/…	77
GO:0006694	steroid biosynthetic process	51/1976	197/18866	6.41189e-10	3.27076e-08	2.27626e-08	OSBPL9/SEC14L2/SCAP/BAAT/PROX1/H6PD/SRD5A3/STARD3NL/LSS/LPCAT3/CYP27A1/OSBP/SRD5A1/INSIG1/SLC27A5/PPARGC1A/CNBP/DHCR24/APOA5/ERLIN1/AKR1B1/ACOX2/NR1D1/GPAM/ASAH1/TSPO/EBP/CFTR/HSD3B7/AMACR/CYP8B1/SF1/ABCG1/HSD17B6/HMGCS2/APOB/CYP51A1/HSD17B12/ADM/SLC27A2/EGR1/CH25H/ACAT2/HSD11B1/NR1H4/HSD17B11/APOE/HINT2/AKR1C4/APOA1/HMGCS1	51
GO:0016101	diterpenoid metabolic process	36/1976	114/18866	6.42889e-10	3.27076e-08	2.27626e-08	DGAT2/RETSAT/BCO2/CYP3A5/SRD5A1/GPC3/CYP1A2/AKR1B1/RBP1/SCPEP1/ADH6/AKR1B10/GPC4/SDC2/CYP1B1/ADH4/DHRS3/RDH16/CYP2C18/ALDH8A1/APOM/ALDH3A2/RARRES2/APOB/CYP4V2/CYP2C8/AGRN/AKR1C1/SDC1/APOE/ADH1A/AKR1C4/APOC3/APOA1/ALDH1A1/APOA2	36
GO:0002474	antigen processing and presentation of peptide antigen via MHC class I	33/1976	99/18866	6.86018e-10	3.46158e-08	2.40905e-08	PSMA6/PSMC2/PSMA7/CANX/FCER1G/SEC24B/VAMP3/ITGAV/PSMA1/PSMB9/PSMD8/PSMC4/PSME1/B2M/PSMA5/VAMP8/PSMB8/PSMB4/SEC31A/PSMA3/PSMF1/PSMC3/CD36/PSMD2/ITGB5/IFI30/PSMB5/MFSD6/PSMA4/PSME2/HLA-A/AZGP1/PDIA3	33
GO:0042590	antigen processing and presentation of exogenous peptide antigen via MHC class I	29/1976	80/18866	7.83807e-10	3.92286e-08	2.73008e-08	PSMA6/PSMC2/PSMA7/FCER1G/VAMP3/ITGAV/PSMA1/PSMB9/PSMD8/PSMC4/PSME1/B2M/PSMA5/VAMP8/PSMB8/PSMB4/PSMA3/PSMF1/PSMC3/CD36/PSMD2/ITGB5/IFI30/PSMB5/MFSD6/PSMA4/PSME2/HLA-A/PDIA3	29
GO:0034375	high-density lipoprotein particle remodeling	13/1976	18/18866	9.08494e-10	4.47916e-08	3.11723e-08	LCAT/ABCA5/LIPG/PLTP/LIPC/ABCG1/ALB/APOM/APOE/APOC3/APOA1/APOA2/APOC1	13
GO:0008203	cholesterol metabolic process	43/1976	153/18866	9.0951e-10	4.47916e-08	3.11723e-08	RXRA/HDLBP/SEC14L2/DGAT2/SCAP/LCAT/LSS/LPCAT3/NPC2/CYP27A1/SMPD1/LIMA1/EPHX2/INSIG1/CNBP/DHCR24/APOA5/ERLIN1/CYP1A2/ABCA1/GPAM/EBP/LIPC/CEBPA/CFTR/FMO5/ABCG1/NR0B2/APOF/HMGCS2/APOB/CYP51A1/ANGPTL3/CH25H/ACAT2/NR1H4/APOE/CAT/LEPR/APOA1/APOA2/APOC1/HMGCS1	43
GO:0046364	monosaccharide biosynthetic process	33/1976	100/18866	9.21844e-10	4.50387e-08	3.13442e-08	PPARA/DGAT2/SORD/SLC37A4/PGK1/PGD/PC/G6PC/PER2/PPARGC1A/SLC39A14/AKR1B1/GNMT/FOXO1/PGM1/GPT/PCK2/ALDOC/GPI/SLC25A13/MDH1/ALDOA/CHST15/MDH2/SDS/RGN/ENO3/ALDOB/ENO1/SIK1/PCK1/LEPR/FBP1	33
GO:0002683	negative regulation of immune system process	92/1976	463/18866	9.49172e-10	4.60087e-08	3.20193e-08	ZBTB16/PIK3R1/NPLOC4/RC3H1/FCER1G/RPS19/HLA-DRB1/NR1H3/PHPT1/CBFB/PAF1/PSMA1/CD74/TYROBP/LGALS3/C1QC/PRNP/GPNMB/LST1/IFI16/TRIB1/LILRB4/FBXO7/TNFRSF21/CD59/TOB2/GPR137B/CD86/HLA-DOA/PSMB4/GPX1/TGFB2/FSTL3/BCL6/TGFB3/NR1D1/GPAM/GRN/FADD/SLAMF8/DUSP3/AXL/MICB/CD300A/VSIG4/IL33/CEACAM1/MAFB/DTX1/ABR/COL3A1/CD47/SOX9/EZR/PTPN6/CD68/CCL2/CCL21/TMEM176B/SAMSN1/ID2/NFKBIA/PPP3CB/HSPA9/CST7/STAT6/RUNX1/M…	92
GO:1903706	regulation of hemopoiesis	97/1976	498/18866	1.00589e-09	4.8377e-08	3.36675e-08	ZBTB16/ATP11C/SETD1A/PIK3R1/RC3H1/PSMA6/CREBBP/PSMC2/PSMA7/HLA-DRB1/FOXO3/CBFB/STAT1/THPO/PAF1/PSMA1/CD74/PSMB9/TYROBP/GNAS/PSMD8/LGALS3/PSMC4/C1QC/PSME1/ACVR1B/TRIB1/B2M/LILRB4/FBXO7/HCLS1/TOB2/PSMA5/GPR137B/PSMB8/CD86/HLA-DOA/TGFBR2/PSMB4/ETS1/FSTL3/MITF/HDAC1/NCKAP1L/HIF1A/PSMA3/BCL6/NFKBIZ/PSMF1/RHOA/PSMC3/LMO2/FADD/PSMD2/PRDM1/SLAMF8/MEF2C/NOTCH2/AXL/EVI2B/PRKCB/CEACAM1/MAFB/DTX1/PSMB5/TESC/…	97
GO:0033238	regulation of cellular amine metabolic process	29/1976	81/18866	1.09955e-09	5.24715e-08	3.6517e-08	PSMA6/PSMC2/PSMA7/PSMA1/PSMB9/PSMD8/PSMC4/PSME1/PSMA5/PNKD/PSMB8/PSMB4/PSMA3/MAOB/SLC7A7/PSMF1/PSMC3/PSMD2/ABAT/PSMB5/ITGB2/ITGAM/PSMA4/NQO1/PSME2/ACMSD/NR1H4/ATP2B4/BHMT	29
GO:0002526	acute inflammatory response	35/1976	111/18866	1.15869e-09	5.48683e-08	3.81851e-08	IL6R/SERPINF2/FCER1G/PRCP/SIGIRR/EIF2AK1/HAMP/TRPV1/HPR/EDNRB/F3/KLKB1/SERPINA1/GSTP1/F2/TFR2/SERPINC1/C3/CREB3L3/S100A8/ITIH4/AHSG/NUPR1/VNN1/STAT3/CEBPB/F12/ICAM1/SERPINA3/LBP/SAA4/APCS/APOA2/MBL2/ASS1	35
GO:0036293	response to decreased oxygen levels	78/1976	371/18866	1.28429e-09	6.0131e-08	4.18476e-08	HIPK2/RORA/PPARA/AQP3/PSMA6/CREBBP/SCAP/PSMC2/PSMA7/RPS27A/CHRNA4/TM9SF4/FOXO3/PKLR/PSMA1/CAPN2/PSMB9/PSMD8/PSMC4/PGK1/PSME1/PLOD1/ALKBH5/PSMA5/PSMB8/PPARGC1A/PAM/TGFBR2/PSMB4/ETS1/CST3/TGFB2/AHCY/HIF1A/PSMA3/TGFB3/PSMF1/RHOA/PSMC3/PSMD2/TLR2/ABAT/SOD3/AQP1/CXCR4/RBPJ/TEK/PSMB5/PTGIS/ARNT/UCP2/MMP2/PINK1/AIFM1/PSMA4/PTEN/TWIST1/PSME2/ATP1B1/STC1/HMOX1/ADM/EGR1/CRYAB/TMBIM6/HK2/PDLIM1/CXCL12/ENO1/…	78
GO:0098754	detoxification	40/1976	138/18866	1.28936e-09	6.0131e-08	4.18476e-08	MT1B/GPX1/TP53INP1/MGST3/TXN/CD36/GSTZ1/GPX8/MT1F/SOD3/DHFR/AKR1B10/FBLN5/MT1X/GSTP1/GSTK1/GPX3/GSTT1/ADH4/MT1M/NQO1/ALB/MT1G/PRDX5/GPX2/PXDN/APOM/GCH1/PIM1/NNT/MT1A/ALOX5AP/RGN/APOE/CAT/S100A9/FABP1/SLC30A1/SOD2/MGST1	40
GO:0071222	cellular response to lipopolysaccharide	52/1976	208/18866	1.66026e-09	7.68465e-08	5.34806e-08	CASP1/NR1H3/CXCL2/LY96/PAF1/CAPN2/SIGIRR/LY86/TFPI/TRIB1/HAMP/PPARGC1A/CD86/CXCL6/ABCA1/RHOA/EDNRB/CD36/NR1D1/CD180/MEF2C/TLR2/AXL/TSPO/LITAF/MYD88/KMO/VIM/GSTP1/HMGB2/CCL5/CD68/CCL2/RIPK2/NFKBIA/CXCL10/CXCL1/LILRB2/PDE4B/HMGB1/CXCL9/CTR9/LCN2/ARG1/NR1H4/CEBPB/ICAM1/CD14/LBP/XBP1/SERPINE1/ASS1	52
GO:0019884	antigen processing and presentation of exogenous antigen	48/1976	185/18866	1.87259e-09	8.60272e-08	5.98698e-08	HLA-DRA/PSMA6/DYNLL1/PSMC2/PSMA7/CANX/FCER1G/HLA-DRB1/SEC24B/VAMP3/ITGAV/ACTR10/DYNC1I2/PSMA1/CD74/PSMB9/HLA-DMB/AP1S2/PSMD8/CTSS/PSMC4/PSME1/B2M/PSMA5/CAPZA1/VAMP8/PSMB8/HLA-DOA/PSMB4/SEC31A/HLA-DPB1/PSMA3/PSMF1/LGMN/PSMC3/CD36/PSMD2/ITGB5/DCTN2/HLA-DRB3/IFI30/PSMB5/MFSD6/PSMA4/PSME2/HLA-A/PDIA3/HLA-DRB4	48
GO:0001523	retinoid metabolic process	34/1976	108/18866	2.08834e-09	9.52284e-08	6.62733e-08	DGAT2/RETSAT/BCO2/CYP3A5/GPC3/CYP1A2/AKR1B1/RBP1/SCPEP1/ADH6/AKR1B10/GPC4/SDC2/CYP1B1/ADH4/DHRS3/RDH16/CYP2C18/ALDH8A1/APOM/RARRES2/APOB/CYP4V2/CYP2C8/AGRN/AKR1C1/SDC1/APOE/ADH1A/AKR1C4/APOC3/APOA1/ALDH1A1/APOA2	34
GO:0002573	myeloid leukocyte differentiation	52/1976	210/18866	2.37816e-09	1.07647e-07	7.49157e-08	FAM20C/PIK3R1/FCER1G/HLA-DRB1/CD74/TYROBP/GNAS/C1QC/ANXA2/PARP1/IFI16/TRIB1/LILRB4/HCLS1/CSF1R/EIF2AK1/TOB2/GPR137B/GPC3/SNX10/OSTM1/TGFBR2/FSTL3/MITF/FADD/MEF2C/TLR2/NOTCH2/EVI2B/RBPJ/CEACAM1/MAFB/TESC/PAFAH1B1/CCL19/CA2/CEBPA/ID2/RASSF2/GPR183/TCIRG1/IRF7/RUNX1/MT1G/DHRS2/CEBPB/CD81/MYH9/MYC/APCS/TF/FOS	52
GO:1901568	fatty acid derivative metabolic process	46/1976	175/18866	2.58219e-09	1.16029e-07	8.07492e-08	TECR/MGLL/DGAT2/CYP4F11/PPT1/BDH1/CD74/ACOX1/GCDH/PON2/EPHX2/SLC27A5/CYP4F12/ACSS3/GPX1/LTA4H/CYP1A2/PLA2G4C/MGST3/ACSL4/TLR2/CYP2C19/CYP2J2/ELOVL7/CYP4F2/PTGIS/GSTP1/CYP1B1/ACSM2A/CYP4A11/CYP2C18/PTGDS/SCD5/GGT5/EPHX1/CYP2E1/ACSL5/HMGCS2/ACSL1/CYP2C8/HSD17B12/ALOX5AP/CBR1/AKR1C1/AKR1C4/CES2	46
GO:0019319	hexose biosynthetic process	31/1976	94/18866	3.00972e-09	1.3426e-07	9.34368e-08	PPARA/DGAT2/SORD/SLC37A4/PGK1/PC/G6PC/PER2/PPARGC1A/SLC39A14/AKR1B1/GNMT/FOXO1/PGM1/GPT/PCK2/ALDOC/GPI/SLC25A13/MDH1/ALDOA/CHST15/MDH2/SDS/ENO3/ALDOB/ENO1/SIK1/PCK1/LEPR/FBP1	31
GO:0009069	serine family amino acid metabolic process	19/1976	40/18866	3.32439e-09	1.4723e-07	1.02463e-07	MPST/THNSL2/SHMT2/CBS/SERINC3/BAAT/SHMT1/AMT/PSAT1/AGXT2/GLDC/CSAD/SEPHS2/PHGDH/MTHFD1/SDS/AGXT/CDO1/CTH	19
GO:0048002	antigen processing and presentation of peptide antigen	49/1976	194/18866	3.37249e-09	1.48293e-07	1.03203e-07	HLA-DRA/PSMA6/DYNLL1/PSMC2/PSMA7/CANX/FCER1G/HLA-DRB1/SEC24B/VAMP3/ITGAV/ACTR10/DYNC1I2/PSMA1/CD74/PSMB9/HLA-DMB/AP1S2/PSMD8/CTSS/PSMC4/PSME1/B2M/PSMA5/CAPZA1/VAMP8/PSMB8/HLA-DOA/PSMB4/SEC31A/HLA-DPB1/PSMA3/PSMF1/LGMN/PSMC3/CD36/PSMD2/ITGB5/DCTN2/HLA-DRB3/IFI30/PSMB5/MFSD6/PSMA4/PSME2/HLA-A/AZGP1/PDIA3/HLA-DRB4	49
GO:0006641	triglyceride metabolic process	34/1976	110/18866	3.56065e-09	1.55456e-07	1.08188e-07	SORL1/LPIN2/MGLL/DGAT2/NR1H3/GPLD1/G6PC/INSIG1/SLC27A5/APOA5/GPX1/LIPG/GPAM/ACSL4/PCK2/FABP4/LIPC/C3/CYP2E1/APOB/AADAC/ACSL1/MFSD2A/RGN/CPS1/SIK1/PCK1/APOE/CAT/FABP1/APOC3/APOA1/APOA2/APOC1	34
GO:0044262	cellular carbohydrate metabolic process	65/1976	294/18866	3.81061e-09	1.65198e-07	1.14968e-07	NDST1/RORA/PPARA/FOXK1/PPP1R1A/GYG2/INSR/DGAT2/IRS1/IRS2/SORD/SLC5A3/GYG1/HKDC1/GCGR/IGFBP4/GNE/PHKA2/GCKR/SORBS1/GPLD1/PDXP/PGD/KHK/ENPP1/G6PC/PER2/GNPTAB/PPARGC1A/ADIPOR1/GNPTG/AKR1B1/IDH2/GNMT/FOXO1/PGM1/PTH1R/NR1D1/AOAH/HK1/GPT/IMPA1/PCK2/PTEN/GYS2/FOXA2/ANGPTL3/NUPR1/GBE1/ENOSF1/HK2/RGN/IDH1/SIK1/STAT3/GBA3/PCK1/IGF1/LEPR/EXT1/PPP1R3C/PFKFB3/PDK4/FGGY/FBP1	65
GO:0055076	transition metal ion homeostasis	39/1976	138/18866	4.57651e-09	1.97014e-07	1.3711e-07	ATP6V1G1/ATP7B/SLC46A1/ISCU/STEAP3/MT1B/NUBP1/COMMD1/PRNP/B2M/EIF2AK1/SLC30A10/HAMP/TMPRSS6/SLC39A14/HIF1A/CYBRD1/MT1F/STEAP4/MT1X/LCK/PICALM/TFR2/MT1M/MT1G/HPX/SLC40A1/SLC25A37/LCN2/HMOX1/S100A8/MT1A/ATOX1/ACO1/S100A9/MYC/SLC30A1/TF/CP	39
GO:0042730	fibrinolysis	15/1976	26/18866	4.78241e-09	2.04448e-07	1.42284e-07	SERPINF2/ANXA2/F11/PROS1/KLKB1/F2/SERPING1/PLG/CPB2/HRG/FGA/F12/FGB/FGG/SERPINE1	15
GO:0042593	glucose homeostasis	57/1976	245/18866	4.94181e-09	2.09805e-07	1.46012e-07	MLXIPL/RPH3AL/FOXA1/NUCKS1/CRY2/FOXK1/PRKACA/NADK/STK11/PIK3R1/INSR/KLF15/IRS1/IRS2/HLA-DRB1/FOXO3/PHPT1/HKDC1/GCGR/PRCP/GCKR/GPLD1/RAC1/BACE2/G6PC/PPARGC1A/ADIPOR1/VSNL1/SLC39A14/FOXO1/HIF1A/RPS6/ARRB1/NR1D1/HK1/NDUFAF2/PCK2/FAM3B/OAS1/SERPINF1/ACSM2A/CEBPA/CFTR/LGALS1/PPP3CB/ANO1/FOXA2/SLC16A1/HK2/CPB2/NR1H4/STAT3/PCK1/ICAM1/LEPR/XBP1/PDK4	57
GO:0042632	cholesterol homeostasis	32/1976	101/18866	5.17066e-09	2.18018e-07	1.51727e-07	RORA/DGAT2/LCAT/NR1I2/NR1H3/TMEM97/NPC2/LIMA1/G6PC/EPHX2/INSIG1/ACSM3/APOA5/ABCA1/LIPG/NR1D1/ABCG8/NR1I3/FABP4/MTTP/LIPC/ABCG1/APOM/APOB/ANGPTL3/AKR1C1/NR1H4/APOE/APOC3/XBP1/APOA1/APOA2	32
GO:0033500	carbohydrate homeostasis	57/1976	246/18866	5.78713e-09	2.40713e-07	1.67522e-07	MLXIPL/RPH3AL/FOXA1/NUCKS1/CRY2/FOXK1/PRKACA/NADK/STK11/PIK3R1/INSR/KLF15/IRS1/IRS2/HLA-DRB1/FOXO3/PHPT1/HKDC1/GCGR/PRCP/GCKR/GPLD1/RAC1/BACE2/G6PC/PPARGC1A/ADIPOR1/VSNL1/SLC39A14/FOXO1/HIF1A/RPS6/ARRB1/NR1D1/HK1/NDUFAF2/PCK2/FAM3B/OAS1/SERPINF1/ACSM2A/CEBPA/CFTR/LGALS1/PPP3CB/ANO1/FOXA2/SLC16A1/HK2/CPB2/NR1H4/STAT3/PCK1/ICAM1/LEPR/XBP1/PDK4	57
GO:0071216	cellular response to biotic stimulus	57/1976	246/18866	5.78713e-09	2.40713e-07	1.67522e-07	CASP1/NR1H3/CXCL2/LY96/PAF1/CAPN2/SIGIRR/LY86/TFPI/TRIB1/PPP1R15B/HAMP/PPARGC1A/CD86/CXCL6/CLEC7A/TLR1/ABCA1/RHOA/EDNRB/CD36/NR1D1/CD180/MEF2C/TLR2/AXL/TSPO/LITAF/MYD88/KMO/VIM/GSTP1/HMGB2/CCL5/CD68/CCL2/RIPK2/NFKBIA/CXCL10/CXCL1/LILRB2/PDE4B/HMGB1/CXCL9/CTR9/LCN2/ARG1/NR1H4/CEBPB/ICAM1/TXNIP/CD14/LBP/HSPA5/XBP1/SERPINE1/ASS1	57
GO:0031639	plasminogen activation	14/1976	23/18866	5.98718e-09	2.47363e-07	1.7215e-07	SERPINF2/PGK1/F11/DHCR24/SERPINE2/KLKB1/HPN/CPB2/ENO1/FGA/F12/FGB/FGG/SERPINE1	14
GO:0071219	cellular response to molecule of bacterial origin	53/1976	222/18866	6.59231e-09	2.70548e-07	1.88286e-07	CASP1/NR1H3/CXCL2/LY96/PAF1/CAPN2/SIGIRR/LY86/TFPI/TRIB1/HAMP/PPARGC1A/CD86/CXCL6/TLR1/ABCA1/RHOA/EDNRB/CD36/NR1D1/CD180/MEF2C/TLR2/AXL/TSPO/LITAF/MYD88/KMO/VIM/GSTP1/HMGB2/CCL5/CD68/CCL2/RIPK2/NFKBIA/CXCL10/CXCL1/LILRB2/PDE4B/HMGB1/CXCL9/CTR9/LCN2/ARG1/NR1H4/CEBPB/ICAM1/CD14/LBP/XBP1/SERPINE1/ASS1	53
GO:0055092	sterol homeostasis	32/1976	102/18866	6.78436e-09	2.76586e-07	1.92488e-07	RORA/DGAT2/LCAT/NR1I2/NR1H3/TMEM97/NPC2/LIMA1/G6PC/EPHX2/INSIG1/ACSM3/APOA5/ABCA1/LIPG/NR1D1/ABCG8/NR1I3/FABP4/MTTP/LIPC/ABCG1/APOM/APOB/ANGPTL3/AKR1C1/NR1H4/APOE/APOC3/XBP1/APOA1/APOA2	32
GO:0006612	protein targeting to membrane	51/1976	210/18866	6.85011e-09	2.7743e-07	1.93075e-07	RPL24/RPL10A/RPL31/PEX5/RPL35A/RPSA/RPS7/RPL23A/SEC63/RPS27/RPS27A/RPS19/ZDHHC14/RPS29/RPL4/RPL35/RPL37A/SEC61A1/RPL15/RPS3A/RPL17/RPS20/PRNP/RPS16/ARL6IP1/RPL14/RPS21/RPL13/RPL6/RPS13/ITGB1BP1/SSR2/RPS18/RPS14/RPL38/RPL27/RPS6/RPS4X/SRP72/ITGB2/RPS3/ITGAM/TRAM1/RPS10/MYO1C/RPL18/ANK3/RPL13A/RPL8/RPS5/HSPA5	51
GO:0015918	sterol transport	35/1976	118/18866	7.05165e-09	2.83725e-07	1.97456e-07	OSBPL9/LCAT/NR1H3/LPCAT3/NPC2/VPS4B/ANXA2/LIMA1/GRAMD1C/OSBP/APOA5/ABCA5/ABCA1/STX12/LIPG/CD36/ABCG8/OSBPL10/PLTP/TSPO/LRP6/LIPC/CFTR/NFKBIA/STARD5/OSBPL8/ABCG1/APOM/APOB/AKR1C1/APOE/APOC3/APOA1/APOA2/APOC1	35
GO:0006521	regulation of cellular amino acid metabolic process	24/1976	63/18866	7.14285e-09	2.85528e-07	1.98711e-07	PSMA6/PSMC2/PSMA7/PSMA1/PSMB9/PSMD8/PSMC4/PSME1/PSMA5/PSMB8/PSMB4/PSMA3/SLC7A7/PSMF1/PSMC3/PSMD2/PSMB5/PSMA4/NQO1/PSME2/ACMSD/NR1H4/ATP2B4/BHMT	24
GO:0007568	aging	68/1976	319/18866	8.14404e-09	3.19021e-07	2.22019e-07	DCN/ADRA1A/TBX3/SCAP/SEC63/CANX/RWDD1/MME/FOXO3/DNMBP/DAG1/AGT/PRNP/B2M/NDUFS6/SLC30A10/HAMP/PPARGC1A/NPM1/TGFBR2/C1QA/BCL6/TGFB3/EDNRB/PTH1R/ABAT/TSPO/IGFBP2/LITAF/KMO/PICALM/RPN2/MMP7/SERPINF1/ITGB2/CD68/ID2/DDC/GLRX2/SLC12A2/IGFBP1/NQO1/PTEN/CDKN1A/TWIST1/PLK2/GJB2/SLC1A2/GSS/TIMP1/CLDN1/SERPING1/ADM/JUND/CRYAB/RGN/ENO3/ARG1/APOD/STAT3/CISD2/PCK1/CAT/ICAM1/SOD2/SERPINE1/FOS/ASS1	68
GO:0006625	protein targeting to peroxisome	25/1976	68/18866	8.18799e-09	3.19021e-07	2.22019e-07	PEX5/RPS27A/BAAT/MPV17/UBE2D2/ACOX1/CRAT/HAO2/LONP2/EPHX2/EHHADH/ACOX2/UBE2D1/HAO1/HACL1/GSTK1/AMACR/ECH1/ACAA1/SLC27A2/IDH1/PIPOX/CAT/AGXT/PHYH	25
GO:0072662	protein localization to peroxisome	25/1976	68/18866	8.18799e-09	3.19021e-07	2.22019e-07	PEX5/RPS27A/BAAT/MPV17/UBE2D2/ACOX1/CRAT/HAO2/LONP2/EPHX2/EHHADH/ACOX2/UBE2D1/HAO1/HACL1/GSTK1/AMACR/ECH1/ACAA1/SLC27A2/IDH1/PIPOX/CAT/AGXT/PHYH	25
GO:0072663	establishment of protein localization to peroxisome	25/1976	68/18866	8.18799e-09	3.19021e-07	2.22019e-07	PEX5/RPS27A/BAAT/MPV17/UBE2D2/ACOX1/CRAT/HAO2/LONP2/EPHX2/EHHADH/ACOX2/UBE2D1/HAO1/HACL1/GSTK1/AMACR/ECH1/ACAA1/SLC27A2/IDH1/PIPOX/CAT/AGXT/PHYH	25
GO:0031589	cell-substrate adhesion	74/1976	359/18866	8.30982e-09	3.21641e-07	2.23843e-07	EMP2/PHLDB2/PIK3R1/FZD4/NID1/CRKL/VCAM1/VAMP3/ITGAV/SORBS1/DAG1/NINJ1/RAC1/NEDD9/IQGAP1/VCL/TNFRSF12A/ITGB1BP1/NF2/ITGB1/EPHA3/RRAS/NRP1/KANK1/LAMB1/BCL6/LAMC1/PARVG/RHOA/CD36/ITGB5/DUSP3/AXL/CD63/ITGA6/PECAM1/TEK/NPNT/FBLN5/COL3A1/CD44/ARPC2/ONECUT2/RAC2/ITGB2/FERMT2/CCL21/S100A10/LGALS1/EPB41L5/PTEN/DDR1/ADAMTS9/CORO1C/LYVE1/FOXF1/VWF/CCDC80/HSD17B12/RIN2/PLG/ANGPTL3/JAM3/NID2/COL1A1/APOD/HRG/F…	74
GO:0042558	pteridine-containing compound metabolic process	17/1976	34/18866	8.35975e-09	3.21641e-07	2.23843e-07	SHMT2/SLC46A1/MTHFD2/ALDH1L1/SHMT1/PCBD1/FOLR2/SPR/MTHFS/FTCD/DHFR/ATIC/MTHFD1/GCH1/PIPOX/GGH/QDPR	17
GO:0009071	serine family amino acid catabolic process	10/1976	12/18866	8.41949e-09	3.21928e-07	2.24043e-07	THNSL2/SHMT2/CBS/SHMT1/AMT/GLDC/CSAD/SDS/AGXT/CDO1	10
GO:0048545	response to steroid hormone	72/1976	346/18866	8.70906e-09	3.30944e-07	2.30317e-07	RXRA/AR/FOXA1/PPARA/CRY2/KLF9/UBE3A/WBP2/RWDD1/NR1H3/YWHAH/FOXO3/CBFB/PGRMC2/TFPI/PARP1/SRD5A1/BCHE/PAM/TGFBR2/RPL27/CPN1/TGFB2/SPP1/HDAC1/FOXO1/MAOB/ALPL/TGFB3/RHOA/NR1D1/GPAM/HDAC6/FOSB/TLR2/PCK2/AQP1/ERRFI1/TSPO/IGFBP2/ANXA3/HNRNPU/SPARC/GSTP1/HMGB2/SERPINF1/IL1RN/CA2/ESR1/LBH/TAT/AIFM1/RUNX1/CDKN1A/STC1/GJB2/CLDN1/ADM/CCND1/COL1A1/IDH1/ARG1/CPS1/SDC1/PCK1/ICAM1/AGXT/CDO1/TXNIP/APOA2/FOS/ASS1	72
GO:0015850	organic hydroxy compound transport	60/1976	268/18866	9.1835e-09	3.46832e-07	2.41375e-07	RXRA/OSBPL9/AQP3/LCAT/FCER1G/CHRNA4/SLCO1B3/NR1H3/SLC5A3/LPCAT3/AGT/NPC2/VPS4B/AQP9/ANXA2/LIMA1/GRAMD1C/OSBP/SLCO2B1/SLC27A5/APOA5/SPP1/ABCA5/MAOB/ABCA1/STX12/LIPG/CD36/ABCG8/SLC22A3/ABAT/AQP1/OSBPL10/PLTP/TSPO/CEACAM1/LRP6/LIPC/CFTR/PINK1/NFKBIA/STARD5/OSBPL8/ABCG1/SLC22A1/APOM/SLC16A1/APOB/AKR1C1/NR1H4/CXCL12/SLCO1B1/AGTR1/SLC10A1/APOE/AKR1C4/APOC3/APOA1/APOA2/APOC1	60
GO:0045785	positive regulation of cell adhesion	84/1976	428/18866	9.29342e-09	3.48843e-07	2.42774e-07	ZBTB16/FOXA1/EMP2/PIK3R1/SERPINF2/NID1/CRKL/VCAM1/ITGAV/CBFB/CD74/HLA-DMB/DAG1/NINJ1/RAC1/NEDD9/IQGAP1/LILRB4/ITGB1BP1/CD86/TGFBR2/ETS1/RRAS/TGFB2/NRP1/FSTL3/NCKAP1L/ZFHX3/HLA-DPB1/BCL6/NFKBIZ/RHOA/CD36/GPAM/FADD/TPM1/HYAL1/PAK2/ITGA6/TEK/NPNT/IGFBP2/LCK/CD44/CD47/ARPC2/NCK2/CCL19/CSK/ITGB2/CCL5/PTPN6/CCL2/CCL21/S100A10/RPS3/LGALS1/RIPK2/SASH3/EPB41L5/RUNX1/VTCN1/LILRB2/HMGB1/FOXA2/ANK3/FOXF1/CCD…	84
GO:0032956	regulation of actin cytoskeleton organization	74/1976	360/18866	9.40977e-09	3.48955e-07	2.42852e-07	IQGAP2/PHLDB2/PIK3R1/RHOBTB3/SERPINF2/PROX1/PHPT1/GMFG/TMOD3/VIL1/RAC1/RHOQ/ARPC5/PDXP/IQGAP1/EPS8/ARHGDIB/LIMA1/ITGB1BP1/HCLS1/CSF1R/CAPZA1/NF2/CYFIP1/PAM/NCKAP1/ARPC1B/ACTR2/EPHA3/PDGFA/NRP1/KANK1/GPR65/ACTR3/CGNL1/NCKAP1L/ADD3/TGFB3/RHOA/WDR1/MEF2C/TPM1/NOTCH2/PAK2/MKKS/TEK/PDGFRA/DBN1/CD47/ARPC2/RAC2/NCK2/ARPC1A/CCL21/S100A10/FCHSD2/CAPG/MYO1C/RHOF/ARHGEF18/RHOB/COTL1/LIMK1/RHOBTB1/ARHGDIA/PF…	74
GO:0062197	cellular response to chemical stress	74/1976	360/18866	9.40977e-09	3.48955e-07	2.42852e-07	PDE8A/EFHD1/RWDD1/FOXO3/MPV17/SIGMAR1/SLC25A24/KDM6B/PARP1/FBXO7/ARL6IP5/SLC1A1/PPARGC1A/STAU1/ETS1/GPX1/CST3/AKR1B1/TP53INP1/FOXO1/HIF1A/PKD2/TXN/CD36/GPX8/HDAC6/NONO/TPM1/SOD3/DHFR/AQP1/AXL/PPIF/DAPK1/ERRFI1/PSAP/TSPO/STK24/PDGFRA/FBLN5/GSTP1/ARNT/CYP1B1/ARHGEF2/NCOA7/MMP2/PINK1/AIFM1/GPX3/RPS3/HDAC2/GLRX2/NQO1/STAT6/PRDX5/GPX2/GJB2/DDX3X/MYLK/XRCC5/GCH1/RHOB/LCN2/HMOX1/DHRS2/VNN1/RGN/ARG1/BNIP…	74
GO:2000377	regulation of reactive oxygen species metabolic process	49/1976	200/18866	9.9095e-09	3.65287e-07	2.54218e-07	INSR/SLC5A3/FOXO3/MPV17/PRCP/TYROBP/AGT/RAC1/BCO2/STK17A/SLC30A10/CLEC7A/TGFBR2/TRPV1/GNAI2/FOXO1/HIF1A/RHOA/PKD2/AGXT2/CD36/HDAC6/DHFR/TSPO/FBLN5/XDH/PTGIS/GSTP1/CD47/RAC2/CYP1B1/ITGB2/PINK1/F2/ITGAM/CDKN1A/GCH1/NNT/CRYAB/MPV17L/HK2/RGN/AGTR1/BNIP3/STAT3/ATP2B4/ICAM1/GADD45A/ASS1	49
GO:0043903	regulation of symbiotic process	54/1976	231/18866	1.04381e-08	3.82481e-07	2.66184e-07	TRIM25/NUCKS1/DYNLT1/POLR2A/HLA-DRB1/PROX1/POLR2K/ITGAV/TSG101/STAT1/VAPB/TRIM22/CD74/IFI27/SNF8/ISG20/VPS4B/IFI16/PC/CSF1R/CXCL6/STAU1/OAS2/HDAC1/SNX3/PSMC3/APOBEC3G/CCNK/IFIT5/OAS3/CXCR4/CDK9/MX1/OAS1/POLR2G/CCL5/SRPK1/APOBEC3D/MDFIC/LGALS1/HPN/DDX3X/IFITM1/OASL/ISG15/IFIT1/TRIM8/CCL8/FCN3/ARG1/APOE/SLPI/APCS/MBL2	54
GO:0016051	carbohydrate biosynthetic process	51/1976	213/18866	1.13942e-08	4.15047e-07	2.88848e-07	NDST1/PPARA/GYG2/INSR/DGAT2/IRS1/IRS2/SORD/MPDU1/GYG1/SLC37A4/SORBS1/PGK1/PDXP/PGD/PC/ENPP1/G6PC/PER2/PPARGC1A/SLC39A14/AKR1B1/GNMT/FOXO1/PGM1/PTH1R/NR1D1/GPT/IMPA1/PCK2/ALDOC/GPI/SLC25A13/MDH1/ALDOA/GYS2/CHST15/MDH2/SDS/GBE1/RGN/ENO3/ALDOB/ENO1/SIK1/PCK1/IGF1/LEPR/EXT1/PPP1R3C/FBP1	51
GO:1901617	organic hydroxy compound biosynthetic process	58/1976	258/18866	1.37979e-08	4.99646e-07	3.47724e-07	OSBPL9/SEC14L2/SCAP/BAAT/PROX1/H6PD/SRD5A3/RAPGEF2/LSS/LPCAT3/CYP27A1/PDXP/PCBD1/OSBP/PER2/PNPO/INSIG1/SLC27A5/SPR/CNBP/DHCR24/APOA5/ERLIN1/TGFB2/AKR1B1/PSAT1/ACOX2/PTH1R/NR1D1/GPAM/IMPA1/ASAH1/PCK2/DHFR/PLTP/ZEB2/EBP/CFTR/HSD3B7/AMACR/CYP8B1/DDC/ABCG1/GCH1/HMGCS2/APOB/CYP51A1/PAH/SLC27A2/CH25H/ACAT2/NR1H4/PCK1/APOE/QDPR/AKR1C4/APOA1/HMGCS1	58
GO:0034599	cellular response to oxidative stress	66/1976	310/18866	1.41677e-08	5.10037e-07	3.54955e-07	PDE8A/RWDD1/FOXO3/MPV17/SIGMAR1/SLC25A24/KDM6B/PARP1/FBXO7/ARL6IP5/SLC1A1/PPARGC1A/STAU1/ETS1/GPX1/CST3/TP53INP1/FOXO1/HIF1A/PKD2/TXN/CD36/GPX8/HDAC6/NONO/TPM1/SOD3/DHFR/AQP1/AXL/PPIF/DAPK1/PSAP/STK24/PDGFRA/FBLN5/GSTP1/ARNT/CYP1B1/NCOA7/MMP2/PINK1/AIFM1/GPX3/RPS3/HDAC2/GLRX2/NQO1/STAT6/PRDX5/GPX2/GJB2/GCH1/RHOB/LCN2/HMOX1/DHRS2/VNN1/RGN/ARG1/BNIP3/CAT/FABP1/SOD2/MGST1/FOS	66
GO:0022407	regulation of cell-cell adhesion	85/1976	439/18866	1.45901e-08	5.2219e-07	3.63413e-07	ZBTB16/FOXA1/PPARA/PIK3R1/RC3H1/SERPINF2/HLA-DRB1/VCAM1/CBFB/CD74/HLA-DMB/LGALS3/PRNP/GPNMB/RAC1/LILRB4/TNFRSF21/NF2/CD86/SH2B3/TGFBR2/ETS1/FSTL3/NCKAP1L/HLA-DPB1/BCL6/NFKBIZ/RHOA/GPAM/FADD/ABAT/SPINT2/DUSP3/EPCAM/SERPINE2/PAK2/CD300A/ITGA6/IGFBP2/VSIG4/CEACAM1/DTX1/FXYD5/LCK/CD44/CD47/NCK2/CCL19/CSK/ITGB2/CCL5/PTPN6/IL1RN/CCL2/CCL21/RPS3/LGALS1/RIPK2/SASH3/EPB41L5/RUNX1/MIA3/VTCN1/LILRB2/CD9/HMG…	85
GO:0032970	regulation of actin filament-based process	80/1976	405/18866	1.55446e-08	5.53136e-07	3.8495e-07	IQGAP2/PHLDB2/PIK3R1/RHOBTB3/SERPINF2/PROX1/PHPT1/GMFG/TMOD3/VIL1/RAC1/RHOQ/ARPC5/PDXP/IQGAP1/EPS8/ARHGDIB/LIMA1/ITGB1BP1/HCLS1/CSF1R/CAPZA1/NF2/CYFIP1/PAM/NCKAP1/ARPC1B/ACTR2/FGF13/EPHA3/PDGFA/NRP1/KANK1/GPR65/ACTR3/CGNL1/NCKAP1L/ADD3/TGFB3/RHOA/WDR1/MEF2C/TPM1/NOTCH2/DSP/PAK2/MKKS/TEK/PDGFRA/DBN1/CD47/ARPC2/RAC2/NCK2/ARPC1A/CCL21/S100A10/FCHSD2/CAPG/MYO1C/PDE4B/STC1/RHOF/ARHGEF18/RHOB/COTL1/LIM…	80
GO:0002479	antigen processing and presentation of exogenous peptide antigen via MHC class I, TAP-dependent	26/1976	75/18866	1.7218e-08	6.0916e-07	4.23939e-07	PSMA6/PSMC2/PSMA7/VAMP3/ITGAV/PSMA1/PSMB9/PSMD8/PSMC4/PSME1/B2M/PSMA5/VAMP8/PSMB8/PSMB4/PSMA3/PSMF1/PSMC3/CD36/PSMD2/ITGB5/PSMB5/PSMA4/PSME2/HLA-A/PDIA3	26
GO:0007015	actin filament organization	84/1976	434/18866	1.80555e-08	6.35141e-07	4.4202e-07	DIAPH1/EMP2/IQGAP2/PHLDB2/PIK3R1/RHOBTB3/SERPINF2/PROX1/GMFG/TMOD3/VIL1/FAT1/SORBS2/SORBS1/ABI1/RAC1/ARPC5/PDXP/NEDD9/EPS8/LIMA1/PDLIM3/ITGB1BP1/HCLS1/CAPZA1/NF2/WIPF1/CYFIP1/FAM171A1/ARHGAP25/NCKAP1/ARPC1B/ACTR2/MARCKS/NRP1/KANK1/GPR65/TPM4/ACTR3/CGNL1/NCKAP1L/MYO1B/ADD3/TGFB3/RHOA/ARRB1/WDR1/ITGB5/TPM1/PAK2/MKKS/DBN1/CD47/ARPC2/RAC2/NCK2/EZR/ARPC1A/ARHGEF2/CCL21/S100A10/FCHSD2/CAP1/CAPG/ALDOA/M…	84
GO:1990266	neutrophil migration	35/1976	122/18866	1.82819e-08	6.39451e-07	4.4502e-07	CAMK1D/FCER1G/CXCL2/CD74/LGALS3/RAC1/CXCL6/C3AR1/TGFB2/NCKAP1L/CCL20/WDR1/SLAMF8/PECAM1/CD99/RAC2/CCL19/ITGB2/CCL5/CCL16/CCL2/CCL21/CXCL10/CCL18/CXCL1/PDE4B/CXCL9/S100A8/ITGA9/CCL8/JAM3/C5AR1/S100A12/S100A9/LBP	35
GO:0009074	aromatic amino acid family catabolic process	15/1976	28/18866	1.8895e-08	6.57163e-07	4.57346e-07	PCBD1/FAH/FTCD/GSTZ1/HAAO/KMO/TAT/HAL/ACMSD/AMDHD1/TDO2/PAH/HGD/QDPR/HPD	15
GO:0002697	regulation of immune effector process	89/1976	470/18866	2.00895e-08	6.9478e-07	4.83525e-07	NPLOC4/RC3H1/FCER1G/RPS19/STAT1/C1QB/CD74/TYROBP/HLA-DMB/LGALS3/C1QC/IGLV3-21/B2M/CD59/VAMP8/CPN2/CD86/CXCL6/C3AR1/TRIM44/CPN1/TGFB2/C1QA/BCL6/NFKBIZ/TGFB3/APOBEC3G/CD36/GRN/FADD/LAMP1/SLAMF8/C7/PROS1/MICB/CD300A/VSIG4/IL33/CEACAM1/ABR/CD47/RAC2/GPI/CCL19/ITGB2/PTPN6/F2/C1R/ITGAM/RIPK2/PPP3CB/SASH3/C3/CD5L/STAT6/GPRC5B/C5/C8B/C6/C4BPB/HMGB1/C2/HPX/SERPING1/FOXF1/CFHR5/C4BPA/HTRA1/HMOX1/IFIT1/HLA-…	89
GO:0050792	regulation of viral process	51/1976	217/18866	2.20017e-08	7.56662e-07	5.26592e-07	TRIM25/NUCKS1/DYNLT1/POLR2A/HLA-DRB1/PROX1/POLR2K/TSG101/STAT1/VAPB/TRIM22/CD74/IFI27/SNF8/ISG20/VPS4B/IFI16/PC/CSF1R/STAU1/OAS2/HDAC1/SNX3/PSMC3/APOBEC3G/CCNK/IFIT5/OAS3/CXCR4/CDK9/MX1/OAS1/POLR2G/CCL5/SRPK1/APOBEC3D/MDFIC/LGALS1/HPN/DDX3X/IFITM1/OASL/ISG15/IFIT1/TRIM8/CCL8/FCN3/APOE/SLPI/APCS/MBL2	51
GO:0007160	cell-matrix adhesion	53/1976	230/18866	2.39011e-08	8.17416e-07	5.68873e-07	EMP2/PHLDB2/PIK3R1/NID1/VCAM1/ITGAV/SORBS1/DAG1/NINJ1/RAC1/IQGAP1/VCL/ITGB1BP1/NF2/ITGB1/EPHA3/RRAS/NRP1/BCL6/PARVG/RHOA/CD36/ITGB5/DUSP3/CD63/ITGA6/PECAM1/TEK/NPNT/FBLN5/COL3A1/CD44/ONECUT2/ITGB2/FERMT2/CCL21/S100A10/EPB41L5/PTEN/DDR1/ADAMTS9/CORO1C/LYVE1/RIN2/ANGPTL3/JAM3/NID2/APOD/HRG/FGA/FGB/FGG/SERPINE1	53
GO:0045333	cellular respiration	46/1976	187/18866	2.43435e-08	8.27947e-07	5.76202e-07	NDUFA1/DHTKD1/SHMT2/COX6B1/NDUFA12/COX7B/DNAJC15/NDUFA7/ISCU/NDUFA6/NDUFA8/SLC25A25/COX7C/SUCLG1/ME2/SLC25A18/NDUFS6/NDUFS5/PPARGC1A/CISD1/COQ10A/CYP1A2/IDH2/HIF1A/COX6C/NDUFA3/UQCRC2/COQ10B/NDUFAF2/PDHB/OGDHL/COX5B/SLC25A13/MDH1/PINK1/ETFB/NDUFA11/MDH2/ETFDH/NNT/CS/UQCRFS1/IDH1/BNIP3/ACO1/CAT	46
GO:0072521	purine-containing compound metabolic process	89/1976	472/18866	2.47034e-08	8.35573e-07	5.81509e-07	RORA/MLXIPL/PPARA/FOXK1/TECR/DHTKD1/SHMT2/ABHD14B/INSR/DGAT2/PDE8A/BAAT/DCK/HKDC1/PANK1/PPT1/PKLR/GCKR/GCDH/ENTPD5/PGK1/GIMAP7/NUP205/RHOQ/SHMT1/TPST2/PARP1/ENPP1/G6PC/PPARGC1A/ACSM3/GPX1/ACSM5/AHCY/GNMT/HIF1A/PAPSS1/RHOA/PGM1/GSTZ1/GPAM/HK1/ACOT9/ADCY7/ACSL4/ADCY3/PDHB/OGDHL/PFKP/ELOVL7/COX5B/XDH/ATIC/ALDOC/ARNT/GPI/ACSM2A/SLC25A13/PINK1/NUP214/PRPS2/ALDOA/MTHFD1/SULT1C2/NME4/SCD5/PDE4B/AOX1/HIN…	89
GO:0042542	response to hydrogen peroxide	39/1976	146/18866	2.54916e-08	8.57521e-07	5.96783e-07	PDE8A/UBE3A/PPP2CB/FOXO3/SIGMAR1/STAT1/CAPN2/KDM6B/PPP1R15B/ETS1/GPX1/CST3/FOXO1/TXN/HDAC6/AQP1/AXL/PPIF/PSAP/STK24/CYP1B1/PINK1/AIFM1/RPS3/HDAC2/GLRX2/NQO1/STAT6/RHOB/LCN2/HMOX1/CRYAB/COL1A1/ARG1/SDC1/BNIP3/CAT/TXNIP/FABP1	39
GO:0090150	establishment of protein localization to membrane	70/1976	342/18866	2.81915e-08	9.43188e-07	6.56403e-07	RPL24/RPL10A/SEC16A/RPL31/RAB10/PEX5/RPL35A/PDCD5/RPSA/RPS7/GOLGA4/RPL23A/SEC63/RPS27/RPS27A/RPS19/YWHAB/ZDHHC14/VAMP3/YWHAH/RPS29/RPL4/RPL35/RPL37A/SEC61A1/VAMP2/RPL15/RPS3A/RPL17/RPS20/PRNP/RPS16/ARL6IP1/RPL14/RPS21/RPL13/RPL6/YWHAZ/RPS13/ITGB1BP1/SSR2/RPS18/RPS14/RPL38/RPL27/RAB31/RPS6/TIMM9/BAX/BBS2/RPS4X/SRP72/GZMB/CSK/ITGB2/OPTN/RPS3/ITGAM/TRAM1/RPS10/MYO1C/ATP1B1/RPL18/ANK3/RPL13A/RPL8/YWH…	70
GO:0031960	response to corticosteroid	42/1976	164/18866	2.84354e-08	9.46207e-07	6.58504e-07	KLF9/FOXO3/PARP1/SRD5A1/BCHE/PAM/RPL27/CPN1/FOXO1/MAOB/ALPL/RHOA/FOSB/PCK2/AQP1/ERRFI1/IGFBP2/ANXA3/HNRNPU/SPARC/GSTP1/SERPINF1/IL1RN/TAT/AIFM1/CDKN1A/STC1/GJB2/CLDN1/ADM/CCND1/COL1A1/ARG1/CPS1/SDC1/PCK1/ICAM1/AGXT/CDO1/APOA2/FOS/ASS1	42
GO:0002429	immune response-activating cell surface receptor signaling pathway	90/1976	481/18866	3.00611e-08	9.89606e-07	6.88707e-07	PRKACA/HLA-DRA/STK11/PIK3R1/RC3H1/WIPF2/PSMA6/CREBBP/PSMC2/PSMA7/FCER1G/CRKL/HLA-DRB1/VAV2/PHPT1/CBFB/PSMA1/PSMB9/PSMD8/LGALS3/PSMC4/GPLD1/PSME1/UBE2N/ABI1/PRNP/RAC1/ARPC5/IGLV3-21/LILRB4/TNFRSF21/PSMA5/BLNK/FPR3/WIPF1/CYFIP1/PSMB8/C3AR1/NCKAP1/PSMB4/ARPC1B/ACTR2/EIF2B4/PRKCH/ACTR3/NCKAP1L/HLA-DPB1/PSMA3/NFKBIZ/PSMF1/PSMC3/PSMD2/BAX/MEF2C/CMTM3/DUSP3/HLA-DRB3/FCGR2A/PAK2/MICB/CD300A/BTN3A1/PRKCB/…	90
GO:0002757	immune response-activating signal transduction	90/1976	481/18866	3.00611e-08	9.89606e-07	6.88707e-07	PRKACA/HLA-DRA/STK11/PIK3R1/RC3H1/WIPF2/PSMA6/CREBBP/PSMC2/PSMA7/FCER1G/CRKL/HLA-DRB1/VAV2/PHPT1/CBFB/PSMA1/PSMB9/PSMD8/LGALS3/PSMC4/GPLD1/PSME1/UBE2N/ABI1/PRNP/RAC1/ARPC5/IGLV3-21/LILRB4/TNFRSF21/PSMA5/BLNK/FPR3/WIPF1/CYFIP1/PSMB8/C3AR1/NCKAP1/PSMB4/ARPC1B/ACTR2/EIF2B4/PRKCH/ACTR3/NCKAP1L/HLA-DPB1/PSMA3/NFKBIZ/PSMF1/PSMC3/PSMD2/BAX/MEF2C/CMTM3/DUSP3/HLA-DRB3/FCGR2A/PAK2/MICB/CD300A/BTN3A1/PRKCB/…	90
GO:0043574	peroxisomal transport	25/1976	72/18866	3.11346e-08	1.01949e-06	7.09505e-07	PEX5/RPS27A/BAAT/MPV17/UBE2D2/ACOX1/CRAT/HAO2/LONP2/EPHX2/EHHADH/ACOX2/UBE2D1/HAO1/HACL1/GSTK1/AMACR/ECH1/ACAA1/SLC27A2/IDH1/PIPOX/CAT/AGXT/PHYH	25
GO:0001503	ossification	80/1976	412/18866	3.40106e-08	1.10777e-06	7.70944e-07	ZHX3/IL6R/FAM20C/ZBTB16/PRKACA/PSMC2/SMOC1/CBFB/OSTF1/GNAS/SRGN/GPLD1/FHL2/GPNMB/ADRB2/ENPP1/ASPN/TOB2/SYNCRIP/TOB1/GPC3/SNX10/SORT1/TP53INP2/CLIC1/RPL38/TGFB2/FSTL3/SPP1/TPM4/HIF1A/WNT3/ALPL/LGR4/TGFB3/RHOA/MGP/ID3/PTH1R/MEF2C/RBMX/RBPJ/TEK/NPNT/NBR1/COL1A2/HNRNPU/CTSK/SPARC/COL5A2/LRP6/SOX9/MMP2/CEBPA/FBL/ID2/RASSF2/VCAN/DHRS3/TCIRG1/FGF23/RUNX1/TWIST1/CEBPD/CHSY1/STC1/ID4/FGFR2/IFITM1/ASGR2/IS…	80
GO:0030593	neutrophil chemotaxis	31/1976	103/18866	3.45694e-08	1.12005e-06	7.79487e-07	CAMK1D/FCER1G/CXCL2/CD74/LGALS3/RAC1/CXCL6/C3AR1/TGFB2/NCKAP1L/CCL20/RAC2/CCL19/ITGB2/CCL5/CCL16/CCL2/CCL21/CXCL10/CCL18/CXCL1/PDE4B/CXCL9/S100A8/ITGA9/CCL8/JAM3/C5AR1/S100A12/S100A9/LBP	31
GO:1990748	cellular detoxification	33/1976	114/18866	3.63839e-08	1.17267e-06	8.16106e-07	GPX1/TP53INP1/MGST3/TXN/CD36/GSTZ1/GPX8/SOD3/DHFR/AKR1B10/FBLN5/GSTP1/GSTK1/GPX3/GSTT1/ADH4/NQO1/ALB/PRDX5/GPX2/PXDN/APOM/GCH1/PIM1/NNT/ALOX5AP/RGN/APOE/CAT/S100A9/FABP1/SOD2/MGST1	33
GO:0009743	response to carbohydrate	53/1976	233/18866	3.79115e-08	1.21554e-06	8.45942e-07	MLXIPL/PRKACA/NADK/IRS2/HLA-DRB1/SLC6A1/FOXO3/PHPT1/PKLR/VAMP2/GCKR/GPLD1/RAC1/KHK/G6PC/PPARGC1A/CLEC7A/TGFBR2/VSNL1/SLC39A14/EIF2B4/CST3/HIF1A/RHOA/ARRB1/NR1D1/GPAM/NDUFAF2/PCK2/PRKCB/SPARC/GSTP1/GJA1/SERPINF1/CFTR/LGALS1/PPP3CB/PTEN/GYS2/ANO1/FOXA2/APOM/NR0B2/APOB/EGR1/CPB2/NR1H4/PCK1/CAT/ICAM1/TXNIP/XBP1/APOA2	53
GO:0008286	insulin receptor signaling pathway	38/1976	143/18866	4.45835e-08	1.42205e-06	9.89665e-07	EIF4EBP2/SORL1/NUCKS1/ATP6V1G1/PIK3R1/INSR/SIK2/IRS1/IRS2/ATP6V1E1/FOXO3/GRB14/ATP6V1F/SORBS1/AGT/GPLD1/RHOQ/AP3S1/ENPP1/ADIPOR1/PTPRA/SLC39A14/KANK1/GNAI2/FOXO1/ATP6V0B/GRB10/PRKCB/ATP6V0E1/OSBPL8/TCIRG1/IGFBP1/ATP6V1D/RARRES2/AHSG/NR1H4/SOCS3/PDK4	38
GO:0016485	protein processing	51/1976	223/18866	5.66172e-08	1.78937e-06	1.24529e-06	PRKACA/FURIN/CASP1/SERPINF2/GLG1/MME/SRGN/CTSS/LPCAT3/PGK1/PRNP/C1RL/BACE2/PARP1/IFI16/F11/LONP2/DHCR24/TMEM208/GAS1/CPN1/SCG5/SEC11A/HPR/LGMN/TMEM98/FADD/F3/PCSK6/SERPINE2/KLKB1/HGFAC/AEBP1/C1R/RIPK2/HPN/CPXM2/CD5L/CST7/CAST/TMEM59/CPE/CPB2/ENO1/MYH9/FGA/F12/F9/FGB/FGG/SERPINE1	51
GO:0030301	cholesterol transport	31/1976	105/18866	5.66807e-08	1.78937e-06	1.24529e-06	LCAT/NR1H3/LPCAT3/NPC2/VPS4B/ANXA2/LIMA1/OSBP/APOA5/ABCA5/ABCA1/STX12/LIPG/CD36/ABCG8/PLTP/TSPO/LRP6/LIPC/CFTR/NFKBIA/STARD5/ABCG1/APOM/APOB/AKR1C1/APOE/APOC3/APOA1/APOA2/APOC1	31
GO:0008360	regulation of cell shape	40/1976	156/18866	5.81763e-08	1.82721e-06	1.27163e-06	DIAPH1/RHOBTB3/DNMBP/VIL1/DAG1/RAC1/RHOQ/EPS8/LST1/GNA13/CSF1R/CYFIP1/FAM171A1/ARHGAP15/FGD2/RHOA/FBLIM1/WDR1/TPM1/RAC2/ITGB2/EZR/FERMT2/CCL2/MYH10/F2/HPN/BAMBI/ALDOA/SLC9A3R1/RHOF/S100A13/ARHGEF18/RHOB/RHOBTB1/CFDP1/CDC42EP4/SEMA4D/MYH9/ICAM1	40
GO:0007162	negative regulation of cell adhesion	63/1976	301/18866	5.84952e-08	1.8279e-06	1.27211e-06	PPARA/PHLDB2/PIK3R1/FZD4/RC3H1/ERBB3/HLA-DRB1/CBFB/CD74/LGALS3/PRNP/GPNMB/ARHGDIB/ITGB1BP1/TNFRSF21/NF2/CD86/SH2B3/KANK1/BCL6/RHOA/TGFBI/ABAT/SPINT2/DUSP3/EPCAM/SERPINE2/CD300A/VSIG4/CEACAM1/DTX1/FXYD5/CYP1B1/PTPN6/IL1RN/CCL21/LGALS1/EPB41L5/PTEN/RUNX1/MIA3/VTCN1/LILRB2/CD9/HMGB1/CORO1C/ARHGDIA/PLG/JAM3/COL1A1/ARG1/SEMA4D/CXCL12/APOD/HRG/CEBPB/FBLN1/CDH1/APOA1/FGG/SERPINE1/KNG1/ASS1	63
GO:0097237	cellular response to toxic substance	34/1976	122/18866	6.38826e-08	1.98617e-06	1.38225e-06	GPX1/TP53INP1/MGST3/TXN/CD36/GSTZ1/GPX8/SOD3/DHFR/AKR1B10/FBLN5/GSTP1/GSTK1/PINK1/GPX3/GSTT1/ADH4/NQO1/ALB/PRDX5/GPX2/PXDN/APOM/GCH1/PIM1/NNT/ALOX5AP/RGN/APOE/CAT/S100A9/FABP1/SOD2/MGST1	34
GO:0006959	humoral immune response	74/1976	377/18866	7.00393e-08	2.16664e-06	1.50785e-06	RPS19/HLA-DRB1/CXCL2/C1QB/DEFB1/C1QC/IGLV3-21/C1RL/RNASE6/ST6GAL1/TNFRSF21/CD59/BLNK/COLEC11/CPN2/CXCL6/C3AR1/CPN1/C1QA/MFAP4/MEF2C/C7/NOTCH2/PROS1/RBPJ/VSIG4/GPI/PTPN6/CCL2/F2/C1R/GPR183/CXCL10/C3/CD5L/CXCL1/C5/C8B/C6/C4BPB/WFDC2/C2/CXCL9/POU2AF1/HPX/SERPING1/RARRES2/CFHR5/C4BPA/LCN2/S100A8/HLA-A/MASP2/LEAP2/CFHR2/FCN3/C8A/CPB2/PLA2G2A/CFI/C5AR1/HRG/CD81/FGA/S100A12/S100A9/C9/FGB/SLPI/APCS/MBL2/…	74
GO:0032102	negative regulation of response to external stimulus	82/1976	433/18866	7.19779e-08	2.21548e-06	1.54184e-06	RORA/PPARA/SEMA4G/PHLDB2/NPLOC4/SERPINF2/RPS19/HLA-DRB1/NR1H3/PSMA1/SIGIRR/LPCAT3/ROBO1/ANXA2/TFPI/IFI16/TRIB1/F11/SH2B3/PSMB4/ETS1/GPX1/PDGFA/NRP1/SPP1/WNT3/NR1D1/AOAH/GRN/ADCY7/SLAMF8/ABAT/DUSP3/PROS1/SERPINE2/BBS2/MICB/MKKS/TEK/VSIG4/CEACAM1/KLKB1/PDGFRA/ABR/PTGIS/GSTP1/GJA1/SERPINF1/CCL2/F2/SLC12A2/PTEN/CST7/SIGLEC10/C5/FEM1A/CD9/PROC/TSPAN8/SERPING1/FOXF1/HTRA1/PLG/HLA-A/FNDC4/CPB2/ARG1/NR1H…	82
GO:0001655	urogenital system development	67/1976	330/18866	7.68904e-08	2.35491e-06	1.63888e-06	RXRA/AR/IL6R/ZBTB16/FOXA1/MPST/STK11/DCN/KLF15/UBE3A/NID1/CRKL/MME/PROX1/MPV17/STAT1/SEC61A1/AGT/IQGAP1/MTSS1/NDUFS6/SRD5A1/GPC3/SPRY1/PDGFA/TGFB2/AKR1B1/NRP1/FSTL3/ACTA2/COL4A4/LGR4/PKD2/ID3/FADD/BAX/MEF2C/NOTCH2/ARID5B/EPCAM/PECAM1/TEK/PSAP/NPNT/PDGFRA/SOX9/SERPINF1/CA2/ESR1/PROM1/MAGED1/COL4A1/CYP4A11/ID2/BASP1/PTEN/ID4/FGFR2/FOXF1/EGR1/RGN/SDC1/AGTR1/ADAMTS1/CAT/MYC/ASS1	67
GO:0016052	carbohydrate catabolic process	47/1976	200/18866	7.77366e-08	2.36904e-06	1.64871e-06	MLXIPL/PPARA/FOXK1/DHTKD1/INSR/SORD/HKDC1/PKLR/PHKA2/GCKR/GLYCTK/ENTPD5/PGK1/NUP205/PGD/MAN2B1/KHK/G6PC/PPARGC1A/HIF1A/PGM1/MAN2B2/AOAH/HK1/GALT/OGDHL/PFKP/ALDOC/ARNT/GPI/NUP214/GM2A/ALDOA/CRYL1/NUPR1/ENOSF1/HK2/ENO3/ALDOB/ENO1/STAT3/GBA3/IGF1/DCXR/PFKFB3/ALDH1A1/FBP1	47
GO:0006953	acute-phase response	19/1976	47/18866	8.57568e-08	2.60059e-06	1.80985e-06	IL6R/SERPINF2/SIGIRR/HAMP/TRPV1/EDNRB/SERPINA1/F2/TFR2/ITIH4/AHSG/STAT3/CEBPB/SERPINA3/LBP/SAA4/APCS/MBL2/ASS1	19
GO:0022604	regulation of cell morphogenesis	91/1976	499/18866	8.7274e-08	2.63362e-06	1.83285e-06	DIAPH1/SEMA4G/STK11/RHOBTB3/FZD4/GOLGA4/UBE3A/CRKL/YWHAH/MYCBP2/DNMBP/RAP2A/RAPGEF2/VIL1/DAG1/ROBO1/RAC1/RHOQ/NEDD9/EPS8/LST1/GNA13/TNFRSF12A/FBXO31/ITGB1BP1/CSF1R/CYFIP1/FAM171A1/ARHGAP15/ACTR2/FGF13/FGD2/MAP2/NRP1/KANK1/SPP1/ENPP2/WNT3/RHOA/FBLIM1/WDR1/TPM1/CXCR4/CUX2/PAK2/DBN1/SPARC/CD44/ZEB2/ARPC2/RAC2/SDC2/PAFAH1B1/ITGB2/EZR/FERMT2/CCL2/S100A10/MYH10/F2/HPN/BAMBI/DPYSL2/ALDOA/PTEN/CDH2/SLC9A…	91
GO:0046034	ATP metabolic process	64/1976	311/18866	8.90805e-08	2.67502e-06	1.86166e-06	FAM20C/NDUFA1/MLXIPL/PPARA/FOXK1/NADK/DHTKD1/SHMT2/INSR/COX6B1/NDUFA12/COX7B/COX7A2/OLA1/DNAJC15/HKDC1/NDUFA7/ISCU/NDUFA6/NDUFA8/PKLR/COX7A1/SLC25A25/COX7C/GCKR/ENTPD5/PGK1/NUP205/PARP1/NDUFS6/ENPP1/NDUFS5/PPARGC1A/HIF1A/COX6C/RHOA/NDUFA3/PGM1/UQCRC2/HK1/PPIF/OGDHL/PFKP/TSPO/COX5B/ALDOC/ARNT/GPI/SLC25A13/PINK1/NUP214/NDUFA11/ALDOA/ATP1B1/NUPR1/UQCRFS1/HK2/ENO3/ALDOB/ENO1/STAT3/IGF1/PFKFB3/FBP1	64
GO:0006094	gluconeogenesis	28/1976	91/18866	9.32474e-08	2.78656e-06	1.93928e-06	PPARA/DGAT2/SLC37A4/PGK1/PC/G6PC/PER2/PPARGC1A/SLC39A14/GNMT/FOXO1/PGM1/GPT/PCK2/ALDOC/GPI/SLC25A13/MDH1/ALDOA/MDH2/SDS/ENO3/ALDOB/ENO1/SIK1/PCK1/LEPR/FBP1	28
GO:0070371	ERK1 and ERK2 cascade	66/1976	325/18866	9.51066e-08	2.82839e-06	1.96839e-06	ADRA1A/PDE8A/SERPINF2/CRKL/HLA-DRB1/ITGAV/RAPGEF2/THPO/NPTN/CD74/AGT/CNKSR3/GPNMB/YWHAZ/ITGB1BP1/CSF1R/SLC30A10/NDRG2/SPRY1/RRAS/PDGFA/NRP1/GNAI2/ARRB1/CD36/CCL20/NOTCH2/DUSP3/ERRFI1/TEK/NPNT/CEACAM1/PDGFRA/GSTP1/CD44/SOX9/CCL19/CSK/EZR/CCL5/PTPN6/CCL16/CCL2/CCL21/RIPK2/GPR183/CCL18/PTEN/FGF23/SLC9A3R1/HMGB1/FGFR2/MARCO/CCL8/PLA2G2A/C5AR1/IGF1/FBLN1/APOE/FGA/ICAM1/MYC/CHI3L1/FGB/FGG/TF	66
GO:0051384	response to glucocorticoid	38/1976	147/18866	9.82849e-08	2.90886e-06	2.02439e-06	KLF9/FOXO3/SRD5A1/BCHE/PAM/CPN1/FOXO1/MAOB/ALPL/RHOA/FOSB/PCK2/AQP1/ERRFI1/IGFBP2/ANXA3/HNRNPU/SPARC/GSTP1/SERPINF1/IL1RN/TAT/CDKN1A/STC1/GJB2/CLDN1/ADM/CCND1/ARG1/CPS1/SDC1/PCK1/ICAM1/AGXT/CDO1/APOA2/FOS/ASS1	38
GO:0009150	purine ribonucleotide metabolic process	77/1976	401/18866	9.9329e-08	2.92569e-06	2.03611e-06	RORA/MLXIPL/PPARA/FOXK1/TECR/DHTKD1/ABHD14B/INSR/DGAT2/PDE8A/BAAT/HKDC1/PANK1/PPT1/PKLR/GCKR/GCDH/ENTPD5/PGK1/GIMAP7/NUP205/RHOQ/TPST2/PARP1/ENPP1/PPARGC1A/ACSM3/ACSM5/HIF1A/PAPSS1/RHOA/PGM1/GSTZ1/GPAM/HK1/ACOT9/ADCY7/ACSL4/ADCY3/PDHB/OGDHL/PFKP/ELOVL7/COX5B/ATIC/ALDOC/ARNT/GPI/ACSM2A/SLC25A13/PINK1/NUP214/ALDOA/SULT1C2/NME4/SCD5/PDE4B/HINT1/TDO2/ACSL5/HMGCS2/SULT2A1/ACSL1/HSD17B12/NUPR1/HK2/ENO3…	77
GO:0042445	hormone metabolic process	50/1976	221/18866	1.09192e-07	3.20087e-06	2.22762e-06	FOXA1/FURIN/DGAT2/MME/H6PD/SRD5A3/SLC16A2/STARD3NL/RETSAT/BCO2/BACE2/CYP3A5/SRD5A1/PPARGC1A/CYP1A2/AKR1B1/SPP1/SCG5/RBP1/HIF1A/SCPEP1/PCSK6/ADH6/AKR1B10/TSPO/PDGFRA/CTSK/CTSB/ARNT/CYP1B1/ESR1/ADH4/HPN/DHRS3/RDH16/CYP2C18/HSD17B6/ALDH8A1/CPE/DHRS2/CYP2C8/HSD17B12/ADM/EGR1/AKR1C1/HSD17B11/ALDH9A1/ADH1A/AKR1C4/ALDH1A1	50
GO:0034377	plasma lipoprotein particle assembly	15/1976	31/18866	1.11686e-07	3.25848e-06	2.26771e-06	PRKACA/LCAT/LPCAT3/APOA5/ABCA1/MTTP/APOM/APOB/MFSD2A/APOE/APOC3/APOA1/APOA2/APOC1/APOC4	15
GO:0097305	response to alcohol	52/1976	234/18866	1.13226e-07	3.28783e-06	2.28813e-06	RPL10A/KLF9/FOXO3/DAG1/GPLD1/EPS8/PARP1/GRAMD1C/HAMP/SETD7/TGFBR2/ACTR2/RPL27/RGS19/TP53INP1/MAOB/ABCA1/RHOA/GNG2/FOSB/ADCY7/ABAT/ADH6/TUFM/ADCY3/SPARC/GSTP1/LRP6/CCL19/CCL21/CFTR/AIFM1/HDAC2/NQO1/PTEN/CDKN1A/CLDN1/FGFR2/CYP2E1/S100A8/CCND1/STAT3/GGH/CAT/PEMT/ICAM1/CDO1/CD14/RGS2/CDH1/HMGCS1/FOS	52
GO:0034612	response to tumor necrosis factor	65/1976	320/18866	1.17633e-07	3.39977e-06	2.36604e-06	RORA/PSMA6/CASP1/PSMC2/PSMA7/FOXO3/STAT1/PSMA1/IGBP1/PSMB9/PSMD8/GBP3/PSMC4/PSME1/TNFRSF12A/CASP4/TNFRSF21/PSMA5/HAMP/PSMB8/PPARGC1A/PSMB4/TRPV1/CXCL16/PSMA3/PSMF1/PSMC3/CCL20/NR1D1/TAX1BP1/PSMD2/ASAH1/HYAL1/NPNT/CCDC3/FABP4/PSMB5/GSTP1/CCL19/CCL5/ARHGEF2/CCL16/CCL2/CEBPA/CCL21/RPS3/NFKBIA/CCL18/PSMA4/PSME2/GGT5/GSS/GCH1/CLDN1/APOB/LCN2/CCL8/COL1A1/NR1H4/PCK1/ICAM1/CHI3L1/CD14/APOA1/ASS1	65
GO:0097529	myeloid leukocyte migration	50/1976	222/18866	1.26826e-07	3.64832e-06	2.53902e-06	IL6R/CAMK1D/FCER1G/RPS19/CXCL2/CD74/LGALS3/RAC1/CSF1R/CXCL6/C3AR1/PLA2G7/TGFB2/NCKAP1L/LGMN/EDNRB/CCL20/WDR1/SLAMF8/CD300A/PECAM1/CD47/CD99/RAC2/CCL19/ITGB2/CCL5/CCL16/CCL2/CCL21/CXCL10/CCL18/CXCL1/C5/CD9/PDE4B/HMGB1/CXCL9/RARRES2/S100A8/ITGA9/CCL8/JAM3/CXCL12/C5AR1/CD81/S100A12/S100A9/LBP/SERPINE1	50
GO:0098869	cellular oxidant detoxification	30/1976	103/18866	1.28915e-07	3.69116e-06	2.56883e-06	GPX1/TP53INP1/MGST3/TXN/CD36/GSTZ1/GPX8/SOD3/DHFR/FBLN5/GSTP1/GSTK1/GPX3/GSTT1/NQO1/ALB/PRDX5/GPX2/PXDN/APOM/GCH1/NNT/ALOX5AP/RGN/APOE/CAT/S100A9/FABP1/SOD2/MGST1	30
GO:0006766	vitamin metabolic process	35/1976	131/18866	1.29636e-07	3.69462e-06	2.57123e-06	SHMT2/SLC46A1/CYP4F11/SLC19A2/MTHFD2/MMACHC/ALDH1L1/CYP27A1/PDXP/SHMT1/MCCC1/PC/ENPP1/FOLR2/PNPO/CYP4F12/MTHFS/PSAT1/RBP1/LGMN/DHFR/PLTP/CYP4F2/SLC23A1/MTHFD1/GC/FGF23/TCN2/AOX1/BTD/VNN1/CBR1/RGN/SLC2A3/SLC5A6	35
GO:0000956	nuclear-transcribed mRNA catabolic process	48/1976	210/18866	1.40242e-07	3.97847e-06	2.76878e-06	EIF4G1/RPL24/RPL10A/RPL31/RC3H1/RPL35A/RPSA/RPS7/RPL23A/PAN2/RPS27/RPS27A/RPS19/PNRC2/RPS29/RPL4/RPL35/RPL37A/RPL15/RPS3A/LSM3/RPL17/RPS20/RPS16/RPL14/RPS21/RPL13/RPL6/RPS13/RPS18/DCPS/TOB1/RPS14/RPL38/RPL27/EXOSC8/RPS6/RPS4X/EXOSC10/EIF4A3/POLR2G/RPS3/RPS10/RPL18/RPL13A/RPL8/BTG2/RPS5	48
GO:0043618	regulation of transcription from RNA polymerase II promoter in response to stress	31/1976	109/18866	1.4546e-07	4.10757e-06	2.85862e-06	PSMA6/CREBBP/PSMC2/PSMA7/RPS27A/PSMA1/PSMB9/PSMD8/PSMC4/PSME1/PSMA5/PSMB8/PSMB4/HIF1A/PSMA3/PSMF1/PSMC3/PSMD2/RBPJ/PSMB5/ARNT/NCK2/PSMA4/PSME2/HMOX1/CREB3L3/EGR1/TMBIM6/CEBPB/HSPA5/DNAJB1	31
GO:0010810	regulation of cell-substrate adhesion	49/1976	217/18866	1.55294e-07	4.36526e-06	3.03796e-06	EMP2/PHLDB2/PIK3R1/FZD4/NID1/CRKL/DAG1/NINJ1/RAC1/NEDD9/IQGAP1/VCL/ITGB1BP1/NF2/EPHA3/RRAS/NRP1/KANK1/BCL6/RHOA/CD36/DUSP3/ITGA6/TEK/NPNT/ARPC2/ONECUT2/RAC2/CCL21/S100A10/LGALS1/EPB41L5/PTEN/DDR1/CORO1C/FOXF1/CCDC80/HSD17B12/RIN2/PLG/COL1A1/APOD/HRG/FBLN1/FGA/FGB/APOA1/FGG/SERPINE1	49
GO:0042476	odontogenesis	35/1976	132/18866	1.58847e-07	4.44482e-06	3.09333e-06	FAM20C/PPARA/NFIC/AQP3/WDR72/FST/ASPN/NF2/SNX10/PAM/TGFB2/LAMB1/HDAC1/FOXO1/ALPL/TGFB3/RHOA/ID3/BAX/AQP1/ITGA6/COL1A2/PDGFRA/LRP6/CA2/HDAC2/TCIRG1/TWIST1/FGFR2/HTRA1/ADM/COL1A1/BSG/SDC1/SERPINE1	35
GO:0030449	regulation of complement activation	32/1976	115/18866	1.60522e-07	4.45123e-06	3.09779e-06	C1QB/C1QC/IGLV3-21/CD59/CPN2/C3AR1/CPN1/C1QA/C7/PROS1/VSIG4/F2/C1R/C3/CD5L/C5/C8B/C6/C4BPB/C2/SERPING1/CFHR5/C4BPA/CFHR2/C8A/CPB2/CFI/C5AR1/CD81/C9/CFB/CFH	32
GO:0043620	regulation of DNA-templated transcription in response to stress	32/1976	115/18866	1.60522e-07	4.45123e-06	3.09779e-06	PSMA6/CREBBP/PSMC2/PSMA7/RPS27A/PSMA1/PSMB9/PSMD8/PSMC4/PSME1/PSMA5/PSMB8/PSMB4/HIF1A/PSMA3/PSMF1/PSMC3/PSMD2/RBPJ/RPS6KA3/PSMB5/ARNT/NCK2/PSMA4/PSME2/HMOX1/CREB3L3/EGR1/TMBIM6/CEBPB/HSPA5/DNAJB1	32
GO:0007159	leukocyte cell-cell adhesion	71/1976	364/18866	1.65792e-07	4.57675e-06	3.18514e-06	ZBTB16/PPARA/PIK3R1/RC3H1/HLA-DRB1/VCAM1/CBFB/CD74/HLA-DMB/LGALS3/PRNP/GPNMB/RAC1/LILRB4/TNFRSF21/CD86/ITGB1/TGFBR2/ETS1/NCKAP1L/HLA-DPB1/BCL6/NFKBIZ/RHOA/GPAM/FADD/DUSP3/PAK2/CD300A/PECAM1/IGFBP2/VSIG4/CEACAM1/DTX1/LCK/CD44/CD47/RAC2/NCK2/CCL19/CSK/ITGB2/EZR/CCL5/PTPN6/CCL2/CCL21/RPS3/LGALS1/RIPK2/SASH3/RUNX1/MIA3/VTCN1/LILRB2/HMGB1/S100A8/HLA-A/OLR1/VNN1/ARG1/SEMA4D/CXCL12/PCK1/CEBPB/IGF1/CD81/…	71
GO:0031349	positive regulation of defense response	74/1976	385/18866	1.68674e-07	4.63552e-06	3.22605e-06	PRKACA/PSMA6/CREBBP/PSMC2/PSMA7/FCER1G/RPS19/PSMA1/PSMB9/PSMD8/AGT/PSMC4/PSME1/IFI16/PSMA5/VAMP8/PSMB8/CLEC7A/PSMB4/ETS1/PLA2G7/LSM14A/PSMA3/NFKBIZ/PSMF1/PSMC3/GRN/FADD/PSMD2/LAMP1/MEF2C/TLR2/NONO/GPSM3/PAK2/IL33/KLKB1/FABP4/MYD88/PSMB5/CD47/GJA1/HMGB2/CCL5/OPTN/CEBPA/MATR3/RIPK2/NFKBIA/PSMA4/C3/IRF7/GPRC5B/PSME2/RBM14/HMGB1/HPX/XRCC5/CREB3L3/S100A8/MUC13/NUPR1/PLA2G2A/ARG1/AGTR1/STAT3/CEBPB/CD81…	74
GO:0009072	aromatic amino acid family metabolic process	17/1976	40/18866	1.71718e-07	4.69821e-06	3.26968e-06	GCDH/PCBD1/FAH/FTCD/GSTZ1/HAAO/KMO/TAT/MTHFD1/HAL/ACMSD/AMDHD1/TDO2/PAH/HGD/QDPR/HPD	17
GO:0097530	granulocyte migration	38/1976	150/18866	1.73471e-07	4.72518e-06	3.28844e-06	CAMK1D/FCER1G/CXCL2/CD74/LGALS3/RAC1/CSF1R/CXCL6/C3AR1/TGFB2/NCKAP1L/CCL20/WDR1/SLAMF8/CD300A/PECAM1/CD99/RAC2/CCL19/ITGB2/CCL5/CCL16/CCL2/CCL21/CXCL10/CCL18/CXCL1/PDE4B/CXCL9/RARRES2/S100A8/ITGA9/CCL8/JAM3/C5AR1/S100A12/S100A9/LBP	38
GO:0006760	folic acid-containing compound metabolic process	14/1976	28/18866	1.76816e-07	4.79507e-06	3.33708e-06	SHMT2/SLC46A1/MTHFD2/ALDH1L1/SHMT1/FOLR2/MTHFS/FTCD/DHFR/ATIC/MTHFD1/GCH1/PIPOX/GGH	14
GO:0006163	purine nucleotide metabolic process	82/1976	442/18866	1.79418e-07	4.84429e-06	3.37134e-06	RORA/MLXIPL/PPARA/FOXK1/TECR/DHTKD1/ABHD14B/INSR/DGAT2/PDE8A/BAAT/DCK/HKDC1/PANK1/PPT1/PKLR/GCKR/GCDH/ENTPD5/PGK1/GIMAP7/NUP205/RHOQ/TPST2/PARP1/ENPP1/PPARGC1A/ACSM3/GPX1/ACSM5/HIF1A/PAPSS1/RHOA/PGM1/GSTZ1/GPAM/HK1/ACOT9/ADCY7/ACSL4/ADCY3/PDHB/OGDHL/PFKP/ELOVL7/COX5B/XDH/ATIC/ALDOC/ARNT/GPI/ACSM2A/SLC25A13/PINK1/NUP214/PRPS2/ALDOA/MTHFD1/SULT1C2/NME4/SCD5/PDE4B/HINT1/TDO2/ACSL5/HMGCS2/SULT2A1/ACS…	82
GO:0006081	cellular aldehyde metabolic process	22/1976	63/18866	1.8452e-07	4.96028e-06	3.45206e-06	ALDH4A1/GLYCTK/BCO2/PDXP/KHK/PNKD/PNPO/IDH2/AGXT2/GRHPR/PRODH2/CYP1B1/ADH4/ALDH8A1/ALDH3A2/HAGH/AKR1C1/IDH1/ALDOB/ALDH9A1/AGXT/ALDH1A1	22
GO:0046916	cellular transition metal ion homeostasis	32/1976	116/18866	1.99644e-07	5.34352e-06	3.71877e-06	ATP6V1G1/ATP7B/SLC46A1/ISCU/MT1B/NUBP1/PRNP/SLC30A10/HAMP/TMPRSS6/SLC39A14/HIF1A/CYBRD1/MT1F/MT1X/LCK/TFR2/MT1M/MT1G/HPX/SLC40A1/LCN2/HMOX1/S100A8/MT1A/ATOX1/ACO1/S100A9/MYC/SLC30A1/TF/CP	32
GO:0010043	response to zinc ion	20/1976	54/18866	2.19207e-07	5.84173e-06	4.0655e-06	MT1B/PARP1/KHK/HAMP/PAM/MT1F/HAAO/TSPO/MT1X/CA2/MT1M/PTEN/MT1G/S100A8/MT1A/ARG1/CPS1/GGH/OTC/ASS1	20
GO:0048511	rhythmic process	62/1976	305/18866	2.22532e-07	5.90476e-06	4.10936e-06	RORA/PPARA/CRY2/KDM2A/KLF9/FZD4/CREBBP/PHLPP1/HLF/UBE3A/TEF/PROX1/NR1H3/FOXO3/MYCBP2/PER2/SRD5A1/PPARGC1A/HEBP1/PAM/ETS1/CST3/TGFB2/AHCY/HDAC1/ZFHX3/LGR4/TGFB3/TOP1/ID3/ARRB1/KDM5C/NR1D1/NR2F6/NONO/HUWE1/AXL/PDGFRA/HNRNPU/MMP7/SERPINF1/ESR1/MAGED1/ID2/HDAC2/SIAH2/DDC/PTEN/TWIST1/PTGDS/ID4/NR0B2/HS3ST2/JUND/PROK2/EGR1/SIK1/ADAMTS1/BHLHE40/HSPA5/SERPINE1/ASS1	62
GO:0034284	response to monosaccharide	47/1976	207/18866	2.32521e-07	6.11709e-06	4.25713e-06	MLXIPL/PRKACA/NADK/IRS2/HLA-DRB1/FOXO3/PHPT1/PKLR/VAMP2/GCKR/GPLD1/RAC1/KHK/PPARGC1A/TGFBR2/VSNL1/SLC39A14/EIF2B4/HIF1A/RHOA/ARRB1/NR1D1/GPAM/NDUFAF2/PCK2/SPARC/GSTP1/GJA1/SERPINF1/CFTR/LGALS1/PPP3CB/PTEN/GYS2/ANO1/FOXA2/APOM/NR0B2/EGR1/CPB2/NR1H4/PCK1/CAT/ICAM1/TXNIP/XBP1/APOA2	47
GO:0046890	regulation of lipid biosynthetic process	47/1976	207/18866	2.32521e-07	6.11709e-06	4.25713e-06	MLXIPL/SEC14L2/DGAT2/SCAP/PROX1/H6PD/NR1H3/CAPN2/CD74/LSS/SORBS1/LPCAT3/GPLD1/INSIG1/PPARGC1A/ADIPOR1/APOA5/ERLIN1/PDGFA/HSD17B13/NR1D1/GPAM/ORMDL3/ASAH1/TSPO/CEACAM1/CCDC3/SF1/C3/ABCG1/LPCAT1/APOB/CYP51A1/ADM/EGR1/MFSD2A/RGN/IDH1/NR1H4/SIK1/PCK1/APOE/APOC3/APOA1/APOC1/PDK4/HMGCS1	47
GO:0034754	cellular hormone metabolic process	35/1976	134/18866	2.36587e-07	6.19758e-06	4.31315e-06	DGAT2/SRD5A3/STARD3NL/RETSAT/BCO2/CYP3A5/SRD5A1/PPARGC1A/CYP1A2/AKR1B1/SPP1/RBP1/SCPEP1/ADH6/AKR1B10/TSPO/PDGFRA/CYP1B1/ESR1/ADH4/DHRS3/RDH16/CYP2C18/HSD17B6/ALDH8A1/DHRS2/CYP2C8/HSD17B12/ADM/EGR1/AKR1C1/HSD17B11/ADH1A/AKR1C4/ALDH1A1	35
GO:0071496	cellular response to external stimulus	65/1976	326/18866	2.39659e-07	6.25143e-06	4.35063e-06	ULK1/EIF4G1/PPARA/GABARAPL2/CBS/AQP3/SIK2/CASP1/ASGR1/VCAM1/FOXO3/DNAJC15/RRAGA/GCGR/USF2/DAG1/AGT/SLC38A3/RAC1/IFI16/SRD5A1/FOLR2/FOXO1/FADD/MAP3K1/AQP1/AXL/ITGA6/SLC38A2/STK24/NUAK2/MYD88/MMP7/GSTP1/GJA1/SOX9/CD68/AIFM1/GLRX2/FGF23/CDKN1A/MAX/ALB/FOXA2/SLC1A2/CRADD/MAP1LC3B/PIM1/LCN2/HMOX1/MFSD2A/TNFRSF10B/COL1A1/NR1H4/SIK1/CNN2/BNIP3/PCK1/ICAM1/GADD45A/GABARAPL1/HSPA5/XBP1/PDK4/FOS	65
GO:0030168	platelet activation	39/1976	158/18866	2.50574e-07	6.50858e-06	4.52959e-06	MYL12A/PIK3R1/FCER1G/VAV2/GNAS/VCL/GNA13/YWHAZ/FZD6/SH2B3/CLIC1/PDGFA/PRKCH/FIBP/GNG2/ARRB1/ABAT/SERPINE2/AXL/COL1A2/PRKCB/CEACAM1/PDGFRA/LCK/COL3A1/LCP2/PTPN6/F2/CD9/CSRP1/VWF/COL1A1/MYL9/HRG/MYH9/APOE/FGA/FGB/FGG	39
GO:0006635	fatty acid beta-oxidation	24/1976	74/18866	2.54702e-07	6.588e-06	4.58486e-06	PPARA/IRS1/IRS2/ACOX1/GCDH/CRAT/LONP2/EHHADH/HADHA/ACOX2/ACAD11/CPT2/ETFB/AMACR/ECH1/TWIST1/ECHDC2/ACAA1/ETFDH/SLC27A2/MFSD2A/ACAT2/HADH/FABP1	24
GO:0009070	serine family amino acid biosynthetic process	11/1976	18/18866	2.56168e-07	6.5982e-06	4.59195e-06	SHMT2/CBS/SERINC3/SHMT1/PSAT1/AGXT2/SEPHS2/PHGDH/MTHFD1/AGXT/CTH	11
GO:0051604	protein maturation	60/1976	293/18866	2.66537e-07	6.83668e-06	4.75792e-06	SORL1/PRKACA/CISD3/FURIN/ATP7B/CREBBP/CASP1/SERPINF2/TSPAN33/GLG1/MME/FKBP1A/SRGN/CTSS/LPCAT3/PGK1/PRNP/C1RL/BACE2/PARP1/IFI16/GLRX5/F11/LONP2/DHCR24/TMEM208/GAS1/CPN1/SCG5/SEC11A/HPR/LGMN/TMEM98/FADD/F3/PCSK6/SERPINE2/KLKB1/HGFAC/AEBP1/TESC/C1R/TFR2/RIPK2/HPN/CPXM2/CD5L/CST7/CAST/TMEM59/CPE/CPB2/ENO1/MYH9/FGA/F12/F9/FGB/FGG/SERPINE1	60
GO:0006000	fructose metabolic process	10/1976	15/18866	2.84377e-07	7.26401e-06	5.05532e-06	SORD/GLYCTK/KHK/AKR1B1/ALDOC/ALDOA/ALDOB/PFKFB3/ALDH1A1/FBP1	10
GO:0001889	liver development	36/1976	141/18866	2.94663e-07	7.49565e-06	5.21653e-06	MPST/SEC63/TAF10/BAAT/PROX1/PTPN3/GNPNAT1/CDK5RAP3/PRKCSH/SRD5A1/HAMP/JARID2/LSR/PKD2/NOTCH2/PCK2/ARID5B/CEACAM1/SOX9/ONECUT2/CEBPA/HPN/CLDN1/HMOX1/CCND1/CPB2/RGN/ARG1/CPS1/PCK1/CEBPB/OTC/QDPR/XBP1/HMGCS1/ASS1	36
GO:0045834	positive regulation of lipid metabolic process	38/1976	153/18866	3.00079e-07	7.60201e-06	5.29055e-06	MLXIPL/PPARA/DGAT2/IRS1/SCAP/IRS2/VAV2/NR1H3/CAPN2/CD74/SORBS1/AGT/GPLD1/PPARGC1A/APOA5/HSD17B13/NR1D1/TEK/CCDC3/PDGFRA/CCL19/CCL21/F2/ABCG1/TWIST1/AADAC/ADM/ANGPTL3/MFSD2A/RGN/NR1H4/AGTR1/CD81/APOE/FABP1/APOA1/APOA2/APOC1	38
GO:0006536	glutamate metabolic process	15/1976	33/18866	3.14379e-07	7.93163e-06	5.51994e-06	GLUD1/ALDH4A1/MTHFS/FTCD/GLS/ALDH5A1/ALDH18A1/PRODH2/GLS2/TAT/HAL/AMDHD1/OAT/NAGS/NR1H4	15
GO:0009064	glutamine family amino acid metabolic process	24/1976	75/18866	3.37623e-07	8.4833e-06	5.90387e-06	GLUD1/ALDH4A1/FAH/MTHFS/SLC7A7/FTCD/GLS/ALDH5A1/ALDH18A1/PHGDH/PRODH2/GLS2/TAT/HAL/GLYATL1/AMDHD1/OAT/NAGS/ARG1/CPS1/NR1H4/ATP2B4/OTC/ASS1	24
GO:0060333	interferon-gamma-mediated signaling pathway	27/1976	91/18866	3.58269e-07	8.96547e-06	6.23943e-06	TRIM25/HLA-DRA/HLA-DRB1/VCAM1/NR1H3/STAT1/TRIM22/IFNGR1/B2M/IRF9/OAS2/HLA-DPB1/IFNGR2/HLA-DRB3/OAS3/IFI30/OAS1/CD44/IRF7/HPX/OASL/TRIM8/HLA-A/ARG1/ICAM1/SOCS3/HLA-DRB4	27
GO:1990845	adaptive thermogenesis	38/1976	155/18866	4.27812e-07	1.06624e-05	7.42039e-06	SORL1/SLC25A44/STK11/NR1H3/GNAS/KDM6B/ADRB2/GADD45G/PER2/PPARGC1A/ADIPOR1/TRPV1/LGR4/CD36/NR1D1/THADA/PLAC8/GATM/CXCR4/GRB10/RBPJ/FABP4/HNRNPU/GJA1/G0S2/CPT2/UCP2/PGAM5/STAT6/TRPM8/LCN2/ACSL1/CEBPB/HADH/PEMT/LEPR/ACOT13/ALDH1A1	38
GO:0009259	ribonucleotide metabolic process	77/1976	416/18866	4.64397e-07	1.15275e-05	8.02248e-06	RORA/MLXIPL/PPARA/FOXK1/TECR/DHTKD1/ABHD14B/INSR/DGAT2/PDE8A/BAAT/HKDC1/PANK1/PPT1/PKLR/GCKR/GCDH/ENTPD5/PGK1/GIMAP7/NUP205/RHOQ/TPST2/PARP1/ENPP1/PPARGC1A/ACSM3/ACSM5/HIF1A/PAPSS1/RHOA/PGM1/GSTZ1/GPAM/HK1/ACOT9/ADCY7/ACSL4/ADCY3/PDHB/OGDHL/PFKP/ELOVL7/COX5B/ATIC/ALDOC/ARNT/GPI/ACSM2A/SLC25A13/PINK1/NUP214/ALDOA/SULT1C2/NME4/SCD5/PDE4B/HINT1/TDO2/ACSL5/HMGCS2/SULT2A1/ACSL1/HSD17B12/NUPR1/HK2/ENO3…	77
GO:0032922	circadian regulation of gene expression	22/1976	66/18866	4.67337e-07	1.15539e-05	8.04084e-06	RORA/PPARA/CRY2/KDM2A/MYCBP2/PER2/PPARGC1A/HDAC1/ZFHX3/LGR4/TOP1/ID3/NR1D1/HUWE1/HNRNPU/MAGED1/ID2/HDAC2/ID4/NR0B2/EGR1/BHLHE40	22
GO:0001659	temperature homeostasis	41/1976	174/18866	4.76524e-07	1.17339e-05	8.16612e-06	SLC25A44/STK11/NR1H3/GNAS/KDM6B/ADRB2/GADD45G/PER2/PPARGC1A/ADIPOR1/GPX1/TRPV1/FOXO1/LGR4/EDNRB/CD36/NR1D1/ABAT/PLAC8/GATM/CXCR4/GRB10/RBPJ/FABP4/GJA1/G0S2/CPT2/UCP2/PGAM5/STAT6/TRPM8/LCN2/ACSL1/EGR1/STAT3/CEBPB/HADH/PEMT/LEPR/ACOT13/ALDH1A1	41
GO:0001101	response to acid chemical	34/1976	132/18866	4.99076e-07	1.22403e-05	8.51851e-06	RRAGA/UBR2/CRLS1/CAPN2/SH3BP4/PPARGC1A/AKR1B1/RHOA/PKD2/COL1A2/PDGFRA/COL3A1/GSTP1/COL5A2/MMP2/AIFM1/COL4A1/COL18A1/CD9/SLC1A2/GSS/TMBIM6/TOMM20/COL1A1/ARG1/CPS1/ATP2B4/PCK1/CEBPB/PEMT/ICAM1/CDO1/XBP1/ASS1	34
GO:0061008	hepaticobiliary system development	36/1976	144/18866	5.13523e-07	1.25446e-05	8.73032e-06	MPST/SEC63/TAF10/BAAT/PROX1/PTPN3/GNPNAT1/CDK5RAP3/PRKCSH/SRD5A1/HAMP/JARID2/LSR/PKD2/NOTCH2/PCK2/ARID5B/CEACAM1/SOX9/ONECUT2/CEBPA/HPN/CLDN1/HMOX1/CCND1/CPB2/RGN/ARG1/CPS1/PCK1/CEBPB/OTC/QDPR/XBP1/HMGCS1/ASS1	36
GO:0030595	leukocyte chemotaxis	50/1976	232/18866	5.28876e-07	1.28686e-05	8.95579e-06	IL6R/CAMK1D/FCER1G/RPS19/CXCL2/CD74/LGALS3/RAC1/CSF1R/CXCL6/C3AR1/PLA2G7/CXCL16/TGFB2/NCKAP1L/LGMN/EDNRB/CCL20/SLAMF8/GPSM3/CXCR4/RAC2/CCL19/ITGB2/CCL5/CCL16/CCL2/CCL21/HSD3B7/GPR183/CXCL10/CCL18/SLC12A2/CXCL1/C5/PDE4B/HMGB1/CXCL9/RARRES2/S100A8/ITGA9/CCL8/JAM3/CH25H/CXCL12/C5AR1/S100A12/S100A9/LBP/SERPINE1	50
GO:0006096	glycolytic process	31/1976	115/18866	5.37684e-07	1.30314e-05	9.0691e-06	MLXIPL/PPARA/FOXK1/DHTKD1/INSR/HKDC1/PKLR/GCKR/ENTPD5/PGK1/NUP205/PPARGC1A/HIF1A/PGM1/HK1/OGDHL/PFKP/ALDOC/ARNT/GPI/NUP214/ALDOA/NUPR1/HK2/ENO3/ALDOB/ENO1/STAT3/IGF1/PFKFB3/FBP1	31
GO:0046653	tetrahydrofolate metabolic process	11/1976	19/18866	5.50571e-07	1.32914e-05	9.25004e-06	SHMT2/MTHFD2/ALDH1L1/SHMT1/MTHFS/FTCD/DHFR/ATIC/MTHFD1/GCH1/PIPOX	11
GO:0120254	olefinic compound metabolic process	32/1976	121/18866	5.66686e-07	1.3627e-05	9.48361e-06	MGLL/CYP4F11/H6PD/ACOX1/BCO2/SRD5A1/EPHX2/PPARGC1A/CYP4F12/GPX1/CYP1A2/PLA2G4C/CYP2C19/CYP2J2/CYP4F2/PTGIS/GSTP1/CYP1B1/CYP4A11/CYP2C18/ALDH8A1/PTGDS/EPHX1/CYP2E1/ACAA1/ACSL1/CYP2C8/ADM/EGR1/CBR1/AKR1C1/AKR1C4	32
GO:0048525	negative regulation of viral process	29/1976	104/18866	5.73764e-07	1.37435e-05	9.56469e-06	TRIM25/NUCKS1/PROX1/STAT1/ISG20/IFI16/OAS2/HDAC1/SNX3/PSMC3/APOBEC3G/CCNK/IFIT5/OAS3/MX1/OAS1/CCL5/SRPK1/APOBEC3D/IFITM1/OASL/ISG15/IFIT1/TRIM8/CCL8/FCN3/SLPI/APCS/MBL2	29
GO:0061418	regulation of transcription from RNA polymerase II promoter in response to hypoxia	24/1976	77/18866	5.82517e-07	1.38991e-05	9.67296e-06	PSMA6/CREBBP/PSMC2/PSMA7/RPS27A/PSMA1/PSMB9/PSMD8/PSMC4/PSME1/PSMA5/PSMB8/PSMB4/HIF1A/PSMA3/PSMF1/PSMC3/PSMD2/RBPJ/PSMB5/ARNT/PSMA4/PSME2/EGR1	24
GO:0071621	granulocyte chemotaxis	33/1976	127/18866	5.88672e-07	1.39917e-05	9.73743e-06	CAMK1D/FCER1G/CXCL2/CD74/LGALS3/RAC1/CSF1R/CXCL6/C3AR1/TGFB2/NCKAP1L/CCL20/RAC2/CCL19/ITGB2/CCL5/CCL16/CCL2/CCL21/CXCL10/CCL18/CXCL1/PDE4B/CXCL9/RARRES2/S100A8/ITGA9/CCL8/JAM3/C5AR1/S100A12/S100A9/LBP	33
GO:0031099	regeneration	45/1976	201/18866	6.34045e-07	1.50122e-05	1.04476e-05	ULK1/BAAT/PTPN3/PTPRF/PTPN12/DAG1/NINJ1/TM4SF4/HAMP/TGFBR2/APOA5/GPX1/SPP1/GRN/DHFR/AXL/TSPO/ANXA3/STK24/ATIC/GSTP1/IGFBP1/PTEN/CDKN1A/CD9/LCP1/NR0B2/CLDN1/HMOX1/ADM/PLG/JAM3/CCND1/CPB2/RGN/ENO3/CXCL12/C5AR1/APOD/CEBPB/IGF1/CD81/APOA1/APOA2/NNMT	45
GO:0006757	ATP generation from ADP	31/1976	116/18866	6.60969e-07	1.55897e-05	1.08495e-05	MLXIPL/PPARA/FOXK1/DHTKD1/INSR/HKDC1/PKLR/GCKR/ENTPD5/PGK1/NUP205/PPARGC1A/HIF1A/PGM1/HK1/OGDHL/PFKP/ALDOC/ARNT/GPI/NUP214/ALDOA/NUPR1/HK2/ENO3/ALDOB/ENO1/STAT3/IGF1/PFKFB3/FBP1	31
GO:0019693	ribose phosphate metabolic process	78/1976	427/18866	6.74788e-07	1.5855e-05	1.10341e-05	RORA/MLXIPL/PPARA/FOXK1/TECR/DHTKD1/ABHD14B/INSR/DGAT2/PDE8A/BAAT/HKDC1/PANK1/PPT1/PKLR/GCKR/GCDH/ENTPD5/PGK1/GIMAP7/NUP205/RHOQ/TPST2/PARP1/ENPP1/PPARGC1A/ACSM3/ACSM5/HIF1A/PAPSS1/RHOA/PGM1/GSTZ1/GPAM/HK1/ACOT9/ADCY7/ACSL4/ADCY3/PDHB/OGDHL/PFKP/ELOVL7/COX5B/ATIC/ALDOC/ARNT/GPI/ACSM2A/SLC25A13/PINK1/NUP214/PRPS2/ALDOA/SULT1C2/NME4/SCD5/PDE4B/HINT1/TDO2/ACSL5/HMGCS2/SULT2A1/ACSL1/HSD17B12/NUPR1/HK…	78
GO:0034614	cellular response to reactive oxygen species	40/1976	170/18866	6.80688e-07	1.59328e-05	1.10883e-05	PDE8A/FOXO3/MPV17/SIGMAR1/KDM6B/ETS1/CST3/FOXO1/PKD2/TXN/CD36/HDAC6/TPM1/SOD3/DHFR/AQP1/AXL/PPIF/PSAP/PDGFRA/FBLN5/CYP1B1/MMP2/PINK1/AIFM1/RPS3/HDAC2/GLRX2/NQO1/STAT6/PRDX5/GCH1/RHOB/LCN2/RGN/ARG1/BNIP3/FABP1/SOD2/FOS	40
GO:0034374	low-density lipoprotein particle remodeling	10/1976	16/18866	6.86766e-07	1.60141e-05	1.11449e-05	AGT/LPA/PLA2G7/LIPC/ABCG1/APOB/PLA2G2A/AGTR1/APOE/APOA2	10
GO:0007031	peroxisome organization	25/1976	83/18866	7.03072e-07	1.62638e-05	1.13187e-05	PEX5/RPS27A/BAAT/MPV17/UBE2D2/ACOX1/CRAT/HAO2/LONP2/EPHX2/EHHADH/ACOX2/UBE2D1/HAO1/HACL1/GSTK1/AMACR/ECH1/ACAA1/SLC27A2/IDH1/PIPOX/CAT/AGXT/PHYH	25
GO:0055090	acylglycerol homeostasis	16/1976	39/18866	7.08015e-07	1.62638e-05	1.13187e-05	RORA/MLXIPL/DGAT2/NR1H3/GCKR/APOA5/ACSM2A/LIPC/ANGPTL3/NR1H4/APOE/APOC3/XBP1/APOA1/ANGPTL4/APOC4	16
GO:0070328	triglyceride homeostasis	16/1976	39/18866	7.08015e-07	1.62638e-05	1.13187e-05	RORA/MLXIPL/DGAT2/NR1H3/GCKR/APOA5/ACSM2A/LIPC/ANGPTL3/NR1H4/APOE/APOC3/XBP1/APOA1/ANGPTL4/APOC4	16
GO:2000027	regulation of animal organ morphogenesis	53/1976	254/18866	7.10663e-07	1.62638e-05	1.13187e-05	RXRA/AR/FZD4/PSMA6/PSMC2/PSMA7/SEC24B/STAT1/PSMA1/PSMB9/PSMD8/AGT/PSMC4/PSME1/ROBO1/RAC1/NFIB/FZD6/ASPN/PSMA5/PSMB8/GPC3/TGFBR2/SPRY1/PSMB4/PDGFA/TGFB2/PSMA3/LGR4/PSMF1/RHOA/PSMC3/PSMD2/BAX/RBPJ/GPC4/CEACAM1/DACT1/PSMB5/SOX9/ESR1/MAGED1/HPN/BASP1/PSMA4/TWIST1/PSME2/FGFR2/PIM1/CPB2/PFN1/MYC/XBP1	53
GO:0008206	bile acid metabolic process	18/1976	48/18866	7.10684e-07	1.62638e-05	1.13187e-05	OSBPL9/BAAT/PROX1/CYP27A1/OSBP/SLC27A5/ACOX2/NR1D1/HSD3B7/AMACR/CYP8B1/SULT2A1/ACAA1/SLC27A2/CH25H/AKR1C1/NR1H4/AKR1C4	18
GO:0002920	regulation of humoral immune response	34/1976	134/18866	7.28665e-07	1.66136e-05	1.15621e-05	C1QB/C1QC/IGLV3-21/CD59/CPN2/C3AR1/CPN1/C1QA/C7/PROS1/VSIG4/PTPN6/F2/C1R/C3/CD5L/C5/C8B/C6/C4BPB/C2/HPX/SERPING1/CFHR5/C4BPA/CFHR2/C8A/CPB2/CFI/C5AR1/CD81/C9/CFB/CFH	34
GO:0065005	protein-lipid complex assembly	15/1976	35/18866	8.03187e-07	1.82098e-05	1.2673e-05	PRKACA/LCAT/LPCAT3/APOA5/ABCA1/MTTP/APOM/APOB/MFSD2A/APOE/APOC3/APOA1/APOA2/APOC1/APOC4	15
GO:1902036	regulation of hematopoietic stem cell differentiation	23/1976	73/18866	8.04593e-07	1.82098e-05	1.2673e-05	SETD1A/PSMA6/PSMC2/PSMA7/CBFB/PSMA1/PSMB9/PSMD8/PSMC4/PSME1/PSMA5/PSMB8/PSMB4/PSMA3/PSMF1/PSMC3/LMO2/PSMD2/PSMB5/PSMA4/HSPA9/RUNX1/PSME2	23
GO:0048771	tissue remodeling	41/1976	178/18866	9.01094e-07	2.02706e-05	1.41071e-05	AGT/GPNMB/RAC1/ADRB2/CSF1R/GPR137B/SNX10/ELF3/CST3/MITF/SPP1/HIF1A/LGR4/TGFB3/PTH1R/BAX/MEF2C/NOTCH2/AXL/RBPJ/CEACAM1/ABR/CTSK/LRP6/GJA1/RAC2/CSK/CA2/MMP2/RASSF2/TCIRG1/TPP1/TIMP1/PLG/ARG1/HRG/LEPR/SPP2/TGM2/PDK4/TF	41
GO:0046209	nitric oxide metabolic process	25/1976	84/18866	9.02232e-07	2.02706e-05	1.41071e-05	RORA/INSR/AGT/RAC1/GCHFR/SPR/CLEC7A/TRPV1/PKD2/AGXT2/CD36/TLR2/TSPO/PTGIS/CD47/CYP1B1/ITGB2/SLC7A2/NQO1/GCH1/RGN/CPS1/ATP2B4/ICAM1/ASS1	25
GO:0071356	cellular response to tumor necrosis factor	59/1976	297/18866	9.64147e-07	2.15829e-05	1.50204e-05	RORA/PSMA6/CASP1/PSMC2/PSMA7/FOXO3/STAT1/PSMA1/PSMB9/PSMD8/GBP3/PSMC4/PSME1/TNFRSF12A/CASP4/TNFRSF21/PSMA5/HAMP/PSMB8/PPARGC1A/PSMB4/TRPV1/PSMA3/PSMF1/PSMC3/CCL20/NR1D1/TAX1BP1/PSMD2/ASAH1/HYAL1/NPNT/CCDC3/FABP4/PSMB5/GSTP1/CCL19/CCL5/ARHGEF2/CCL16/CCL2/CEBPA/CCL21/RPS3/NFKBIA/CCL18/PSMA4/PSME2/CLDN1/APOB/LCN2/CCL8/COL1A1/NR1H4/PCK1/ICAM1/CHI3L1/APOA1/ASS1	59
GO:0033559	unsaturated fatty acid metabolic process	31/1976	118/18866	9.89652e-07	2.20735e-05	1.53619e-05	MGLL/CYP4F11/DEGS1/CD74/ACOX1/EPHX2/CYP4F12/GPX1/CYP1A2/PLA2G4C/CYP2C19/CYP2J2/ELOVL7/CYP4F2/PTGIS/GSTP1/CYP1B1/CYP4A11/CYP2C18/PTGDS/SCD5/EPHX1/CYP2E1/ACAA1/ACSL1/CYP2C8/ALOX5AP/CBR1/AKR1C1/AKR1C4/CES2	31
GO:0022612	gland morphogenesis	32/1976	124/18866	1.02265e-06	2.27272e-05	1.58168e-05	RXRA/AR/FOXA1/TBX3/PROX1/DAG1/NFIB/ESRP2/CSF1R/TGFBR2/PDGFA/ELF3/TGFB2/NRP1/TGFB3/BAX/NOTCH2/CEACAM1/LRP6/SOX9/ESR1/HPN/STAT6/SLC9A3R1/DDR1/ID4/FGFR2/CPB2/ARG1/CEBPB/XBP1/TGM2	32
GO:0044272	sulfur compound biosynthetic process	43/1976	192/18866	1.10466e-06	2.44318e-05	1.70031e-05	NDST1/ST3GAL1/MPST/TECR/DCN/CBS/SLC35D1/ST3GAL6/LUM/PPT1/GCDH/PAPSS1/MGST3/GSTZ1/MAT1A/CSAD/ACSL4/CNDP2/PDHB/FMOD/ELOVL7/GSTP1/GSTK1/GSTT1/VCAN/MTHFD1/CHSY1/ADI1/SCD5/GGT5/GSS/CHST15/ACSL5/ACSL1/HSD17B12/HAGH/UGDH/BHMT2/BHMT/CDO1/PDK4/MGST1/CTH	43
GO:0019373	epoxygenase P450 pathway	11/1976	20/18866	1.10729e-06	2.44318e-05	1.70031e-05	EPHX2/CYP4F12/CYP1A2/CYP2C19/CYP2J2/CYP4F2/CYP1B1/CYP4A11/CYP2C18/CYP2E1/CYP2C8	11
GO:0006767	water-soluble vitamin metabolic process	25/1976	85/18866	1.15209e-06	2.53296e-05	1.76279e-05	SHMT2/SLC46A1/SLC19A2/MTHFD2/MMACHC/ALDH1L1/PDXP/SHMT1/MCCC1/PC/ENPP1/FOLR2/PNPO/MTHFS/PSAT1/DHFR/SLC23A1/MTHFD1/TCN2/AOX1/BTD/VNN1/RGN/SLC2A3/SLC5A6	25
GO:0001676	long-chain fatty acid metabolic process	30/1976	113/18866	1.1579e-06	2.53667e-05	1.76537e-05	MGLL/CYP4F11/ACOX1/EPHX2/SLC27A5/CYP4F12/PAM/GPX1/LTA4H/CYP1A2/PLA2G4C/ACSL4/CYP2C19/HACL1/CYP2J2/CYP4F2/PTGIS/GSTP1/CYP1B1/CYP4A11/CYP2C18/PTGDS/EPHX1/CYP2E1/ACSL5/ACAA1/ACSL1/CYP2C8/SLC27A2/CBR1	30
GO:0042326	negative regulation of phosphorylation	85/1976	484/18866	1.18433e-06	2.58538e-05	1.79927e-05	EIF4G1/MLXIPL/PPARA/SORL1/DYNLL1/IRS2/CRKL/SNX6/GMFG/DNAJC15/TSG101/CTDSP1/IGBP1/GCKR/DAG1/AGT/CNKSR3/PRNP/CDK5RAP3/SMPD1/TRIB1/PBLD/ITGB1BP1/FBXO7/ENPP1/PPP1R15B/NF2/DMD/PPARGC1A/SH2B3/NDRG2/NPM1/SPRY1/FOXO1/RHOA/ARRB1/BAX/DUSP3/PPIF/DUSP5/PAK2/CD300A/ERRFI1/CEACAM1/DACT1/FABP4/HNRNPU/XDH/GSTP1/LRP6/TESC/NCK2/PAFAH1B1/CSK/EZR/PTPN6/CEBPA/PINK1/SAMSN1/ZMYND11/RASSF2/PTEN/CDKN1A/TWIST1/SLC9A3R1/FO…	85
GO:0070372	regulation of ERK1 and ERK2 cascade	60/1976	306/18866	1.22916e-06	2.67375e-05	1.86077e-05	ADRA1A/PDE8A/SERPINF2/CRKL/HLA-DRB1/RAPGEF2/THPO/NPTN/CD74/CNKSR3/GPNMB/YWHAZ/ITGB1BP1/CSF1R/SLC30A10/NDRG2/SPRY1/RRAS/PDGFA/NRP1/GNAI2/ARRB1/CD36/CCL20/NOTCH2/DUSP3/ERRFI1/TEK/NPNT/CEACAM1/PDGFRA/GSTP1/CD44/CCL19/CSK/EZR/CCL5/PTPN6/CCL16/CCL2/CCL21/RIPK2/GPR183/CCL18/PTEN/FGF23/SLC9A3R1/HMGB1/FGFR2/MARCO/CCL8/PLA2G2A/C5AR1/FBLN1/APOE/FGA/ICAM1/CHI3L1/FGB/FGG	60
GO:0043090	amino acid import	17/1976	45/18866	1.27928e-06	2.7637e-05	1.92337e-05	SLC43A1/SLC6A1/SLC47A1/SLC16A2/AGT/ARL6IP1/SLC1A3/PER2/ARL6IP5/SLC1A1/ITGB1/SLC25A38/SLC1A4/SLC7A2/SLC9A3R1/SLC1A2/RGS2	17
GO:0071248	cellular response to metal ion	43/1976	193/18866	1.27949e-06	2.7637e-05	1.92337e-05	MT1B/SLC25A24/GPLD1/PRNP/IQGAP1/PARP1/B2M/SLC30A10/PPARGC1A/CYP1A2/FSTL3/LGMN/PKD2/MT1F/FOSB/ADCY7/MEF2C/AQP1/PPIF/TSPO/FABP4/MT1X/SERPINF1/CEBPA/ID2/TFR2/MT1M/SLC12A2/NQO1/MT1G/ANK3/SLC40A1/CLDN1/HMOX1/MT1A/JUND/ALOX5AP/BNIP3/CDH1/HSPA5/TF/FOS/FBP1	43
GO:0015718	monocarboxylic acid transport	40/1976	174/18866	1.28477e-06	2.76539e-05	1.92455e-05	RXRA/PPARA/IRS2/SLCO1B3/SLC6A1/SLC16A2/SLC38A3/AQP9/SLCO2B1/SLC27A5/ABCC4/CD36/ACSL4/ABAT/SLCO2A1/CYP4F2/CEACAM1/FABP4/SLC22A9/CPT2/CYP4A11/STARD5/SLC9A3R1/SLC6A12/SLC16A1/ACSL5/STARD10/ACSL1/SLC27A2/SLC25A20/MFSD2A/AKR1C1/PLA2G2A/NR1H4/SLCO1B1/SLC10A1/APOE/FABP1/AKR1C4/SLC5A6	40
GO:0031100	animal organ regeneration	23/1976	75/18866	1.36882e-06	2.93604e-05	2.04331e-05	BAAT/PTPN3/HAMP/TGFBR2/AXL/ANXA3/ATIC/GSTP1/CDKN1A/LCP1/NR0B2/CLDN1/HMOX1/ADM/CCND1/CPB2/RGN/CXCL12/C5AR1/CEBPB/APOA1/APOA2/NNMT	23
GO:1990823	response to leukemia inhibitory factor	27/1976	97/18866	1.44578e-06	3.07965e-05	2.14326e-05	TRIM25/PMM1/SSTR1/FZD4/PARP16/GNPNAT1/SHMT1/EPS8/EIF4A2/MRAS/SNX10/PCOLCE2/JARID2/GLDC/ARID5B/PFKP/PCOLCE/DTX1/HNRNPU/LAPTM5/XRCC5/NCL/HK2/ICAM1/SOCS3/XBP1/CTH	27
GO:1990830	cellular response to leukemia inhibitory factor	27/1976	97/18866	1.44578e-06	3.07965e-05	2.14326e-05	TRIM25/PMM1/SSTR1/FZD4/PARP16/GNPNAT1/SHMT1/EPS8/EIF4A2/MRAS/SNX10/PCOLCE2/JARID2/GLDC/ARID5B/PFKP/PCOLCE/DTX1/HNRNPU/LAPTM5/XRCC5/NCL/HK2/ICAM1/SOCS3/XBP1/CTH	27
GO:1905039	carboxylic acid transmembrane transport	36/1976	150/18866	1.46779e-06	3.11575e-05	2.16838e-05	SLC35D1/SLC46A1/IRS2/SLC43A1/SLC47A1/SLC16A2/SLC13A5/AGT/SLC38A3/SLC25A30/AQP9/ARL6IP1/SLC1A3/SLC25A18/SLC38A4/PER2/FOLR2/ARL6IP5/SLC1A1/SLC27A5/ITGB1/SLC7A7/SLC25A38/SLC38A2/SLC23A1/CPT2/SLC25A13/SLC1A4/SLC7A2/SLC6A12/SLC1A2/SLC16A1/ACSL5/SLC25A20/RGS2/SLC5A6	36
GO:0006638	neutral lipid metabolic process	34/1976	138/18866	1.50787e-06	3.17377e-05	2.20876e-05	SORL1/LPIN2/MGLL/DGAT2/NR1H3/GPLD1/G6PC/INSIG1/SLC27A5/APOA5/GPX1/LIPG/GPAM/ACSL4/PCK2/FABP4/LIPC/C3/CYP2E1/APOB/AADAC/ACSL1/MFSD2A/RGN/CPS1/SIK1/PCK1/APOE/CAT/FABP1/APOC3/APOA1/APOA2/APOC1	34
GO:0006639	acylglycerol metabolic process	34/1976	138/18866	1.50787e-06	3.17377e-05	2.20876e-05	SORL1/LPIN2/MGLL/DGAT2/NR1H3/GPLD1/G6PC/INSIG1/SLC27A5/APOA5/GPX1/LIPG/GPAM/ACSL4/PCK2/FABP4/LIPC/C3/CYP2E1/APOB/AADAC/ACSL1/MFSD2A/RGN/CPS1/SIK1/PCK1/APOE/CAT/FABP1/APOC3/APOA1/APOA2/APOC1	34
GO:0006957	complement activation, alternative pathway	10/1976	17/18866	1.51058e-06	3.17377e-05	2.20876e-05	C7/VSIG4/C3/C5/C8B/CFHR5/C8A/C9/CFB/CFH	10
GO:1903037	regulation of leukocyte cell-cell adhesion	63/1976	329/18866	1.56003e-06	3.2665e-05	2.27329e-05	ZBTB16/PPARA/PIK3R1/RC3H1/HLA-DRB1/VCAM1/CBFB/CD74/HLA-DMB/LGALS3/PRNP/GPNMB/RAC1/LILRB4/TNFRSF21/CD86/TGFBR2/ETS1/NCKAP1L/HLA-DPB1/BCL6/NFKBIZ/RHOA/GPAM/FADD/DUSP3/PAK2/CD300A/IGFBP2/VSIG4/CEACAM1/DTX1/LCK/CD44/CD47/NCK2/CCL19/CSK/ITGB2/CCL5/PTPN6/CCL2/CCL21/RPS3/LGALS1/RIPK2/SASH3/RUNX1/MIA3/VTCN1/LILRB2/HMGB1/HLA-A/VNN1/ARG1/CXCL12/PCK1/CEBPB/IGF1/CD81/ICAM1/XBP1/ASS1	63
GO:0045926	negative regulation of growth	52/1976	254/18866	1.64577e-06	3.43437e-05	2.39012e-05	SMARCA2/PPARA/SEMA4G/STK11/EI24/CDA/PPT1/MT1B/SH3BP4/AGT/ACVR1B/ADRB2/CRLF3/ENPP1/GPC3/ADIPOR1/TGFBR2/FGF13/JARID2/SERTAD2/TGFB2/MAP2/NRP1/SPP1/HIF1A/BCL6/WNT3/LGMN/MT1F/NOTCH2/PLAC8/HYAL1/SERPINE2/BBS2/DCUN1D3/MT1X/GJA1/CDHR2/SOCS2/MT1M/PTEN/CDKN1A/MT1G/DDX3X/FHL1/MT1A/CRYAB/SEMA4D/ENO1/HRG/RGS2/FBP1	52
GO:1903900	regulation of viral life cycle	37/1976	157/18866	1.68748e-06	3.50951e-05	2.44241e-05	TRIM25/NUCKS1/HLA-DRB1/PROX1/TSG101/VAPB/TRIM22/CD74/IFI27/SNF8/ISG20/VPS4B/IFI16/PC/STAU1/OAS2/SNX3/APOBEC3G/CCNK/IFIT5/OAS3/MX1/OAS1/CCL5/SRPK1/APOBEC3D/LGALS1/DDX3X/IFITM1/OASL/ISG15/IFIT1/TRIM8/CCL8/FCN3/SLPI/APCS	37
GO:1903825	organic acid transmembrane transport	36/1976	151/18866	1.73556e-06	3.59734e-05	2.50354e-05	SLC35D1/SLC46A1/IRS2/SLC43A1/SLC47A1/SLC16A2/SLC13A5/AGT/SLC38A3/SLC25A30/AQP9/ARL6IP1/SLC1A3/SLC25A18/SLC38A4/PER2/FOLR2/ARL6IP5/SLC1A1/SLC27A5/ITGB1/SLC7A7/SLC25A38/SLC38A2/SLC23A1/CPT2/SLC25A13/SLC1A4/SLC7A2/SLC6A12/SLC1A2/SLC16A1/ACSL5/SLC25A20/RGS2/SLC5A6	36
GO:0006558	L-phenylalanine metabolic process	8/1976	11/18866	1.76259e-06	3.60481e-05	2.50873e-05	PCBD1/FAH/GSTZ1/TAT/PAH/HGD/QDPR/HPD	8
GO:0006559	L-phenylalanine catabolic process	8/1976	11/18866	1.76259e-06	3.60481e-05	2.50873e-05	PCBD1/FAH/GSTZ1/TAT/PAH/HGD/QDPR/HPD	8
GO:1902221	erythrose 4-phosphate/phosphoenolpyruvate family amino acid metabolic process	8/1976	11/18866	1.76259e-06	3.60481e-05	2.50873e-05	PCBD1/FAH/GSTZ1/TAT/PAH/HGD/QDPR/HPD	8
GO:1902222	erythrose 4-phosphate/phosphoenolpyruvate family amino acid catabolic process	8/1976	11/18866	1.76259e-06	3.60481e-05	2.50873e-05	PCBD1/FAH/GSTZ1/TAT/PAH/HGD/QDPR/HPD	8
GO:0051917	regulation of fibrinolysis	9/1976	14/18866	1.82691e-06	3.724e-05	2.59168e-05	SERPINF2/F11/KLKB1/F2/PLG/CPB2/HRG/F12/SERPINE1	9
GO:0009746	response to hexose	44/1976	202/18866	1.84425e-06	3.74693e-05	2.60764e-05	MLXIPL/PRKACA/NADK/IRS2/HLA-DRB1/FOXO3/PHPT1/PKLR/VAMP2/GCKR/GPLD1/RAC1/KHK/PPARGC1A/TGFBR2/VSNL1/SLC39A14/EIF2B4/HIF1A/RHOA/ARRB1/NR1D1/GPAM/NDUFAF2/PCK2/GJA1/SERPINF1/CFTR/LGALS1/PPP3CB/PTEN/GYS2/ANO1/FOXA2/APOM/NR0B2/EGR1/CPB2/NR1H4/PCK1/ICAM1/TXNIP/XBP1/APOA2	44
GO:2001057	reactive nitrogen species metabolic process	25/1976	87/18866	1.85191e-06	3.75011e-05	2.60986e-05	RORA/INSR/AGT/RAC1/GCHFR/SPR/CLEC7A/TRPV1/PKD2/AGXT2/CD36/TLR2/TSPO/PTGIS/CD47/CYP1B1/ITGB2/SLC7A2/NQO1/GCH1/RGN/CPS1/ATP2B4/ICAM1/ASS1	25
GO:0006699	bile acid biosynthetic process	15/1976	37/18866	1.8896e-06	3.81388e-05	2.65424e-05	OSBPL9/BAAT/PROX1/CYP27A1/OSBP/SLC27A5/ACOX2/NR1D1/HSD3B7/AMACR/CYP8B1/SLC27A2/CH25H/NR1H4/AKR1C4	15
GO:0016049	cell growth	85/1976	490/18866	1.98169e-06	3.9867e-05	2.7745e-05	ULK1/EIF4G1/SMARCA2/PPARA/SEMA4G/STK11/ADRA1A/GOLGA4/EI24/CRKL/CDA/TSG101/TMEM97/PPT1/IGFBP4/NUBP1/SORBS2/AUTS2/SH3BP4/AGT/ACVR1B/IQGAP1/VCL/TNFRSF12A/CRLF3/ENPP1/CYFIP1/HAMP/ITGB1/ADIPOR1/TGFBR2/FGF13/CXCL16/SERTAD2/TGFB2/MAP2/NRP1/SPP1/BCL6/WNT3/RHOA/MEX3C/NDN/HDAC6/HYAL1/SERPINE2/CXCR4/DCUN1D3/CHPT1/CEACAM1/RPS6KA3/FBLN5/DBN1/GJA1/SOX9/ZEB2/SGK2/PAFAH1B1/CISH/F2/CDHR2/SOCS2/HPN/PPP3CB/DPYSL2/I…	85
GO:0042110	T cell activation	84/1976	483/18866	2.04747e-06	4.09333e-05	2.84872e-05	RORA/ZBTB16/STK11/PIK3R1/RC3H1/FCER1G/HLA-DRB1/VCAM1/CBFB/FKBP1A/KDELR1/CD74/HLA-DMB/LGALS3/PRNP/GPNMB/RAC1/B2M/LILRB4/TNFRSF21/CD86/CLEC7A/HLA-DOA/TGFBR2/NCKAP1L/HLA-DPB1/BCL6/NFKBIZ/RHOA/TMEM98/GPAM/FADD/PRDM1/BAX/DUSP3/PAK2/MICB/CD300A/BTN3A1/PSAP/IGFBP2/VSIG4/CEACAM1/MAFB/DTX1/LCK/CD44/CD47/RAC2/NCK2/CCL19/CSK/CCL5/PTPN6/CCL2/CCL21/RPS3/CD8A/LGALS1/RIPK2/GPR183/PPP3CB/SASH3/TCIRG1/STAT6/RUNX1…	84
GO:0002224	toll-like receptor signaling pathway	36/1976	152/18866	2.048e-06	4.09333e-05	2.84872e-05	RPS27A/NR1H3/LY96/UBE2D2/CTSS/TLR1/LGR4/LGMN/UBE2D1/CD36/NR1D1/FADD/TLR2/MAP3K1/CD300A/RPS6KA3/MYD88/CTSK/CTSB/ITGB2/ESR1/ITGAM/RIPK2/NFKBIA/IRF7/HMGB1/DDX3X/APOB/S100A8/NR1H4/FGA/S100A9/CD14/LBP/FGB/FGG	36
GO:0043691	reverse cholesterol transport	11/1976	21/18866	2.10463e-06	4.19291e-05	2.91802e-05	LCAT/ABCA5/ABCA1/LIPG/LIPC/ABCG1/APOM/APOE/APOC3/APOA1/APOA2	11
GO:0006690	icosanoid metabolic process	31/1976	122/18866	2.14186e-06	4.22959e-05	2.94354e-05	MGLL/CYP4F11/CD74/ACOX1/PON2/EPHX2/CYP4F12/GPX1/LTA4H/CYP1A2/PLA2G4C/MGST3/TLR2/CYP2C19/CYP2J2/CYP4F2/PTGIS/GSTP1/CYP1B1/CYP4A11/CYP2C18/PTGDS/GGT5/EPHX1/CYP2E1/CYP2C8/ALOX5AP/CBR1/AKR1C1/AKR1C4/CES2	31
GO:0045471	response to ethanol	31/1976	122/18866	2.14186e-06	4.22959e-05	2.94354e-05	RPL10A/EPS8/HAMP/SETD7/ACTR2/RGS19/TP53INP1/MAOB/RHOA/ADCY7/ABAT/ADH6/TUFM/SPARC/GSTP1/HDAC2/NQO1/PTEN/CLDN1/FGFR2/CYP2E1/S100A8/CCND1/STAT3/GGH/CAT/PEMT/ICAM1/CDO1/CD14/RGS2	31
GO:0050851	antigen receptor-mediated signaling pathway	62/1976	325/18866	2.14365e-06	4.22959e-05	2.94354e-05	HLA-DRA/STK11/PIK3R1/RC3H1/PSMA6/PSMC2/PSMA7/CRKL/HLA-DRB1/PHPT1/CBFB/PSMA1/PSMB9/PSMD8/LGALS3/PSMC4/PSME1/UBE2N/PRNP/LILRB4/TNFRSF21/PSMA5/BLNK/PSMB8/PSMB4/EIF2B4/PRKCH/NCKAP1L/HLA-DPB1/PSMA3/NFKBIZ/PSMF1/PSMC3/PSMD2/BAX/MEF2C/CMTM3/DUSP3/HLA-DRB3/PAK2/CD300A/BTN3A1/PRKCB/CEACAM1/LCK/PSMB5/LCP2/CSK/EZR/PTPN6/RPS3/RIPK2/PSMA4/BTN3A2/RUNX1/PSME2/VTCN1/PDE4B/SLA2/HLA-A/CD81/HLA-DRB4	62
GO:0045637	regulation of myeloid cell differentiation	53/1976	263/18866	2.16046e-06	4.24914e-05	2.95715e-05	ZBTB16/SETD1A/PIK3R1/CREBBP/HLA-DRB1/FOXO3/CBFB/STAT1/THPO/PAF1/CD74/TYROBP/GNAS/LGALS3/C1QC/ACVR1B/TRIB1/B2M/LILRB4/HCLS1/TOB2/GPR137B/ETS1/FSTL3/MITF/HDAC1/NCKAP1L/HIF1A/FADD/MEF2C/NOTCH2/EVI2B/PRKCB/CEACAM1/MAFB/TESC/HMGB2/ARNT/CA2/ID2/RASSF2/NFKBIA/HSPA9/IRF7/RUNX1/CTR9/ISG15/MYL9/STAT3/CEBPB/MYC/APCS/FOS	53
GO:0061458	reproductive system development	79/1976	447/18866	2.18184e-06	4.27751e-05	2.97689e-05	RXRA/AR/FOXA1/STK11/DCN/RHOBTB3/ETNK2/GJB1/FZD4/TBX3/INSR/MEA1/UBE3A/CRKL/MME/FOXO3/BOK/FST/NDUFS6/SRD5A1/DHCR24/EIF2B4/CST3/TGFB2/FSTL3/SPP1/HIF1A/LGR4/PKD2/ARRB1/PRDM1/BAX/NOTCH2/SPINT2/ARID5B/SERPINE2/SERPINA5/AXL/RBPJ/MKKS/PSAP/PDGFRA/PTGIS/LRP6/GJA1/SOX9/CTSB/HMGB2/ARNT/SERPINF1/PTPN6/DAZAP1/ESR1/CEBPA/TPPP3/SF1/BASP1/PTEN/SPINT1/STC1/ID4/GJB2/FGFR2/HTRA1/ADM/PLG/NUPR1/CCND1/IDH1/BSG/SDC1/TN…	79
GO:0006909	phagocytosis	70/1976	382/18866	2.21458e-06	4.32792e-05	3.01197e-05	PIK3R1/WIPF2/CAMK1D/FCER1G/VAV2/NR1H3/ITGAV/TM9SF4/TYROBP/ABI1/RAC1/ARPC5/IGLV3-21/EIF2AK1/WIPF1/CYFIP1/ITGB1/CLEC7A/ARHGAP25/NCKAP1/ARPC1B/ACTR2/CD302/ACTR3/NCKAP1L/RAB31/SNX3/ABCA1/CD36/TLR2/FCGR2A/AXL/CD300A/PECAM1/ANXA3/ABR/MYD88/CD47/ARPC2/RAC2/CSK/ITGB2/ARPC1A/IL2RG/CCL2/ITGAM/C3/SRPX/PTEN/MYO1C/C4BPB/HMGB1/C2/CORO1C/CD93/LIMK1/RHOBTB1/C4BPA/MARCO/AHSG/FCN3/LMAN2/MYH9/LEPR/CD14/LBP/TGM2/APO…	70
GO:0009749	response to glucose	43/1976	197/18866	2.26969e-06	4.42158e-05	3.07716e-05	MLXIPL/PRKACA/NADK/IRS2/HLA-DRB1/FOXO3/PHPT1/PKLR/VAMP2/GPLD1/RAC1/KHK/PPARGC1A/TGFBR2/VSNL1/SLC39A14/EIF2B4/HIF1A/RHOA/ARRB1/NR1D1/GPAM/NDUFAF2/PCK2/GJA1/SERPINF1/CFTR/LGALS1/PPP3CB/PTEN/GYS2/ANO1/FOXA2/APOM/NR0B2/EGR1/CPB2/NR1H4/PCK1/ICAM1/TXNIP/XBP1/APOA2	43
GO:0097191	extrinsic apoptotic signaling pathway	48/1976	230/18866	2.32357e-06	4.51228e-05	3.14028e-05	AR/IL6R/PIK3R1/MKNK2/PPP2R1B/IFI6/ERBB3/ITGAV/FOXO3/IFI27/LGALS3/BOK/AGT/ACVR1B/TNFRSF12A/BLOC1S2/SORT1/GPX1/TGFB2/NRP1/FADD/BAX/PAK2/DAPK1/ITGA6/IL33/GSTP1/HMGB2/G0S2/ARHGEF2/ZMYND11/SIAH2/SRPX/PTEN/MLLT11/DDX3X/CRADD/LCN2/HMOX1/TNFRSF10B/TNFSF10/IGF1/PDIA3/FGA/ICAM1/FGB/FGG/SERPINE1	48
GO:0044070	regulation of anion transport	28/1976	105/18866	2.36677e-06	4.58171e-05	3.1886e-05	CRY2/IRS2/SLC43A1/ABCB1/SLC6A1/AGT/SLC38A3/PRNP/ARL6IP1/PER2/ARL6IP5/ITGB1/AHCYL1/ABAT/CYP4F2/KMO/CA2/CFTR/CYP4A11/SLC12A2/FGF23/STC1/ACSL5/ARG1/CEBPB/APOE/RGS2/APOA1	28
GO:0001678	cellular glucose homeostasis	36/1976	153/18866	2.41182e-06	4.65428e-05	3.23911e-05	MLXIPL/NUCKS1/FOXK1/PRKACA/NADK/PIK3R1/KLF15/IRS2/HLA-DRB1/FOXO3/PHPT1/HKDC1/GPLD1/RAC1/PPARGC1A/VSNL1/SLC39A14/FOXO1/HIF1A/ARRB1/NR1D1/HK1/NDUFAF2/PCK2/SERPINF1/CFTR/LGALS1/PPP3CB/ANO1/FOXA2/HK2/CPB2/NR1H4/PCK1/ICAM1/XBP1	36
GO:0031145	anaphase-promoting complex-dependent catabolic process	24/1976	83/18866	2.61948e-06	5.02397e-05	3.49639e-05	UBE2E1/PSMA6/PSMC2/PSMA7/RPS27A/PSMA1/PSMB9/PSMD8/PSMC4/PSME1/FBXO31/PSMA5/PSMB8/PSMB4/PSMA3/PSMF1/PSMC3/UBE2D1/PSMD2/CDC27/PSMB5/PTTG1/PSMA4/PSME2	24
GO:0019058	viral life cycle	64/1976	341/18866	2.61971e-06	5.02397e-05	3.49639e-05	TRIM25/ANPEP/NUCKS1/FURIN/DYNLT1/RPSA/RPS27A/HLA-DRB1/PROX1/ITGAV/TSG101/VAPB/TRIM22/CD74/IFI27/DAG1/SNF8/ISG20/VPS4B/NUP205/IFI16/PC/VAMP8/CD86/ITGB1/STAU1/OAS2/SNX3/APOBEC3G/CCNK/CXCR6/LAMP1/ITGB5/IFIT5/HYAL1/OAS3/AXL/CXCR4/MX1/OAS1/CTSB/CCL5/CCL2/SRPK1/APOBEC3D/NUP214/LGALS1/VPS28/DDX3X/CLDN1/IFITM1/OASL/ISG15/IFIT1/TRIM8/CCL8/FCN3/XPO1/SLC10A1/CD81/APOE/ICAM1/SLPI/APCS	64
GO:2001233	regulation of apoptotic signaling pathway	74/1976	413/18866	2.71257e-06	5.1859e-05	3.60908e-05	AR/GRINA/PPP2R1B/IFI6/PDCD5/SYVN1/RPS7/SERINC3/YWHAB/ITGAV/YWHAH/MAZ/CD74/LGALS3/BOK/AGT/PARP1/TNFRSF12A/YWHAZ/GPX1/NRP1/GNAI2/HDAC1/HIF1A/VDAC2/FADD/BAX/NONO/PPIF/PAK2/ITGA6/LCK/GSTP1/CD44/HMGB2/G0S2/NCK2/GZMB/ARHGEF2/PINK1/MAGED1/RPS3/PTTG1IP/ZMYND11/SIAH2/SRPX/PTEN/MLLT11/SLC9A3R1/DDX3X/YWHAG/CRADD/HMOX1/S100A8/NUPR1/TMBIM6/VNN1/MPV17L/TNFRSF10B/CXCL12/ENO1/BNIP3/TNFSF10/IGF1/PDIA3/FGA/ICAM1/S…	74
GO:0022409	positive regulation of cell-cell adhesion	55/1976	279/18866	2.83828e-06	5.40942e-05	3.76464e-05	ZBTB16/FOXA1/PIK3R1/SERPINF2/VCAM1/CBFB/CD74/HLA-DMB/RAC1/LILRB4/CD86/TGFBR2/ETS1/FSTL3/NCKAP1L/HLA-DPB1/BCL6/NFKBIZ/RHOA/GPAM/FADD/PAK2/ITGA6/IGFBP2/LCK/CD44/CD47/NCK2/CCL19/CSK/ITGB2/CCL5/PTPN6/CCL2/CCL21/RPS3/LGALS1/RIPK2/SASH3/RUNX1/VTCN1/LILRB2/HMGB1/FOXA2/ANK3/HLA-A/VNN1/PCK1/IGF1/CD81/FGA/ICAM1/FGB/XBP1/FGG	55
GO:0006633	fatty acid biosynthetic process	39/1976	173/18866	2.89205e-06	5.49489e-05	3.82412e-05	MLXIPL/THNSL2/TECR/MGLL/SCAP/CYP4F11/NR1H3/DEGS1/CD74/EPHX2/INSIG1/ACSM3/ADIPOR1/APOA5/ERLIN1/ACSM5/LTA4H/CYP1A2/LIPG/ELOVL7/CEACAM1/PTGIS/GSTP1/ACSM2A/LIPC/CYP4A11/PTGDS/SCD5/CYP2E1/CYP2C8/HSD17B12/ALOX5AP/CBR1/RGN/APOC3/XBP1/APOA1/APOC1/PDK4	39
GO:0048608	reproductive structure development	78/1976	443/18866	2.92284e-06	5.53631e-05	3.85294e-05	RXRA/AR/FOXA1/STK11/DCN/RHOBTB3/ETNK2/GJB1/FZD4/TBX3/INSR/MEA1/UBE3A/CRKL/MME/FOXO3/BOK/FST/SRD5A1/DHCR24/EIF2B4/CST3/TGFB2/FSTL3/SPP1/HIF1A/LGR4/PKD2/ARRB1/PRDM1/BAX/NOTCH2/SPINT2/ARID5B/SERPINE2/SERPINA5/AXL/RBPJ/MKKS/PSAP/PDGFRA/PTGIS/LRP6/GJA1/SOX9/CTSB/HMGB2/ARNT/SERPINF1/PTPN6/DAZAP1/ESR1/CEBPA/TPPP3/SF1/BASP1/PTEN/SPINT1/STC1/ID4/GJB2/FGFR2/HTRA1/ADM/PLG/NUPR1/CCND1/IDH1/BSG/SDC1/TNFSF10/C…	78
GO:0030879	mammary gland development	34/1976	142/18866	3.00586e-06	5.6761e-05	3.95023e-05	AR/ATP7B/TBX3/IRS2/USF2/ROBO1/CSF1R/PAM/TGFBR2/GPX1/ELF3/OAS2/HIF1A/WNT3/TGFB3/BAX/XDH/LRP6/SOX9/ESR1/LBH/ID2/SOCS2/SERPINC1/STAT6/DDR1/FGFR2/FOXF1/CCND1/HK2/ARG1/CEBPB/CDO1/XBP1	34
GO:2000736	regulation of stem cell differentiation	30/1976	118/18866	3.0696e-06	5.77801e-05	4.02115e-05	SETD1A/PSMA6/PSMC2/PSMA7/NSUN2/CBFB/PSMA1/PSMB9/PSMD8/PSMC4/PSME1/PSMA5/PSMB8/PSMB4/TGFB2/PSMA3/PSMF1/PSMC3/LMO2/PSMD2/PDGFRA/HNRNPU/PSMB5/SOX9/LBH/PSMA4/HSPA9/RUNX1/PSME2/STAT3	30
GO:0007597	blood coagulation, intrinsic pathway	10/1976	18/18866	3.0786e-06	5.77801e-05	4.02115e-05	PRCP/F11/KLKB1/F2/SERPINC1/SERPING1/VWF/F12/F9/KNG1	10
GO:0046031	ADP metabolic process	31/1976	124/18866	3.09877e-06	5.79818e-05	4.03519e-05	MLXIPL/PPARA/FOXK1/DHTKD1/INSR/HKDC1/PKLR/GCKR/ENTPD5/PGK1/NUP205/PPARGC1A/HIF1A/PGM1/HK1/OGDHL/PFKP/ALDOC/ARNT/GPI/NUP214/ALDOA/NUPR1/HK2/ENO3/ALDOB/ENO1/STAT3/IGF1/PFKFB3/FBP1	31
GO:0050866	negative regulation of cell activation	44/1976	207/18866	3.64942e-06	6.80782e-05	4.73784e-05	RC3H1/HLA-DRB1/NR1H3/CBFB/CD74/TYROBP/LGALS3/PRNP/GPNMB/LST1/FBXO7/TNFRSF21/CD86/SH2B3/PDGFA/BCL6/NR1D1/GRN/ABAT/DUSP3/SERPINE2/AXL/CD300A/VSIG4/CEACAM1/DTX1/PDGFRA/ABR/PTPN6/SAMSN1/F2/ID2/CST7/RUNX1/VTCN1/LILRB2/CD9/HMGB1/FOXF1/HMOX1/ARG1/CEBPB/APOE/FGG	44
GO:1905330	regulation of morphogenesis of an epithelium	40/1976	181/18866	3.66141e-06	6.80956e-05	4.73905e-05	RXRA/AR/PHLDB2/FZD4/PSMA6/PSMC2/PSMA7/SEC24B/STAT1/PSMA1/PSMB9/PSMD8/AGT/PSMC4/PSME1/RAC1/FZD6/PSMA5/PSMB8/GPC3/PSMB4/PDGFA/PSMA3/LGR4/PSMF1/RHOA/PSMC3/PSMD2/GPC4/DACT1/PSMB5/GJA1/SOX9/ESR1/MAGED1/CXCL10/PSMA4/PTEN/PSME2/PFN1	40
GO:0019218	regulation of steroid metabolic process	32/1976	131/18866	3.68945e-06	6.84103e-05	4.76095e-05	RORA/SEC14L2/DGAT2/SCAP/PROX1/H6PD/LSS/LPCAT3/AGT/EPHX2/INSIG1/PPARGC1A/APOA5/ERLIN1/NR1D1/GPAM/ASAH1/TSPO/SF1/FMO5/ABCG1/APOB/CYP51A1/ADM/EGR1/NR1H4/AGTR1/APOE/APOA1/APOA2/APOC1/HMGCS1	32
GO:0006809	nitric oxide biosynthetic process	23/1976	79/18866	3.70164e-06	6.84304e-05	4.76235e-05	RORA/INSR/AGT/RAC1/GCHFR/SPR/CLEC7A/TRPV1/PKD2/AGXT2/CD36/TSPO/PTGIS/CD47/CYP1B1/ITGB2/SLC7A2/NQO1/GCH1/RGN/ATP2B4/ICAM1/ASS1	23
GO:0019369	arachidonic acid metabolic process	19/1976	58/18866	3.7575e-06	6.9255e-05	4.81974e-05	MGLL/CYP4F11/EPHX2/CYP4F12/GPX1/CYP1A2/PLA2G4C/CYP2C19/CYP2J2/CYP4F2/PTGIS/CYP1B1/CYP4A11/CYP2C18/PTGDS/EPHX1/CYP2E1/CYP2C8/CBR1	19
GO:0051051	negative regulation of transport	83/1976	483/18866	3.80766e-06	6.99701e-05	4.8695e-05	OS9/IRS1/ERBB3/IRS2/UBE2G2/SLC43A1/VAMP3/NR1H3/ITGAV/ISCU/CD74/COMMD1/LGALS3/BOK/SRGN/VPS4B/RAC1/ITGB1BP1/ENPP1/ARL6IP5/VAMP8/CYFIP1/PNKD/HAMP/INSIG1/WDR54/EPHA3/VSNL1/GNAI2/UBAC2/IDH2/SNX3/GEM/MAOB/LGR4/PKD2/TXN/CD36/ABCG8/THADA/RHBDF2/TLR2/NDUFAF2/ABAT/SERPINE2/PPIF/GRB10/CD300A/PRKCB/CYP4F2/IL33/CEACAM1/ABR/PICALM/CD47/GJA1/CSK/MDFIC/RAB11FIP1/PTEN/FGF23/TWIST1/SLC9A3R1/LILRB2/STC1/HMGB1/ANK3/…	83
GO:0009896	positive regulation of catabolic process	79/1976	454/18866	4.00643e-06	7.34034e-05	5.10844e-05	ULK1/MLXIPL/PPARA/SORL1/FURIN/STK11/DCN/ZYG11B/INSR/RC3H1/IRS1/PSMC2/IRS2/FOXO3/EDEM2/TRIM22/SH3BP4/SNF8/ENTPD5/PSMC4/GPLD1/ADRB2/RNF128/TRIB1/FBXO7/EDEM1/TOB1/GPC3/TP53INP2/APOA5/TP53INP1/ECSCR/FOXO1/HIF1A/HDAC6/BAX/HUWE1/DAPK1/IL33/DACT1/POLR2G/GJA1/SOX9/ARNT/EZR/OPTN/RNF19A/CEBPA/PINK1/PTTG1IP/RIPK2/VPS28/PTEN/TWIST1/C4BPB/PLK2/HMGB1/TMEM59/LPCAT1/C4BPA/BTG2/HMOX1/AADAC/NNT/TRIM8/ANGPTL3/PIM2/…	79
GO:0071241	cellular response to inorganic substance	46/1976	221/18866	4.03106e-06	7.36357e-05	5.12461e-05	MT1B/SLC25A24/GPLD1/PRNP/IQGAP1/PARP1/B2M/SLC30A10/PPARGC1A/CYP1A2/FSTL3/FOXO1/LGMN/PKD2/MT1F/FOSB/ADCY7/MEF2C/AQP1/PPIF/TSPO/FABP4/EIF4A3/MT1X/SERPINF1/CEBPA/AIFM1/ID2/TFR2/MT1M/SLC12A2/NQO1/MT1G/ANK3/SLC40A1/CLDN1/HMOX1/MT1A/JUND/ALOX5AP/BNIP3/CDH1/HSPA5/TF/FOS/FBP1	46
GO:0050727	regulation of inflammatory response	75/1976	425/18866	4.14233e-06	7.54443e-05	5.25047e-05	RORA/PPARA/MGLL/PSMA6/CASP1/FCER1G/RPS19/HLA-DRB1/NR1H3/PSMA1/LPCAT3/AGT/CASP4/VAMP8/CLEC7A/PSMB4/ETS1/GPX1/PLA2G7/BCL6/NFKBIZ/EDNRB/NR1D1/AOAH/GRN/ADCY7/SLAMF8/TLR2/GPSM3/TEK/IL33/KLKB1/FABP4/ABR/MYD88/PTGIS/GSTP1/CD47/SERPINF1/CCL5/ESR1/CEBPA/SLC7A2/F2/NFKBIA/C3/CST7/GPRC5B/SIGLEC10/FEM1A/PROC/FOXF1/CREB3L3/S100A8/AHSG/NUPR1/FNDC4/PLA2G2A/NR1H4/AGTR1/APOD/STAT3/CEBPB/IGF1/CD81/APOE/F12/S100A12/…	75
GO:0071456	cellular response to hypoxia	44/1976	208/18866	4.16679e-06	7.5607e-05	5.2618e-05	HIPK2/RORA/AQP3/PSMA6/CREBBP/PSMC2/PSMA7/RPS27A/FOXO3/PSMA1/PSMB9/PSMD8/PSMC4/PGK1/PSME1/PSMA5/PSMB8/PPARGC1A/PSMB4/HIF1A/PSMA3/PSMF1/PSMC3/PSMD2/AQP1/RBPJ/PSMB5/PTGIS/ARNT/PINK1/PSMA4/PTEN/TWIST1/PSME2/STC1/HMOX1/EGR1/TMBIM6/ENO1/BNIP3/PCK1/ICAM1/MYC/FABP1	44
GO:0106106	cold-induced thermogenesis	34/1976	144/18866	4.18811e-06	7.5607e-05	5.2618e-05	SLC25A44/STK11/NR1H3/GNAS/KDM6B/ADRB2/GADD45G/PER2/PPARGC1A/ADIPOR1/LGR4/CD36/NR1D1/PLAC8/GATM/CXCR4/GRB10/RBPJ/FABP4/GJA1/G0S2/CPT2/UCP2/PGAM5/STAT6/TRPM8/LCN2/ACSL1/CEBPB/HADH/PEMT/LEPR/ACOT13/ALDH1A1	34
GO:0120161	regulation of cold-induced thermogenesis	34/1976	144/18866	4.18811e-06	7.5607e-05	5.2618e-05	SLC25A44/STK11/NR1H3/GNAS/KDM6B/ADRB2/GADD45G/PER2/PPARGC1A/ADIPOR1/LGR4/CD36/NR1D1/PLAC8/GATM/CXCR4/GRB10/RBPJ/FABP4/GJA1/G0S2/CPT2/UCP2/PGAM5/STAT6/TRPM8/LCN2/ACSL1/CEBPB/HADH/PEMT/LEPR/ACOT13/ALDH1A1	34
GO:0070374	positive regulation of ERK1 and ERK2 cascade	45/1976	215/18866	4.38051e-06	7.88492e-05	5.48744e-05	ADRA1A/PDE8A/SERPINF2/CRKL/HLA-DRB1/RAPGEF2/THPO/NPTN/CD74/GPNMB/CSF1R/SLC30A10/PDGFA/NRP1/GNAI2/ARRB1/CD36/CCL20/NOTCH2/TEK/NPNT/PDGFRA/CD44/CCL19/CCL5/CCL16/CCL2/CCL21/RIPK2/GPR183/CCL18/PTEN/FGF23/HMGB1/FGFR2/MARCO/CCL8/PLA2G2A/C5AR1/APOE/FGA/ICAM1/CHI3L1/FGB/FGG	45
GO:0043200	response to amino acid	29/1976	114/18866	4.40039e-06	7.89762e-05	5.49627e-05	RRAGA/UBR2/CRLS1/CAPN2/SH3BP4/PPARGC1A/RHOA/COL1A2/PDGFRA/COL3A1/GSTP1/COL5A2/MMP2/AIFM1/COL4A1/SLC1A2/GSS/TMBIM6/TOMM20/COL1A1/ARG1/CPS1/PCK1/CEBPB/PEMT/ICAM1/CDO1/XBP1/ASS1	29
GO:0051017	actin filament bundle assembly	36/1976	157/18866	4.54911e-06	8.1172e-05	5.64909e-05	PHLDB2/PIK3R1/SERPINF2/VIL1/SORBS1/RAC1/PDXP/NEDD9/EPS8/LIMA1/ITGB1BP1/NF2/FAM171A1/MARCKS/NRP1/GPR65/CGNL1/MYO1B/ADD3/TGFB3/RHOA/ARRB1/ITGB5/TPM1/PAK2/MKKS/CD47/EZR/S100A10/LCP1/ARHGEF18/LIMK1/PFN2/PDLIM1/PFN1/APOA1	36
GO:0098739	import across plasma membrane	36/1976	157/18866	4.54911e-06	8.1172e-05	5.64909e-05	SLC46A1/IRS2/ABCC9/SLC43A1/SLC6A1/SLC5A3/SLC47A1/SLC16A2/ISCU/AGT/PRNP/ARL6IP1/SLC1A3/PER2/FOLR2/ARL6IP5/SLC1A1/SLC27A5/ITGB1/SLC12A7/SLC39A14/TRPV1/KCNJ16/SLC15A1/SLC1A4/SLC7A2/SLC12A2/SLC9A3R1/ATP1B1/SLC1A2/ACSL5/ATP2B4/SLC2A3/SLC30A1/RGS2/SLC5A6	36
GO:0035592	establishment of protein localization to extracellular region	80/1976	463/18866	4.59002e-06	8.16653e-05	5.68342e-05	RPH3AL/SORL1/EXPH5/NADK/RAB10/IRS1/IRS2/CANX/HLA-DRB1/GLUD1/NR1H3/PHPT1/STEAP3/SRGN/AGT/GPLD1/DNAJC1/RAC1/PDIA4/PER2/GNPTAB/PAM/VSNL1/TGFB2/IDH2/TLR1/HIF1A/LGR4/TGFB3/ARRB1/NR1D1/GPAM/RHBDF2/ACSL4/TLR2/NDUFAF2/ABAT/SLC25A6/BTN3A1/PSAP/IL33/LTBP2/FAM3B/MTTP/GJA1/LCP2/GPI/PAFAH1B1/EZR/CCL5/IL1RN/CFTR/MYH10/RAB11FIP1/PPP3CB/TCIRG1/SLC12A2/ARL4D/ABCG1/MIA3/ANO1/HMGB1/FOXA2/S100A13/NR0B2/SLC16A1/CYP51…	80
GO:0051222	positive regulation of protein transport	65/1976	354/18866	4.70469e-06	8.34642e-05	5.80861e-05	RPH3AL/SORL1/PRKACA/EXPH5/NADK/UBL5/PIK3R1/SEC16A/PDCD5/IRS2/HLA-DRB1/YWHAB/GLUD1/TM9SF4/YWHAH/PHPT1/TSG101/EDEM2/VAMP2/GPLD1/PRNP/RAC1/YWHAZ/ITGB1BP1/HCLS1/EDEM1/VSNL1/TGFB2/HIF1A/TGFB3/ARRB1/ACSL4/TLR2/ABAT/HUWE1/ABLIM3/ANP32B/IL33/GJA1/RAC2/GPI/GZMB/ITGB2/EZR/CFTR/PINK1/MYH10/ITGAM/PPP3CB/VPS28/ABCG1/MYO1C/ANO1/ANK3/YWHAG/NR0B2/NR1H4/IGF1/CD81/FGA/CD14/FGB/CDH1/XBP1/FGG	65
GO:0033700	phospholipid efflux	8/1976	12/18866	4.79909e-06	8.48942e-05	5.90813e-05	APOA5/ABCA1/ABCG1/APOE/APOC3/APOA1/APOA2/APOC1	8
GO:0050764	regulation of phagocytosis	26/1976	97/18866	4.83984e-06	8.5126e-05	5.92426e-05	CAMK1D/FCER1G/ITGAV/CLEC7A/NCKAP1L/RAB31/SNX3/CD36/TLR2/CD300A/ABR/CD47/CSK/IL2RG/CCL2/C3/PTEN/C4BPB/HMGB1/C2/C4BPA/AHSG/LMAN2/APOA1/APOA2/MBL2	26
GO:0071674	mononuclear cell migration	26/1976	97/18866	4.83984e-06	8.5126e-05	5.92426e-05	IL6R/RPS19/LGALS3/CSF1R/C3AR1/PLA2G7/LGMN/CCL20/SLAMF8/PECAM1/CD47/CCL19/CCL5/CCL16/CCL2/CCL21/CXCL10/CCL18/HMGB1/RARRES2/PLG/CCL8/CXCL12/C5AR1/S100A12/SERPINE1	26
GO:0002181	cytoplasmic translation	27/1976	103/18866	5.06703e-06	8.86154e-05	6.16711e-05	EIF4G1/RPL24/RPL10A/RPL31/RPL35A/RPSA/RWDD1/RPS29/EIF3K/EIF3M/RPL15/RPL17/RPS21/RPL6/EIF4A2/CNBP/RPL38/RPL22L1/DENR/EIF4B/RPL18/RPL13A/EIF3D/RPL8/EIF3H/EIF5/EIF2S3	27
GO:0070498	interleukin-1-mediated signaling pathway	27/1976	103/18866	5.06703e-06	8.86154e-05	6.16711e-05	PSMA6/PSMC2/PSMA7/RPS27A/PSMA1/PSMB9/PSMD8/PSMC4/PSME1/UBE2N/PSMA5/PSMB8/PSMB4/PSMA3/PSMF1/PSMC3/PSMD2/IL1RAP/MYD88/PSMB5/IL1RN/SQSTM1/RIPK2/NFKBIA/PSMA4/PSME2/EGR1	27
GO:1903901	negative regulation of viral life cycle	24/1976	86/18866	5.19521e-06	9.05059e-05	6.29868e-05	TRIM25/PROX1/ISG20/IFI16/OAS2/SNX3/APOBEC3G/CCNK/IFIT5/OAS3/MX1/OAS1/CCL5/SRPK1/APOBEC3D/IFITM1/OASL/ISG15/IFIT1/TRIM8/CCL8/FCN3/SLPI/APCS	24
GO:0006165	nucleoside diphosphate phosphorylation	32/1976	133/18866	5.20453e-06	9.05059e-05	6.29868e-05	MLXIPL/PPARA/FOXK1/DHTKD1/INSR/HKDC1/PKLR/GCKR/ENTPD5/PGK1/NUP205/PPARGC1A/HIF1A/PGM1/HK1/OGDHL/PFKP/ALDOC/ARNT/GPI/NUP214/ALDOA/NME4/NUPR1/HK2/ENO3/ALDOB/ENO1/STAT3/IGF1/PFKFB3/FBP1	32
GO:0048863	stem cell differentiation	52/1976	264/18866	5.3717e-06	9.31497e-05	6.48267e-05	FOXA1/SEMA4G/SETD1A/PSMA6/PSMC2/ZNF281/PSMA7/NSUN2/CBFB/METTL5/PSMA1/PSMB9/PSMD8/PSMC4/PSME1/PSMA5/PSMB8/BCHE/PSMB4/JARID2/TGFB2/NRP1/HIF1A/PSMA3/WNT3/PSMF1/PSMC3/EDNRB/LMO2/PSMD2/MEF2C/EPCAM/RBPJ/PDGFRA/HNRNPU/PSMB5/LRP6/SOX9/ZEB2/ESR1/LBH/PSMA4/HSPA9/RUNX1/TWIST1/PSME2/ASCL1/CORO1C/XRCC5/FGFR2/SEMA4D/STAT3	52
GO:1904951	positive regulation of establishment of protein localization	67/1976	370/18866	5.49933e-06	9.50952e-05	6.61806e-05	RPH3AL/SORL1/PRKACA/EXPH5/NADK/UBL5/PIK3R1/SEC16A/PDCD5/CCT8/IRS2/HLA-DRB1/YWHAB/GLUD1/TM9SF4/YWHAH/PHPT1/TSG101/EDEM2/VAMP2/GPLD1/PRNP/RAC1/YWHAZ/ITGB1BP1/HCLS1/EDEM1/VSNL1/TGFB2/HIF1A/TGFB3/ARRB1/ACSL4/TLR2/ABAT/HUWE1/ABLIM3/ANP32B/IL33/GJA1/RAC2/GPI/GZMB/ITGB2/EZR/CFTR/PINK1/MYH10/ITGAM/PPP3CB/VPS28/ABCG1/MYO1C/ANO1/ANK3/YWHAG/NR0B2/NR1H4/CCT3/IGF1/CD81/FGA/CD14/FGB/CDH1/XBP1/FGG	67
GO:0072001	renal system development	56/1976	292/18866	5.54861e-06	9.56785e-05	6.65866e-05	IL6R/ZBTB16/MPST/DCN/KLF15/NID1/MME/PROX1/MPV17/STAT1/SEC61A1/AGT/IQGAP1/MTSS1/NDUFS6/GPC3/SPRY1/PDGFA/TGFB2/AKR1B1/NRP1/FSTL3/ACTA2/COL4A4/LGR4/PKD2/ID3/FADD/BAX/MEF2C/NOTCH2/ARID5B/EPCAM/PECAM1/TEK/NPNT/PDGFRA/SOX9/SERPINF1/CA2/PROM1/MAGED1/COL4A1/CYP4A11/ID2/BASP1/FGFR2/FOXF1/EGR1/RGN/SDC1/AGTR1/ADAMTS1/CAT/MYC/ASS1	56
GO:1903708	positive regulation of hemopoiesis	43/1976	204/18866	5.86754e-06	0.000100895	7.02172e-05	ZBTB16/ATP11C/HLA-DRB1/FOXO3/CBFB/STAT1/THPO/CD74/TYROBP/GNAS/ACVR1B/TRIB1/LILRB4/HCLS1/CD86/TGFBR2/ETS1/NCKAP1L/HIF1A/BCL6/NFKBIZ/RHOA/FADD/NOTCH2/AXL/EVI2B/TESC/HMGB2/ARNT/CCL19/CA2/ID2/RIPK2/SASH3/RUNX1/LILRB2/HMGB1/ISG15/VNN1/STAT3/PCK1/XBP1/FOS	43
GO:0010544	negative regulation of platelet activation	10/1976	19/18866	5.88753e-06	0.000100957	7.02602e-05	SH2B3/PDGFA/ABAT/SERPINE2/CEACAM1/PDGFRA/F2/CD9/APOE/FGG	10
GO:0030316	osteoclast differentiation	26/1976	98/18866	5.93814e-06	0.000101542	7.06674e-05	FAM20C/PIK3R1/FCER1G/TYROBP/GNAS/ANXA2/LILRB4/CSF1R/TOB2/GPR137B/GPC3/SNX10/OSTM1/FSTL3/MITF/NOTCH2/MAFB/PAFAH1B1/CA2/RASSF2/GPR183/TCIRG1/CEBPB/CD81/TF/FOS	26
GO:0000096	sulfur amino acid metabolic process	15/1976	40/18866	5.98558e-06	0.000101603	7.07094e-05	MPST/CBS/AHCY/GNMT/MAT1A/CSAD/SMS/MTHFD1/ADI1/BHMT2/CPS1/AGXT/BHMT/CDO1/CTH	15
GO:0022408	negative regulation of cell-cell adhesion	41/1976	191/18866	5.98724e-06	0.000101603	7.07094e-05	PPARA/RC3H1/HLA-DRB1/CBFB/CD74/LGALS3/PRNP/GPNMB/TNFRSF21/NF2/CD86/SH2B3/BCL6/ABAT/SPINT2/DUSP3/EPCAM/SERPINE2/CD300A/VSIG4/CEACAM1/DTX1/FXYD5/PTPN6/IL1RN/CCL21/EPB41L5/RUNX1/MIA3/VTCN1/LILRB2/CD9/HMGB1/PLG/ARG1/CXCL12/CEBPB/CDH1/APOA1/FGG/ASS1	41
GO:0006956	complement activation	39/1976	178/18866	5.99118e-06	0.000101603	7.07094e-05	C1QB/C1QC/IGLV3-21/C1RL/CD59/COLEC11/CPN2/C3AR1/CPN1/C1QA/MFAP4/C7/PROS1/VSIG4/F2/C1R/C3/CD5L/C5/C8B/C6/C4BPB/C2/SERPING1/CFHR5/C4BPA/MASP2/CFHR2/FCN3/C8A/CPB2/CFI/C5AR1/CD81/C9/APCS/MBL2/CFB/CFH	39
GO:1903409	reactive oxygen species biosynthetic process	31/1976	128/18866	6.28589e-06	0.000106308	7.39838e-05	RORA/INSR/SLC5A3/FOXO3/AGT/RAC1/GCHFR/SLC30A10/SPR/CLEC7A/TRPV1/CYP1A2/MAOB/RHOA/PKD2/AGXT2/CD36/TSPO/PTGIS/CD47/CYP1B1/ITGB2/SLC7A2/NQO1/GCH1/MPV17L/RGN/STAT3/ATP2B4/ICAM1/ASS1	31
GO:0036294	cellular response to decreased oxygen levels	45/1976	218/18866	6.41773e-06	0.000107836	7.50473e-05	HIPK2/RORA/AQP3/PSMA6/CREBBP/PSMC2/PSMA7/RPS27A/FOXO3/PSMA1/PSMB9/PSMD8/PSMC4/PGK1/PSME1/PSMA5/PSMB8/PPARGC1A/PSMB4/HIF1A/PSMA3/PSMF1/PSMC3/PSMD2/AQP1/RBPJ/PSMB5/PTGIS/ARNT/PINK1/AIFM1/PSMA4/PTEN/TWIST1/PSME2/STC1/HMOX1/EGR1/TMBIM6/ENO1/BNIP3/PCK1/ICAM1/MYC/FABP1	45
GO:0055072	iron ion homeostasis	24/1976	87/18866	6.46885e-06	0.000107836	7.50473e-05	ATP6V1G1/SLC46A1/ISCU/STEAP3/NUBP1/B2M/EIF2AK1/HAMP/TMPRSS6/SLC39A14/HIF1A/CYBRD1/STEAP4/PICALM/TFR2/HPX/SLC40A1/SLC25A37/LCN2/HMOX1/ACO1/MYC/TF/CP	24
GO:0060218	hematopoietic stem cell differentiation	24/1976	87/18866	6.46885e-06	0.000107836	7.50473e-05	SETD1A/PSMA6/PSMC2/PSMA7/CBFB/PSMA1/PSMB9/PSMD8/PSMC4/PSME1/PSMA5/PSMB8/PSMB4/PSMA3/PSMF1/PSMC3/LMO2/PSMD2/PSMB5/PSMA4/HSPA9/RUNX1/PSME2/XRCC5	24
GO:0097581	lamellipodium organization	24/1976	87/18866	6.46885e-06	0.000107836	7.50473e-05	VAV2/VIL1/AUTS2/ABI1/RAC1/ARPC5/VCL/SNX2/ABLIM1/CYFIP1/ITGB1/ARHGEF6/NCKAP1/ACTR2/KANK1/ACTR3/ENPP2/ABLIM3/CD44/ARPC2/RAC2/NCK2/CORO1C/HRG	24
GO:0006735	NADH regeneration	12/1976	27/18866	6.49888e-06	0.000107836	7.50473e-05	FOXK1/PKLR/PGK1/HK1/PFKP/ALDOC/GPI/ALDOA/HK2/ENO3/ALDOB/ENO1	12
GO:0061621	canonical glycolysis	12/1976	27/18866	6.49888e-06	0.000107836	7.50473e-05	FOXK1/PKLR/PGK1/HK1/PFKP/ALDOC/GPI/ALDOA/HK2/ENO3/ALDOB/ENO1	12
GO:0061718	glucose catabolic process to pyruvate	12/1976	27/18866	6.49888e-06	0.000107836	7.50473e-05	FOXK1/PKLR/PGK1/HK1/PFKP/ALDOC/GPI/ALDOA/HK2/ENO3/ALDOB/ENO1	12
GO:0046939	nucleotide phosphorylation	32/1976	135/18866	7.27328e-06	0.000120361	8.37641e-05	MLXIPL/PPARA/FOXK1/DHTKD1/INSR/HKDC1/PKLR/GCKR/ENTPD5/PGK1/NUP205/PPARGC1A/HIF1A/PGM1/HK1/OGDHL/PFKP/ALDOC/ARNT/GPI/NUP214/ALDOA/NME4/NUPR1/HK2/ENO3/ALDOB/ENO1/STAT3/IGF1/PFKFB3/FBP1	32
GO:0009306	protein secretion	79/1976	462/18866	7.80561e-06	0.000128824	8.96538e-05	RPH3AL/SORL1/EXPH5/NADK/RAB10/IRS1/IRS2/CANX/HLA-DRB1/GLUD1/NR1H3/PHPT1/STEAP3/SRGN/AGT/GPLD1/DNAJC1/RAC1/PDIA4/PER2/GNPTAB/PAM/VSNL1/TGFB2/IDH2/TLR1/HIF1A/LGR4/TGFB3/ARRB1/NR1D1/GPAM/RHBDF2/ACSL4/TLR2/NDUFAF2/ABAT/SLC25A6/BTN3A1/PSAP/IL33/LTBP2/FAM3B/MTTP/GJA1/LCP2/GPI/PAFAH1B1/EZR/CCL5/IL1RN/CFTR/MYH10/RAB11FIP1/PPP3CB/TCIRG1/SLC12A2/ARL4D/ABCG1/MIA3/ANO1/HMGB1/FOXA2/S100A13/NR0B2/SLC16A1/CYP51…	79
GO:0090130	tissue migration	67/1976	374/18866	7.9672e-06	0.000131139	9.12652e-05	EMP2/DCN/PROX1/VIL1/PRCP/AGT/GPLD1/EPHB4/ROBO1/PBLD/ITGB1BP1/CLEC14A/ITGB1/ADIPOR1/MCC/TGFBR2/AMOTL1/ETS1/GPX1/RRAS/TGFB2/NRP1/KANK1/ENPP2/HIF1A/ACTA2/RHOA/LGMN/GRN/HDAC6/MEF2C/HYAL1/PECAM1/TEK/ANXA3/CEACAM1/PTPRM/SPARC/SOX9/ZEB2/GPI/SERPINF1/SRPX2/CYP1B1/ITGB2/RAB25/EPB41L5/PTEN/MIA3/ADAMTS9/PLK2/STC1/HMGB1/CORO1C/RHOB/FOXF1/HMOX1/RIN2/PFN2/HRG/ATP2B4/EFNA1/PFN1/MYH9/APOE/GADD45A/APOA1	67
GO:0046365	monosaccharide catabolic process	20/1976	66/18866	8.05896e-06	0.000132296	9.207e-05	FOXK1/SORD/PKLR/GLYCTK/PGK1/KHK/PGM1/HK1/GALT/PFKP/ALDOC/GPI/ALDOA/CRYL1/HK2/ENO3/ALDOB/ENO1/DCXR/ALDH1A1	20
GO:0071692	protein localization to extracellular region	80/1976	470/18866	8.15805e-06	0.000133566	9.29542e-05	RPH3AL/SORL1/EXPH5/NADK/RAB10/IRS1/IRS2/CANX/HLA-DRB1/GLUD1/NR1H3/PHPT1/STEAP3/SRGN/AGT/GPLD1/DNAJC1/RAC1/PDIA4/PER2/GNPTAB/PAM/VSNL1/TGFB2/IDH2/TLR1/HIF1A/LGR4/TGFB3/ARRB1/NR1D1/GPAM/RHBDF2/ACSL4/TLR2/NDUFAF2/ABAT/SLC25A6/BTN3A1/PSAP/IL33/LTBP2/FAM3B/MTTP/GJA1/LCP2/GPI/PAFAH1B1/EZR/CCL5/IL1RN/CFTR/MYH10/RAB11FIP1/PPP3CB/TCIRG1/SLC12A2/ARL4D/ABCG1/MIA3/ANO1/HMGB1/FOXA2/S100A13/NR0B2/SLC16A1/CYP51…	80
GO:1901654	response to ketone	42/1976	200/18866	8.25789e-06	0.000134842	9.38423e-05	AR/KLF9/KIF1B/UBE3A/WBP2/RWDD1/NR1H3/FOXO3/PARP1/DCPS/SRD5A1/RPL27/TGFB2/AKR1B1/SPP1/FOXO1/MAOB/TGFB3/GNG2/FOSB/TLR2/PCK2/AQP1/ADCY3/ERRFI1/TSPO/SERPINF1/CCL19/CCL21/CFTR/AIFM1/CDKN1A/GJB2/CLDN1/CCND1/ARG1/CPS1/PCK1/ICAM1/TXNIP/FOS/ASS1	42
GO:0061572	actin filament bundle organization	36/1976	161/18866	8.32781e-06	0.000135624	9.43865e-05	PHLDB2/PIK3R1/SERPINF2/VIL1/SORBS1/RAC1/PDXP/NEDD9/EPS8/LIMA1/ITGB1BP1/NF2/FAM171A1/MARCKS/NRP1/GPR65/CGNL1/MYO1B/ADD3/TGFB3/RHOA/ARRB1/ITGB5/TPM1/PAK2/MKKS/CD47/EZR/S100A10/LCP1/ARHGEF18/LIMK1/PFN2/PDLIM1/PFN1/APOA1	36
GO:0006544	glycine metabolic process	9/1976	16/18866	8.58151e-06	0.000139387	9.70053e-05	SHMT2/BAAT/SHMT1/AMT/AGXT2/GLDC/PHGDH/SDS/AGXT	9
GO:0045071	negative regulation of viral genome replication	19/1976	61/18866	8.65872e-06	0.000140271	9.76205e-05	PROX1/ISG20/IFI16/OAS2/APOBEC3G/CCNK/IFIT5/OAS3/MX1/OAS1/CCL5/SRPK1/APOBEC3D/IFITM1/OASL/ISG15/IFIT1/CCL8/SLPI	19
GO:0010743	regulation of macrophage derived foam cell differentiation	13/1976	32/18866	8.95488e-06	0.000144688	0.000100694	PPARA/NR1H3/ITGAV/AGT/PRKCH/ABCA5/ABCA1/CD36/NFKBIA/ABCG1/APOB/PLA2G2A/AGTR1	13
GO:0002698	negative regulation of immune effector process	30/1976	124/18866	9.0086e-06	0.000145175	0.000101033	NPLOC4/RC3H1/RPS19/LGALS3/CD59/TGFB2/BCL6/TGFB3/GRN/SLAMF8/MICB/CD300A/VSIG4/IL33/CEACAM1/ABR/CD47/PTPN6/PPP3CB/C4BPB/SERPING1/FOXF1/C4BPA/HTRA1/HMOX1/HLA-A/TMBIM6/ARG1/APOA1/APOA2	30
GO:0060326	cell chemotaxis	58/1976	311/18866	9.25642e-06	0.000148779	0.000103542	IL6R/CAMK1D/FCER1G/RPS19/CRKL/CXCL2/CD74/LGALS3/RAC1/CSF1R/CXCL6/C3AR1/PLA2G7/CXCL16/TGFB2/NRP1/NCKAP1L/LGMN/EDNRB/CXCR6/CCL20/SLAMF8/GPSM3/CXCR4/PDGFRA/GSTP1/HMGB2/RAC2/CCL19/ITGB2/CCL5/CCL16/CCL2/CCL21/HSD3B7/GPR183/CXCL10/CCL18/SLC12A2/CXCL1/C5/PDE4B/HMGB1/CXCL9/RARRES2/S100A8/ITGA9/CCL8/JAM3/CH25H/CXCL12/C5AR1/AGTR1/HRG/S100A12/S100A9/LBP/SERPINE1	58
GO:1902105	regulation of leukocyte differentiation	55/1976	290/18866	9.41763e-06	0.000150743	0.000104908	ZBTB16/ATP11C/PIK3R1/RC3H1/HLA-DRB1/CBFB/CD74/TYROBP/GNAS/C1QC/TRIB1/LILRB4/FBXO7/HCLS1/TOB2/GPR137B/CD86/HLA-DOA/TGFBR2/FSTL3/MITF/NCKAP1L/BCL6/NFKBIZ/RHOA/FADD/PRDM1/SLAMF8/NOTCH2/AXL/EVI2B/CEACAM1/MAFB/DTX1/TESC/CCL19/PTPN6/CA2/TMEM176B/ID2/RASSF2/RIPK2/SASH3/IRF7/RUNX1/LILRB2/HMGB1/VNN1/TMEM176A/PCK1/CEBPB/MYC/XBP1/APCS/FOS	55
GO:0001822	kidney development	54/1976	283/18866	9.42753e-06	0.000150743	0.000104908	IL6R/ZBTB16/MPST/DCN/KLF15/NID1/MME/PROX1/MPV17/STAT1/SEC61A1/AGT/IQGAP1/MTSS1/NDUFS6/GPC3/SPRY1/PDGFA/TGFB2/AKR1B1/NRP1/FSTL3/ACTA2/COL4A4/LGR4/PKD2/ID3/FADD/BAX/MEF2C/NOTCH2/ARID5B/EPCAM/PECAM1/TEK/NPNT/PDGFRA/SOX9/SERPINF1/CA2/PROM1/MAGED1/CYP4A11/ID2/BASP1/FGFR2/EGR1/RGN/SDC1/AGTR1/ADAMTS1/CAT/MYC/ASS1	54
GO:0071453	cellular response to oxygen levels	47/1976	235/18866	9.81094e-06	0.000156467	0.000108892	HIPK2/RORA/ATP6V1G1/AQP3/PSMA6/CREBBP/PSMC2/PSMA7/RPS27A/FOXO3/PSMA1/PSMB9/PSMD8/PSMC4/PGK1/PSME1/PSMA5/PSMB8/PPARGC1A/PSMB4/FOXO1/HIF1A/PSMA3/PSMF1/PSMC3/PSMD2/AQP1/RBPJ/PSMB5/PTGIS/ARNT/PINK1/AIFM1/PSMA4/PTEN/TWIST1/PSME2/STC1/HMOX1/EGR1/TMBIM6/ENO1/BNIP3/PCK1/ICAM1/MYC/FABP1	47
GO:0006865	amino acid transport	35/1976	156/18866	1.0218e-05	0.000162537	0.000113116	SLC25A44/SLC43A1/SLC6A1/SLC47A1/SLC16A2/VAMP2/AGT/SLC38A3/ARL6IP1/SLC1A3/SLC25A18/SLC38A4/PER2/ARL6IP5/SLC1A1/ITGB1/TRPV1/SLC7A7/GLS/SLC25A38/ABAT/SFXN5/SLC38A2/KMO/GJA1/GLS2/SLC25A13/SLC1A4/SLC7A2/SLC12A2/SLC9A3R1/SLC6A12/SLC1A2/ARG1/RGS2	35
GO:0061620	glycolytic process through glucose-6-phosphate	12/1976	28/18866	1.02901e-05	0.000163262	0.000113621	FOXK1/PKLR/PGK1/HK1/PFKP/ALDOC/GPI/ALDOA/HK2/ENO3/ALDOB/ENO1	12
GO:0001667	ameboidal-type cell migration	81/1976	481/18866	1.07876e-05	0.000170715	0.000118808	EMP2/SEMA4G/DCN/PROX1/VIL1/PRCP/AGT/GPLD1/EPHB4/ACVR1B/ROBO1/IQGAP1/ARHGDIB/PBLD/ITGB1BP1/CLEC14A/PDXDC1/ITGB1/GPC3/ADIPOR1/MCC/TGFBR2/AMOTL1/ETS1/GPX1/RRAS/TGFB2/NRP1/KANK1/ENPP2/HIF1A/RHOA/LGMN/EDNRB/GRN/HDAC6/MEF2C/HYAL1/ARID5B/PECAM1/TEK/ANXA3/CEACAM1/PTPRM/ZFAND5/SPARC/GJA1/SOX9/ZEB2/GPI/SERPINF1/SRPX2/CYP1B1/PAFAH1B1/ITGB2/RAB25/CAP1/EPB41L5/PTEN/MIA3/TWIST1/ADAMTS9/PLK2/STC1/HMGB1/CORO1C/T…	81
GO:0051004	regulation of lipoprotein lipase activity	11/1976	24/18866	1.10491e-05	0.000174406	0.000121376	FURIN/NR1H3/SORT1/APOA5/PCSK6/LIPC/ANGPTL3/APOC3/APOA1/ANGPTL4/APOC1	11
GO:0055081	anion homeostasis	19/1976	62/18866	1.12681e-05	0.000177407	0.000123465	MLXIPL/DGAT2/ENPP1/SLC12A7/ABCA1/LIPG/GLS/GPAM/SLC12A2/FGF23/ABCG1/SLC9A3R1/ANGPTL3/CPS1/NR1H4/APOE/OTC/XBP1/APOA1	19
GO:0034370	triglyceride-rich lipoprotein particle remodeling	8/1976	13/18866	1.1326e-05	0.000177865	0.000123783	LCAT/APOA5/LIPC/APOB/APOE/APOC3/APOA1/APOA2	8
GO:0007565	female pregnancy	41/1976	196/18866	1.16153e-05	0.000181944	0.000126622	RXRA/AR/EMP2/CAPN2/AGT/SLC38A3/ACVR1B/PZP/ARHGDIB/EPN1/PAM/TGFBR2/ETS1/CST3/AKR1B1/SPP1/TGFB3/FOSB/PRDM1/ACSL4/SLC38A2/IGFBP2/MMP7/PTGIS/GJA1/CTSB/DAZAP1/ESR1/MMP2/TPPP3/DDR1/STC1/GJB2/TIMP1/AMBP/ADM/ARG1/BSG/FBLN1/RGS2/FOS	41
GO:0110053	regulation of actin filament organization	53/1976	278/18866	1.16502e-05	0.000182027	0.00012668	IQGAP2/PHLDB2/PIK3R1/SERPINF2/GMFG/TMOD3/VIL1/RAC1/ARPC5/PDXP/EPS8/LIMA1/ITGB1BP1/HCLS1/CAPZA1/NF2/CYFIP1/NCKAP1/ARPC1B/ACTR2/NRP1/KANK1/GPR65/ACTR3/CGNL1/NCKAP1L/ADD3/TGFB3/RHOA/WDR1/TPM1/PAK2/MKKS/DBN1/CD47/ARPC2/NCK2/ARPC1A/CCL21/S100A10/FCHSD2/CAPG/MYO1C/ARHGEF18/COTL1/LIMK1/PFN2/CFL2/CDC42EP4/CXCL12/PFN1/ICAM1/APOA1	53
GO:0005977	glycogen metabolic process	21/1976	73/18866	1.18812e-05	0.000185166	0.000128865	PPP1R1A/GYG2/INSR/IRS1/IRS2/GYG1/GCGR/PHKA2/SORBS1/KHK/ENPP1/G6PC/PER2/GNMT/PGM1/NR1D1/GYS2/GBE1/IGF1/LEPR/PPP1R3C	21
GO:0046487	glyoxylate metabolic process	7/1976	10/18866	1.23362e-05	0.000191771	0.000133461	ALDH4A1/IDH2/AGXT2/GRHPR/PRODH2/IDH1/AGXT	7
GO:0006826	iron ion transport	22/1976	79/18866	1.31555e-05	0.000203687	0.000141754	ATP6V1G1/SLC46A1/ATP6V1E1/ISCU/STEAP3/ATP6V1F/PGRMC2/B2M/HAMP/SLC39A14/ATP6V0B/TFR2/ATP6V0E1/TCIRG1/ATP6V1D/HPX/SLC40A1/SLC25A37/LCN2/HRG/TF/CP	22
GO:0010631	epithelial cell migration	65/1976	365/18866	1.31689e-05	0.000203687	0.000141754	EMP2/DCN/PROX1/VIL1/PRCP/AGT/GPLD1/EPHB4/ROBO1/PBLD/ITGB1BP1/CLEC14A/ITGB1/ADIPOR1/MCC/TGFBR2/AMOTL1/ETS1/GPX1/RRAS/TGFB2/NRP1/KANK1/ENPP2/HIF1A/RHOA/LGMN/GRN/HDAC6/MEF2C/HYAL1/PECAM1/TEK/ANXA3/CEACAM1/PTPRM/SPARC/SOX9/ZEB2/GPI/SERPINF1/SRPX2/CYP1B1/ITGB2/RAB25/EPB41L5/PTEN/MIA3/ADAMTS9/PLK2/STC1/HMGB1/CORO1C/RHOB/HMOX1/RIN2/PFN2/HRG/ATP2B4/EFNA1/PFN1/MYH9/APOE/GADD45A/APOA1	65
GO:0034381	plasma lipoprotein particle clearance	20/1976	68/18866	1.32521e-05	0.000204461	0.000142293	HDLBP/DGAT2/GPLD1/NPC2/ANXA2/NCEH1/LIPG/CD36/CSK/LIPC/APOM/APOB/HMOX1/NR1H4/APOE/APOC3/APOA1/APOA2/APOC1/APOC4	20
GO:0090090	negative regulation of canonical Wnt signaling pathway	39/1976	184/18866	1.36427e-05	0.000209961	0.000146121	STK11/FZD4/PSMA6/PSMC2/PSMA7/FOXO3/IGFBP4/PSMA1/PSMB9/PSMD8/PSMC4/PSME1/FZD6/PSMA5/PSMB8/GPC3/MCC/PSMB4/UBAC2/HDAC1/FOXO1/PSMA3/PSMF1/PSMC3/PSMD2/IGFBP2/DACT1/PSMB5/LRP6/SOX9/SFRP5/SIAH2/PSMA4/IGFBP1/CDH2/PSME2/SLC9A3R1/EGR1/APOE	39
GO:0034976	response to endoplasmic reticulum stress	55/1976	294/18866	1.42158e-05	0.000218236	0.000151879	TRIM25/EIF4G1/UBE4A/UFC1/PIK3R1/SEC16A/NPLOC4/GRINA/OS9/SYVN1/SERINC3/UBE2G2/CANX/PARP16/PPP2CB/NR1H3/PDIA5/UBXN4/EDEM2/VAPB/BOK/LPCAT3/CDK5RAP3/CASP4/PDIA4/PPP1R15B/EDEM1/UBXN1/ERLIN1/SEC31A/UBAC2/BAX/FAF2/NCK2/CCL2/CFTR/AIFM1/DERL1/IGFBP1/TPP1/SRPX/RNF103/DDX3X/AUP1/CREB3L3/HDGF/NUPR1/TMBIM6/CCND1/TNFRSF10B/CEBPB/PDIA3/HSPA5/XBP1/CTH	55
GO:0046849	bone remodeling	24/1976	91/18866	1.49134e-05	0.000228058	0.000158715	RAC1/ADRB2/CSF1R/GPR137B/SNX10/MITF/SPP1/LGR4/TGFB3/PTH1R/NOTCH2/CTSK/LRP6/GJA1/RAC2/CSK/CA2/RASSF2/TCIRG1/TPP1/LEPR/SPP2/PDK4/TF	24
GO:0006073	cellular glucan metabolic process	21/1976	74/18866	1.49667e-05	0.000228058	0.000158715	PPP1R1A/GYG2/INSR/IRS1/IRS2/GYG1/GCGR/PHKA2/SORBS1/KHK/ENPP1/G6PC/PER2/GNMT/PGM1/NR1D1/GYS2/GBE1/IGF1/LEPR/PPP1R3C	21
GO:0044042	glucan metabolic process	21/1976	74/18866	1.49667e-05	0.000228058	0.000158715	PPP1R1A/GYG2/INSR/IRS1/IRS2/GYG1/GCGR/PHKA2/SORBS1/KHK/ENPP1/G6PC/PER2/GNMT/PGM1/NR1D1/GYS2/GBE1/IGF1/LEPR/PPP1R3C	21
GO:0120162	positive regulation of cold-induced thermogenesis	25/1976	97/18866	1.54057e-05	0.000234167	0.000162966	GNAS/KDM6B/ADRB2/GADD45G/PER2/PPARGC1A/ADIPOR1/CD36/PLAC8/GATM/CXCR4/GRB10/FABP4/GJA1/G0S2/CPT2/UCP2/STAT6/TRPM8/LCN2/ACSL1/CEBPB/HADH/PEMT/LEPR	25
GO:0010742	macrophage derived foam cell differentiation	14/1976	38/18866	1.54896e-05	0.000234284	0.000163048	PPARA/NR1H3/ITGAV/STAT1/AGT/PRKCH/ABCA5/ABCA1/CD36/NFKBIA/ABCG1/APOB/PLA2G2A/AGTR1	14
GO:0090077	foam cell differentiation	14/1976	38/18866	1.54896e-05	0.000234284	0.000163048	PPARA/NR1H3/ITGAV/STAT1/AGT/PRKCH/ABCA5/ABCA1/CD36/NFKBIA/ABCG1/APOB/PLA2G2A/AGTR1	14
GO:0050777	negative regulation of immune response	35/1976	159/18866	1.58295e-05	0.000237957	0.000165604	RC3H1/RPS19/HLA-DRB1/NR1H3/PSMA1/LGALS3/IFI16/CD59/PSMB4/GPX1/TGFB2/BCL6/TGFB3/GRN/SLAMF8/CD300A/VSIG4/IL33/CEACAM1/ABR/COL3A1/PTPN6/SAMSN1/PPP3CB/STAT6/C4BPB/SERPING1/FOXF1/C4BPA/HMOX1/AMBP/HLA-A/ARG1/APOA1/APOA2	35
GO:0015721	bile acid and bile salt transport	12/1976	29/18866	1.58834e-05	0.000237957	0.000165604	RXRA/SLCO1B3/AQP9/SLCO2B1/SLC27A5/CEACAM1/STARD5/AKR1C1/NR1H4/SLCO1B1/SLC10A1/AKR1C4	12
GO:0061615	glycolytic process through fructose-6-phosphate	12/1976	29/18866	1.58834e-05	0.000237957	0.000165604	FOXK1/PKLR/PGK1/HK1/PFKP/ALDOC/GPI/ALDOA/HK2/ENO3/ALDOB/ENO1	12
GO:0031668	cellular response to extracellular stimulus	49/1976	253/18866	1.5887e-05	0.000237957	0.000165604	ULK1/EIF4G1/PPARA/GABARAPL2/CBS/AQP3/SIK2/ASGR1/VCAM1/FOXO3/DNAJC15/RRAGA/GCGR/USF2/SLC38A3/IFI16/SRD5A1/FOLR2/FOXO1/AXL/ITGA6/SLC38A2/STK24/NUAK2/GSTP1/CD68/AIFM1/GLRX2/FGF23/CDKN1A/MAX/ALB/FOXA2/SLC1A2/MAP1LC3B/PIM1/LCN2/HMOX1/MFSD2A/COL1A1/NR1H4/SIK1/PCK1/ICAM1/GABARAPL1/HSPA5/XBP1/PDK4/FOS	49
GO:0051235	maintenance of location	59/1976	324/18866	1.64314e-05	0.000245514	0.000170863	DIAPH1/PPARA/SORL1/PRKACA/SUN2/ATP7B/OS9/DGAT2/YWHAB/NR1H3/ITGAV/CHERP/FKBP1A/KDELR1/SRGN/ENPP1/INSIG1/DMD/PLIN3/TRPV1/ABCA1/PLA2G4C/PKD2/TXN/CD36/KDELR2/HK1/BAX/TSPO/HNRNPU/DBN1/LCK/GJA1/PAFAH1B1/CCL19/PTPN6/CCL21/PINK1/F2/NFKBIA/GM2A/CXCL10/OSBPL8/C3/ABCG1/ALB/ANK3/CXCL9/AUP1/APOB/LCN2/S100A8/ANGPTL3/HK2/APOE/S100A9/HSPA5/APOA1/APOC4	59
GO:0060263	regulation of respiratory burst	9/1976	17/18866	1.65363e-05	0.000246483	0.000171538	INSR/CAMK1D/RPS19/RAC1/CLEC7A/GRN/SLAMF8/RAC2/LBP	9
GO:0046688	response to copper ion	15/1976	43/18866	1.66356e-05	0.000247364	0.00017215	ATP7B/SORD/MT1B/PRNP/PAM/CYP1A2/MT1F/SOD3/AQP1/MT1X/MT1M/MT1G/S100A13/MT1A/ICAM1	15
GO:2001234	negative regulation of apoptotic signaling pathway	46/1976	233/18866	1.7189e-05	0.000254203	0.00017691	AR/GRINA/IFI6/SYVN1/ITGAV/MAZ/CD74/LGALS3/BOK/GPX1/NRP1/GNAI2/HDAC1/HIF1A/VDAC2/FADD/BAX/NONO/PPIF/ITGA6/GSTP1/CD44/HMGB2/ARHGEF2/PINK1/PTTG1IP/ZMYND11/SIAH2/DDX3X/HMOX1/TMBIM6/VNN1/MPV17L/TNFRSF10B/CXCL12/ENO1/TNFSF10/IGF1/FGA/ICAM1/FGB/SOD2/XBP1/FGG/SERPINE1/CTH	46
GO:0031331	positive regulation of cellular catabolic process	68/1976	390/18866	1.72077e-05	0.000254203	0.00017691	ULK1/MLXIPL/PPARA/FURIN/STK11/DCN/ZYG11B/INSR/RC3H1/IRS1/PSMC2/IRS2/FOXO3/EDEM2/TRIM22/SH3BP4/ENTPD5/PSMC4/GPLD1/ADRB2/RNF128/TRIB1/FBXO7/EDEM1/TOB1/TP53INP2/APOA5/TP53INP1/ECSCR/FOXO1/HIF1A/HDAC6/BAX/HUWE1/DAPK1/IL33/DACT1/POLR2G/ARNT/EZR/OPTN/RNF19A/CEBPA/PINK1/PTTG1IP/RIPK2/PTEN/TWIST1/PLK2/HMGB1/TMEM59/BTG2/HMOX1/AADAC/NNT/TRIM8/PIM2/NUPR1/YTHDF1/HK2/RGN/BNIP3/IGF1/CD81/APOE/FABP1/PFKFB3/APOA1	68
GO:0090132	epithelium migration	65/1976	368/18866	1.72194e-05	0.000254203	0.00017691	EMP2/DCN/PROX1/VIL1/PRCP/AGT/GPLD1/EPHB4/ROBO1/PBLD/ITGB1BP1/CLEC14A/ITGB1/ADIPOR1/MCC/TGFBR2/AMOTL1/ETS1/GPX1/RRAS/TGFB2/NRP1/KANK1/ENPP2/HIF1A/RHOA/LGMN/GRN/HDAC6/MEF2C/HYAL1/PECAM1/TEK/ANXA3/CEACAM1/PTPRM/SPARC/SOX9/ZEB2/GPI/SERPINF1/SRPX2/CYP1B1/ITGB2/RAB25/EPB41L5/PTEN/MIA3/ADAMTS9/PLK2/STC1/HMGB1/CORO1C/RHOB/HMOX1/RIN2/PFN2/HRG/ATP2B4/EFNA1/PFN1/MYH9/APOE/GADD45A/APOA1	65
GO:0006112	energy reserve metabolic process	23/1976	86/18866	1.74425e-05	0.000255657	0.000177922	PPP1R1A/GYG2/INSR/IRS1/IRS2/GYG1/GCGR/PHKA2/GNAS/SORBS1/KHK/ENPP1/G6PC/PER2/GNMT/PGM1/NR1D1/GYS2/GBE1/IGF1/LEPR/MYC/PPP1R3C	23
GO:0034109	homotypic cell-cell adhesion	23/1976	86/18866	1.74425e-05	0.000255657	0.000177922	MYL12A/GNAS/VCL/SH2B3/CLIC1/FIBP/ABAT/DSP/SERPINE2/CEACAM1/PDGFRA/CD99/CCL5/PTPN6/LGALS1/CD9/ANK3/CSRP1/MYL9/MYH9/FGA/FGB/FGG	23
GO:1901532	regulation of hematopoietic progenitor cell differentiation	23/1976	86/18866	1.74425e-05	0.000255657	0.000177922	SETD1A/PSMA6/PSMC2/PSMA7/CBFB/PSMA1/PSMB9/PSMD8/PSMC4/PSME1/PSMA5/PSMB8/PSMB4/PSMA3/PSMF1/PSMC3/LMO2/PSMD2/PSMB5/PSMA4/HSPA9/RUNX1/PSME2	23
GO:0006835	dicarboxylic acid transport	25/1976	98/18866	1.8648e-05	0.000272677	0.000189767	SLC46A1/SLC19A2/SLC13A5/VAMP2/SLC25A30/ARL6IP1/SLC1A3/SLC25A18/PER2/FOLR2/ARL6IP5/SLC1A1/ITGB1/TRPV1/GLS/ABAT/SLC38A2/KMO/GJA1/GLS2/SLC25A13/SLC1A4/SLC12A2/SLC1A2/AGXT	25
GO:1900076	regulation of cellular response to insulin stimulus	21/1976	75/18866	1.87552e-05	0.000273238	0.000190158	SORL1/NUCKS1/PIK3R1/SIK2/IRS1/GRB14/SORBS1/AGT/GPLD1/ENPP1/ADIPOR1/KANK1/GNAI2/GRB10/PRKCB/OSBPL8/MYO1C/AHSG/NR1H4/SOCS3/ECHDC3	21
GO:0090175	regulation of establishment of planar polarity	27/1976	110/18866	1.87751e-05	0.000273238	0.000190158	FZD4/PSMA6/PSMC2/PSMA7/SEC24B/PSMA1/PSMB9/PSMD8/PSMC4/PSME1/RAC1/FZD6/PSMA5/PSMB8/GPC3/PSMB4/PSMA3/PSMF1/RHOA/PSMC3/PSMD2/GPC4/DACT1/PSMB5/PSMA4/PSME2/PFN1	27
GO:0051047	positive regulation of secretion	61/1976	340/18866	1.90319e-05	0.000276321	0.000192303	ITSN1/RPH3AL/SORL1/EXPH5/NADK/IRS2/FCER1G/HLA-DRB1/GLUD1/SLC6A1/PHPT1/TSG101/AGT/SNF8/GPLD1/VPS4B/RAC1/VAMP8/VSNL1/TRPV1/TGFB2/GNAI2/SPP1/HIF1A/TGFB3/ARRB1/EDNRB/LAMP1/ACSL4/TLR2/ABAT/AQP1/CYP4F2/IL33/KMO/GJA1/GPI/ITGB2/EZR/CFTR/PINK1/MYH10/CYP4A11/ITGAM/TFR2/PPP3CB/SLC12A2/ABCG1/ANO1/NR0B2/S100A8/CPB2/NR1H4/CXCL12/SDC1/IGF1/FGA/CD14/FGB/XBP1/FGG	61
GO:0031032	actomyosin structure organization	41/1976	200/18866	1.9268e-05	0.000279091	0.000194231	PHLDB2/PIK3R1/SERPINF2/CNN3/PROX1/TMOD3/SORBS1/RAC1/ITGB1BP1/NF2/FAM171A1/ITGB1/NRP1/GPR65/CGNL1/TGFB3/RHOA/ARRB1/WDR1/MEF2C/ITGB5/TPM1/EPB41L2/PAK2/MKKS/PDGFRA/CD47/S100A10/MYH10/EPB41L5/CSRP1/ARHGEF18/LIMK1/PFN2/CFL2/PDLIM1/CNN2/PFN1/MYH9/CSRP2/APOA1	41
GO:0035633	maintenance of blood-brain barrier	13/1976	34/18866	1.95666e-05	0.000282751	0.000196778	VCL/SLC1A1/DMD/ITGB1/LSR/LAMC1/LAMA2/PECAM1/GJA1/SLC12A2/CLDN1/JAM3/MFSD2A	13
GO:1901342	regulation of vasculature development	75/1976	444/18866	2.02752e-05	0.000292305	0.000203427	IL6R/HIPK2/EMP2/DCN/NFATC3/STAT1/RAPGEF2/AGT/PGK1/GPNMB/TNFRSF12A/EPN1/ITGB1BP1/ITGB1/C3AR1/TGFBR2/ETS1/RRAS/TGFB2/NRP1/ECSCR/ENPP2/HIF1A/RHOA/GRN/F3/HYAL1/AQP1/CXCR4/TEK/PRKCB/ANXA3/CEACAM1/PTPRM/FBLN5/XDH/PTGIS/SPARC/SERPINF1/SRPX2/CYP1B1/ITGB2/HTATIP2/HSPB6/CXCL10/C3/SLC12A2/RUNX1/TWIST1/LRG1/C6/ADAMTS9/PLK2/RHOB/HMOX1/RIN2/ADM/ANGPTL3/PROK2/EGR1/HK2/C5AR1/AGTR1/STAT3/HRG/ATP2B4/EFNA1/ADAMTS1/…	75
GO:0051271	negative regulation of cellular component movement	69/1976	400/18866	2.14706e-05	0.000308681	0.000214824	SEMA4G/PHLDB2/DCN/FOXO3/RAP2A/CD74/DAG1/ROBO1/VCL/ARHGDIB/TRIB1/PBLD/ITGB1BP1/NF2/PPARGC1A/ADIPOR1/MCC/RRAS/NRP1/KANK1/MITF/TP53INP1/IDH2/WNT3/RHOA/SLAMF8/MEF2C/TPM1/SPINT2/DUSP3/CD300A/IL33/PTPRM/STK24/ABR/COL3A1/GSTP1/GJA1/SERPINF1/CYP1B1/CCL2/CCL21/OSBPL8/PTEN/MIA3/C5/SLC9A3R1/ADAMTS9/CD9/STC1/HMGB1/CORO1C/TIMP1/RHOB/IFITM1/HMOX1/PFN2/RGN/SEMA4D/CXCL12/APOD/STAT3/HRG/ATP2B4/FBLN1/APOE/GADD45A/…	69
GO:1903039	positive regulation of leukocyte cell-cell adhesion	46/1976	235/18866	2.15615e-05	0.000308681	0.000214824	ZBTB16/PIK3R1/VCAM1/CBFB/CD74/HLA-DMB/RAC1/LILRB4/CD86/TGFBR2/ETS1/NCKAP1L/HLA-DPB1/BCL6/NFKBIZ/RHOA/GPAM/FADD/PAK2/IGFBP2/LCK/CD44/CD47/NCK2/CCL19/CSK/ITGB2/CCL5/PTPN6/CCL2/CCL21/RPS3/LGALS1/RIPK2/SASH3/RUNX1/VTCN1/LILRB2/HMGB1/HLA-A/VNN1/PCK1/IGF1/CD81/ICAM1/XBP1	46
GO:1904018	positive regulation of vasculature development	46/1976	235/18866	2.15615e-05	0.000308681	0.000214824	IL6R/HIPK2/RAPGEF2/ITGB1/C3AR1/TGFBR2/ETS1/RRAS/NRP1/HIF1A/GRN/F3/HYAL1/AQP1/CXCR4/TEK/PRKCB/ANXA3/CEACAM1/PTGIS/SRPX2/CYP1B1/ITGB2/HSPB6/C3/RUNX1/TWIST1/LRG1/C6/PLK2/RHOB/HMOX1/RIN2/ADM/ANGPTL3/EGR1/HK2/C5AR1/AGTR1/STAT3/CHI3L1/SOD2/XBP1/ANGPTL4/SERPINE1/CTH	46
GO:0048872	homeostasis of number of cells	49/1976	256/18866	2.19821e-05	0.000313971	0.000218505	HIPK2/RC3H1/FCER1G/RPS19/FOXO3/TMOD3/STAT1/CD74/LPCAT3/ACVR1B/CDK5RAP3/B2M/HCLS1/RPS14/SH2B3/CXCL6/ETS1/NCKAP1L/HIF1A/BCL6/LGR4/SLC25A38/GPAM/FADD/BAX/DNASE2/MEF2C/AXL/MAFB/SOX9/HMGB2/ARNT/DOCK10/ID2/RASSF2/GPR183/PPP3CB/SASH3/TCIRG1/HSPA9/CDH2/PDE4B/HMGB1/SLC40A1/HMOX1/ISG15/JAM3/PLA2G2A/STAT3	49
GO:0034340	response to type I interferon	25/1976	99/18866	2.24955e-05	0.000320561	0.000223092	SHMT2/IFI6/STAT1/IFI27/ISG20/PSMB8/IRF9/LSM14A/OAS2/STAT2/FADD/OAS3/MX1/OAS1/MYD88/PTPN6/IRF7/IFIT2/IFITM1/OASL/ISG15/IFIT1/HLA-A/XAF1/EGR1	25
GO:0010171	body morphogenesis	16/1976	49/18866	2.2706e-05	0.000322794	0.000224646	PHLDB2/ZNF281/GNAS/DAG1/GPC3/RRAS/WNT3/TGFB3/CSRNP1/ARID5B/PDGFRA/LRP6/MMP2/CRISPLD2/COL1A1/SSBP3	16
GO:0050673	epithelial cell proliferation	76/1976	453/18866	2.27926e-05	0.000322794	0.000224646	AR/STK11/KLF9/PROX1/IGFBP4/STAT1/ROBO1/NFIB/FST/MTSS1/B2M/PBLD/ITGB1BP1/ESRP2/GPC3/MCC/PURA/GPX1/TGFB2/NRP1/LAMB1/HIF1A/LAMC1/LGR4/EDNRB/NR1D1/GRN/WDR13/BAX/MEF2C/F3/NOTCH2/HYAL1/ERRFI1/TEK/CEACAM1/PTPRM/XDH/SPARC/GJA1/SOX9/HMGB2/ARNT/SERPINF1/CCL5/ESR1/CCL2/MAGED1/ID2/HPN/PTEN/STAT6/TWIST1/LRG1/SGPP2/HMGB1/CLDN1/FGFR2/HTRA1/HMOX1/PROK2/NUPR1/CCND1/CPB2/RGN/ARG1/CXCL12/C5AR1/AGTR1/STAT3/CEBPB/IGF…	76
GO:0120009	intermembrane lipid transfer	15/1976	44/18866	2.28095e-05	0.000322794	0.000224646	NPC2/GRAMD1C/OSBP/ABCA1/ABCG8/PLTP/MTTP/GLTP/STARD5/OSBPL8/ABCG1/APOB/APOE/APOA1/APOA2	15
GO:0009135	purine nucleoside diphosphate metabolic process	31/1976	136/18866	2.30508e-05	0.000324716	0.000225983	MLXIPL/PPARA/FOXK1/DHTKD1/INSR/HKDC1/PKLR/GCKR/ENTPD5/PGK1/NUP205/PPARGC1A/HIF1A/PGM1/HK1/OGDHL/PFKP/ALDOC/ARNT/GPI/NUP214/ALDOA/NUPR1/HK2/ENO3/ALDOB/ENO1/STAT3/IGF1/PFKFB3/FBP1	31
GO:0009179	purine ribonucleoside diphosphate metabolic process	31/1976	136/18866	2.30508e-05	0.000324716	0.000225983	MLXIPL/PPARA/FOXK1/DHTKD1/INSR/HKDC1/PKLR/GCKR/ENTPD5/PGK1/NUP205/PPARGC1A/HIF1A/PGM1/HK1/OGDHL/PFKP/ALDOC/ARNT/GPI/NUP214/ALDOA/NUPR1/HK2/ENO3/ALDOB/ENO1/STAT3/IGF1/PFKFB3/FBP1	31
GO:1901616	organic hydroxy compound catabolic process	21/1976	76/18866	2.33838e-05	0.000328655	0.000228724	CYP4F11/SORD/SRD5A3/MAOA/CYP27A1/PDXP/FAH/CYP4F12/MAOB/HAO1/IMPA1/AKR1B10/CYP4F2/CYP4A11/ADH4/LDHD/PTEN/FGF23/SULT2A1/ALDH1B1/APOE	21
GO:0071711	basement membrane organization	12/1976	30/18866	2.39552e-05	0.000335662	0.000233601	PHLDB2/NID1/CTSS/DAG1/ITGB1/LAMB1/SPINT2/FLRT2/COL4A1/HPN/PXDN/NID2	12
GO:0010872	regulation of cholesterol esterification	8/1976	14/18866	2.39915e-05	0.000335662	0.000233601	AGT/APOA5/ABCG1/AGTR1/APOE/APOA1/APOA2/APOC1	8
GO:0043467	regulation of generation of precursor metabolites and energy	35/1976	162/18866	2.41403e-05	0.000336979	0.000234517	MLXIPL/PPARA/SHMT2/INSR/IRS1/IRS2/COX7A2/DNAJC15/ISCU/GCGR/COX7A1/GCKR/SORBS1/ENTPD5/PGK1/NUP205/KHK/ENPP1/COX17/TACO1/PPARGC1A/CISD1/HIF1A/RHOA/PPIF/ARNT/PINK1/NUP214/NUPR1/BNIP3/STAT3/IGF1/PPP1R3C/PFKFB3/FBP1	35
GO:0022617	extracellular matrix disassembly	22/1976	82/18866	2.49933e-05	0.000348097	0.000242255	FURIN/CAPN2/CTSS/WDR72/CAPNS1/TMPRSS6/ETS1/CST3/LAMC1/KLKB1/MMP7/CTSK/CD44/MMP2/HPN/DDR1/LCP1/TIMP1/HTRA1/PLG/BSG/ADAMTS4	22
GO:0001736	establishment of planar polarity	29/1976	124/18866	2.51081e-05	0.000348121	0.000242271	FZD4/PSMA6/PSMC2/PSMA7/SEC24B/PSMA1/PSMB9/PSMD8/PSMC4/PSME1/RAC1/FZD6/PSMA5/PSMB8/GPC3/PSMB4/PSMA3/PSMF1/RHOA/PSMC3/PSMD2/WDR1/GPC4/DACT1/PSMB5/PAFAH1B1/PSMA4/PSME2/PFN1	29
GO:0007164	establishment of tissue polarity	29/1976	124/18866	2.51081e-05	0.000348121	0.000242271	FZD4/PSMA6/PSMC2/PSMA7/SEC24B/PSMA1/PSMB9/PSMD8/PSMC4/PSME1/RAC1/FZD6/PSMA5/PSMB8/GPC3/PSMB4/PSMA3/PSMF1/RHOA/PSMC3/PSMD2/WDR1/GPC4/DACT1/PSMB5/PAFAH1B1/PSMA4/PSME2/PFN1	29
GO:2000146	negative regulation of cell motility	64/1976	365/18866	2.51657e-05	0.000348135	0.000242281	PHLDB2/DCN/FOXO3/RAP2A/CD74/DAG1/ROBO1/VCL/ARHGDIB/TRIB1/PBLD/ITGB1BP1/NF2/PPARGC1A/ADIPOR1/MCC/RRAS/KANK1/MITF/TP53INP1/IDH2/RHOA/SLAMF8/MEF2C/TPM1/SPINT2/DUSP3/CD300A/IL33/PTPRM/STK24/ABR/COL3A1/GSTP1/GJA1/SERPINF1/CYP1B1/CCL2/CCL21/OSBPL8/PTEN/MIA3/C5/SLC9A3R1/ADAMTS9/STC1/HMGB1/CORO1C/TIMP1/RHOB/IFITM1/HMOX1/PFN2/RGN/CXCL12/APOD/STAT3/HRG/ATP2B4/FBLN1/APOE/GADD45A/CDH1/SERPINE1	64
GO:0042063	gliogenesis	56/1976	307/18866	2.53528e-05	0.000349936	0.000243535	SUN2/KLF15/ERBB3/CRKL/BOK/DAG1/IFNGR1/NFIB/BACE2/TNFRSF21/CSF1R/NF2/EIF2B4/TGFB2/PRKCH/LAMB1/HDAC1/C1QA/IDH2/RHOA/NR1D1/TMEM98/NDN/GRN/WDR1/LAMA2/TLR2/SERPINE2/CXCR4/TSPO/SYNE2/IL33/DTX1/PHGDH/VIM/GSTP1/SOX9/PAFAH1B1/CSK/CCL2/F2/ID2/GPR183/HDAC2/PTEN/SPINT1/CDH2/ASCL1/CD9/ID4/S100A8/C5AR1/BNIP3/STAT3/S100A9/LEPR	56
GO:0050994	regulation of lipid catabolic process	18/1976	60/18866	2.63245e-05	0.000362536	0.000252303	PPARA/SORL1/IRS1/IRS2/GPLD1/LONP2/APOA5/TWIST1/RARRES2/AADAC/ANGPTL3/MFSD2A/IDH1/FABP1/APOC3/APOA1/APOA2/APOC1	18
GO:1902903	regulation of supramolecular fiber organization	65/1976	373/18866	2.66164e-05	0.000365686	0.000254496	IQGAP2/PHLDB2/PIK3R1/SERPINF2/PROX1/GMFG/TMOD3/VIL1/RAC1/ARPC5/PDXP/EPS8/LIMA1/ITGB1BP1/HCLS1/CAPZA1/NF2/CYFIP1/NCKAP1/ARPC1B/ACTR2/FGF13/GPX1/MAP2/NRP1/KANK1/GPR65/ACTR3/CGNL1/NCKAP1L/MAPRE1/ADD3/TGFB3/RHOA/HDAC6/WDR1/MEF2C/TPM1/PAK2/MKKS/AEBP1/DBN1/CD47/ARPC2/NCK2/ARPC1A/ARHGEF2/CCL21/S100A10/FCHSD2/RPS3/CAPG/MYO1C/ARHGEF18/COTL1/LIMK1/PFN2/CRYAB/CFL2/CDC42EP4/CXCL12/PFN1/APOE/ICAM1/APOA1	65
GO:0098657	import into cell	45/1976	230/18866	2.66798e-05	0.000365686	0.000254496	SLC46A1/IRS2/ABCC9/SLC43A1/SLC6A1/SLC5A3/ATAD1/SLC47A1/TSG101/SLC16A2/ISCU/AGT/PRNP/ARL6IP1/SLC1A3/PER2/FOLR2/ARL6IP5/SLC1A1/SLC27A5/ITGB1/SLC12A7/SLC39A14/TRPV1/IL10RA/CD36/SLC22A3/MX1/KCNJ16/SLC15A1/SLC1A4/SLC7A2/VPS28/SLC12A2/SLC22A1/ATP1B1/SLC1A2/ACSL5/ACSL1/SLC27A2/ATP2B4/SLC2A3/SLC30A1/RGS2/SLC5A6	45
GO:0015800	acidic amino acid transport	20/1976	71/18866	2.67314e-05	0.000365686	0.000254496	SLC6A1/VAMP2/ARL6IP1/SLC1A3/SLC25A18/PER2/ARL6IP5/SLC1A1/ITGB1/TRPV1/GLS/ABAT/SLC38A2/KMO/GJA1/GLS2/SLC25A13/SLC12A2/SLC9A3R1/SLC1A2	20
GO:0030038	contractile actin filament bundle assembly	26/1976	106/18866	2.69553e-05	0.000365927	0.000254663	PHLDB2/PIK3R1/SERPINF2/SORBS1/RAC1/ITGB1BP1/NF2/FAM171A1/NRP1/GPR65/CGNL1/TGFB3/RHOA/ARRB1/ITGB5/TPM1/PAK2/MKKS/CD47/S100A10/ARHGEF18/LIMK1/PFN2/PDLIM1/PFN1/APOA1	26
GO:0034446	substrate adhesion-dependent cell spreading	26/1976	106/18866	2.69553e-05	0.000365927	0.000254663	PIK3R1/FZD4/CRKL/VAMP3/ITGAV/RAC1/NEDD9/ITGB1BP1/NRP1/KANK1/LAMB1/LAMC1/PARVG/RHOA/AXL/TEK/ARPC2/FERMT2/S100A10/CORO1C/FBLN1/EFNA1/FGA/FGB/APOA1/FGG	26
GO:0043149	stress fiber assembly	26/1976	106/18866	2.69553e-05	0.000365927	0.000254663	PHLDB2/PIK3R1/SERPINF2/SORBS1/RAC1/ITGB1BP1/NF2/FAM171A1/NRP1/GPR65/CGNL1/TGFB3/RHOA/ARRB1/ITGB5/TPM1/PAK2/MKKS/CD47/S100A10/ARHGEF18/LIMK1/PFN2/PDLIM1/PFN1/APOA1	26
GO:0045807	positive regulation of endocytosis	25/1976	100/18866	2.70463e-05	0.000365927	0.000254663	ITSN1/INSR/ATAD1/TSG101/PPT1/ANXA2/B2M/GPC3/APOA5/NCKAP1L/RAB31/ARRB1/SH3GL1/CD36/AXL/CD63/CCL19/CCL21/TFR2/VPS28/C3/APOE/CD14/SERPINE1/TF	25
GO:0070301	cellular response to hydrogen peroxide	25/1976	100/18866	2.70463e-05	0.000365927	0.000254663	PDE8A/FOXO3/SIGMAR1/KDM6B/ETS1/CST3/FOXO1/TXN/HDAC6/AQP1/AXL/PPIF/PSAP/CYP1B1/PINK1/AIFM1/RPS3/HDAC2/NQO1/STAT6/RHOB/LCN2/ARG1/BNIP3/FABP1	25
GO:0031214	biomineral tissue development	35/1976	163/18866	2.76929e-05	0.000373036	0.000259611	FAM20C/PPARA/FAM83H/SRGN/WDR72/GPNMB/ADRB2/ITGB1BP1/ENPP1/ASPN/GPC3/SNX10/SPP1/FOXO1/HIF1A/ALPL/LGR4/TGFB3/MGP/PTH1R/MEF2C/NBR1/COL1A2/SOX9/TCIRG1/FGF23/TWIST1/FGFR2/ASGR2/ISG15/AHSG/COL1A1/SLC20A1/CEBPB/IGF1	35
GO:0110148	biomineralization	35/1976	163/18866	2.76929e-05	0.000373036	0.000259611	FAM20C/PPARA/FAM83H/SRGN/WDR72/GPNMB/ADRB2/ITGB1BP1/ENPP1/ASPN/GPC3/SNX10/SPP1/FOXO1/HIF1A/ALPL/LGR4/TGFB3/MGP/PTH1R/MEF2C/NBR1/COL1A2/SOX9/TCIRG1/FGF23/TWIST1/FGFR2/ASGR2/ISG15/AHSG/COL1A1/SLC20A1/CEBPB/IGF1	35
GO:0070633	transepithelial transport	11/1976	26/18866	2.80379e-05	0.000376859	0.000262272	ABCB1/GPLD1/SLC1A3/SLC1A1/AHCYL1/EDNRB/AQP1/SLC23A1/CFTR/SLC12A2/SLC1A2	11
GO:0001952	regulation of cell-matrix adhesion	29/1976	125/18866	2.94663e-05	0.000395195	0.000275032	EMP2/PHLDB2/PIK3R1/DAG1/NINJ1/RAC1/IQGAP1/VCL/ITGB1BP1/NF2/EPHA3/RRAS/NRP1/BCL6/RHOA/CD36/DUSP3/TEK/ONECUT2/CCL21/S100A10/EPB41L5/PTEN/DDR1/CORO1C/RIN2/APOD/HRG/SERPINE1	29
GO:0001649	osteoblast differentiation	45/1976	231/18866	2.98331e-05	0.000398797	0.000277539	ZHX3/IL6R/FAM20C/PRKACA/PSMC2/SMOC1/CBFB/GNAS/FHL2/GPNMB/SYNCRIP/TOB1/TP53INP2/CLIC1/SPP1/TPM4/WNT3/ALPL/LGR4/ID3/PTH1R/MEF2C/RBMX/NPNT/NBR1/HNRNPU/SOX9/CEBPA/FBL/ID2/RASSF2/VCAN/TCIRG1/FGF23/TWIST1/CEBPD/ID4/FGFR2/IFITM1/JUND/COL1A1/SEMA4D/CEBPB/IGF1/CAT	45
GO:0034433	steroid esterification	9/1976	18/18866	2.9994e-05	0.000398797	0.000277539	LCAT/AGT/APOA5/ABCG1/AGTR1/APOE/APOA1/APOA2/APOC1	9
GO:0034434	sterol esterification	9/1976	18/18866	2.9994e-05	0.000398797	0.000277539	LCAT/AGT/APOA5/ABCG1/AGTR1/APOE/APOA1/APOA2/APOC1	9
GO:0034435	cholesterol esterification	9/1976	18/18866	2.9994e-05	0.000398797	0.000277539	LCAT/AGT/APOA5/ABCG1/AGTR1/APOE/APOA1/APOA2/APOC1	9
GO:0006730	one-carbon metabolic process	14/1976	40/18866	3.03847e-05	0.000402254	0.000279945	SHMT2/MTHFD2/ALDH1L1/SHMT1/MTHFS/AHCY/GNMT/AHCYL1/FTCD/MAT1A/DHFR/SFXN3/CA2/MTHFD1	14
GO:0050892	intestinal absorption	14/1976	40/18866	3.03847e-05	0.000402254	0.000279945	SLC46A1/VIL1/LPCAT3/LIMA1/HAMP/APOA5/CD36/ABCG8/EZR/AKR1C1/ACO1/FABP1/APOA1/APOA2	14
GO:0010499	proteasomal ubiquitin-independent protein catabolic process	10/1976	22/18866	3.06544e-05	0.000403937	0.000281116	PSMA6/PSMA7/PSMA1/PSMB9/PSMA5/PSMB8/PSMB4/PSMA3/PSMB5/PSMA4	10
GO:0032069	regulation of nuclease activity	10/1976	22/18866	3.06544e-05	0.000403937	0.000281116	NPM1/OAS2/GZMA/OAS3/OAS1/HMGB2/RPS3/HMGB1/OASL/TMBIM6	10
GO:0070997	neuron death	63/1976	360/18866	3.0839e-05	0.000403937	0.000281116	HIPK2/EIF4G1/ITSN1/PPARA/SORL1/ERBB3/SNX6/FOXO3/SIGMAR1/PPT1/CAPN2/TYROBP/BOK/PRNP/GPNMB/PARP1/FBXO7/TNFRSF21/SLC30A10/SLC1A1/PPARGC1A/DHCR24/TGFB2/NRP1/C1QA/HIF1A/TGFB3/RHOA/LGMN/ARRB1/GRN/FADD/BAX/MEF2C/NONO/AXL/KMO/PICALM/SERPINF1/ITGB2/CCL5/NCOA7/CCL2/PINK1/AIFM1/ITGAM/NQO1/MAX/ASCL1/NRBP2/BTG2/HMOX1/EGR1/NUPR1/C5AR1/FOXQ1/BNIP3/STAT3/CEBPB/APOE/SOD2/HSPA5/FOS	63
GO:0034372	very-low-density lipoprotein particle remodeling	7/1976	11/18866	3.08399e-05	0.000403937	0.000281116	LCAT/APOA5/LIPC/APOE/APOC3/APOA1/APOA2	7
GO:0034378	chylomicron assembly	7/1976	11/18866	3.08399e-05	0.000403937	0.000281116	LPCAT3/MTTP/APOB/APOE/APOC3/APOA1/APOA2	7
GO:0040013	negative regulation of locomotion	68/1976	397/18866	3.09576e-05	0.000404617	0.00028159	SEMA4G/PHLDB2/DCN/FOXO3/RAP2A/CD74/DAG1/ROBO1/VCL/ARHGDIB/TRIB1/PBLD/ITGB1BP1/NF2/PPARGC1A/ADIPOR1/MCC/RRAS/NRP1/KANK1/MITF/TP53INP1/IDH2/WNT3/RHOA/SLAMF8/MEF2C/TPM1/SPINT2/DUSP3/CD300A/IL33/PTPRM/STK24/ABR/COL3A1/GSTP1/GJA1/SERPINF1/CYP1B1/CCL2/CCL21/OSBPL8/PTEN/MIA3/C5/SLC9A3R1/ADAMTS9/STC1/HMGB1/CORO1C/TIMP1/RHOB/IFITM1/HMOX1/PFN2/RGN/SEMA4D/CXCL12/APOD/STAT3/HRG/ATP2B4/FBLN1/APOE/GADD45A/CDH1…	68
GO:0033865	nucleoside bisphosphate metabolic process	31/1976	138/18866	3.12013e-05	0.000405222	0.000282011	TECR/ABHD14B/DGAT2/BAAT/PANK1/PPT1/GCDH/TPST2/ENPP1/ACSM3/ACSM5/PAPSS1/GSTZ1/GPAM/ACOT9/ACSL4/PDHB/ELOVL7/ACSM2A/SULT1C2/SCD5/TDO2/ACSL5/HMGCS2/SULT2A1/ACSL1/HSD17B12/PIPOX/ACOT13/PDK4/HMGCS1	31
GO:0033875	ribonucleoside bisphosphate metabolic process	31/1976	138/18866	3.12013e-05	0.000405222	0.000282011	TECR/ABHD14B/DGAT2/BAAT/PANK1/PPT1/GCDH/TPST2/ENPP1/ACSM3/ACSM5/PAPSS1/GSTZ1/GPAM/ACOT9/ACSL4/PDHB/ELOVL7/ACSM2A/SULT1C2/SCD5/TDO2/ACSL5/HMGCS2/SULT2A1/ACSL1/HSD17B12/PIPOX/ACOT13/PDK4/HMGCS1	31
GO:0034032	purine nucleoside bisphosphate metabolic process	31/1976	138/18866	3.12013e-05	0.000405222	0.000282011	TECR/ABHD14B/DGAT2/BAAT/PANK1/PPT1/GCDH/TPST2/ENPP1/ACSM3/ACSM5/PAPSS1/GSTZ1/GPAM/ACOT9/ACSL4/PDHB/ELOVL7/ACSM2A/SULT1C2/SCD5/TDO2/ACSL5/HMGCS2/SULT2A1/ACSL1/HSD17B12/PIPOX/ACOT13/PDK4/HMGCS1	31
GO:0046165	alcohol biosynthetic process	35/1976	164/18866	3.17159e-05	0.000411039	0.000286058	SEC14L2/SCAP/H6PD/SRD5A3/LSS/LPCAT3/CYP27A1/PDXP/PCBD1/INSIG1/SPR/CNBP/DHCR24/APOA5/ERLIN1/AKR1B1/PTH1R/GPAM/IMPA1/ASAH1/PCK2/DHFR/EBP/CFTR/ABCG1/GCH1/HMGCS2/APOB/CYP51A1/ACAT2/PCK1/APOE/QDPR/APOA1/HMGCS1	35
GO:0060337	type I interferon signaling pathway	24/1976	95/18866	3.23215e-05	0.000415678	0.000289287	IFI6/STAT1/IFI27/ISG20/PSMB8/IRF9/LSM14A/OAS2/STAT2/FADD/OAS3/MX1/OAS1/MYD88/PTPN6/IRF7/IFIT2/IFITM1/OASL/ISG15/IFIT1/HLA-A/XAF1/EGR1	24
GO:0071357	cellular response to type I interferon	24/1976	95/18866	3.23215e-05	0.000415678	0.000289287	IFI6/STAT1/IFI27/ISG20/PSMB8/IRF9/LSM14A/OAS2/STAT2/FADD/OAS3/MX1/OAS1/MYD88/PTPN6/IRF7/IFIT2/IFITM1/OASL/ISG15/IFIT1/HLA-A/XAF1/EGR1	24
GO:0019217	regulation of fatty acid metabolic process	25/1976	101/18866	3.24115e-05	0.000415678	0.000289287	MLXIPL/PPARA/DGAT2/IRS1/SCAP/IRS2/NR1H3/CD74/LONP2/INSIG1/PPARGC1A/ADIPOR1/APOA5/ERLIN1/GSTZ1/CEACAM1/SOX9/TWIST1/MFSD2A/RGN/FABP1/APOC3/APOA1/APOC1/PDK4	25
GO:0045639	positive regulation of myeloid cell differentiation	25/1976	101/18866	3.24115e-05	0.000415678	0.000289287	HLA-DRB1/FOXO3/STAT1/THPO/CD74/TYROBP/GNAS/ACVR1B/TRIB1/HCLS1/ETS1/NCKAP1L/HIF1A/FADD/NOTCH2/EVI2B/TESC/HMGB2/ARNT/CA2/ID2/RUNX1/ISG15/STAT3/FOS	25
GO:0060191	regulation of lipase activity	25/1976	101/18866	3.24115e-05	0.000415678	0.000289287	FURIN/ADRA1A/NR1H3/PPT1/AGT/GNA13/CD86/SORT1/APOA5/RHOA/PCSK6/PDGFRA/CCL5/ESR1/LIPC/FGFR2/ANGPTL3/C5AR1/AGTR1/RGS2/APOC3/APOA1/ANGPTL4/APOA2/APOC1	25
GO:0007623	circadian rhythm	43/1976	218/18866	3.2583e-05	0.000417008	0.000290213	RORA/PPARA/CRY2/KDM2A/KLF9/PHLPP1/UBE3A/PROX1/NR1H3/MYCBP2/PER2/SRD5A1/PPARGC1A/HEBP1/CST3/AHCY/HDAC1/ZFHX3/LGR4/TOP1/ID3/NR1D1/NR2F6/NONO/HUWE1/HNRNPU/MAGED1/ID2/HDAC2/SIAH2/DDC/PTEN/PTGDS/ID4/NR0B2/HS3ST2/JUND/PROK2/EGR1/SIK1/BHLHE40/SERPINE1/ASS1	43
GO:2000116	regulation of cysteine-type endopeptidase activity	46/1976	239/18866	3.35164e-05	0.000428065	0.000297908	IFI6/PDCD5/CASP1/VIL1/IGBP1/PSMB9/BOK/ROBO1/ARL6IP1/IFI16/ARL6IP5/CLEC7A/DHCR24/GPX1/RHOA/LGMN/ARRB1/FADD/BAX/F3/MTCH1/AQP1/PAK2/DAPK1/ANP32B/RPS6KA3/XDH/LCK/CD44/AIFM1/RPS3/RIPK2/SIAH2/CST7/CAST/PRDX5/HMGB1/DDX3X/CRADD/S100A8/CRYAB/TNFRSF10B/TNFSF10/S100A9/MYC/FABP1	46
GO:0001738	morphogenesis of a polarized epithelium	32/1976	145/18866	3.40433e-05	0.000433894	0.000301964	FZD4/RAB10/PSMA6/PSMC2/PSMA7/SEC24B/PSMA1/PSMB9/PSMD8/PSMC4/PSME1/RAC1/FZD6/PSMA5/PSMB8/GPC3/PSMB4/PSMA3/PSMF1/RHOA/PSMC3/PSMD2/WDR1/GPC4/DACT1/PSMB5/PAFAH1B1/PSMA4/PSME2/SLC9A3R1/FOXF1/PFN1	32
GO:0050729	positive regulation of inflammatory response	34/1976	158/18866	3.41727e-05	0.000434643	0.000302486	FCER1G/RPS19/AGT/VAMP8/CLEC7A/ETS1/PLA2G7/NFKBIZ/GRN/TLR2/GPSM3/IL33/KLKB1/FABP4/MYD88/CD47/CEBPA/NFKBIA/C3/GPRC5B/CREB3L3/S100A8/NUPR1/PLA2G2A/AGTR1/STAT3/CEBPB/CD81/F12/S100A12/S100A9/LBP/TGM2/SERPINE1	34
GO:0045940	positive regulation of steroid metabolic process	12/1976	31/18866	3.53714e-05	0.000448961	0.00031245	SCAP/AGT/PPARGC1A/APOA5/NR1D1/ABCG1/ADM/AGTR1/APOE/APOA1/APOA2/APOC1	12
GO:0009185	ribonucleoside diphosphate metabolic process	31/1976	139/18866	3.61881e-05	0.000458383	0.000319007	MLXIPL/PPARA/FOXK1/DHTKD1/INSR/HKDC1/PKLR/GCKR/ENTPD5/PGK1/NUP205/PPARGC1A/HIF1A/PGM1/HK1/OGDHL/PFKP/ALDOC/ARNT/GPI/NUP214/ALDOA/NUPR1/HK2/ENO3/ALDOB/ENO1/STAT3/IGF1/PFKFB3/FBP1	31
GO:0044706	multi-multicellular organism process	44/1976	226/18866	3.69152e-05	0.000466608	0.000324731	RXRA/AR/EMP2/CAPN2/AGT/SLC38A3/ACVR1B/PZP/ARHGDIB/EPN1/PAM/TGFBR2/ETS1/CST3/AKR1B1/SPP1/PLA2G4C/TGFB3/FOSB/PRDM1/ACSL4/SERPINE2/SLC38A2/IGFBP2/MMP7/PTGIS/GJA1/CTSB/DAZAP1/ESR1/MMP2/TPPP3/DDR1/STC1/GJB2/TIMP1/AMBP/ADM/MAFF/ARG1/BSG/FBLN1/RGS2/FOS	44
GO:0019320	hexose catabolic process	17/1976	56/18866	3.69891e-05	0.000466608	0.000324731	FOXK1/PKLR/GLYCTK/PGK1/KHK/PGM1/HK1/GALT/PFKP/ALDOC/GPI/ALDOA/HK2/ENO3/ALDOB/ENO1/ALDH1A1	17
GO:0002548	monocyte chemotaxis	19/1976	67/18866	3.80866e-05	0.000478983	0.000333344	IL6R/RPS19/LGALS3/PLA2G7/LGMN/CCL20/SLAMF8/CCL19/CCL5/CCL16/CCL2/CCL21/CXCL10/CCL18/HMGB1/CCL8/CXCL12/S100A12/SERPINE1	19
GO:0060071	Wnt signaling pathway, planar cell polarity pathway	26/1976	108/18866	3.81257e-05	0.000478983	0.000333344	FZD4/PSMA6/PSMC2/PSMA7/PSMA1/PSMB9/PSMD8/PSMC4/PSME1/RAC1/FZD6/PSMA5/PSMB8/GPC3/PSMB4/PSMA3/PSMF1/RHOA/PSMC3/PSMD2/GPC4/DACT1/PSMB5/PSMA4/PSME2/PFN1	26
GO:0097193	intrinsic apoptotic signaling pathway	53/1976	290/18866	3.91157e-05	0.00049042	0.000341303	HIPK2/STK11/PIK3R1/GRINA/IFI6/SYVN1/RPS7/FNIP2/SERINC3/CD74/BOK/PARP1/IFI16/CASP4/ARL6IP5/GPX1/ZNF385B/HDAC1/HIF1A/VDAC2/BAX/NONO/PPIF/STK24/LCK/CD44/NCK2/CYP1B1/ARHGEF2/PINK1/AIFM1/RPS3/PTTG1IP/CDKN1A/MLLT11/SLC9A3R1/DDX3X/HINT1/HMOX1/S100A8/NUPR1/TMBIM6/AEN/VNN1/TNFRSF10B/CXCL12/ENO1/BNIP3/CEBPB/SHISA5/S100A9/SOD2/XBP1	53
GO:0051955	regulation of amino acid transport	13/1976	36/18866	3.98629e-05	0.00049776	0.000346412	SLC43A1/SLC6A1/AGT/SLC38A3/ARL6IP1/PER2/ARL6IP5/ITGB1/ABAT/KMO/SLC12A2/ARG1/RGS2	13
GO:0071402	cellular response to lipoprotein particle stimulus	13/1976	36/18866	3.98629e-05	0.00049776	0.000346412	FCER1G/ITGB1/ABCA1/CD36/MYD88/ITGB2/CD68/ABCG1/MIA3/CD9/CD81/APOE/HMGCS1	13
GO:0014066	regulation of phosphatidylinositol 3-kinase signaling	29/1976	127/18866	4.02974e-05	0.000502167	0.000349479	DCN/PIK3R1/INSR/ERBB3/IRS2/UBE3A/MAZ/AGT/ENTPD5/HCST/HCLS1/PDGFA/TGFB2/SERPINE2/TEK/CEACAM1/PDGFRA/IER3/SOX9/CCL5/PTPN6/F2/RGL2/PTEN/TWIST1/SLC9A3R1/SEMA4D/IGF1/CAT	29
GO:0017144	drug metabolic process	15/1976	46/18866	4.14695e-05	0.000513626	0.000357454	NR1I2/CYP3A5/BCHE/CYP4F12/CYP1A2/CYP2C19/CYP2J2/CYP4F2/FMO5/CYP2C18/AOX1/CYP2E1/CYP2C8/CBR1/ADH1A	15
GO:0015807	L-amino acid transport	20/1976	73/18866	4.15268e-05	0.000513626	0.000357454	SLC43A1/SLC47A1/AGT/SLC38A3/ARL6IP1/SLC1A3/SLC25A18/PER2/ARL6IP5/SLC1A1/ITGB1/SLC7A7/SLC25A38/SLC38A2/SLC25A13/SLC1A4/SLC7A2/SLC1A2/ARG1/RGS2	20
GO:0038093	Fc receptor signaling pathway	46/1976	241/18866	4.15406e-05	0.000513626	0.000357454	PIK3R1/WIPF2/PSMA6/PSMC2/PSMA7/NFATC3/FCER1G/VAV2/PSMA1/PSMB9/PSMD8/PSMC4/PSME1/ABI1/RAC1/ARPC5/IGLV3-21/PSMA5/WIPF1/CYFIP1/PSMB8/NCKAP1/PSMB4/ARPC1B/ACTR2/ACTR3/NCKAP1L/PSMA3/PSMF1/PSMC3/PSMD2/MAP3K1/FCGR2A/PAK2/PSMB5/CD47/ARPC2/LCP2/ARPC1A/PPP3CB/PSMA4/PSME2/MYO1C/PIGR/LIMK1/FOS	46
GO:0006734	NADH metabolic process	14/1976	41/18866	4.17176e-05	0.000513626	0.000357454	FOXK1/PKLR/PGK1/HK1/PFKP/ALDOC/GPI/MDH1/ALDOA/MDH2/HK2/ENO3/ALDOB/ENO1	14
GO:0071548	response to dexamethasone	14/1976	41/18866	4.17176e-05	0.000513626	0.000357454	FOXO3/SRD5A1/FOXO1/PCK2/AQP1/ERRFI1/SERPINF1/GJB2/CLDN1/ARG1/CPS1/PCK1/ICAM1/ASS1	14
GO:0089718	amino acid import across plasma membrane	14/1976	41/18866	4.17176e-05	0.000513626	0.000357454	SLC43A1/SLC47A1/SLC16A2/AGT/ARL6IP1/SLC1A3/PER2/ARL6IP5/SLC1A1/ITGB1/SLC1A4/SLC7A2/SLC1A2/RGS2	14
GO:0006706	steroid catabolic process	11/1976	27/18866	4.2846e-05	0.000524043	0.000364703	YWHAH/CYP27A1/SRD5A1/CYP1A2/SPP1/FGF23/HSD17B6/SULT2A1/HSD11B1/HSD17B11/APOE	11
GO:1900078	positive regulation of cellular response to insulin stimulus	11/1976	27/18866	4.2846e-05	0.000524043	0.000364703	SORL1/NUCKS1/IRS1/SORBS1/AGT/ADIPOR1/GNAI2/OSBPL8/MYO1C/NR1H4/ECHDC3	11
GO:0070527	platelet aggregation	18/1976	62/18866	4.29041e-05	0.000524043	0.000364703	MYL12A/GNAS/VCL/SH2B3/CLIC1/FIBP/ABAT/SERPINE2/CEACAM1/PDGFRA/PTPN6/CD9/CSRP1/MYL9/MYH9/FGA/FGB/FGG	18
GO:1902475	L-alpha-amino acid transmembrane transport	18/1976	62/18866	4.29041e-05	0.000524043	0.000364703	SLC43A1/SLC47A1/AGT/SLC38A3/ARL6IP1/SLC1A3/SLC25A18/PER2/ARL6IP5/SLC1A1/ITGB1/SLC7A7/SLC25A38/SLC25A13/SLC1A4/SLC7A2/SLC1A2/RGS2	18
GO:0050870	positive regulation of T cell activation	42/1976	214/18866	4.51896e-05	0.000550866	0.00038337	ZBTB16/PIK3R1/VCAM1/CBFB/CD74/HLA-DMB/RAC1/LILRB4/CD86/TGFBR2/NCKAP1L/HLA-DPB1/BCL6/NFKBIZ/RHOA/GPAM/FADD/PAK2/IGFBP2/LCK/CD47/NCK2/CCL19/CSK/CCL5/PTPN6/CCL2/CCL21/RPS3/LGALS1/RIPK2/SASH3/RUNX1/VTCN1/LILRB2/HMGB1/HLA-A/VNN1/PCK1/IGF1/CD81/XBP1	42
GO:0030336	negative regulation of cell migration	61/1976	350/18866	4.62755e-05	0.000562989	0.000391807	PHLDB2/DCN/FOXO3/RAP2A/CD74/DAG1/ROBO1/VCL/ARHGDIB/TRIB1/PBLD/ITGB1BP1/NF2/PPARGC1A/ADIPOR1/MCC/RRAS/KANK1/MITF/TP53INP1/IDH2/RHOA/SLAMF8/MEF2C/TPM1/DUSP3/CD300A/IL33/PTPRM/STK24/ABR/COL3A1/GSTP1/GJA1/SERPINF1/CYP1B1/CCL2/CCL21/OSBPL8/PTEN/MIA3/C5/SLC9A3R1/ADAMTS9/STC1/HMGB1/CORO1C/TIMP1/RHOB/IFITM1/HMOX1/PFN2/CXCL12/APOD/STAT3/HRG/ATP2B4/APOE/GADD45A/CDH1/SERPINE1	61
GO:0033273	response to vitamin	23/1976	91/18866	4.64651e-05	0.00056418	0.000392636	TRIM25/AQP3/FOLR2/HAMP/BCHE/SPP1/ALPL/TSPO/SPARC/GSTP1/CXCL10/FGF23/ASCL1/STC1/PIM1/NNT/CCND1/COL1A1/ARG1/CAT/OTC/PEMT/HMGCS1	23
GO:0042559	pteridine-containing compound biosynthetic process	8/1976	15/18866	4.6678e-05	0.00056565	0.000393658	PCBD1/SPR/MTHFS/DHFR/ATIC/MTHFD1/GCH1/QDPR	8
GO:1901214	regulation of neuron death	57/1976	321/18866	4.74943e-05	0.00057441	0.000399755	HIPK2/EIF4G1/ITSN1/PPARA/SORL1/ERBB3/SNX6/FOXO3/SIGMAR1/PPT1/CAPN2/TYROBP/BOK/PRNP/GPNMB/PARP1/FBXO7/SLC30A10/PPARGC1A/DHCR24/TGFB2/NRP1/C1QA/HIF1A/TGFB3/RHOA/LGMN/ARRB1/GRN/BAX/MEF2C/NONO/AXL/KMO/PICALM/SERPINF1/ITGB2/CCL5/NCOA7/CCL2/PINK1/AIFM1/ITGAM/NQO1/ASCL1/NRBP2/BTG2/HMOX1/EGR1/NUPR1/C5AR1/FOXQ1/STAT3/CEBPB/APOE/SOD2/FOS	57
GO:0009310	amine catabolic process	10/1976	23/18866	4.91494e-05	0.000593263	0.000412876	SARDH/SAT2/HAAO/KMO/DMGDH/SAT1/ACMSD/TDO2/ATP2B4/BHMT	10
GO:0010811	positive regulation of cell-substrate adhesion	28/1976	122/18866	4.93235e-05	0.000594199	0.000413527	EMP2/NID1/CRKL/DAG1/NINJ1/RAC1/NEDD9/IQGAP1/ITGB1BP1/RRAS/NRP1/CD36/ITGA6/TEK/NPNT/ARPC2/CCL21/S100A10/EPB41L5/FOXF1/CCDC80/HSD17B12/RIN2/HRG/FGA/FGB/APOA1/FGG	28
GO:1902905	positive regulation of supramolecular fiber organization	41/1976	208/18866	4.99318e-05	0.000600352	0.000417809	IQGAP2/SERPINF2/PROX1/GMFG/VIL1/RAC1/ARPC5/PDXP/ITGB1BP1/NF2/CYFIP1/NCKAP1/ARPC1B/ACTR2/GPX1/NRP1/GPR65/ACTR3/NCKAP1L/MAPRE1/TGFB3/RHOA/WDR1/TPM1/CD47/ARPC2/NCK2/ARPC1A/CCL21/S100A10/FCHSD2/RPS3/MYO1C/LIMK1/PFN2/CFL2/CDC42EP4/PFN1/APOE/ICAM1/APOA1	41
GO:1903959	regulation of anion transmembrane transport	12/1976	32/18866	5.12212e-05	0.000614655	0.000427763	IRS2/SLC43A1/ABCB1/AGT/PRNP/ARL6IP1/PER2/ARL6IP5/ITGB1/CFTR/ACSL5/RGS2	12
GO:0015748	organophosphate ester transport	30/1976	135/18866	5.15237e-05	0.000617081	0.000429452	ATP11C/SLC25A44/GJB1/SLC25A42/ABCB1/SLC25A25/SLC37A4/SLC25A24/NPC2/SLC25A18/G6PC/APOA5/ABCA1/ABCG8/OSBPL10/SLC25A6/PLTP/MTTP/GJA1/GLTP/SLC25A13/OSBPL8/ABCG1/MFSD2A/ATP11A/APOE/APOC3/APOA1/APOA2/APOC1	30
GO:0046486	glycerolipid metabolic process	72/1976	434/18866	5.37018e-05	0.000641919	0.000446737	SORL1/LPIN2/PIK3R1/MGLL/ETNK2/MTMR10/PIGY/DGAT2/SERINC3/LCAT/NR1H3/CRLS1/PIGV/CAPN2/MTMR4/LPCAT3/GPLD1/PDXP/CSF1R/G6PC/INSIG1/SLC27A5/HADHA/APOA5/GPX1/PLA2G7/PDGFA/PLA1A/ENPP2/PLA2G4C/LIPG/GPAM/EFR3A/IMPA1/ACSL4/PCK2/OSBPL10/PLBD1/CHPT1/FABP4/PAFAH1B1/CISH/SH3YL1/PI4K2B/LIPC/SOCS2/OSBPL8/C3/PTEN/SLA2/LPCAT1/CYP2E1/APOB/STARD10/AADAC/ACSL1/MFSD2A/RGN/PLA2G2A/CPS1/NR1H4/SIK1/PCK1/APOE/CAT/PEMT/SOCS…	72
GO:0000041	transition metal ion transport	29/1976	129/18866	5.46081e-05	0.000651488	0.000453397	ATP6V1G1/ATP7B/SLC46A1/ATP6V1E1/ISCU/STEAP3/ATP6V1F/PGRMC2/B2M/SLC30A10/HAMP/COX17/SLC39A14/ATP6V0B/STEAP4/TFR2/ATP6V0E1/TCIRG1/TCN2/ATP6V1D/HPX/SLC40A1/SLC25A37/LCN2/ATOX1/HRG/SLC30A1/TF/CP	29
GO:0034637	cellular carbohydrate biosynthetic process	22/1976	86/18866	5.53452e-05	0.000659004	0.000458627	NDST1/GYG2/INSR/IRS1/IRS2/GYG1/SORBS1/PDXP/ENPP1/PER2/AKR1B1/PGM1/NR1D1/IMPA1/PCK2/GYS2/GBE1/PCK1/IGF1/EXT1/PPP1R3C/FBP1	22
GO:0006882	cellular zinc ion homeostasis	13/1976	37/18866	5.55933e-05	0.000659408	0.000458909	ATP7B/MT1B/SLC30A10/SLC39A14/MT1F/MT1X/LCK/MT1M/MT1G/S100A8/MT1A/S100A9/SLC30A1	13
GO:0097242	amyloid-beta clearance	13/1976	37/18866	5.55933e-05	0.000659408	0.000458909	INSR/MME/IFNGR1/HDAC1/CD36/PICALM/ITGB2/ITGAM/C3/CYP51A1/MARCO/C5AR1/APOE	13
GO:0009612	response to mechanical stimulus	41/1976	209/18866	5.59426e-05	0.000662275	0.000460904	DCN/CASP1/TMEM120A/STAT1/DAG1/AGT/RAC1/SLC1A3/DMD/TGFBR2/ETS1/RHOA/PKD2/FOSB/FADD/MAP3K1/AQP1/SERPINE2/CXCR4/MKKS/SLC38A2/IGFBP2/MYD88/MMP7/COL3A1/GJA1/SOX9/NFKBIA/HPN/CXCL10/CRADD/BTG2/TNFRSF10B/COL1A1/CXCL12/CNN2/BNIP3/GADD45A/TXNIP/CHI3L1/FOS	41
GO:0002761	regulation of myeloid leukocyte differentiation	28/1976	123/18866	5.75705e-05	0.000680238	0.000473405	PIK3R1/HLA-DRB1/CD74/TYROBP/GNAS/C1QC/TRIB1/LILRB4/HCLS1/TOB2/GPR137B/FSTL3/MITF/FADD/NOTCH2/EVI2B/CEACAM1/MAFB/TESC/CA2/ID2/RASSF2/IRF7/RUNX1/CEBPB/MYC/APCS/FOS	28
GO:0001558	regulation of cell growth	70/1976	420/18866	5.84471e-05	0.000689273	0.000479693	EIF4G1/SMARCA2/PPARA/SEMA4G/STK11/GOLGA4/EI24/CRKL/CDA/TSG101/TMEM97/PPT1/IGFBP4/NUBP1/SH3BP4/AGT/ACVR1B/TNFRSF12A/CRLF3/ENPP1/CYFIP1/HAMP/ADIPOR1/FGF13/CXCL16/SERTAD2/TGFB2/MAP2/NRP1/SPP1/BCL6/WNT3/RHOA/HYAL1/SERPINE2/CXCR4/DCUN1D3/CHPT1/CEACAM1/RPS6KA3/FBLN5/DBN1/GJA1/SGK2/PAFAH1B1/CISH/F2/CDHR2/SOCS2/HPN/DPYSL2/IGFBP1/CDKN1A/DDR1/DDX3X/LIMK1/FHL1/S100A8/CRYAB/MFSD2A/SEMA4D/CXCL12/ENO1/AGTR1/HR…	70
GO:0050854	regulation of antigen receptor-mediated signaling pathway	19/1976	69/18866	5.94493e-05	0.000698416	0.000486056	RC3H1/PHPT1/CBFB/LGALS3/PRNP/LILRB4/PRKCH/CMTM3/DUSP3/CD300A/PRKCB/CEACAM1/LCK/EZR/PTPN6/RPS3/RUNX1/SLA2/CD81	19
GO:1903317	regulation of protein maturation	19/1976	69/18866	5.94493e-05	0.000698416	0.000486056	PRKACA/SERPINF2/GLG1/LPCAT3/PRNP/GAS1/TMEM98/SERPINE2/KLKB1/TFR2/HPN/CST7/CAST/TMEM59/CPB2/ENO1/MYH9/F12/SERPINE1	19
GO:0006695	cholesterol biosynthetic process	20/1976	75/18866	6.32215e-05	0.000739908	0.000514932	SEC14L2/SCAP/LSS/LPCAT3/INSIG1/CNBP/DHCR24/APOA5/ERLIN1/GPAM/EBP/CFTR/ABCG1/HMGCS2/APOB/CYP51A1/ACAT2/APOE/APOA1/HMGCS1	20
GO:1902653	secondary alcohol biosynthetic process	20/1976	75/18866	6.32215e-05	0.000739908	0.000514932	SEC14L2/SCAP/LSS/LPCAT3/INSIG1/CNBP/DHCR24/APOA5/ERLIN1/GPAM/EBP/CFTR/ABCG1/HMGCS2/APOB/CYP51A1/ACAT2/APOE/APOA1/HMGCS1	20
GO:1903579	negative regulation of ATP metabolic process	11/1976	28/18866	6.39117e-05	0.000746566	0.000519565	MLXIPL/PPARA/DNAJC15/PARP1/PPARGC1A/RHOA/PPIF/TSPO/NUPR1/STAT3/FBP1	11
GO:0016126	sterol biosynthetic process	21/1976	81/18866	6.56391e-05	0.000764469	0.000532025	SEC14L2/SCAP/LSS/LPCAT3/INSIG1/CNBP/DHCR24/APOA5/ERLIN1/GPAM/EBP/CFTR/ABCG1/HMGCS2/APOB/CYP51A1/CH25H/ACAT2/APOE/APOA1/HMGCS1	21
GO:0050863	regulation of T cell activation	58/1976	332/18866	6.56927e-05	0.000764469	0.000532025	ZBTB16/PIK3R1/RC3H1/HLA-DRB1/VCAM1/CBFB/CD74/HLA-DMB/LGALS3/PRNP/GPNMB/RAC1/LILRB4/TNFRSF21/CD86/HLA-DOA/TGFBR2/NCKAP1L/HLA-DPB1/BCL6/NFKBIZ/RHOA/GPAM/FADD/PRDM1/DUSP3/PAK2/CD300A/IGFBP2/VSIG4/CEACAM1/DTX1/LCK/CD47/RAC2/NCK2/CCL19/CSK/CCL5/PTPN6/CCL2/CCL21/RPS3/LGALS1/RIPK2/SASH3/RUNX1/VTCN1/LILRB2/HMGB1/HLA-A/VNN1/ARG1/PCK1/CEBPB/IGF1/CD81/XBP1	58
GO:0090277	positive regulation of peptide hormone secretion	24/1976	99/18866	6.62474e-05	0.00076947	0.000535505	ITSN1/RPH3AL/NADK/IRS2/HLA-DRB1/GLUD1/PHPT1/GPLD1/RAC1/VSNL1/HIF1A/ARRB1/ACSL4/ABAT/GJA1/CFTR/TFR2/PPP3CB/ANO1/NR0B2/NR1H4/FGA/FGB/FGG	24
GO:0009060	aerobic respiration	22/1976	87/18866	6.6839e-05	0.000774357	0.000538906	DHTKD1/SHMT2/COX6B1/COX7B/COX7C/SUCLG1/ME2/IDH2/HIF1A/COX6C/UQCRC2/PDHB/OGDHL/COX5B/MDH1/MDH2/NNT/CS/IDH1/BNIP3/ACO1/CAT	22
GO:0051702	interaction with symbiont	23/1976	93/18866	6.69848e-05	0.000774357	0.000538906	NUCKS1/IFI27/ANXA2/PC/CSF1R/CXCL6/GPX1/HDAC1/PSMC3/CCNK/AQP1/CCL5/F2/HPN/CFHR5/PLG/CCL8/CFHR2/ARG1/HRG/APOE/APCS/MBL2	23
GO:0006563	L-serine metabolic process	7/1976	12/18866	6.72971e-05	0.000774357	0.000538906	SHMT2/CBS/SERINC3/SHMT1/PSAT1/PHGDH/SDS	7
GO:0010755	regulation of plasminogen activation	7/1976	12/18866	6.72971e-05	0.000774357	0.000538906	SERPINF2/SERPINE2/HPN/CPB2/ENO1/F12/SERPINE1	7
GO:0060736	prostate gland growth	7/1976	12/18866	6.72971e-05	0.000774357	0.000538906	AR/UBE3A/PSAP/SOX9/ESR1/PTEN/FGFR2	7
GO:0002437	inflammatory response to antigenic stimulus	18/1976	64/18866	6.81505e-05	0.000779803	0.000542697	FCER1G/HLA-DRB1/PSMA1/KDM6B/PSMB4/GPX1/AHCY/NOTCH2/RBPJ/HMGB2/IL1RN/PNMA1/CD68/SERPINC1/C3/HMGB1/CD81/ICAM1	18
GO:0046686	response to cadmium ion	18/1976	64/18866	6.81505e-05	0.000779803	0.000542697	SORD/MT1B/PRNP/B2M/CYP1A2/MT1F/HAAO/MT1X/SPARC/MT1M/MT1G/GSS/HMOX1/MT1A/ARG1/CAT/SLC30A1/FOS	18
GO:0060135	maternal process involved in female pregnancy	18/1976	64/18866	6.81505e-05	0.000779803	0.000542697	RXRA/AR/PAM/AKR1B1/SPP1/PRDM1/MMP7/PTGIS/GJA1/CTSB/DAZAP1/ESR1/TPPP3/STC1/GJB2/ARG1/BSG/RGS2	18
GO:0045862	positive regulation of proteolysis	63/1976	370/18866	7.12677e-05	0.000813959	0.000566467	FURIN/ZYG11B/PDCD5/CASP1/PSMC2/EDEM2/BOK/LPCAT3/PSMC4/GPLD1/PSME1/ROBO1/IFI16/TRIB1/EDEM1/ARL6IP5/CLEC7A/PCOLCE2/ECSCR/RHOA/LGMN/ARRB1/GRN/FADD/BAX/F3/MTCH1/DAPK1/ANP32B/IL33/PCOLCE/KLKB1/XDH/LCK/PICALM/RNF19A/CEBPA/PINK1/AIFM1/RPS3/RIPK2/HPN/HDAC2/PTEN/PSME2/PLK2/HMGB1/DDX3X/CRADD/S100A8/NUPR1/TNFRSF10B/RGN/ENO1/STAT3/TNFSF10/FBLN1/EFNA1/MYH9/APOE/F12/S100A9/MYC	63
GO:0010039	response to iron ion	12/1976	33/18866	7.28549e-05	0.000830545	0.00057801	B2M/HAMP/C1QA/HIF1A/CYBRD1/ABAT/TFR2/SLC40A1/HMOX1/CCND1/ACO1/TF	12
GO:0050856	regulation of T cell receptor signaling pathway	14/1976	43/18866	7.58674e-05	0.000863289	0.000600798	RC3H1/PHPT1/LGALS3/PRNP/LILRB4/DUSP3/CD300A/CEACAM1/LCK/EZR/PTPN6/RPS3/SLA2/CD81	14
GO:0010869	regulation of receptor biosynthetic process	10/1976	24/18866	7.6364e-05	0.000863765	0.000601129	PPARA/FURIN/SCAP/NR1H3/ITGAV/HDAC1/HIF1A/NR1D1/HDAC6/HDAC2	10
GO:0044321	response to leptin	10/1976	24/18866	7.6364e-05	0.000863765	0.000601129	ADIPOR1/NR1D1/BBS2/MKKS/PTEN/FGF23/CCND1/STAT3/LEPR/FGB	10
GO:0019433	triglyceride catabolic process	13/1976	38/18866	7.64473e-05	0.000863765	0.000601129	SORL1/MGLL/GPLD1/APOA5/LIPG/FABP4/LIPC/APOB/AADAC/CPS1/FABP1/APOC3/APOA1	13
GO:2000379	positive regulation of reactive oxygen species metabolic process	25/1976	106/18866	7.64705e-05	0.000863765	0.000601129	INSR/SLC5A3/FOXO3/TYROBP/AGT/CLEC7A/TGFBR2/TRPV1/GNAI2/PKD2/AGXT2/CD36/TSPO/XDH/GSTP1/ITGB2/F2/ITGAM/CDKN1A/NNT/RGN/AGTR1/ICAM1/GADD45A/ASS1	25
GO:0070663	regulation of leukocyte proliferation	45/1976	240/18866	7.79308e-05	0.000877787	0.000610888	RC3H1/IRS2/HLA-DRB1/VCAM1/CD74/TYROBP/HLA-DMB/LGALS3/PRNP/GPNMB/LST1/TNFRSF21/CSF1R/CD86/TGFBR2/NCKAP1L/HLA-DPB1/BCL6/GPAM/FADD/MEF2C/CD300A/IGFBP2/VSIG4/IL33/GSTP1/RAC2/NCK2/CCL19/CCL5/PTPN6/RPS3/RIPK2/GPR183/SASH3/CDKN1A/VTCN1/LILRB2/HMGB1/HLA-A/CCL8/ARG1/CEBPB/IGF1/CD81	45
GO:0002685	regulation of leukocyte migration	41/1976	212/18866	7.81396e-05	0.000877787	0.000610888	IL6R/CAMK1D/CRKL/CD74/LGALS3/RAC1/CSF1R/C3AR1/PLA2G7/NCKAP1L/RHOA/LGMN/CCL20/FADD/SLAMF8/GPSM3/CD300A/IL33/ABR/CD99/RAC2/CCL19/CCL5/CCL2/CCL21/CXCL10/MIA3/C5/CD9/HMGB1/RARRES2/HMOX1/CCL8/JAM3/CXCL12/C5AR1/APOD/CD81/ICAM1/LBP/SERPINE1	41
GO:0030278	regulation of ossification	41/1976	212/18866	7.81396e-05	0.000877787	0.000610888	ZHX3/IL6R/FAM20C/ZBTB16/PRKACA/SMOC1/GNAS/SRGN/ADRB2/ENPP1/TOB2/TOB1/CLIC1/TGFB2/HIF1A/TGFB3/MGP/ID3/MEF2C/RBPJ/NPNT/NBR1/LRP6/SOX9/CEBPA/ID2/RASSF2/DHRS3/TCIRG1/FGF23/TWIST1/CEBPD/CHSY1/FGFR2/IFITM1/ISG15/JUND/AHSG/SEMA4D/CEBPB/IGF1	41
GO:0045069	regulation of viral genome replication	24/1976	100/18866	7.86267e-05	0.00088165	0.000613576	NUCKS1/PROX1/VAPB/IFI27/ISG20/IFI16/STAU1/OAS2/APOBEC3G/CCNK/IFIT5/OAS3/MX1/OAS1/CCL5/SRPK1/APOBEC3D/DDX3X/IFITM1/OASL/ISG15/IFIT1/CCL8/SLPI	24
GO:0002831	regulation of response to biotic stimulus	68/1976	409/18866	7.99384e-05	0.000893877	0.000622086	PRKACA/NPLOC4/PSMA6/CREBBP/PSMC2/PSMA7/FCER1G/RPS19/NR1H3/LY96/STAT1/PSMA1/PSMB9/PSMD8/SIGIRR/IFNGR1/PSMC4/LY86/PSME1/IFI16/TRIB1/PSMA5/PSMB8/CXCL6/PSMB4/LSM14A/TRIM44/PSMA3/PSMF1/PSMC3/APOBEC3G/CD36/CD180/GRN/FADD/PSMD2/LAMP1/IFNGR2/SLAMF8/NONO/PAK2/MICB/VSIG4/CEACAM1/PSMB5/HMGB2/CCL5/PTPN6/OPTN/MATR3/RIPK2/PSMA4/IRF7/PSME2/RBM14/HMGB1/HPX/XRCC5/SERPING1/HTRA1/IFIT1/HLA-A/MUC13/ARG1/HRG/APOE/SOC…	68
GO:0051591	response to cAMP	23/1976	94/18866	8.00075e-05	0.000893877	0.000622086	STAT1/RAPGEF2/PKLR/AQP9/SRD5A1/PKD2/FOSB/AQP1/TEK/SPARC/EZR/CFTR/STC1/COL1A1/CPS1/BSG/SDC1/PCK1/AGXT/CDO1/HSPA5/FOS/ASS1	23
GO:0014068	positive regulation of phosphatidylinositol 3-kinase signaling	22/1976	88/18866	8.04135e-05	0.000896785	0.000624109	DCN/PIK3R1/INSR/ERBB3/IRS2/UBE3A/MAZ/AGT/HCST/HCLS1/PDGFA/TGFB2/TEK/PDGFRA/SOX9/CCL5/PTPN6/F2/RGL2/SEMA4D/IGF1/CAT	22
GO:0034380	high-density lipoprotein particle assembly	8/1976	16/18866	8.47746e-05	0.000943711	0.000656767	PRKACA/LCAT/APOA5/ABCA1/APOM/APOE/APOA1/APOA2	8
GO:0046655	folic acid metabolic process	9/1976	20/18866	8.52534e-05	0.000947328	0.000659284	SHMT2/SLC46A1/MTHFD2/ALDH1L1/SHMT1/FOLR2/MTHFS/DHFR/MTHFD1	9
GO:0050714	positive regulation of protein secretion	35/1976	172/18866	8.8703e-05	0.000983885	0.000684725	RPH3AL/SORL1/EXPH5/NADK/IRS2/HLA-DRB1/GLUD1/PHPT1/GPLD1/RAC1/VSNL1/TGFB2/HIF1A/TGFB3/ARRB1/ACSL4/TLR2/ABAT/IL33/GJA1/GPI/EZR/CFTR/MYH10/PPP3CB/ABCG1/ANO1/NR0B2/NR1H4/IGF1/FGA/CD14/FGB/XBP1/FGG	35
GO:0045765	regulation of angiogenesis	67/1976	403/18866	8.99883e-05	0.000996345	0.000693397	HIPK2/EMP2/DCN/STAT1/AGT/PGK1/GPNMB/TNFRSF12A/EPN1/ITGB1BP1/ITGB1/C3AR1/TGFBR2/ETS1/RRAS/TGFB2/NRP1/ECSCR/ENPP2/HIF1A/RHOA/GRN/F3/HYAL1/AQP1/CXCR4/TEK/PRKCB/ANXA3/CEACAM1/PTPRM/FBLN5/PTGIS/SPARC/SERPINF1/SRPX2/CYP1B1/ITGB2/HTATIP2/HSPB6/CXCL10/C3/SLC12A2/RUNX1/TWIST1/LRG1/C6/ADAMTS9/PLK2/RHOB/HMOX1/ADM/ANGPTL3/PROK2/HK2/C5AR1/AGTR1/STAT3/HRG/ATP2B4/EFNA1/ADAMTS1/GADD45A/CHI3L1/XBP1/ANGPTL4/SERPIN…	67
GO:0033627	cell adhesion mediated by integrin	19/1976	71/18866	9.08215e-05	0.00100376	0.000698561	CRKL/ITGAV/ITGB1BP1/ITGB1/TGFB2/NCKAP1L/ITGB5/NPNT/TESC/CYP1B1/ITGB2/CCL5/PTPN6/CCL21/JAM3/HRG/EFNA1/ICAM1/SERPINE1	19
GO:0044264	cellular polysaccharide metabolic process	24/1976	101/18866	9.30314e-05	0.00102635	0.000714276	NDST1/PPP1R1A/GYG2/INSR/IRS1/IRS2/GYG1/GCGR/PHKA2/SORBS1/KHK/ENPP1/G6PC/PER2/GNMT/PGM1/NR1D1/AOAH/GYS2/GBE1/IGF1/LEPR/EXT1/PPP1R3C	24
GO:1902107	positive regulation of leukocyte differentiation	33/1976	159/18866	9.34872e-05	0.00102953	0.000716492	ZBTB16/ATP11C/HLA-DRB1/CBFB/CD74/TYROBP/GNAS/TRIB1/LILRB4/HCLS1/CD86/TGFBR2/NCKAP1L/BCL6/NFKBIZ/RHOA/FADD/NOTCH2/AXL/EVI2B/TESC/CCL19/CA2/ID2/RIPK2/SASH3/RUNX1/LILRB2/HMGB1/VNN1/PCK1/XBP1/FOS	33
GO:0032527	protein exit from endoplasmic reticulum	15/1976	49/18866	9.42985e-05	0.00103476	0.000720133	SORL1/SEC16A/NPLOC4/OS9/SYVN1/UBE2G2/TM9SF4/EDEM2/EDEM1/INSIG1/UBAC2/FAF2/DERL1/AUP1/CD81	15
GO:2000107	negative regulation of leukocyte apoptotic process	15/1976	49/18866	9.42985e-05	0.00103476	0.000720133	IRS2/FCER1G/CD74/HCLS1/HIF1A/BCL6/GPAM/FADD/AXL/CCL19/CCL5/CCL21/IRF7/CXCL12/EFNA1	15
GO:0002793	positive regulation of peptide secretion	38/1976	193/18866	9.48198e-05	0.00103863	0.000722825	ITSN1/RPH3AL/SORL1/EXPH5/NADK/IRS2/HLA-DRB1/GLUD1/PHPT1/GPLD1/RAC1/VSNL1/TGFB2/HIF1A/TGFB3/ARRB1/ACSL4/TLR2/ABAT/IL33/GJA1/GPI/EZR/CFTR/MYH10/TFR2/PPP3CB/ABCG1/ANO1/NR0B2/S100A8/NR1H4/IGF1/FGA/CD14/FGB/XBP1/FGG	38
GO:0097755	positive regulation of blood vessel diameter	17/1976	60/18866	9.73147e-05	0.00106407	0.000740527	AGT/ADRB2/GPX1/SCPEP1/EDNRB/BBS2/MKKS/PTPRM/GJA1/GCH1/HMOX1/ADM/CPS1/APOE/RGS2/SOD2/KNG1	17
GO:0006099	tricarboxylic acid cycle	12/1976	34/18866	0.000101921	0.00110657	0.000770109	DHTKD1/SUCLG1/ME2/IDH2/PDHB/OGDHL/MDH1/MDH2/NNT/CS/IDH1/ACO1	12
GO:0035774	positive regulation of insulin secretion involved in cellular response to glucose stimulus	12/1976	34/18866	0.000101921	0.00110657	0.000770109	NADK/HLA-DRB1/PHPT1/GPLD1/RAC1/VSNL1/HIF1A/ARRB1/CFTR/PPP3CB/ANO1/NR1H4	12
GO:0042311	vasodilation	12/1976	34/18866	0.000101921	0.00110657	0.000770109	AGT/ADRB2/GPX1/EDNRB/BBS2/MKKS/GCH1/CPS1/APOE/RGS2/SOD2/KNG1	12
GO:0055094	response to lipoprotein particle	12/1976	34/18866	0.000101921	0.00110657	0.000770109	FCER1G/ITGB1/ABCA1/CD36/MYD88/ITGB2/CD68/MIA3/CD9/CD81/APOE/HMGCS1	12
GO:0055069	zinc ion homeostasis	13/1976	39/18866	0.000103748	0.00112443	0.000782536	ATP7B/MT1B/SLC30A10/SLC39A14/MT1F/MT1X/LCK/MT1M/MT1G/S100A8/MT1A/S100A9/SLC30A1	13
GO:0046626	regulation of insulin receptor signaling pathway	18/1976	66/18866	0.000105704	0.00114361	0.000795882	SORL1/NUCKS1/PIK3R1/SIK2/IRS1/GRB14/SORBS1/AGT/ENPP1/ADIPOR1/KANK1/GNAI2/GRB10/PRKCB/OSBPL8/AHSG/NR1H4/SOCS3	18
GO:0002221	pattern recognition receptor signaling pathway	39/1976	201/18866	0.000107259	0.00115637	0.000804767	NPLOC4/RPS27A/NR1H3/LY96/UBE2D2/CTSS/UBE2N/LSM14A/TLR1/LGR4/LGMN/UBE2D1/CD36/NR1D1/FADD/TLR2/MAP3K1/CD300A/RPS6KA3/MYD88/CTSK/CTSB/ITGB2/ESR1/ITGAM/RIPK2/NFKBIA/IRF7/HMGB1/DDX3X/APOB/S100A8/NR1H4/FGA/S100A9/CD14/LBP/FGB/FGG	39
GO:0010952	positive regulation of peptidase activity	39/1976	201/18866	0.000107259	0.00115637	0.000804767	PDCD5/CASP1/BOK/PSME1/ROBO1/IFI16/ARL6IP5/CLEC7A/PCOLCE2/RHOA/LGMN/ARRB1/GRN/FADD/BAX/F3/MTCH1/DAPK1/ANP32B/PCOLCE/XDH/LCK/PICALM/PINK1/AIFM1/RPS3/RIPK2/PSME2/HMGB1/DDX3X/CRADD/S100A8/TNFRSF10B/STAT3/TNFSF10/FBLN1/EFNA1/S100A9/MYC	39
GO:0030199	collagen fibril organization	16/1976	55/18866	0.000109793	0.00117955	0.000820898	SERPINF2/LUM/ANXA2/TGFB2/COL12A1/FMOD/COL1A2/AEBP1/COL3A1/COL5A2/CYP1B1/COL14A1/PXDN/LOXL4/DPT/COL1A1	16
GO:0070741	response to interleukin-6	16/1976	55/18866	0.000109793	0.00117955	0.000820898	IL6R/ST3GAL6/STAT1/HAMP/PPARGC1A/PTGIS/CEBPA/FGF23/FOXA2/CTR9/STAT3/PCK1/ICAM1/SOCS3/CHI3L1/FGG	16
GO:0010906	regulation of glucose metabolic process	27/1976	121/18866	0.000111083	0.00119134	0.000829102	RORA/PPARA/FOXK1/INSR/DGAT2/IRS1/IRS2/GCGR/IGFBP4/GCKR/SORBS1/GPLD1/KHK/ENPP1/PPARGC1A/ADIPOR1/GNMT/FOXO1/GPT/FOXA2/RGN/SIK1/IGF1/LEPR/PPP1R3C/PDK4/FBP1	27
GO:0001933	negative regulation of protein phosphorylation	72/1976	444/18866	0.000111853	0.00119751	0.000833393	EIF4G1/MLXIPL/SORL1/CRKL/SNX6/GMFG/TSG101/CTDSP1/IGBP1/DAG1/AGT/CNKSR3/PRNP/CDK5RAP3/SMPD1/TRIB1/PBLD/ITGB1BP1/FBXO7/ENPP1/PPP1R15B/NF2/DMD/PPARGC1A/SH2B3/NDRG2/NPM1/SPRY1/FOXO1/ARRB1/BAX/DUSP3/DUSP5/PAK2/CD300A/ERRFI1/CEACAM1/DACT1/FABP4/XDH/GSTP1/LRP6/TESC/NCK2/PAFAH1B1/CSK/EZR/PTPN6/CEBPA/PINK1/SAMSN1/ZMYND11/RASSF2/PTEN/CDKN1A/TWIST1/SLC9A3R1/PEBP1/CORO1C/YWHAG/AMBP/NNT/RGN/SEMA4D/SPINK1/FBLN…	72
GO:0046683	response to organophosphorus	29/1976	134/18866	0.000112395	0.00120122	0.000835979	ABCC9/STAT1/RAPGEF2/CRLS1/PKLR/PDXP/AQP9/SRD5A1/TRPV1/PKD2/FOSB/AQP1/TEK/SPARC/EZR/CFTR/PTEN/STC1/AKR1C1/COL1A1/CPS1/BSG/SDC1/PCK1/AGXT/CDO1/HSPA5/FOS/ASS1	29
GO:0071559	response to transforming growth factor beta	47/1976	258/18866	0.000112977	0.00120534	0.000838848	HIPK2/CGN/FURIN/STK11/CREBBP/PDCD5/GLG1/RPS27A/CRKL/SNX6/MTMR4/PARP1/PBLD/ASPN/PPARGC1A/TGFBR2/SPRY1/TGFB2/ZFHX3/TGFB3/RHOA/MEF2C/ITGB5/FMOD/NPNT/COL1A2/LTBP2/COL3A1/SOX9/ONECUT2/FERMT2/BAMBI/HDAC2/EPB41L5/LRG1/CILP/ARHGEF18/CLDN1/FGFR2/HTRA1/RASL11B/FNDC4/MXRA5/COL1A1/ARG1/HSPA5/FOS	47
GO:0002833	positive regulation of response to biotic stimulus	46/1976	251/18866	0.000114833	0.00122303	0.000851159	PRKACA/PSMA6/CREBBP/PSMC2/PSMA7/FCER1G/RPS19/LY96/PSMA1/PSMB9/PSMD8/PSMC4/LY86/PSME1/IFI16/PSMA5/PSMB8/PSMB4/LSM14A/PSMA3/PSMF1/PSMC3/CD180/GRN/FADD/PSMD2/LAMP1/NONO/PAK2/PSMB5/HMGB2/CCL5/OPTN/MATR3/RIPK2/PSMA4/IRF7/PSME2/RBM14/HMGB1/HPX/XRCC5/MUC13/ARG1/HRG/LBP	46
GO:0070542	response to fatty acid	22/1976	90/18866	0.000115119	0.00122396	0.000851801	DGAT2/IRS1/FOXO3/PPARGC1A/FOXO1/GNG2/ID3/CD36/GLDC/TLR2/SOX9/CCL19/CCL21/XRCC5/CLDN1/APOB/ACSL1/CPS1/NR1H4/CAT/PDK4/ASS1	22
GO:0015740	C4-dicarboxylate transport	10/1976	25/18866	0.000115364	0.00122445	0.000852143	SLC13A5/SLC25A30/SLC1A3/SLC25A18/SLC1A1/ABAT/SLC25A13/SLC1A4/SLC12A2/SLC1A2	10
GO:0062013	positive regulation of small molecule metabolic process	32/1976	154/18866	0.000115749	0.00122642	0.000853517	MLXIPL/PPARA/INSR/DGAT2/IRS1/SCAP/IRS2/NR1H3/CD74/SORBS1/ENTPD5/GPLD1/PPARGC1A/APOA5/FOXO1/HIF1A/PTH1R/NR1D1/GPT/ARNT/PINK1/ABCG1/TWIST1/ADM/RGN/NR1H4/ENO1/STAT3/IGF1/FABP1/PFKFB3/APOA1	32
GO:0032355	response to estradiol	30/1976	141/18866	0.00011958	0.00126483	0.000880247	FOXA1/SSTR1/SLC6A1/AGT/TFPI/SRD5A1/PPARGC1A/PAM/ARPC1B/ETS1/CST3/CYP1A2/IGFBP2/GSTP1/GJA1/ESR1/AIFM1/SOCS2/NQO1/PTEN/GJB2/GGT5/APOB/CRYAB/CCND1/COL1A1/STAT3/CAT/TXNIP/ASS1	30
GO:0019674	NAD metabolic process	15/1976	50/18866	0.000121783	0.00128373	0.0008934	FOXK1/NADK/PKLR/PGK1/HK1/PFKP/KMO/ALDOC/GPI/MDH1/ALDOA/HK2/ENO3/ALDOB/ENO1	15
GO:0032760	positive regulation of tumor necrosis factor production	15/1976	50/18866	0.000121783	0.00128373	0.0008934	PIK3R1/FCER1G/LY96/CD36/FADD/TLR2/CCL19/ARHGEF2/RIPK2/HDAC2/SASH3/TWIST1/HMGB1/CD14/LBP	15
GO:0051402	neuron apoptotic process	45/1976	245/18866	0.000128479	0.00135199	0.000940908	HIPK2/ITSN1/ERBB3/SNX6/FOXO3/SIGMAR1/PPT1/TYROBP/BOK/PRNP/PARP1/TNFRSF21/SLC30A10/PPARGC1A/TGFB2/NRP1/HIF1A/TGFB3/RHOA/LGMN/ARRB1/GRN/FADD/BAX/MEF2C/NONO/AXL/CCL2/PINK1/AIFM1/ITGAM/NQO1/MAX/ASCL1/NRBP2/BTG2/HMOX1/NUPR1/C5AR1/FOXQ1/BNIP3/CEBPB/APOE/SOD2/HSPA5	45
GO:0070613	regulation of protein processing	18/1976	67/18866	0.000130543	0.00137137	0.000954389	PRKACA/SERPINF2/GLG1/LPCAT3/PRNP/GAS1/TMEM98/SERPINE2/KLKB1/HPN/CST7/CAST/TMEM59/CPB2/ENO1/MYH9/F12/SERPINE1	18
GO:0009132	nucleoside diphosphate metabolic process	32/1976	155/18866	0.000131461	0.00137418	0.00095635	MLXIPL/PPARA/FOXK1/DHTKD1/INSR/HKDC1/PKLR/GCKR/ENTPD5/PGK1/NUP205/PPARGC1A/HIF1A/PGM1/HK1/OGDHL/PFKP/ALDOC/ARNT/GPI/NUP214/ALDOA/NME4/NUPR1/HK2/ENO3/ALDOB/ENO1/STAT3/IGF1/PFKFB3/FBP1	32
GO:0010745	negative regulation of macrophage derived foam cell differentiation	7/1976	13/18866	0.000132597	0.00137418	0.00095635	PPARA/NR1H3/ITGAV/ABCA5/ABCA1/NFKBIA/ABCG1	7
GO:0010958	regulation of amino acid import across plasma membrane	7/1976	13/18866	0.000132597	0.00137418	0.00095635	SLC43A1/AGT/ARL6IP1/PER2/ARL6IP5/ITGB1/RGS2	7
GO:0019627	urea metabolic process	7/1976	13/18866	0.000132597	0.00137418	0.00095635	CEBPA/NAGS/ARG1/CPS1/NR1H4/OTC/ASS1	7
GO:0034379	very-low-density lipoprotein particle assembly	7/1976	13/18866	0.000132597	0.00137418	0.00095635	LPCAT3/MTTP/APOB/MFSD2A/APOC3/APOC1/APOC4	7
GO:0071941	nitrogen cycle metabolic process	7/1976	13/18866	0.000132597	0.00137418	0.00095635	CEBPA/NAGS/ARG1/CPS1/NR1H4/OTC/ASS1	7
GO:0098712	L-glutamate import across plasma membrane	7/1976	13/18866	0.000132597	0.00137418	0.00095635	ARL6IP1/SLC1A3/PER2/ARL6IP5/SLC1A1/ITGB1/SLC1A2	7
GO:1903789	regulation of amino acid transmembrane transport	7/1976	13/18866	0.000132597	0.00137418	0.00095635	SLC43A1/AGT/ARL6IP1/PER2/ARL6IP5/ITGB1/RGS2	7
GO:0042402	cellular biogenic amine catabolic process	9/1976	21/18866	0.000135354	0.0014004	0.000974597	SARDH/SAT2/HAAO/KMO/DMGDH/SAT1/ACMSD/TDO2/BHMT	9
GO:0031529	ruffle organization	16/1976	56/18866	0.000138914	0.00143482	0.000998552	RAC1/FAM98A/EPS8/LIMA1/CSF1R/CYFIP1/SNX10/KANK1/TPM1/SH3YL1/CCL21/TCIRG1/CORO1C/PFN2/PFN1/ICAM1	16
GO:0014074	response to purine-containing compound	31/1976	149/18866	0.000143338	0.00147803	0.00102862	ABCC9/SLC6A1/STAT1/RAPGEF2/PKLR/PDXP/AQP9/SRD5A1/PPARGC1A/TRPV1/PKD2/FOSB/AQP1/TEK/SPARC/EZR/CFTR/HDAC2/PTEN/STC1/COL1A1/CPS1/BSG/SDC1/PCK1/AGXT/CDO1/HSPA5/HMGCS1/FOS/ASS1	31
GO:0009084	glutamine family amino acid biosynthetic process	8/1976	17/18866	0.000145431	0.00148964	0.0010367	GLUD1/GLS/ALDH18A1/GLS2/OAT/NAGS/OTC/ASS1	8
GO:0030299	intestinal cholesterol absorption	8/1976	17/18866	0.000145431	0.00148964	0.0010367	LPCAT3/LIMA1/APOA5/CD36/ABCG8/AKR1C1/APOA1/APOA2	8
GO:0034384	high-density lipoprotein particle clearance	8/1976	17/18866	0.000145431	0.00148964	0.0010367	HDLBP/GPLD1/LIPG/APOM/APOE/APOC3/APOA1/APOA2	8
GO:0097501	stress response to metal ion	8/1976	17/18866	0.000145431	0.00148964	0.0010367	MT1B/MT1F/MT1X/MT1M/MT1G/MT1A/SLC30A1/HSPA5	8
GO:0006637	acyl-CoA metabolic process	24/1976	104/18866	0.000151378	0.00154541	0.00107551	TECR/DGAT2/BAAT/PPT1/GCDH/ACSM3/ACSM5/GSTZ1/GPAM/ACOT9/ACSL4/PDHB/ELOVL7/ACSM2A/SCD5/TDO2/ACSL5/HMGCS2/ACSL1/HSD17B12/PIPOX/ACOT13/PDK4/HMGCS1	24
GO:0035383	thioester metabolic process	24/1976	104/18866	0.000151378	0.00154541	0.00107551	TECR/DGAT2/BAAT/PPT1/GCDH/ACSM3/ACSM5/GSTZ1/GPAM/ACOT9/ACSL4/PDHB/ELOVL7/ACSM2A/SCD5/TDO2/ACSL5/HMGCS2/ACSL1/HSD17B12/PIPOX/ACOT13/PDK4/HMGCS1	24
GO:0071384	cellular response to corticosteroid stimulus	17/1976	62/18866	0.000151723	0.00154637	0.00107618	KLF9/FOXO3/SRD5A1/FOXO1/PCK2/AQP1/ERRFI1/HNRNPU/GSTP1/SERPINF1/AIFM1/STC1/GJB2/ARG1/PCK1/ICAM1/ASS1	17
GO:0050678	regulation of epithelial cell proliferation	65/1976	395/18866	0.000154037	0.00156736	0.00109079	AR/STK11/KLF9/PROX1/STAT1/ROBO1/NFIB/MTSS1/B2M/PBLD/ESRP2/GPC3/MCC/GPX1/TGFB2/NRP1/LAMB1/HIF1A/LAMC1/EDNRB/NR1D1/GRN/WDR13/BAX/MEF2C/F3/NOTCH2/HYAL1/ERRFI1/TEK/CEACAM1/PTPRM/XDH/SPARC/GJA1/SOX9/HMGB2/ARNT/SERPINF1/CCL5/CCL2/MAGED1/HPN/PTEN/TWIST1/LRG1/SGPP2/HMGB1/CLDN1/FGFR2/HTRA1/HMOX1/NUPR1/CCND1/CPB2/RGN/ARG1/CXCL12/C5AR1/AGTR1/STAT3/IGF1/APOE/MYC/XBP1	65
GO:0043277	apoptotic cell clearance	15/1976	51/18866	0.000155978	0.00158449	0.00110271	NR1H3/ITGAV/TYROBP/RAC1/CD36/AXL/RAC2/CCL2/C3/HMGB1/C2/RHOBTB1/MARCO/FCN3/TGM2	15
GO:0003333	amino acid transmembrane transport	22/1976	92/18866	0.000162503	0.00164805	0.00114695	SLC43A1/SLC47A1/SLC16A2/AGT/SLC38A3/ARL6IP1/SLC1A3/SLC25A18/SLC38A4/PER2/ARL6IP5/SLC1A1/ITGB1/SLC7A7/SLC25A38/SLC38A2/SLC25A13/SLC1A4/SLC7A2/SLC6A12/SLC1A2/RGS2	22
GO:0030178	negative regulation of Wnt signaling pathway	41/1976	219/18866	0.000164007	0.00165784	0.00115376	STK11/FZD4/PSMA6/PSMC2/PSMA7/FOXO3/IGFBP4/PSMA1/PSMB9/PSMD8/PSMC4/PSME1/FZD6/PSMA5/PSMB8/GPC3/MCC/PSMB4/UBAC2/HDAC1/FOXO1/PSMA3/PSMF1/PSMC3/PSMD2/GRB10/IGFBP2/DACT1/PSMB5/LRP6/SOX9/SFRP5/SIAH2/PSMA4/IGFBP1/CDH2/PSME2/SLC9A3R1/EGR1/APOE/TSKU	41
GO:0050670	regulation of lymphocyte proliferation	41/1976	219/18866	0.000164007	0.00165784	0.00115376	RC3H1/IRS2/HLA-DRB1/VCAM1/CD74/TYROBP/HLA-DMB/LGALS3/PRNP/GPNMB/LST1/TNFRSF21/CD86/TGFBR2/NCKAP1L/HLA-DPB1/BCL6/GPAM/FADD/MEF2C/CD300A/IGFBP2/VSIG4/RAC2/NCK2/CCL19/CCL5/PTPN6/RPS3/RIPK2/GPR183/SASH3/CDKN1A/VTCN1/LILRB2/HMGB1/HLA-A/ARG1/CEBPB/IGF1/CD81	41
GO:0032024	positive regulation of insulin secretion	19/1976	74/18866	0.000165227	0.00166743	0.00116044	RPH3AL/NADK/IRS2/HLA-DRB1/GLUD1/PHPT1/GPLD1/RAC1/VSNL1/HIF1A/ARRB1/ACSL4/ABAT/GJA1/CFTR/PPP3CB/ANO1/NR0B2/NR1H4	19
GO:2000106	regulation of leukocyte apoptotic process	21/1976	86/18866	0.000165756	0.00167004	0.00116225	IRS2/FCER1G/RAPGEF2/CD74/LGALS3/HCLS1/GIMAP8/HIF1A/BCL6/GPAM/FADD/BAX/MEF2C/AXL/CCL19/CCL5/CCL21/PTEN/IRF7/CXCL12/EFNA1	21
GO:0002791	regulation of peptide secretion	63/1976	381/18866	0.000168152	0.00169141	0.00117712	ITSN1/RPH3AL/SORL1/EXPH5/NADK/IRS1/IRS2/HLA-DRB1/GLUD1/NR1H3/PHPT1/CD74/SRGN/GPLD1/DNAJC1/RAC1/PER2/PAM/VSNL1/TGFB2/IDH2/TLR1/HIF1A/LGR4/TGFB3/ARRB1/NR1D1/GPAM/RHBDF2/ACSL4/TLR2/NDUFAF2/ABAT/SLC25A6/IL33/GJA1/GPI/EZR/CCL5/CFTR/MYH10/TFR2/RAB11FIP1/PPP3CB/TCIRG1/SLC12A2/ABCG1/ANO1/FOXA2/NR0B2/SLC16A1/CYP51A1/S100A8/TMBIM6/NR1H4/IGF1/HADH/APOE/FGA/CD14/FGB/XBP1/FGG	63
GO:0090023	positive regulation of neutrophil chemotaxis	10/1976	26/18866	0.000169943	0.00170663	0.00118772	CAMK1D/CD74/RAC1/C3AR1/NCKAP1L/RAC2/CCL19/CCL21/C5AR1/LBP	10
GO:0005978	glycogen biosynthetic process	14/1976	46/18866	0.000171762	0.0017193	0.00119653	GYG2/INSR/IRS1/IRS2/GYG1/SORBS1/ENPP1/PER2/PGM1/NR1D1/GYS2/GBE1/IGF1/PPP1R3C	14
GO:0009250	glucan biosynthetic process	14/1976	46/18866	0.000171762	0.0017193	0.00119653	GYG2/INSR/IRS1/IRS2/GYG1/SORBS1/ENPP1/PER2/PGM1/NR1D1/GYS2/GBE1/IGF1/PPP1R3C	14
GO:0007163	establishment or maintenance of cell polarity	41/1976	220/18866	0.000181564	0.00181447	0.00126276	STK11/RHOBTB3/RAB10/DYNLT1/CRKL/FAT1/LIN7C/RAC1/ARPC5/ITGB1/SPRY1/AMOTL1/ACTR2/FGF13/MAP2/KANK1/ACTR3/NCKAP1L/PARVG/RHOA/WDR1/SPINT2/AQP1/TEK/GJA1/RAC2/PAFAH1B1/CCL19/ARHGEF2/SFRP5/CCL21/CAP1/TCIRG1/SLC9A3R1/RHOF/RHOB/FOXF1/RHOBTB1/JAM3/PDLIM1/MYH9	41
GO:0050708	regulation of protein secretion	59/1976	352/18866	0.000184263	0.0018326	0.00127538	RPH3AL/SORL1/EXPH5/NADK/IRS1/IRS2/HLA-DRB1/GLUD1/NR1H3/PHPT1/SRGN/GPLD1/DNAJC1/RAC1/PER2/PAM/VSNL1/TGFB2/IDH2/TLR1/HIF1A/LGR4/TGFB3/ARRB1/NR1D1/GPAM/RHBDF2/ACSL4/TLR2/NDUFAF2/ABAT/SLC25A6/IL33/GJA1/GPI/EZR/CCL5/CFTR/MYH10/RAB11FIP1/PPP3CB/TCIRG1/SLC12A2/ABCG1/ANO1/FOXA2/NR0B2/SLC16A1/CYP51A1/TMBIM6/NR1H4/IGF1/HADH/APOE/FGA/CD14/FGB/XBP1/FGG	59
GO:0072524	pyridine-containing compound metabolic process	13/1976	41/18866	0.000184272	0.0018326	0.00127538	NADK/PARP16/PDXP/PNPO/PSAT1/IDH2/HAAO/KMO/PTGIS/ASPDH/ACMSD/AOX1/NNMT	13
GO:1902042	negative regulation of extrinsic apoptotic signaling pathway via death domain receptors	13/1976	41/18866	0.000184272	0.0018326	0.00127538	GPX1/FADD/HMGB2/ARHGEF2/DDX3X/HMOX1/TNFRSF10B/TNFSF10/FGA/ICAM1/FGB/FGG/SERPINE1	13
GO:0071549	cellular response to dexamethasone stimulus	11/1976	31/18866	0.000187296	0.00185668	0.00129214	SRD5A1/FOXO1/PCK2/AQP1/ERRFI1/SERPINF1/GJB2/ARG1/PCK1/ICAM1/ASS1	11
GO:1902624	positive regulation of neutrophil migration	11/1976	31/18866	0.000187296	0.00185668	0.00129214	CAMK1D/CD74/RAC1/C3AR1/NCKAP1L/CD99/RAC2/CCL19/CCL21/C5AR1/LBP	11
GO:0035999	tetrahydrofolate interconversion	6/1976	10/18866	0.000189446	0.00187196	0.00130277	SHMT2/MTHFD2/SHMT1/MTHFS/FTCD/MTHFD1	6
GO:0051918	negative regulation of fibrinolysis	6/1976	10/18866	0.000189446	0.00187196	0.00130277	SERPINF2/F2/PLG/CPB2/HRG/SERPINE1	6
GO:0006007	glucose catabolic process	12/1976	36/18866	0.00019068	0.00187512	0.00130497	FOXK1/PKLR/PGK1/HK1/PFKP/ALDOC/GPI/ALDOA/HK2/ENO3/ALDOB/ENO1	12
GO:0010543	regulation of platelet activation	12/1976	36/18866	0.00019068	0.00187512	0.00130497	FCER1G/SH2B3/PDGFA/ABAT/SERPINE2/CEACAM1/PDGFRA/F2/CD9/HRG/APOE/FGG	12
GO:1901661	quinone metabolic process	12/1976	36/18866	0.00019068	0.00187512	0.00130497	CYP4F11/CYP4F12/COQ10A/AKR1B1/PDSS2/COQ10B/AKR1B10/CYP4F2/COQ6/ADH4/AKR1C1/AKR1C4	12
GO:1903578	regulation of ATP metabolic process	27/1976	125/18866	0.000197079	0.00193495	0.00134661	MLXIPL/PPARA/SHMT2/INSR/COX7A2/DNAJC15/ISCU/COX7A1/GCKR/ENTPD5/PGK1/NUP205/PARP1/PPARGC1A/HIF1A/RHOA/PPIF/TSPO/ARNT/PINK1/NUP214/NUPR1/ENO1/STAT3/IGF1/PFKFB3/FBP1	27
GO:1903557	positive regulation of tumor necrosis factor superfamily cytokine production	15/1976	52/18866	0.0001982	0.00194286	0.00135212	PIK3R1/FCER1G/LY96/CD36/FADD/TLR2/CCL19/ARHGEF2/RIPK2/HDAC2/SASH3/TWIST1/HMGB1/CD14/LBP	15
GO:0051056	regulation of small GTPase mediated signal transduction	55/1976	323/18866	0.000198759	0.00194383	0.00135279	ITSN1/ADRA1A/DYNLT1/RALGPS2/IRS2/DEPDC7/CRKL/PPP2CB/VAV2/AUTS2/LPAR6/ROBO1/RAC1/RHOQ/CHN2/EPS8/GNA13/ARHGDIB/ARHGAP15/ITGB1/ARHGEF6/ARHGAP25/SPRY1/FGD2/TGFB2/NRP1/KANK1/GPR65/CGNL1/BCL6/ABCA1/RHOA/ARRB1/ARAP2/NOTCH2/ABR/COL3A1/RAC2/ARHGEF2/SQSTM1/ARHGAP30/RGL2/DENND4B/ARHGEF12/RHOF/ARHGAP9/ARHGEF18/RHOB/RHOBTB1/ARHGDIA/IGF1/APOE/APOC3/APOA1/FBP1	55
GO:0007249	I-kappaB kinase/NF-kappaB signaling	50/1976	286/18866	0.00019893	0.00194383	0.00135279	TRIM25/RORA/CASP1/RPS27A/HLA-DRB1/FKBP1A/TMEM9B/LY96/STAT1/TRIM22/CD74/UBE2N/HDAC1/RHOA/CD36/NR1D1/FADD/TLR2/IFIT5/CXXC5/PRKCB/LITAF/MYD88/GSTP1/GJA1/CCL19/ESR1/OPTN/SQSTM1/CCL21/PINK1/ZMYND11/LGALS1/RIPK2/NFKBIA/GPRC5B/PLK2/S100A13/HMOX1/TRIM8/PIM2/TNFRSF10B/NR1H4/SLC20A1/TNFSF10/SHISA5/S100A12/CD14/TGM2/CTH	50
GO:0019915	lipid storage	20/1976	81/18866	0.000200023	0.00195141	0.00135807	PPARA/DGAT2/NR1H3/ITGAV/ENPP1/PLIN3/ABCA1/PLA2G4C/CD36/NFKBIA/GM2A/OSBPL8/C3/ABCG1/AUP1/APOB/ANGPTL3/APOE/APOA1/APOC4	20
GO:0008154	actin polymerization or depolymerization	41/1976	221/18866	0.000200797	0.00195278	0.00135902	DIAPH1/IQGAP2/GMFG/TMOD3/VIL1/ABI1/RAC1/ARPC5/PDXP/EPS8/LIMA1/HCLS1/CAPZA1/WIPF1/CYFIP1/NCKAP1/ARPC1B/ACTR2/KANK1/ACTR3/NCKAP1L/ADD3/RHOA/WDR1/MKKS/DBN1/ARPC2/NCK2/ARPC1A/CCL21/FCHSD2/CAP1/CAPG/MYO1C/COTL1/PFN2/CFL2/CDC42EP4/CXCL12/PFN1/ICAM1	41
GO:0032944	regulation of mononuclear cell proliferation	41/1976	221/18866	0.000200797	0.00195278	0.00135902	RC3H1/IRS2/HLA-DRB1/VCAM1/CD74/TYROBP/HLA-DMB/LGALS3/PRNP/GPNMB/LST1/TNFRSF21/CD86/TGFBR2/NCKAP1L/HLA-DPB1/BCL6/GPAM/FADD/MEF2C/CD300A/IGFBP2/VSIG4/RAC2/NCK2/CCL19/CCL5/PTPN6/RPS3/RIPK2/GPR183/SASH3/CDKN1A/VTCN1/LILRB2/HMGB1/HLA-A/ARG1/CEBPB/IGF1/CD81	41
GO:0071322	cellular response to carbohydrate stimulus	30/1976	145/18866	0.000201803	0.00195946	0.00136367	MLXIPL/PRKACA/NADK/IRS2/HLA-DRB1/FOXO3/PHPT1/GPLD1/RAC1/PPARGC1A/CLEC7A/VSNL1/SLC39A14/HIF1A/ARRB1/NR1D1/NDUFAF2/PCK2/PRKCB/SERPINF1/CFTR/LGALS1/PPP3CB/ANO1/FOXA2/CPB2/NR1H4/PCK1/ICAM1/XBP1	30
GO:0043523	regulation of neuron apoptotic process	40/1976	214/18866	0.000202708	0.00196515	0.00136763	HIPK2/ITSN1/ERBB3/SNX6/FOXO3/SIGMAR1/PPT1/TYROBP/BOK/PRNP/PARP1/SLC30A10/PPARGC1A/TGFB2/NRP1/HIF1A/TGFB3/RHOA/LGMN/ARRB1/GRN/BAX/MEF2C/NONO/AXL/CCL2/PINK1/AIFM1/ITGAM/NQO1/ASCL1/NRBP2/BTG2/HMOX1/NUPR1/C5AR1/FOXQ1/CEBPB/APOE/SOD2	40
GO:0010632	regulation of epithelial cell migration	52/1976	301/18866	0.000203358	0.00196835	0.00136986	EMP2/DCN/PROX1/VIL1/PRCP/AGT/GPLD1/PBLD/ITGB1BP1/ADIPOR1/MCC/TGFBR2/AMOTL1/ETS1/RRAS/TGFB2/NRP1/ENPP2/HIF1A/RHOA/LGMN/GRN/HDAC6/MEF2C/HYAL1/TEK/ANXA3/CEACAM1/PTPRM/SPARC/SOX9/GPI/SERPINF1/SRPX2/RAB25/EPB41L5/PTEN/ADAMTS9/PLK2/STC1/HMGB1/CORO1C/RHOB/HMOX1/RIN2/PFN2/HRG/ATP2B4/EFNA1/PFN1/APOE/GADD45A	52
GO:0043488	regulation of mRNA stability	36/1976	186/18866	0.000203761	0.00196915	0.00137041	EIF4G1/RC3H1/PSMA6/PSMC2/PSMA7/RPS27A/YWHAB/HNRNPM/PSMA1/PSMB9/CARHSP1/PSMD8/PSMC4/PSME1/ALKBH5/YWHAZ/PSMA5/SYNCRIP/PSMB8/NPM1/PSMB4/EXOSC8/PSMA3/PSMF1/PSMC3/PSMD2/HNRNPU/MYD88/PSMB5/IGF2BP2/VIM/NUP214/PSMA4/PSME2/YTHDF1/XPO1	36
GO:1901888	regulation of cell junction assembly	38/1976	200/18866	0.000204698	0.00197511	0.00137456	EIF4G1/PRKACA/PHLDB2/CBFB/RAPGEF2/AGT/RAC1/IQGAP1/VCL/ITGB1BP1/SLITRK3/EPHA3/PRKCH/NRP1/RAB17/RHOA/MEF2C/IL1RAP/TLR2/DUSP3/TPBG/CUX2/TEK/GPC4/GJA1/SRPX2/FLRT2/S100A10/EPB41L5/PTEN/RUNX1/MYO1C/CORO1C/CLDN1/AGRN/SEMA4D/APOD/HRG	38
GO:0007566	embryo implantation	16/1976	58/18866	0.000217862	0.00209556	0.00145839	RXRA/EMP2/ACVR1B/ARHGDIB/TGFBR2/CST3/SPP1/PTGIS/GJA1/MMP2/TPPP3/DDR1/STC1/TIMP1/BSG/FBLN1	16
GO:1903793	positive regulation of anion transport	16/1976	58/18866	0.000217862	0.00209556	0.00145839	ABCB1/SLC6A1/AGT/SLC38A3/ARL6IP1/ITGB1/ABAT/CYP4F2/KMO/CFTR/CYP4A11/SLC12A2/ACSL5/CEBPB/APOE/APOA1	16
GO:0042572	retinol metabolic process	14/1976	47/18866	0.000221276	0.00212507	0.00147892	DGAT2/RETSAT/CYP3A5/CYP1A2/AKR1B1/ADH6/AKR1B10/CYP1B1/ADH4/DHRS3/RDH16/CYP2C8/ADH1A/ALDH1A1	14
GO:0043281	regulation of cysteine-type endopeptidase activity involved in apoptotic process	40/1976	215/18866	0.000224343	0.00215117	0.00149709	IFI6/PDCD5/CASP1/VIL1/IGBP1/BOK/ROBO1/ARL6IP1/ARL6IP5/CLEC7A/DHCR24/GPX1/RHOA/ARRB1/FADD/BAX/F3/MTCH1/AQP1/PAK2/DAPK1/ANP32B/RPS6KA3/XDH/LCK/CD44/AIFM1/RPS3/SIAH2/PRDX5/HMGB1/DDX3X/CRADD/S100A8/CRYAB/TNFRSF10B/TNFSF10/S100A9/MYC/FABP1	40
GO:0045766	positive regulation of angiogenesis	39/1976	208/18866	0.000226226	0.00216033	0.00150346	HIPK2/ITGB1/C3AR1/TGFBR2/ETS1/RRAS/NRP1/HIF1A/GRN/F3/HYAL1/AQP1/CXCR4/TEK/PRKCB/ANXA3/PTGIS/SRPX2/CYP1B1/ITGB2/HSPB6/C3/RUNX1/TWIST1/LRG1/C6/PLK2/RHOB/HMOX1/ADM/ANGPTL3/HK2/C5AR1/AGTR1/STAT3/CHI3L1/XBP1/ANGPTL4/SERPINE1	39
GO:0061013	regulation of mRNA catabolic process	39/1976	208/18866	0.000226226	0.00216033	0.00150346	EIF4G1/RC3H1/PSMA6/PSMC2/PSMA7/RPS27A/YWHAB/HNRNPM/PSMA1/PSMB9/CARHSP1/PSMD8/PSMC4/PSME1/ALKBH5/YWHAZ/PSMA5/SYNCRIP/TOB1/PSMB8/NPM1/PSMB4/EXOSC8/PSMA3/PSMF1/PSMC3/PSMD2/HNRNPU/MYD88/POLR2G/PSMB5/IGF2BP2/VIM/NUP214/PSMA4/PSME2/BTG2/YTHDF1/XPO1	39
GO:0034308	primary alcohol metabolic process	22/1976	94/18866	0.000226351	0.00216033	0.00150346	DGAT2/H6PD/RETSAT/CYP3A5/CYP1A2/AKR1B1/HAO1/ADH6/AKR1B10/CYP1B1/ADH4/DHRS3/RDH16/ALDH3A2/SULT2A1/CYP2C8/AKR1C1/ALDH1B1/IGF1/ADH1A/AKR1C4/ALDH1A1	22
GO:0032507	maintenance of protein location in cell	17/1976	64/18866	0.000231008	0.00219458	0.00152729	SORL1/SUN2/OS9/KDELR1/SRGN/INSIG1/TXN/KDELR2/HK1/TSPO/HNRNPU/DBN1/GJA1/PINK1/ANK3/HK2/HSPA5	17
GO:0032835	glomerulus development	17/1976	64/18866	0.000231008	0.00219458	0.00152729	IL6R/KLF15/NID1/MPV17/IQGAP1/MTSS1/ACTA2/COL4A4/LGR4/MEF2C/NOTCH2/PECAM1/TEK/PDGFRA/PROM1/BASP1/EGR1	17
GO:0033344	cholesterol efflux	17/1976	64/18866	0.000231008	0.00219458	0.00152729	NR1H3/NPC2/APOA5/ABCA5/ABCA1/STX12/ABCG8/PLTP/NFKBIA/ABCG1/APOM/APOB/APOE/APOC3/APOA1/APOA2/APOC1	17
GO:0046470	phosphatidylcholine metabolic process	21/1976	88/18866	0.000233844	0.0022181	0.00154366	LPIN2/LCAT/NR1H3/CAPN2/LPCAT3/GPLD1/APOA5/PLA2G7/ENPP2/PLA2G4C/PLBD1/CHPT1/LIPC/LPCAT1/STARD10/MFSD2A/PLA2G2A/PEMT/APOA1/APOA2/APOC1	21
GO:0060192	negative regulation of lipase activity	8/1976	18/18866	0.00023778	0.00225196	0.00156723	SORT1/ANGPTL3/RGS2/APOC3/APOA1/ANGPTL4/APOA2/APOC1	8
GO:0006879	cellular iron ion homeostasis	18/1976	70/18866	0.000238312	0.00225353	0.00156832	ATP6V1G1/SLC46A1/ISCU/NUBP1/HAMP/TMPRSS6/SLC39A14/HIF1A/CYBRD1/TFR2/HPX/SLC40A1/LCN2/HMOX1/ACO1/MYC/TF/CP	18
GO:0051495	positive regulation of cytoskeleton organization	42/1976	230/18866	0.00024111	0.00226638	0.00157727	IQGAP2/SERPINF2/PROX1/GMFG/VIL1/VPS4B/RAC1/ARPC5/PDXP/ITGB1BP1/HCLS1/NF2/CYFIP1/NCKAP1/ARPC1B/ACTR2/NRP1/GPR65/ACTR3/NCKAP1L/MAPRE1/TGFB3/RHOA/WDR1/TPM1/TEK/CD47/ARPC2/NCK2/ARPC1A/CCL21/S100A10/FCHSD2/RPS3/MYO1C/LIMK1/PFN2/CFL2/CDC42EP4/PFN1/ICAM1/APOA1	42
GO:0043650	dicarboxylic acid biosynthetic process	7/1976	14/18866	0.000241202	0.00226638	0.00157727	GLUD1/GLS/HAAO/KMO/GLS2/MTHFD1/ACMSD	7
GO:0051938	L-glutamate import	7/1976	14/18866	0.000241202	0.00226638	0.00157727	ARL6IP1/SLC1A3/PER2/ARL6IP5/SLC1A1/ITGB1/SLC1A2	7
GO:0072595	maintenance of protein localization in organelle	13/1976	42/18866	0.000241512	0.00226638	0.00157727	SUN2/OS9/KDELR1/INSIG1/TXN/KDELR2/HK1/TSPO/HNRNPU/GJA1/PINK1/HK2/HSPA5	13
GO:1902622	regulation of neutrophil migration	13/1976	42/18866	0.000241512	0.00226638	0.00157727	CAMK1D/CD74/RAC1/C3AR1/NCKAP1L/SLAMF8/CD99/RAC2/CCL19/CCL21/JAM3/C5AR1/LBP	13
GO:0072659	protein localization to plasma membrane	49/1976	281/18866	0.000243883	0.00228515	0.00159033	AR/EMP2/PIK3R1/SEC16A/RAB10/GOLGA4/TSPAN33/FCER1G/STX8/VAMP3/RAP2A/RAPGEF2/VIL1/VAMP2/LGALS3/SORBS1/WDR72/PRNP/RHOQ/ANXA2/ITGB1BP1/VAMP8/ITGB1/FGF13/EPHA3/PRKCH/RAB31/EFR3A/BBS2/PICALM/LRP6/TESC/CSK/EZR/OPTN/SQSTM1/S100A10/CDH2/SLC9A3R1/ATP1B1/ANK3/TMEM59/SLC9A3R2/RAB8A/BSG/ATP2B4/CD81/EHD2/CDH1	49
GO:0050996	positive regulation of lipid catabolic process	10/1976	27/18866	0.000244705	0.00228937	0.00159327	PPARA/IRS1/IRS2/APOA5/TWIST1/AADAC/ANGPTL3/FABP1/APOA1/APOA2	10
GO:0043122	regulation of I-kappaB kinase/NF-kappaB signaling	45/1976	252/18866	0.000249153	0.00232744	0.00161976	TRIM25/RORA/CASP1/HLA-DRB1/FKBP1A/TMEM9B/STAT1/TRIM22/CD74/UBE2N/HDAC1/RHOA/CD36/NR1D1/FADD/IFIT5/CXXC5/PRKCB/LITAF/MYD88/GSTP1/GJA1/CCL19/ESR1/OPTN/SQSTM1/CCL21/PINK1/ZMYND11/LGALS1/RIPK2/GPRC5B/PLK2/S100A13/HMOX1/TRIM8/PIM2/TNFRSF10B/NR1H4/SLC20A1/TNFSF10/SHISA5/S100A12/TGM2/CTH	45
GO:0007266	Rho protein signal transduction	29/1976	140/18866	0.000250118	0.00233292	0.00162357	ADRA1A/LPAR6/ROBO1/RAC1/EPS8/GNA13/ARHGDIB/ITGB1/NRP1/KANK1/GPR65/BCL6/ABCA1/RHOA/ARRB1/PECAM1/COL1A2/COL3A1/ARHGEF2/ARHGEF12/ARHGEF18/RHOB/LIMK1/ARHGDIA/CDC42EP4/AGTR1/APOE/APOC3/APOA1	29
GO:0043487	regulation of RNA stability	37/1976	195/18866	0.000253344	0.00235943	0.00164203	EIF4G1/RC3H1/PSMA6/PSMC2/PSMA7/RPS27A/YWHAB/NSUN2/HNRNPM/PSMA1/PSMB9/CARHSP1/PSMD8/PSMC4/PSME1/ALKBH5/YWHAZ/PSMA5/SYNCRIP/PSMB8/NPM1/PSMB4/EXOSC8/PSMA3/PSMF1/PSMC3/PSMD2/HNRNPU/MYD88/PSMB5/IGF2BP2/VIM/NUP214/PSMA4/PSME2/YTHDF1/XPO1	37
GO:0090322	regulation of superoxide metabolic process	12/1976	37/18866	0.000255522	0.00237612	0.00165364	TYROBP/AGT/CLEC7A/GNAI2/CD36/DHFR/FBLN5/GSTP1/ITGB2/ITGAM/GCH1/RGN	12
GO:0002082	regulation of oxidative phosphorylation	11/1976	32/18866	0.000258574	0.00239726	0.00166835	MLXIPL/SHMT2/COX7A2/DNAJC15/ISCU/COX7A1/PGK1/RHOA/PPIF/PINK1/NUPR1	11
GO:0046320	regulation of fatty acid oxidation	11/1976	32/18866	0.000258574	0.00239726	0.00166835	PPARA/DGAT2/IRS1/IRS2/LONP2/PPARGC1A/SOX9/TWIST1/MFSD2A/FABP1/PDK4	11
GO:0009615	response to virus	58/1976	349/18866	0.000261478	0.00242054	0.00168455	NPLOC4/IFI6/SERINC3/ABCC9/STAT1/SLFN11/TRIM22/IFI27/GBP3/IFNGR1/NPC2/ISG20/RNASE6/IFI16/IRF9/LSM14A/OAS2/TRIM44/ACTA2/STAT2/APOBEC3G/GPAM/FADD/IFNGR2/IFIT5/HYAL1/OAS3/CXCR4/MICB/IL33/MX1/IFI44/PRF1/OAS1/CCL19/CCL5/APOBEC3D/ZMYND11/CXCL10/IRF7/IFIT2/DDX3X/CXCL9/AUP1/POU2AF1/IFITM1/APOB/HTRA1/LCN2/OASL/ISG15/IFIT1/CCL8/PIM2/FCN3/CXCL12/ENO1/BNIP3	58
GO:0002262	myeloid cell homeostasis	31/1976	154/18866	0.000266904	0.00246706	0.00171692	HIPK2/FCER1G/RPS19/FOXO3/TMOD3/STAT1/ACVR1B/CDK5RAP3/B2M/HCLS1/RPS14/SH2B3/ETS1/NCKAP1L/HIF1A/BCL6/SLC25A38/BAX/DNASE2/AXL/MAFB/HMGB2/ARNT/ID2/HSPA9/PDE4B/HMGB1/HMOX1/ISG15/JAM3/STAT3	31
GO:0043254	regulation of protein-containing complex assembly	71/1976	449/18866	0.00026828	0.00247606	0.00172319	ULK1/EIF4G1/SORL1/IQGAP2/PEX5/PSMC2/FNIP2/LCAT/SENP6/GMFG/DNAJC15/TMOD3/VIL1/LGALS3/GTF2H5/PSMC4/TPPP2/RAC1/ARPC5/EPS8/PARP1/HCLS1/CAPZA1/CYFIP1/CLEC7A/NCKAP1/ARPC1B/ACTR2/MAP2/KANK1/ACTR3/NCKAP1L/MAPRE1/ABCA1/ADD3/RHOA/VDAC2/PSMC3/CD36/FBLIM1/HDAC6/BAX/MKKS/DACT1/DBN1/ARPC2/NCK2/ARPC1A/ARHGEF2/ESR1/CCL21/PINK1/FCHSD2/RPS3/TPPP3/CAPG/MYO1C/HMGB1/LCP1/DDX3X/RPL13A/COTL1/PFN2/JAM3/CRYAB/CDC42EP4/HR…	71
GO:0051289	protein homotetramerization	16/1976	59/18866	0.000270202	0.00248634	0.00173035	SHMT2/UPB1/SHMT1/B2M/TRPV1/GNMT/PKD2/GLS/MAT1A/PFKP/ALDOA/TDO2/ALDH9A1/ACOT13/SOD2/CTH	16
GO:0071385	cellular response to glucocorticoid stimulus	16/1976	59/18866	0.000270202	0.00248634	0.00173035	KLF9/FOXO3/SRD5A1/FOXO1/PCK2/AQP1/ERRFI1/HNRNPU/GSTP1/SERPINF1/STC1/GJB2/ARG1/PCK1/ICAM1/ASS1	16
GO:0046718	viral entry into host cell	28/1976	134/18866	0.000272535	0.00250034	0.00174009	TRIM25/ANPEP/DYNLT1/RPSA/HLA-DRB1/ITGAV/TRIM22/CD74/DAG1/VAMP8/CD86/ITGB1/SNX3/LAMP1/ITGB5/HYAL1/AXL/CXCR4/CTSB/LGALS1/CLDN1/IFITM1/TRIM8/FCN3/SLC10A1/CD81/ICAM1/APCS	28
GO:0071333	cellular response to glucose stimulus	28/1976	134/18866	0.000272535	0.00250034	0.00174009	MLXIPL/PRKACA/NADK/IRS2/HLA-DRB1/FOXO3/PHPT1/GPLD1/RAC1/PPARGC1A/VSNL1/SLC39A14/HIF1A/ARRB1/NR1D1/NDUFAF2/PCK2/SERPINF1/CFTR/LGALS1/PPP3CB/ANO1/FOXA2/CPB2/NR1H4/PCK1/ICAM1/XBP1	28
GO:0008625	extrinsic apoptotic signaling pathway via death domain receptors	21/1976	89/18866	0.000276294	0.00253105	0.00176146	PIK3R1/LGALS3/BLOC1S2/SORT1/GPX1/FADD/BAX/DAPK1/HMGB2/ARHGEF2/PTEN/DDX3X/CRADD/HMOX1/TNFRSF10B/TNFSF10/FGA/ICAM1/FGB/FGG/SERPINE1	21
GO:0007229	integrin-mediated signaling pathway	24/1976	108/18866	0.000278578	0.0025444	0.00177075	EMP2/FCER1G/ITGAV/TYROBP/NEDD9/ITGB1BP1/ITGB1/NRP1/ITGB5/CD63/ITGA6/CEACAM1/COL3A1/CD47/ITGB2/FERMT2/ITGAM/TIMP1/ISG15/ITGA9/ANGPTL3/MYH9/ADAMTS1/APOA1	24
GO:0071887	leukocyte apoptotic process	24/1976	108/18866	0.000278578	0.0025444	0.00177075	IRS2/FCER1G/CRKL/RAPGEF2/KDELR1/CD74/LGALS3/TNFRSF21/HCLS1/GIMAP8/HIF1A/BCL6/GPAM/FADD/BAX/MEF2C/AXL/CCL19/CCL5/CCL21/PTEN/IRF7/CXCL12/EFNA1	24
GO:0006367	transcription initiation from RNA polymerase II promoter	36/1976	189/18866	0.000282072	0.00256956	0.00178826	RXRA/AR/RORA/PPARA/SUB1/CREBBP/PSMC2/POLR2A/TAF10/NR1I2/POLR2K/NR1H3/CBFB/TAF12/MAZ/GTF2H5/PSMC4/E2F3/PPARGC1A/PSMC3/NR1D1/NR1I3/BAX/NR2F6/NOTCH2/CDK9/RBPJ/POLR2G/SOX9/ESR1/PTEN/CDKN1A/HMGB1/NR0B2/CCND1/NR1H4	36
GO:0046461	neutral lipid catabolic process	14/1976	48/18866	0.000282584	0.00256956	0.00178826	SORL1/MGLL/GPLD1/APOA5/LIPG/FABP4/LIPC/APOB/AADAC/CPS1/FABP1/APOC3/APOA1/APOA2	14
GO:0046464	acylglycerol catabolic process	14/1976	48/18866	0.000282584	0.00256956	0.00178826	SORL1/MGLL/GPLD1/APOA5/LIPG/FABP4/LIPC/APOB/AADAC/CPS1/FABP1/APOC3/APOA1/APOA2	14
GO:0061180	mammary gland epithelium development	18/1976	71/18866	0.000288403	0.0026186	0.00182239	AR/TBX3/ROBO1/CSF1R/GPX1/HIF1A/WNT3/BAX/LRP6/ESR1/LBH/ID2/STAT6/DDR1/FGFR2/FOXF1/CCND1/CEBPB	18
GO:0001894	tissue homeostasis	46/1976	261/18866	0.00029075	0.00263601	0.00183451	STK11/GNAS/RAC1/VCL/ADRB2/B2M/PBLD/CSF1R/SLC1A1/GPR137B/DMD/ITGB1/SNX10/TP53INP2/LSR/AKR1B1/SPP1/LAMC1/PTH1R/LAMA2/BAX/BBS2/MKKS/PECAM1/CTSK/GJA1/SOX9/RAC2/CSK/CA2/PROM1/SASH3/TCIRG1/SLC12A2/TPP1/ALB/PIGR/CLDN1/LPCAT1/MUC13/JAM3/MFSD2A/AZGP1/SERPINA3/PDK4/TF	46
GO:0010675	regulation of cellular carbohydrate metabolic process	30/1976	148/18866	0.000293298	0.00265521	0.00184787	RORA/PPARA/FOXK1/INSR/DGAT2/IRS1/IRS2/GCGR/IGFBP4/GCKR/SORBS1/GPLD1/KHK/ENPP1/PPARGC1A/ADIPOR1/GNMT/FOXO1/PTH1R/GPT/FOXA2/NUPR1/RGN/SIK1/STAT3/IGF1/LEPR/PPP1R3C/PDK4/FBP1	30
GO:0110020	regulation of actomyosin structure organization	23/1976	102/18866	0.000295489	0.00266867	0.00185724	PHLDB2/PIK3R1/SERPINF2/PROX1/RAC1/ITGB1BP1/NF2/NRP1/GPR65/CGNL1/TGFB3/RHOA/MEF2C/TPM1/PAK2/MKKS/CD47/S100A10/ARHGEF18/LIMK1/PFN2/PFN1/APOA1	23
GO:1903532	positive regulation of secretion by cell	53/1976	313/18866	0.000295972	0.00266867	0.00185724	ITSN1/RPH3AL/SORL1/EXPH5/NADK/IRS2/FCER1G/HLA-DRB1/GLUD1/PHPT1/TSG101/AGT/SNF8/GPLD1/VPS4B/RAC1/VAMP8/VSNL1/TGFB2/SPP1/HIF1A/TGFB3/ARRB1/LAMP1/ACSL4/TLR2/ABAT/IL33/KMO/GJA1/GPI/ITGB2/EZR/CFTR/PINK1/MYH10/ITGAM/TFR2/PPP3CB/SLC12A2/ABCG1/ANO1/NR0B2/CPB2/NR1H4/CXCL12/SDC1/IGF1/FGA/CD14/FGB/XBP1/FGG	53
GO:0006898	receptor-mediated endocytosis	55/1976	328/18866	0.000296085	0.00266867	0.00185724	REPS1/ITSN1/SORL1/INSR/CANX/ASGR1/FCER1G/ATAD1/PPT1/RAC1/IGLV3-21/ANXA2/ADRB2/B2M/FOLR2/COLEC11/ITGB1/WDR54/TGFBR2/APOA5/CXCL16/RAB31/HPR/ARRB1/CD36/CD63/CEACAM1/MX1/PICALM/SPARC/LRP6/CCL19/ITGB2/EZR/CCL21/FCHSD2/CAP1/ITGAM/TFR2/C3/ALB/CD9/HPX/APOB/MARCO/AMBP/ADM/CD81/APOE/CD14/APOC3/APOA1/SERPINE1/APOC1/TF	55
GO:0015813	L-glutamate transmembrane transport	9/1976	23/18866	0.000309853	0.0027846	0.00193792	ARL6IP1/SLC1A3/SLC25A18/PER2/ARL6IP5/SLC1A1/ITGB1/SLC25A13/SLC1A2	9
GO:0050860	negative regulation of T cell receptor signaling pathway	9/1976	23/18866	0.000309853	0.0027846	0.00193792	PHPT1/LGALS3/PRNP/LILRB4/DUSP3/CEACAM1/EZR/PTPN6/SLA2	9
GO:0010972	negative regulation of G2/M transition of mitotic cell cycle	22/1976	96/18866	0.000311309	0.00279361	0.00194419	FOXN3/PSMA6/PSMC2/PSMA7/PSMA1/PSMB9/PSMD8/PSMC4/PSME1/CDK5RAP3/PSMA5/PSMB8/PSMB4/PSMA3/PSMF1/PSMC3/PSMD2/PSMB5/PSMA4/CDKN1A/PSME2/FHL1	22
GO:0019432	triglyceride biosynthetic process	13/1976	43/18866	0.000313291	0.0028019	0.00194995	LPIN2/DGAT2/NR1H3/GPLD1/GPAM/ACSL4/PCK2/C3/ACSL1/MFSD2A/RGN/SIK1/PCK1	13
GO:0090207	regulation of triglyceride metabolic process	13/1976	43/18866	0.000313291	0.0028019	0.00194995	SORL1/DGAT2/NR1H3/GPLD1/APOA5/C3/AADAC/MFSD2A/RGN/SIK1/APOE/APOC3/APOA1	13
GO:0008064	regulation of actin polymerization or depolymerization	36/1976	190/18866	0.000313598	0.0028019	0.00194995	IQGAP2/GMFG/TMOD3/VIL1/ARPC5/PDXP/EPS8/LIMA1/HCLS1/CAPZA1/CYFIP1/NCKAP1/ARPC1B/ACTR2/KANK1/ACTR3/NCKAP1L/ADD3/RHOA/WDR1/MKKS/DBN1/ARPC2/NCK2/ARPC1A/CCL21/FCHSD2/CAPG/MYO1C/COTL1/PFN2/CFL2/CDC42EP4/CXCL12/PFN1/ICAM1	36
GO:0002687	positive regulation of leukocyte migration	29/1976	142/18866	0.000321709	0.0028702	0.00199749	IL6R/CAMK1D/CD74/LGALS3/RAC1/CSF1R/C3AR1/PLA2G7/NCKAP1L/RHOA/LGMN/CCL20/FADD/GPSM3/CD99/RAC2/CCL19/CCL5/CCL21/CXCL10/MIA3/HMGB1/RARRES2/CCL8/CXCL12/C5AR1/ICAM1/LBP/SERPINE1	29
GO:0030865	cortical cytoskeleton organization	16/1976	60/18866	0.00033307	0.00296426	0.00206295	RHOBTB3/VIL1/RAC1/RHOQ/NCKAP1/NCKAP1L/RHOA/WDR1/EPB41L2/RAC2/PAFAH1B1/EZR/RHOF/RHOB/RHOBTB1/EHD2	16
GO:0045088	regulation of innate immune response	52/1976	307/18866	0.000333215	0.00296426	0.00206295	PRKACA/PSMA6/CREBBP/PSMC2/PSMA7/FCER1G/RPS19/NR1H3/STAT1/PSMA1/PSMB9/PSMD8/IFNGR1/PSMC4/PSME1/IFI16/PSMA5/PSMB8/PSMB4/LSM14A/PSMA3/PSMF1/PSMC3/GRN/FADD/PSMD2/LAMP1/IFNGR2/SLAMF8/NONO/PAK2/VSIG4/CEACAM1/PSMB5/HMGB2/CCL5/PTPN6/MATR3/PSMA4/IRF7/PSME2/RBM14/HMGB1/HPX/XRCC5/SERPING1/HLA-A/MUC13/ARG1/APOE/SOCS3/LBP	52
GO:0045923	positive regulation of fatty acid metabolic process	12/1976	38/18866	0.000338172	0.00300047	0.00208815	MLXIPL/PPARA/IRS1/IRS2/NR1H3/CD74/PPARGC1A/APOA5/TWIST1/RGN/FABP1/APOA1	12
GO:0051701	interaction with host	39/1976	212/18866	0.000338259	0.00300047	0.00208815	TRIM25/ULK1/RXRA/HIPK2/ANPEP/INSR/DYNLT1/RPSA/HLA-DRB1/ITGAV/TSG101/RRAGA/VAPB/TRIM22/CD74/DAG1/VPS4B/PC/VAMP8/CD86/ITGB1/SNX3/LAMP1/ITGB5/HYAL1/AXL/CXCR4/CTSB/LGALS1/CLDN1/IFITM1/IFIT1/TRIM8/FCN3/SLC10A1/CD81/ICAM1/CDH1/APCS	39
GO:1901570	fatty acid derivative biosynthetic process	23/1976	103/18866	0.000343333	0.00304109	0.00211642	TECR/PPT1/BDH1/CD74/GCDH/SLC27A5/ACSS3/LTA4H/MGST3/ACSL4/ELOVL7/PTGIS/CYP4A11/PTGDS/SCD5/GGT5/ACSL5/HMGCS2/ACSL1/CYP2C8/HSD17B12/ALOX5AP/CBR1	23
GO:0032800	receptor biosynthetic process	10/1976	28/18866	0.000345146	0.00305276	0.00212454	PPARA/FURIN/SCAP/NR1H3/ITGAV/HDAC1/HIF1A/NR1D1/HDAC6/HDAC2	10
GO:0022904	respiratory electron transport chain	25/1976	116/18866	0.000346167	0.00305739	0.00212776	NDUFA1/COX6B1/NDUFA12/COX7B/DNAJC15/NDUFA7/ISCU/NDUFA6/NDUFA8/COX7C/SLC25A18/NDUFS6/NDUFS5/PPARGC1A/COX6C/NDUFA3/UQCRC2/NDUFAF2/COX5B/SLC25A13/PINK1/ETFB/NDUFA11/ETFDH/UQCRFS1	25
GO:0098656	anion transmembrane transport	53/1976	315/18866	0.000347035	0.0030576	0.00212791	SLC25A42/SLC35D1/SLC46A1/IRS2/SLC43A1/ABCB1/SLC6A1/SLC47A1/SLC16A2/SLC13A5/SLC37A4/AGT/SLC38A3/SLC25A30/PRNP/AQP9/ARL6IP1/SLC1A3/SLC25A18/SLC4A2/SLC38A4/PER2/FOLR2/ARL6IP5/SLC1A1/SLC27A5/ITGB1/SLC12A7/CLIC1/SLC7A7/VDAC2/SLC25A38/SLC38A2/GJA1/SLC22A9/SLC23A1/CPT2/CLIC6/SLC25A13/SLC1A4/CFTR/SLC7A2/SLC12A2/ANO1/SLC6A12/SLC1A2/SLC16A1/ACSL5/SLC25A20/GABRP/SLC20A1/RGS2/SLC5A6	53
GO:0030098	lymphocyte differentiation	60/1976	368/18866	0.000347184	0.0030576	0.00212791	RORA/ZBTB16/ATP11C/STK11/PIK3R1/RC3H1/SYVN1/FCER1G/VCAM1/CBFB/KDELR1/CD74/KLF6/CMTM7/B2M/LILRB4/FBXO7/BLNK/CD86/ITGB1/HLA-DOA/TGFBR2/NCKAP1L/BCL6/NFKBIZ/RHOA/TMEM98/FADD/PRDM1/BAX/SLAMF8/NOTCH2/AXL/RBPJ/PSAP/MAFB/DTX1/LCK/DOCK10/CCL19/PTPN6/CD8A/LGALS1/ID2/RIPK2/GPR183/PPP3CB/SASH3/TCIRG1/STAT6/RUNX1/LILRB2/HMGB1/POU2AF1/EGR1/VNN1/STAT3/PCK1/LEPR/XBP1	60
GO:0030832	regulation of actin filament length	36/1976	191/18866	0.000348228	0.00306242	0.00213126	IQGAP2/GMFG/TMOD3/VIL1/ARPC5/PDXP/EPS8/LIMA1/HCLS1/CAPZA1/CYFIP1/NCKAP1/ARPC1B/ACTR2/KANK1/ACTR3/NCKAP1L/ADD3/RHOA/WDR1/MKKS/DBN1/ARPC2/NCK2/ARPC1A/CCL21/FCHSD2/CAPG/MYO1C/COTL1/PFN2/CFL2/CDC42EP4/CXCL12/PFN1/ICAM1	36
GO:0002695	negative regulation of leukocyte activation	35/1976	184/18866	0.000349296	0.00306743	0.00213475	RC3H1/HLA-DRB1/NR1H3/CBFB/CD74/TYROBP/LGALS3/PRNP/GPNMB/LST1/FBXO7/TNFRSF21/CD86/BCL6/NR1D1/GRN/DUSP3/AXL/CD300A/VSIG4/CEACAM1/DTX1/ABR/PTPN6/SAMSN1/ID2/CST7/RUNX1/VTCN1/LILRB2/HMGB1/FOXF1/HMOX1/ARG1/CEBPB	35
GO:0010955	negative regulation of protein processing	11/1976	33/18866	0.000351433	0.00307304	0.00213866	SERPINF2/GLG1/PRNP/GAS1/TMEM98/SERPINE2/CST7/CAST/TMEM59/CPB2/SERPINE1	11
GO:0090022	regulation of neutrophil chemotaxis	11/1976	33/18866	0.000351433	0.00307304	0.00213866	CAMK1D/CD74/RAC1/C3AR1/NCKAP1L/RAC2/CCL19/CCL21/JAM3/C5AR1/LBP	11
GO:1903318	negative regulation of protein maturation	11/1976	33/18866	0.000351433	0.00307304	0.00213866	SERPINF2/GLG1/PRNP/GAS1/TMEM98/SERPINE2/CST7/CAST/TMEM59/CPB2/SERPINE1	11
GO:0071331	cellular response to hexose stimulus	28/1976	136/18866	0.000352137	0.00307483	0.0021399	MLXIPL/PRKACA/NADK/IRS2/HLA-DRB1/FOXO3/PHPT1/GPLD1/RAC1/PPARGC1A/VSNL1/SLC39A14/HIF1A/ARRB1/NR1D1/NDUFAF2/PCK2/SERPINF1/CFTR/LGALS1/PPP3CB/ANO1/FOXA2/CPB2/NR1H4/PCK1/ICAM1/XBP1	28
GO:0042398	cellular modified amino acid biosynthetic process	14/1976	49/18866	0.000357899	0.00312072	0.00217183	SHMT1/GAMT/MTHFS/CNDP2/GATM/DHFR/ATIC/MTHFD1/GGT5/GSS/GCH1/HAGH/ALDH9A1/PLOD2	14
GO:1901655	cellular response to ketone	22/1976	97/18866	0.000363423	0.00315548	0.00219602	AR/KLF9/RWDD1/FOXO3/DCPS/SRD5A1/AKR1B1/SPP1/FOXO1/GNG2/PCK2/AQP1/ADCY3/ERRFI1/SERPINF1/CFTR/AIFM1/GJB2/ARG1/PCK1/ICAM1/ASS1	22
GO:1990868	response to chemokine	22/1976	97/18866	0.000363423	0.00315548	0.00219602	CXCL2/THPO/ROBO1/SH2B3/CXCL6/HIF1A/RHOA/CXCR6/CCL20/CXCR4/CCL19/CCL5/CCL16/CCL2/CCL21/CXCL10/CCL18/SLC12A2/CXCL1/CXCL9/CCL8/CXCL12	22
GO:1990869	cellular response to chemokine	22/1976	97/18866	0.000363423	0.00315548	0.00219602	CXCL2/THPO/ROBO1/SH2B3/CXCL6/HIF1A/RHOA/CXCR6/CCL20/CXCR4/CCL19/CCL5/CCL16/CCL2/CCL21/CXCL10/CCL18/SLC12A2/CXCL1/CXCL9/CCL8/CXCL12	22
GO:0044320	cellular response to leptin stimulus	8/1976	19/18866	0.000373119	0.00322148	0.00224196	ADIPOR1/BBS2/MKKS/PTEN/FGF23/STAT3/LEPR/FGB	8
GO:0060749	mammary gland alveolus development	8/1976	19/18866	0.000373119	0.00322148	0.00224196	AR/HIF1A/ESR1/ID2/SOCS2/DDR1/FOXF1/CCND1	8
GO:0061377	mammary gland lobule development	8/1976	19/18866	0.000373119	0.00322148	0.00224196	AR/HIF1A/ESR1/ID2/SOCS2/DDR1/FOXF1/CCND1	8
GO:0098856	intestinal lipid absorption	8/1976	19/18866	0.000373119	0.00322148	0.00224196	LPCAT3/LIMA1/APOA5/CD36/ABCG8/AKR1C1/APOA1/APOA2	8
GO:0071383	cellular response to steroid hormone stimulus	38/1976	206/18866	0.000378484	0.00325611	0.00226606	RXRA/AR/FOXA1/PPARA/CRY2/KLF9/UBE3A/WBP2/RWDD1/YWHAH/FOXO3/CBFB/PGRMC2/TFPI/PARP1/SRD5A1/HDAC1/FOXO1/RHOA/NR1D1/GPAM/HDAC6/PCK2/AQP1/ERRFI1/HNRNPU/GSTP1/SERPINF1/ESR1/LBH/AIFM1/RUNX1/STC1/GJB2/ARG1/PCK1/ICAM1/ASS1	38
GO:0000050	urea cycle	6/1976	11/18866	0.000379774	0.00325611	0.00226606	CEBPA/NAGS/ARG1/CPS1/OTC/ASS1	6
GO:0006570	tyrosine metabolic process	6/1976	11/18866	0.000379774	0.00325611	0.00226606	FAH/GSTZ1/TAT/PAH/HGD/HPD	6
GO:0070778	L-aspartate transmembrane transport	6/1976	11/18866	0.000379774	0.00325611	0.00226606	SLC1A3/SLC25A18/SLC1A1/SLC25A13/SLC1A4/SLC1A2	6
GO:1904478	regulation of intestinal absorption	6/1976	11/18866	0.000379774	0.00325611	0.00226606	LPCAT3/HAMP/APOA5/ABCG8/APOA1/APOA2	6
GO:0051492	regulation of stress fiber assembly	21/1976	91/18866	0.00038185	0.00326936	0.00227528	PHLDB2/PIK3R1/SERPINF2/RAC1/ITGB1BP1/NF2/NRP1/GPR65/CGNL1/TGFB3/RHOA/TPM1/PAK2/MKKS/CD47/S100A10/ARHGEF18/LIMK1/PFN2/PFN1/APOA1	21
GO:0001954	positive regulation of cell-matrix adhesion	15/1976	55/18866	0.000389142	0.00332255	0.0023123	EMP2/DAG1/NINJ1/RAC1/IQGAP1/ITGB1BP1/RRAS/NRP1/CD36/TEK/CCL21/S100A10/EPB41L5/RIN2/HRG	15
GO:0032781	positive regulation of ATPase activity	15/1976	55/18866	0.000389142	0.00332255	0.0023123	GABARAPL2/DYNLL1/DNAJC15/SSBP1/DNAJC1/HSPA2/TPM1/HNRNPU/ATP1B1/PFN2/AHSA1/RGN/ALDOB/PFN1/DNAJB1	15
GO:0071326	cellular response to monosaccharide stimulus	28/1976	137/18866	0.00039915	0.00340328	0.00236848	MLXIPL/PRKACA/NADK/IRS2/HLA-DRB1/FOXO3/PHPT1/GPLD1/RAC1/PPARGC1A/VSNL1/SLC39A14/HIF1A/ARRB1/NR1D1/NDUFAF2/PCK2/SERPINF1/CFTR/LGALS1/PPP3CB/ANO1/FOXA2/CPB2/NR1H4/PCK1/ICAM1/XBP1	28
GO:0031669	cellular response to nutrient levels	40/1976	221/18866	0.000403483	0.00343547	0.00239088	ULK1/EIF4G1/PPARA/GABARAPL2/AQP3/SIK2/FOXO3/DNAJC15/RRAGA/GCGR/USF2/SLC38A3/IFI16/SRD5A1/FOLR2/FOXO1/SLC38A2/STK24/NUAK2/CD68/AIFM1/FGF23/CDKN1A/MAX/ALB/FOXA2/MAP1LC3B/PIM1/LCN2/HMOX1/MFSD2A/COL1A1/NR1H4/SIK1/PCK1/ICAM1/GABARAPL1/HSPA5/XBP1/PDK4	40
GO:0090303	positive regulation of wound healing	16/1976	61/18866	0.000408157	0.00347047	0.00241524	SERPINF2/ITGB1/CLEC7A/KANK1/CD36/F3/CXCR4/F2/MYLK/CLDN1/PLG/CPB2/HRG/F12/XBP1/SERPINE1	16
GO:0006446	regulation of translational initiation	19/1976	79/18866	0.000409713	0.00347888	0.0024211	RXRA/EIF4G1/EIF4EBP2/PAIP2B/EIF3K/EIF4A2/EIF2AK1/PPP1R15B/NPM1/POLR2G/NCK2/CCL5/EIF1/EIF4B/DDX3X/RPL13A/EIF3H/YTHDF1/EIF5	19
GO:0002218	activation of innate immune response	29/1976	144/18866	0.000410878	0.0034789	0.00242111	PRKACA/PSMA6/CREBBP/PSMC2/PSMA7/FCER1G/PSMA1/PSMB9/PSMD8/PSMC4/PSME1/IFI16/PSMA5/PSMB8/PSMB4/PSMA3/PSMF1/PSMC3/PSMD2/NONO/PAK2/PSMB5/MATR3/PSMA4/PSME2/RBM14/HMGB1/XRCC5/MUC13	29
GO:0000098	sulfur amino acid catabolic process	7/1976	15/18866	0.00041141	0.0034789	0.00242111	MPST/CBS/MAT1A/CSAD/AGXT/CDO1/CTH	7
GO:0030852	regulation of granulocyte differentiation	7/1976	15/18866	0.00041141	0.0034789	0.00242111	C1QC/TRIB1/HCLS1/EVI2B/CEACAM1/TESC/RUNX1	7
GO:1990778	protein localization to cell periphery	56/1976	340/18866	0.000415829	0.00351145	0.00244376	AR/EMP2/PIK3R1/KIF1B/SEC16A/RAB10/GOLGA4/TSPAN33/FCER1G/STX8/VAMP3/RAP2A/RAPGEF2/VIL1/NUBP1/VAMP2/LGALS3/SORBS1/DAG1/WDR72/LIN7C/PRNP/RHOQ/ANXA2/ITGB1BP1/VAMP8/GPHN/ITGB1/FGF13/EPHA3/PRKCH/RAB31/EFR3A/EPB41L2/BBS2/GPC4/PICALM/LRP6/TESC/CSK/EZR/OPTN/SQSTM1/S100A10/CDH2/SLC9A3R1/ATP1B1/ANK3/TMEM59/SLC9A3R2/RAB8A/BSG/ATP2B4/CD81/EHD2/CDH1	56
GO:0032890	regulation of organic acid transport	17/1976	67/18866	0.000416677	0.00351379	0.00244539	IRS2/SLC43A1/SLC6A1/AGT/SLC38A3/ARL6IP1/PER2/ARL6IP5/ITGB1/ABAT/CYP4F2/KMO/CYP4A11/SLC12A2/ACSL5/ARG1/RGS2	17
GO:0050810	regulation of steroid biosynthetic process	22/1976	98/18866	0.000423013	0.00356234	0.00247917	SEC14L2/SCAP/PROX1/H6PD/LSS/LPCAT3/INSIG1/PPARGC1A/ERLIN1/NR1D1/GPAM/ASAH1/TSPO/SF1/ABCG1/APOB/CYP51A1/ADM/EGR1/NR1H4/APOE/HMGCS1	22
GO:0002244	hematopoietic progenitor cell differentiation	33/1976	172/18866	0.000432523	0.00363745	0.00253145	SETD1A/DHTKD1/PSMA6/PSMC2/PSMA7/CBFB/PSMA1/PSMB9/PSMD8/PSMC4/PSME1/FST/CSF1R/PSMA5/PSMB8/PSMB4/FSTL3/PSMA3/PSMF1/PSMC3/LMO2/PSMD2/PDGFRA/PSMB5/PTPN6/PSMA4/HSPA9/RUNX1/PSME2/CEBPD/XRCC5/JAM3/SSBP3	33
GO:0045646	regulation of erythrocyte differentiation	14/1976	50/18866	0.000449721	0.00376341	0.00261911	FOXO3/STAT1/ACVR1B/B2M/ETS1/NCKAP1L/HIF1A/MAFB/HMGB2/ARNT/ID2/HSPA9/ISG15/STAT3	14
GO:1903580	positive regulation of ATP metabolic process	14/1976	50/18866	0.000449721	0.00376341	0.00261911	MLXIPL/INSR/ISCU/ENTPD5/PGK1/PPARGC1A/HIF1A/ARNT/PINK1/NUPR1/ENO1/STAT3/IGF1/PFKFB3	14
GO:0046628	positive regulation of insulin receptor signaling pathway	9/1976	24/18866	0.000449946	0.00376341	0.00261911	SORL1/NUCKS1/IRS1/SORBS1/AGT/ADIPOR1/GNAI2/OSBPL8/NR1H4	9
GO:0046835	carbohydrate phosphorylation	9/1976	24/18866	0.000449946	0.00376341	0.00261911	HKDC1/GNE/KHK/GNPTAB/GNPTG/HK1/HK2/PFKFB3/FGGY	9
GO:0031647	regulation of protein stability	50/1976	296/18866	0.000457694	0.00382302	0.0026606	PIK3R1/SEC16A/CREBBP/CCT8/ZNF207/SYVN1/RPS7/DAD1/TYROBP/LSS/PRNP/RNF128/FBXO7/NF2/PPARGC1A/CPN2/USP3/TRIM44/STX12/NR1D1/GRN/HDAC6/LAMP1/BAG1/DACT1/CMTM6/TESC/PINK1/DERL1/RASSF2/PTEN/CDKN1A/ATP1B1/CDC37L1/PIM1/ASGR2/PFN2/PIM2/CRYAB/CCT3/GBA3/IGF1/CD81/EFNA1/PFN1/AFM/XBP1/APOA1/APOA2/TF	50
GO:0001776	leukocyte homeostasis	20/1976	86/18866	0.000467943	0.00389805	0.00271281	RC3H1/FCER1G/CD74/SH2B3/CXCL6/NCKAP1L/HIF1A/GPAM/FADD/BAX/MEF2C/AXL/DOCK10/GPR183/PPP3CB/TCIRG1/PDE4B/HMGB1/SLC40A1/JAM3	20
GO:0035023	regulation of Rho protein signal transduction	20/1976	86/18866	0.000467943	0.00389805	0.00271281	ADRA1A/LPAR6/ROBO1/RAC1/EPS8/ARHGDIB/ITGB1/NRP1/KANK1/GPR65/BCL6/ABCA1/ARRB1/COL3A1/ARHGEF2/ARHGEF18/ARHGDIA/APOE/APOC3/APOA1	20
GO:0045648	positive regulation of erythrocyte differentiation	11/1976	34/18866	0.000470765	0.00391626	0.00272548	FOXO3/STAT1/ACVR1B/ETS1/NCKAP1L/HIF1A/HMGB2/ARNT/ID2/ISG15/STAT3	11
GO:0030970	retrograde protein transport, ER to cytosol	10/1976	29/18866	0.000477717	0.00393638	0.00273949	NPLOC4/OS9/SYVN1/UBE2G2/EDEM2/EDEM1/UBAC2/FAF2/DERL1/AUP1	10
GO:0032373	positive regulation of sterol transport	10/1976	29/18866	0.000477717	0.00393638	0.00273949	NR1H3/LPCAT3/ANXA2/ABCA1/LIPG/PLTP/NFKBIA/ABCG1/APOE/APOA1	10
GO:0032376	positive regulation of cholesterol transport	10/1976	29/18866	0.000477717	0.00393638	0.00273949	NR1H3/LPCAT3/ANXA2/ABCA1/LIPG/PLTP/NFKBIA/ABCG1/APOE/APOA1	10
GO:0070861	regulation of protein exit from endoplasmic reticulum	10/1976	29/18866	0.000477717	0.00393638	0.00273949	SORL1/SEC16A/OS9/UBE2G2/TM9SF4/EDEM2/EDEM1/INSIG1/UBAC2/CD81	10
GO:0071624	positive regulation of granulocyte chemotaxis	10/1976	29/18866	0.000477717	0.00393638	0.00273949	CAMK1D/CD74/RAC1/C3AR1/NCKAP1L/RAC2/CCL19/CCL21/C5AR1/LBP	10
GO:1903513	endoplasmic reticulum to cytosol transport	10/1976	29/18866	0.000477717	0.00393638	0.00273949	NPLOC4/OS9/SYVN1/UBE2G2/EDEM2/EDEM1/UBAC2/FAF2/DERL1/AUP1	10
GO:0043409	negative regulation of MAPK cascade	35/1976	187/18866	0.000477896	0.00393638	0.00273949	SORL1/IGBP1/DAG1/AGT/CNKSR3/CDK5RAP3/SMPD1/ITGB1BP1/NF2/SH2B3/NDRG2/SPRY1/FOXO1/ARRB1/DUSP3/DUSP5/CD300A/ERRFI1/DACT1/GSTP1/PAFAH1B1/CSK/EZR/PTPN6/PINK1/ZMYND11/PTEN/SLC9A3R1/PEBP1/AMBP/FBLN1/EFNA1/APOE/MYC/RGS2	35
GO:0071560	cellular response to transforming growth factor beta stimulus	44/1976	252/18866	0.0004783	0.00393638	0.00273949	HIPK2/CGN/FURIN/STK11/CREBBP/PDCD5/GLG1/RPS27A/CRKL/SNX6/MTMR4/PARP1/PBLD/ASPN/PPARGC1A/TGFBR2/SPRY1/TGFB2/TGFB3/RHOA/MEF2C/ITGB5/FMOD/NPNT/COL1A2/LTBP2/COL3A1/SOX9/ONECUT2/FERMT2/BAMBI/HDAC2/EPB41L5/LRG1/CILP/ARHGEF18/CLDN1/FGFR2/HTRA1/RASL11B/COL1A1/ARG1/HSPA5/FOS	44
GO:2001242	regulation of intrinsic apoptotic signaling pathway	32/1976	166/18866	0.000480778	0.0039515	0.00275001	GRINA/SYVN1/RPS7/SERINC3/CD74/BOK/PARP1/GPX1/HDAC1/HIF1A/VDAC2/BAX/NONO/PPIF/LCK/CD44/NCK2/ARHGEF2/PINK1/RPS3/PTTG1IP/SLC9A3R1/DDX3X/S100A8/NUPR1/TMBIM6/VNN1/CXCL12/ENO1/S100A9/SOD2/XBP1	32
GO:0005976	polysaccharide metabolic process	24/1976	112/18866	0.000491898	0.0040375	0.00280986	NDST1/PPP1R1A/GYG2/INSR/IRS1/IRS2/GYG1/GCGR/PHKA2/SORBS1/KHK/ENPP1/G6PC/PER2/GNMT/PGM1/NR1D1/AOAH/GYS2/GBE1/IGF1/LEPR/EXT1/PPP1R3C	24
GO:0032233	positive regulation of actin filament bundle assembly	16/1976	62/18866	0.000497352	0.00406665	0.00283015	SERPINF2/VIL1/RAC1/ITGB1BP1/NF2/NRP1/GPR65/TGFB3/RHOA/TPM1/CD47/S100A10/LIMK1/PFN2/PFN1/APOA1	16
GO:0046503	glycerolipid catabolic process	18/1976	74/18866	0.000497387	0.00406665	0.00283015	SORL1/MGLL/GPLD1/APOA5/PLA2G7/ENPP2/PLA2G4C/LIPG/FABP4/LIPC/APOB/AADAC/CPS1/FABP1/APOC3/APOA1/APOA2/APOC1	18
GO:0051651	maintenance of location in cell	39/1976	216/18866	0.000497431	0.00406665	0.00283015	DIAPH1/SORL1/PRKACA/SUN2/ATP7B/OS9/CHERP/FKBP1A/KDELR1/SRGN/INSIG1/DMD/TRPV1/PKD2/TXN/KDELR2/HK1/BAX/TSPO/HNRNPU/DBN1/LCK/GJA1/PAFAH1B1/CCL19/PTPN6/CCL21/PINK1/F2/CXCL10/ALB/ANK3/CXCL9/LCN2/S100A8/HK2/APOE/S100A9/HSPA5	39
GO:0050766	positive regulation of phagocytosis	17/1976	68/18866	0.000502117	0.00409951	0.00285302	CAMK1D/FCER1G/CLEC7A/NCKAP1L/RAB31/CD36/ABR/CD47/IL2RG/CCL2/C3/C2/AHSG/LMAN2/APOA1/APOA2/MBL2	17
GO:1905475	regulation of protein localization to membrane	36/1976	195/18866	0.000523274	0.00426659	0.0029693	AR/PIK3R1/PDCD5/STX8/CRKL/YWHAB/SLC5A3/YWHAH/VIL1/LGALS3/SORBS1/DAG1/PRNP/RHOQ/YWHAZ/ITGB1BP1/VAMP8/ITGB1/GPC3/EPHA3/PRKCH/GPC4/PICALM/GZMB/CSK/ITGB2/EZR/SQSTM1/ITGAM/CDH2/MYO1C/ANK3/YWHAG/TMEM59/ATP2B4/CD81	36
GO:0042176	regulation of protein catabolic process	63/1976	397/18866	0.000525378	0.00427808	0.00297729	ARAF/HIPK2/SORL1/PRKACA/GABARAPL2/FURIN/ZYG11B/OS9/RPS7/PSMC2/UBE2G2/UBE3A/PTPN3/MYCBP2/EDEM2/COMMD1/SNF8/PSMC4/GPLD1/PSME1/CDK5RAP3/ANXA2/RNF128/TRIB1/EDEM1/GPC3/UBXN1/GPX1/CST3/ECSCR/UBAC2/FOXO1/SNX3/PSMF1/PSMD2/HUWE1/SERPINE2/IL33/DACT1/GJA1/SOX9/EZR/RNF19A/CEBPA/PINK1/PTTG1IP/VPS28/PTEN/PSME2/C4BPB/PLK2/TIMP1/LPCAT1/C4BPA/CYP51A1/NUPR1/F13B/RGN/XPO1/CD81/EFNA1/APOE/CDH1	63
GO:0043123	positive regulation of I-kappaB kinase/NF-kappaB signaling	35/1976	188/18866	0.00052925	0.00430392	0.00299527	TRIM25/CASP1/HLA-DRB1/FKBP1A/TMEM9B/TRIM22/CD74/UBE2N/RHOA/CD36/FADD/IFIT5/CXXC5/PRKCB/LITAF/MYD88/GJA1/CCL19/CCL21/PINK1/LGALS1/RIPK2/GPRC5B/PLK2/S100A13/HMOX1/TRIM8/PIM2/TNFRSF10B/SLC20A1/TNFSF10/SHISA5/S100A12/TGM2/CTH	35
GO:0010950	positive regulation of endopeptidase activity	34/1976	181/18866	0.000533552	0.00433318	0.00301563	PDCD5/CASP1/BOK/PSME1/ROBO1/IFI16/ARL6IP5/CLEC7A/RHOA/LGMN/ARRB1/FADD/BAX/F3/MTCH1/DAPK1/ANP32B/XDH/LCK/PICALM/AIFM1/RPS3/RIPK2/PSME2/HMGB1/DDX3X/CRADD/S100A8/TNFRSF10B/STAT3/TNFSF10/EFNA1/S100A9/MYC	34
GO:0042129	regulation of T cell proliferation	32/1976	167/18866	0.000536171	0.00434871	0.00302644	RC3H1/HLA-DRB1/VCAM1/HLA-DMB/LGALS3/PRNP/GPNMB/TNFRSF21/CD86/TGFBR2/NCKAP1L/HLA-DPB1/GPAM/FADD/IGFBP2/VSIG4/RAC2/NCK2/CCL19/CCL5/PTPN6/RPS3/RIPK2/SASH3/VTCN1/LILRB2/HMGB1/HLA-A/ARG1/CEBPB/IGF1/CD81	32
GO:0034764	positive regulation of transmembrane transport	38/1976	210/18866	0.000557972	0.00451793	0.00314421	PIK3R1/INSR/KLF15/IRS1/IRS2/ABCB1/SORBS1/CTSS/AGT/CNKSR3/RHOQ/ARL6IP1/ADRB2/HSPA2/COX17/DMD/ITGB1/GPC3/PKD2/BAX/TESC/CA2/CCL2/CFTR/PINK1/F2/CXCL10/OSBPL8/C3/SLC9A3R1/ATP1B1/ANK3/CXCL9/SLC1A2/ACSL5/RGN/IGF1/GLRX	38
GO:0072503	cellular divalent inorganic cation homeostasis	75/1976	492/18866	0.000558503	0.00451793	0.00314421	DIAPH1/PRKACA/ADRA1A/GRINA/ATP7B/ITGAV/CHERP/FKBP1A/VAPB/MT1B/NPTN/BOK/LPAR6/AGT/PRNP/GNA13/ATP2B2/SLC30A10/FPR3/DMD/C3AR1/SLC39A14/TRPV1/GPR65/CD52/PKD2/EDNRB/CXCR6/CD36/PTH1R/THADA/MT1F/BAX/CXCR4/PRKCB/PDGFRA/MT1X/LCK/LRP6/GJA1/CCL19/S1PR3/CCL5/PTPN6/PTGIR/ESR1/CCL21/F2/MT1M/CXCL10/FPR1/TCIRG1/MT1G/TRPM8/ATP1B1/STC1/HMGB1/CXCL9/S100A8/ADM/MT1A/CCL8/PROK2/TMBIM6/RGN/CXCL12/C5AR1/AGTR1/BNIP3/ATP2…	75
GO:0035821	modulation of process of other organism	24/1976	113/18866	0.000563605	0.00455322	0.00316877	ULK1/RXRA/HIPK2/NUCKS1/INSR/RRAGA/VAPB/IFI27/DAG1/MPEG1/ANXA2/PC/CSF1R/HDAC1/PSMC3/CCNK/AQP1/CCL5/HPN/CCL8/APOE/S100A9/SLPI/APCS	24
GO:0006525	arginine metabolic process	8/1976	20/18866	0.000565029	0.00455874	0.00317261	FAH/SLC7A7/OAT/NAGS/ARG1/ATP2B4/OTC/ASS1	8
GO:0030111	regulation of Wnt signaling pathway	60/1976	375/18866	0.000569735	0.00459069	0.00319485	STK11/FZD4/PSMA6/CCNY/PSMC2/PSMA7/FOXO3/CBFB/IGFBP4/PSMA1/PSMB9/PSMD8/PSMC4/PSME1/FZD6/PSMA5/PSMB8/GPC3/MCC/PSMB4/KANK1/UBAC2/HDAC1/FOXO1/SNX3/PSMA3/WNT3/LGR4/PSMF1/SPIN1/PSMC3/PSMD2/TLR2/GRB10/RBPJ/IGFBP2/DACT1/DCDC2/PSMB5/LRP6/SOX9/ZEB2/ESR1/SFRP5/MDFIC/BAMBI/SIAH2/PSMA4/IGFBP1/CDH2/GPRC5B/RUNX1/PSME2/SLC9A3R1/DDX3X/FGFR2/EGR1/COL1A1/APOE/TSKU	60
GO:0032535	regulation of cellular component size	61/1976	383/18866	0.000580708	0.00467299	0.00325212	SEMA4G/IQGAP2/CDHR5/GOLGA4/VAV2/GMFG/TMOD3/VIL1/SNF8/RAC1/ARPC5/PDXP/EPS8/TNFRSF12A/LIMA1/HCLS1/CAPZA1/CYFIP1/SLC12A7/NCKAP1/ARPC1B/ACTR2/FGF13/MAP2/NRP1/KANK1/SPP1/ACTR3/NCKAP1L/WNT3/ADD3/RHOA/WDR1/AQP1/MKKS/DBN1/PICALM/ARPC2/NCK2/PAFAH1B1/EZR/ARPC1A/CCL21/FCHSD2/CAPG/CDHR2/DPYSL2/SLC12A2/PTEN/MYO1C/SLC9A3R1/COTL1/LIMK1/PFN2/CFL2/CDC42EP4/SEMA4D/CXCL12/PFN1/APOE/ICAM1	61
GO:0044409	entry into host	29/1976	147/18866	0.000585532	0.00470566	0.00327486	TRIM25/ANPEP/DYNLT1/RPSA/HLA-DRB1/ITGAV/TRIM22/CD74/DAG1/VAMP8/CD86/ITGB1/SNX3/LAMP1/ITGB5/HYAL1/AXL/CXCR4/CTSB/LGALS1/CLDN1/IFITM1/TRIM8/FCN3/SLC10A1/CD81/ICAM1/CDH1/APCS	29
GO:0061178	regulation of insulin secretion involved in cellular response to glucose stimulus	15/1976	57/18866	0.000590025	0.00473559	0.00329569	NADK/HLA-DRB1/PHPT1/GPLD1/RAC1/VSNL1/HIF1A/ARRB1/NR1D1/NDUFAF2/CFTR/PPP3CB/ANO1/FOXA2/NR1H4	15
GO:0014065	phosphatidylinositol 3-kinase signaling	30/1976	154/18866	0.000592496	0.00474923	0.00330518	DCN/PIK3R1/INSR/IRS1/ERBB3/IRS2/UBE3A/MAZ/AGT/ENTPD5/HCST/HCLS1/PDGFA/TGFB2/SERPINE2/TEK/CEACAM1/PDGFRA/IER3/SOX9/CCL5/PTPN6/F2/RGL2/PTEN/TWIST1/SLC9A3R1/SEMA4D/IGF1/CAT	30
GO:0051893	regulation of focal adhesion assembly	16/1976	63/18866	0.000602749	0.00481886	0.00335364	PHLDB2/RAC1/IQGAP1/VCL/ITGB1BP1/EPHA3/NRP1/RHOA/DUSP3/TEK/S100A10/EPB41L5/PTEN/CORO1C/APOD/HRG	16
GO:0090109	regulation of cell-substrate junction assembly	16/1976	63/18866	0.000602749	0.00481886	0.00335364	PHLDB2/RAC1/IQGAP1/VCL/ITGB1BP1/EPHA3/NRP1/RHOA/DUSP3/TEK/S100A10/EPB41L5/PTEN/CORO1C/APOD/HRG	16
GO:1901264	carbohydrate derivative transport	21/1976	94/18866	0.000605753	0.0048366	0.00336598	SLC25A44/GJB1/SLC25A42/SLC35D1/SLC25A25/SLC37A4/SLC25A24/NPC2/SLC17A2/SLC25A18/G6PC/VAMP8/SLC25A6/PLTP/PSAP/GJA1/GLTP/SLC25A13/ABCG1/MFSD2A/LBP	21
GO:2001237	negative regulation of extrinsic apoptotic signaling pathway	23/1976	107/18866	0.000609321	0.00485878	0.00338142	AR/IFI6/ITGAV/LGALS3/GPX1/NRP1/FADD/ITGA6/GSTP1/HMGB2/ARHGEF2/ZMYND11/SIAH2/DDX3X/HMOX1/TNFRSF10B/TNFSF10/IGF1/FGA/ICAM1/FGB/FGG/SERPINE1	23
GO:0019079	viral genome replication	26/1976	127/18866	0.000615104	0.00489856	0.0034091	NUCKS1/PROX1/VAPB/IFI27/ISG20/IFI16/STAU1/OAS2/APOBEC3G/CCNK/CXCR6/IFIT5/OAS3/MX1/OAS1/CCL5/CCL2/SRPK1/APOBEC3D/DDX3X/IFITM1/OASL/ISG15/IFIT1/CCL8/SLPI	26
GO:0002183	cytoplasmic translational initiation	11/1976	35/18866	0.000622179	0.00494211	0.00343941	EIF4G1/EIF3K/EIF3M/EIF4A2/DENR/EIF4B/RPL13A/EIF3D/EIF3H/EIF5/EIF2S3	11
GO:0072525	pyridine-containing compound biosynthetic process	11/1976	35/18866	0.000622179	0.00494211	0.00343941	NADK/PARP16/PNPO/PSAT1/IDH2/HAAO/KMO/PTGIS/ASPDH/ACMSD/NNMT	11
GO:1903829	positive regulation of cellular protein localization	55/1976	338/18866	0.000628371	0.00498486	0.00346917	SORL1/PRKACA/UBL5/STK11/PIK3R1/SEC16A/PDCD5/CCT8/FCER1G/YWHAB/TM9SF4/SLC5A3/YWHAH/TSG101/EDEM2/VIL1/NPTN/TYROBP/VAMP2/LGALS3/SORBS1/PRNP/IQGAP1/CDK5RAP3/PARP1/YWHAZ/ITGB1BP1/HCLS1/EDEM1/GPR137B/ITGB1/EPHA3/PRKCH/EPB41L2/HUWE1/ABLIM3/ANP32B/RAC2/GZMB/ITGB2/EZR/SQSTM1/PINK1/F2/ITGAM/VPS28/MYO1C/ANK3/YWHAG/TRIM8/CCT3/ATP2B4/CD81/GNL3/CDH1	55
GO:0003071	renal system process involved in regulation of systemic arterial blood pressure	9/1976	25/18866	0.000638149	0.00505591	0.00351861	EMP2/SERPINF2/AGT/CYP4F12/RHOA/CYP4F2/GJA1/CYP4A11/AGTR1	9
GO:0046889	positive regulation of lipid biosynthetic process	20/1976	88/18866	0.000641373	0.00506841	0.00352731	MLXIPL/DGAT2/SCAP/NR1H3/CAPN2/CD74/SORBS1/GPLD1/PPARGC1A/APOA5/HSD17B13/NR1D1/CCDC3/ABCG1/ADM/MFSD2A/RGN/NR1H4/APOE/APOA1	20
GO:0070098	chemokine-mediated signaling pathway	20/1976	88/18866	0.000641373	0.00506841	0.00352731	CXCL2/THPO/ROBO1/SH2B3/CXCL6/HIF1A/CXCR6/CCL20/CXCR4/CCL19/CCL5/CCL16/CCL2/CCL21/CXCL10/CCL18/CXCL1/CXCL9/CCL8/CXCL12	20
GO:0003018	vascular process in circulatory system	35/1976	190/18866	0.000646808	0.00509827	0.0035481	ADRA1A/SERPINF2/ABCB1/AGT/ADRB2/ITGB1BP1/PER2/GPX1/ACTA2/SCPEP1/RHOA/EDNRB/CD36/BBS2/MKKS/TEK/CEACAM1/PTPRM/ABR/GJA1/SLC22A1/GCH1/HMOX1/ADM/MFSD2A/CPS1/AGTR1/APOE/FGA/ICAM1/RGS2/FGB/SOD2/FGG/KNG1	35
GO:0030308	negative regulation of cell growth	35/1976	190/18866	0.000646808	0.00509827	0.0035481	SMARCA2/PPARA/SEMA4G/STK11/EI24/CDA/PPT1/SH3BP4/AGT/ACVR1B/CRLF3/ENPP1/ADIPOR1/FGF13/SERTAD2/TGFB2/MAP2/NRP1/SPP1/BCL6/WNT3/HYAL1/SERPINE2/DCUN1D3/GJA1/CDHR2/CDKN1A/DDX3X/FHL1/CRYAB/SEMA4D/ENO1/HRG/RGS2/FBP1	35
GO:0051090	regulation of DNA-binding transcription factor activity	70/1976	455/18866	0.000649656	0.00511417	0.00355916	TRIM25/AR/HIPK2/FOXA1/FZD4/PSMA6/CAMK1D/RPS27A/RWDD1/PROX1/TAF12/TRIM22/COMMD1/SIGIRR/AGT/UBE2N/PRNP/CDK5RAP3/TRIB1/FZD6/ANXA4/ENPP1/HCLS1/PPARGC1A/NPM1/PRKCH/PKD2/ID3/ARRB1/CD36/TAX1BP1/IL1RAP/TLR2/ARID5B/PRKCB/ANXA3/MYD88/PTGIS/LRP6/CYP1B1/ITGB2/ARHGEF2/ESR1/SFRP5/PINK1/RPS3/RIPK4/ID2/RIPK2/NFKBIA/HDAC2/PTEN/TWIST1/FOXA2/NR0B2/PIM1/HMOX1/TRIM8/S100A8/NUPR1/NR1H4/SIK1/STAT3/CAT/ICAM1/S100A12/S10…	70
GO:0042116	macrophage activation	22/1976	101/18866	0.000655831	0.00515619	0.0035884	RORA/NR1H3/CD74/TYROBP/IFNGR1/GPR137B/TRPV1/C1QA/TLR1/NR1D1/GRN/TLR2/VSIG4/IL33/ITGB2/CEBPA/SLC7A2/ITGAM/CST7/CD93/C5AR1/LBP	22
GO:0071214	cellular response to abiotic stimulus	54/1976	331/18866	0.000658075	0.00516065	0.00359151	NUCKS1/CRY2/STK11/PIK3R1/CREBBP/CASP1/EFHD1/MME/GTF2H5/DAG1/AGT/GPLD1/SLC38A3/RAC1/PARP1/IFI16/HAMP/NPM1/TRPV1/AKR1B1/TP53INP1/PKD2/MFAP4/FADD/BAX/MAP3K1/HYAL1/AQP1/ERRFI1/TSPO/SLC38A2/MYD88/MMP7/GJA1/SOX9/ARHGEF2/PTEN/CDKN1A/ASCL1/DDX3X/MYLK/CRADD/XRCC5/RHOB/EGR1/CRYAB/TNFRSF10B/COL1A1/CNN2/BNIP3/PCK1/GADD45A/MYC/HSPA5	54
GO:0104004	cellular response to environmental stimulus	54/1976	331/18866	0.000658075	0.00516065	0.00359151	NUCKS1/CRY2/STK11/PIK3R1/CREBBP/CASP1/EFHD1/MME/GTF2H5/DAG1/AGT/GPLD1/SLC38A3/RAC1/PARP1/IFI16/HAMP/NPM1/TRPV1/AKR1B1/TP53INP1/PKD2/MFAP4/FADD/BAX/MAP3K1/HYAL1/AQP1/ERRFI1/TSPO/SLC38A2/MYD88/MMP7/GJA1/SOX9/ARHGEF2/PTEN/CDKN1A/ASCL1/DDX3X/MYLK/CRADD/XRCC5/RHOB/EGR1/CRYAB/TNFRSF10B/COL1A1/CNN2/BNIP3/PCK1/GADD45A/MYC/HSPA5	54
GO:0052126	movement in host environment	32/1976	169/18866	0.000664087	0.00519211	0.0036134	TRIM25/ANPEP/DYNLT1/RPSA/HLA-DRB1/ITGAV/TSG101/TRIM22/CD74/DAG1/VPS4B/PC/VAMP8/CD86/ITGB1/SNX3/LAMP1/ITGB5/HYAL1/AXL/CXCR4/CTSB/LGALS1/CLDN1/IFITM1/TRIM8/FCN3/SLC10A1/CD81/ICAM1/CDH1/APCS	32
GO:2001236	regulation of extrinsic apoptotic signaling pathway	31/1976	162/18866	0.000664836	0.00519211	0.0036134	AR/PPP2R1B/IFI6/ITGAV/LGALS3/AGT/TNFRSF12A/GPX1/NRP1/FADD/PAK2/ITGA6/GSTP1/HMGB2/G0S2/ARHGEF2/ZMYND11/SIAH2/SRPX/PTEN/DDX3X/HMOX1/TNFRSF10B/TNFSF10/IGF1/PDIA3/FGA/ICAM1/FGB/FGG/SERPINE1	31
GO:0006555	methionine metabolic process	7/1976	16/18866	0.00066546	0.00519211	0.0036134	GNMT/MAT1A/SMS/MTHFD1/ADI1/BHMT2/BHMT	7
GO:2001212	regulation of vasculogenesis	7/1976	16/18866	0.00066546	0.00519211	0.0036134	EMP2/RAPGEF2/RRAS/CEACAM1/XDH/RIN2/ADM	7
GO:0043542	endothelial cell migration	48/1976	286/18866	0.000680408	0.00530202	0.00368989	EMP2/DCN/PROX1/PRCP/AGT/GPLD1/EPHB4/ROBO1/ITGB1BP1/CLEC14A/ITGB1/AMOTL1/ETS1/GPX1/RRAS/NRP1/HIF1A/RHOA/LGMN/GRN/MEF2C/PECAM1/TEK/ANXA3/CEACAM1/PTPRM/SPARC/GPI/SERPINF1/SRPX2/CYP1B1/ITGB2/PTEN/MIA3/ADAMTS9/PLK2/STC1/HMGB1/RHOB/HMOX1/RIN2/HRG/ATP2B4/EFNA1/MYH9/APOE/GADD45A/APOA1	48
GO:0001867	complement activation, lectin pathway	6/1976	12/18866	0.00069225	0.00534022	0.00371647	COLEC11/MFAP4/SERPING1/MASP2/FCN3/MBL2	6
GO:0006534	cysteine metabolic process	6/1976	12/18866	0.00069225	0.00534022	0.00371647	MPST/CBS/CSAD/AGXT/CDO1/CTH	6
GO:0010232	vascular transport	6/1976	12/18866	0.00069225	0.00534022	0.00371647	ABCB1/CD36/GJA1/SLC22A1/MFSD2A/APOE	6
GO:0042182	ketone catabolic process	6/1976	12/18866	0.00069225	0.00534022	0.00371647	CYP4F11/PNKD/CYP4F12/CYP4F2/ALDH8A1/HAGH	6
GO:0046185	aldehyde catabolic process	6/1976	12/18866	0.00069225	0.00534022	0.00371647	PDXP/PNKD/AGXT2/ADH4/HAGH/AGXT	6
GO:0090331	negative regulation of platelet aggregation	6/1976	12/18866	0.00069225	0.00534022	0.00371647	SH2B3/ABAT/SERPINE2/CEACAM1/CD9/FGG	6
GO:0098885	modification of postsynaptic actin cytoskeleton	6/1976	12/18866	0.00069225	0.00534022	0.00371647	ITSN1/CYFIP1/RHOA/MYH10/PFN2/PFN1	6
GO:1903961	positive regulation of anion transmembrane transport	6/1976	12/18866	0.00069225	0.00534022	0.00371647	ABCB1/AGT/ARL6IP1/ITGB1/CFTR/ACSL5	6
GO:0051496	positive regulation of stress fiber assembly	14/1976	52/18866	0.000694482	0.00534404	0.00371913	SERPINF2/RAC1/ITGB1BP1/NF2/NRP1/GPR65/TGFB3/RHOA/TPM1/CD47/S100A10/LIMK1/PFN2/APOA1	14
GO:0071622	regulation of granulocyte chemotaxis	14/1976	52/18866	0.000694482	0.00534404	0.00371913	CAMK1D/CD74/RAC1/CSF1R/C3AR1/NCKAP1L/RAC2/CCL19/CCL5/CCL21/RARRES2/JAM3/C5AR1/LBP	14
GO:1902750	negative regulation of cell cycle G2/M phase transition	23/1976	108/18866	0.000698816	0.00537067	0.00373767	CDC14B/FOXN3/PSMA6/PSMC2/PSMA7/PSMA1/PSMB9/PSMD8/PSMC4/PSME1/CDK5RAP3/PSMA5/PSMB8/PSMB4/PSMA3/PSMF1/PSMC3/PSMD2/PSMB5/PSMA4/CDKN1A/PSME2/FHL1	23
GO:0003158	endothelium development	27/1976	135/18866	0.000714244	0.0054824	0.00381542	EDF1/MARVELD2/PROX1/RAPGEF2/KDM6B/VCL/GPX1/NRP1/RHOA/CXCR4/RBPJ/PECAM1/CEACAM1/XDH/GJA1/S1PR3/EZR/COL18A1/CXCL10/STC1/PROC/RHOB/SLC40A1/CLDN1/GJA4/ICAM1/APOLD1	27
GO:0038061	NIK/NF-kappaB signaling	34/1976	184/18866	0.00072399	0.00555029	0.00386267	RC3H1/PSMA6/PSMC2/PSMA7/PSMA1/PSMB9/PSMD8/PSMC4/PSME1/PSMA5/PSMB8/CD86/ADIPOR1/PSMB4/TRIM44/PSMA3/PSMF1/RHOA/PSMC3/PSMD2/TLR2/LITAF/PSMB5/CCL19/RPS3/RASSF2/NFKBIA/PSMA4/PSME2/HMGB1/DDX3X/TNFRSF10B/CHI3L1/CD14	34
GO:0043524	negative regulation of neuron apoptotic process	29/1976	149/18866	0.000735446	0.0056311	0.00391891	HIPK2/ITSN1/ERBB3/SNX6/PPT1/BOK/SLC30A10/PPARGC1A/NRP1/HIF1A/TGFB3/RHOA/LGMN/ARRB1/GRN/BAX/MEF2C/NONO/AXL/CCL2/PINK1/NRBP2/BTG2/HMOX1/C5AR1/FOXQ1/CEBPB/APOE/SOD2	29
GO:0045089	positive regulation of innate immune response	38/1976	213/18866	0.000738478	0.00564729	0.00393018	PRKACA/PSMA6/CREBBP/PSMC2/PSMA7/FCER1G/RPS19/PSMA1/PSMB9/PSMD8/PSMC4/PSME1/IFI16/PSMA5/PSMB8/PSMB4/LSM14A/PSMA3/PSMF1/PSMC3/FADD/PSMD2/LAMP1/NONO/PAK2/PSMB5/HMGB2/CCL5/MATR3/PSMA4/IRF7/PSME2/RBM14/HMGB1/HPX/XRCC5/MUC13/LBP	38
GO:0022600	digestive system process	22/1976	102/18866	0.000754925	0.00576591	0.00401273	SLC46A1/NR1H3/VIL1/LPCAT3/LIMA1/PBLD/HAMP/SNX10/APOA5/TRPV1/CD36/ABCG8/AQP1/SOX9/EZR/MUC13/AKR1C1/ACO1/SERPINA3/FABP1/APOA1/APOA2	22
GO:0034101	erythrocyte homeostasis	26/1976	129/18866	0.000786935	0.00600172	0.00417684	HIPK2/RPS19/FOXO3/TMOD3/STAT1/ACVR1B/CDK5RAP3/B2M/HCLS1/RPS14/SH2B3/ETS1/NCKAP1L/HIF1A/BCL6/SLC25A38/DNASE2/AXL/MAFB/HMGB2/ARNT/ID2/HSPA9/HMOX1/ISG15/STAT3	26
GO:0002064	epithelial cell development	39/1976	221/18866	0.000787751	0.00600172	0.00417684	AR/FOXA1/MARVELD2/EXPH5/PROX1/SEC24B/RAPGEF2/FAT1/IQGAP1/VCL/GPX1/CST3/AKR1B1/HIF1A/ACTA2/PRDM1/NOTCH2/SPINT2/CXCR4/PECAM1/PSAP/VIM/SOX9/ONECUT2/PAFAH1B1/S1PR3/EZR/RAB25/ESR1/COL18A1/EPB41L5/CDKN1A/SLC9A3R1/STC1/PROC/CLDN1/SDC1/ICAM1/XBP1	39
GO:0021761	limbic system development	23/1976	109/18866	0.000799504	0.00608374	0.00423392	TBX3/CRKL/PROX1/KDM6B/ARPC5/SRD5A1/NF2/FGF13/ETS1/NRP1/HDAC1/BAX/BBS2/MKKS/ANXA3/ZEB2/PAFAH1B1/PTEN/ID4/FGFR2/BTG2/MFSD2A/ATP2B4	23
GO:0050671	positive regulation of lymphocyte proliferation	27/1976	136/18866	0.00080394	0.00610994	0.00425216	IRS2/VCAM1/CD74/HLA-DMB/CD86/TGFBR2/NCKAP1L/HLA-DPB1/BCL6/GPAM/FADD/MEF2C/IGFBP2/NCK2/CCL19/CCL5/RPS3/RIPK2/GPR183/SASH3/CDKN1A/VTCN1/LILRB2/HMGB1/HLA-A/IGF1/CD81	27
GO:0002690	positive regulation of leukocyte chemotaxis	21/1976	96/18866	0.00081166	0.00614116	0.00427388	IL6R/CAMK1D/CD74/RAC1/CSF1R/C3AR1/PLA2G7/NCKAP1L/LGMN/GPSM3/RAC2/CCL19/CCL5/CCL21/CXCL10/HMGB1/RARRES2/CXCL12/C5AR1/LBP/SERPINE1	21
GO:0001893	maternal placenta development	11/1976	36/18866	0.000812038	0.00614116	0.00427388	RXRA/SPP1/PRDM1/PTGIS/GJA1/CTSB/DAZAP1/TPPP3/STC1/GJB2/BSG	11
GO:0033762	response to glucagon	11/1976	36/18866	0.000812038	0.00614116	0.00427388	PRKACA/GCGR/ADCY7/ADCY3/GJB2/ARG1/CPS1/PCK1/CDO1/QDPR/ASS1	11
GO:0060323	head morphogenesis	11/1976	36/18866	0.000812038	0.00614116	0.00427388	RRAS/WNT3/TGFB3/CSRNP1/ARID5B/PDGFRA/LRP6/MMP2/CRISPLD2/COL1A1/SSBP3	11
GO:0035296	regulation of tube diameter	28/1976	143/18866	0.000815549	0.0061526	0.00428184	ADRA1A/SERPINF2/AGT/ADRB2/ITGB1BP1/PER2/GPX1/ACTA2/SCPEP1/RHOA/EDNRB/BBS2/MKKS/PTPRM/GJA1/GCH1/HMOX1/ADM/CPS1/AGTR1/APOE/FGA/ICAM1/RGS2/FGB/SOD2/FGG/KNG1	28
GO:0097746	regulation of blood vessel diameter	28/1976	143/18866	0.000815549	0.0061526	0.00428184	ADRA1A/SERPINF2/AGT/ADRB2/ITGB1BP1/PER2/GPX1/ACTA2/SCPEP1/RHOA/EDNRB/BBS2/MKKS/PTPRM/GJA1/GCH1/HMOX1/ADM/CPS1/AGTR1/APOE/FGA/ICAM1/RGS2/FGB/SOD2/FGG/KNG1	28
GO:0010959	regulation of metal ion transport	62/1976	396/18866	0.000822422	0.00619685	0.00431264	DIAPH1/PRKACA/KCNN2/YWHAH/PTPN3/FKBP1A/ISCU/VAMP2/COMMD1/LGALS3/AGT/CNKSR3/PRNP/ADRB2/HSPA2/B2M/SLC30A10/HAMP/DMD/ITGB1/FGF13/GNAI2/AHCYL1/GEM/RHOA/PKD2/THADA/BAX/SERPINE2/CXCR4/CD63/TSPO/FXYD5/GJA1/TESC/CCL5/PTPN6/CCL2/F2/CXCL10/PTEN/FXYD6/SLC9A3R1/LILRB2/ATP1B1/PDE4B/STC1/ANK3/CXCL9/MYLK/FHL1/TMBIM6/AHNAK/RGN/CXCL12/SIK1/SPINK1/ATP2B4/ICAM1/SLC30A1/GLRX/TF	62
GO:0000028	ribosomal small subunit assembly	8/1976	21/18866	0.000829444	0.00621931	0.00432827	RPSA/RPS27/RPS19/RPS14/RPL38/RPS10/XRCC5/RPS5	8
GO:0044241	lipid digestion	8/1976	21/18866	0.000829444	0.00621931	0.00432827	LPCAT3/LIMA1/APOA5/CD36/ABCG8/AKR1C1/APOA1/APOA2	8
GO:0051957	positive regulation of amino acid transport	8/1976	21/18866	0.000829444	0.00621931	0.00432827	SLC6A1/AGT/SLC38A3/ARL6IP1/ITGB1/ABAT/KMO/SLC12A2	8
GO:1903599	positive regulation of autophagy of mitochondrion	8/1976	21/18866	0.000829444	0.00621931	0.00432827	FBXO7/HIF1A/HDAC6/HUWE1/OPTN/PINK1/HK2/BNIP3	8
GO:0050920	regulation of chemotaxis	40/1976	229/18866	0.000835794	0.00625931	0.00435611	IL6R/SEMA4G/CAMK1D/MYCBP2/CD74/ROBO1/RAC1/CSF1R/C3AR1/PLA2G7/NRP1/NCKAP1L/WNT3/LGMN/SLAMF8/F3/DUSP3/GPSM3/CXCR4/PDGFRA/GSTP1/RAC2/CCL19/CCL5/CCL2/CCL21/GPR183/CXCL10/C5/HMGB1/RARRES2/TUBB2B/JAM3/YTHDF1/SEMA4D/CXCL12/C5AR1/HRG/LBP/SERPINE1	40
GO:1900024	regulation of substrate adhesion-dependent cell spreading	14/1976	53/18866	0.000854056	0.00638352	0.00444255	CRKL/RAC1/NEDD9/ITGB1BP1/NRP1/KANK1/ARPC2/S100A10/CORO1C/FBLN1/FGA/FGB/APOA1/FGG	14
GO:0035690	cellular response to drug	17/1976	71/18866	0.000854454	0.00638352	0.00444255	CRKL/RAP2A/GPLD1/PRNP/PPP1R12A/PPP1R14A/SLAMF8/MEF2C/CXCR4/CD69/PPP3CB/DDC/PDE4B/MYC/QDPR/HSPA5/FBP1	17
GO:0021537	telencephalon development	44/1976	259/18866	0.000861943	0.00643166	0.00447605	SUN2/CRKL/PROX1/TCTN1/KDM6B/ROBO1/NFIB/CSF1R/SRD5A1/NF2/FGF13/LAMB1/HDAC1/HIF1A/RHOA/BAX/AQP1/BBS2/CXCR4/MKKS/SYNE2/SLC38A2/ANXA3/ATIC/COL3A1/LRP6/ZEB2/PAFAH1B1/TACC1/MYH10/ID2/PTEN/CDH2/ASCL1/ID4/SLC1A2/CORO1C/BTG2/MFSD2A/CXCL12/BNIP3/ATP2B4/EXT1/TSKU	44
GO:0050858	negative regulation of antigen receptor-mediated signaling pathway	10/1976	31/18866	0.00087016	0.00648512	0.00451326	PHPT1/LGALS3/PRNP/LILRB4/DUSP3/CD300A/CEACAM1/EZR/PTPN6/SLA2	10
GO:0071377	cellular response to glucagon stimulus	9/1976	26/18866	0.000886023	0.00658739	0.00458443	PRKACA/GCGR/ADCY7/ADCY3/GJB2/ARG1/CPS1/PCK1/ASS1	9
GO:0097066	response to thyroid hormone	9/1976	26/18866	0.000886023	0.00658739	0.00458443	KLF9/CRLS1/CTSS/ANXA2/PPARGC1A/AKR1B1/LMO2/CTSB/HPN	9
GO:0032273	positive regulation of protein polymerization	27/1976	137/18866	0.000903297	0.00669157	0.00465694	IQGAP2/GMFG/VIL1/TPPP2/RAC1/ARPC5/CYFIP1/NCKAP1/ARPC1B/ACTR2/ACTR3/NCKAP1L/MAPRE1/RHOA/ARPC2/NCK2/ARPC1A/CCL21/PINK1/FCHSD2/RPS3/TPPP3/MYO1C/PFN2/CDC42EP4/PFN1/ICAM1	27
GO:0032946	positive regulation of mononuclear cell proliferation	27/1976	137/18866	0.000903297	0.00669157	0.00465694	IRS2/VCAM1/CD74/HLA-DMB/CD86/TGFBR2/NCKAP1L/HLA-DPB1/BCL6/GPAM/FADD/MEF2C/IGFBP2/NCK2/CCL19/CCL5/RPS3/RIPK2/GPR183/SASH3/CDKN1A/VTCN1/LILRB2/HMGB1/HLA-A/IGF1/CD81	27
GO:1903038	negative regulation of leukocyte cell-cell adhesion	27/1976	137/18866	0.000903297	0.00669157	0.00465694	PPARA/RC3H1/HLA-DRB1/CBFB/CD74/LGALS3/PRNP/GPNMB/TNFRSF21/CD86/BCL6/DUSP3/CD300A/VSIG4/CEACAM1/DTX1/PTPN6/CCL21/RUNX1/MIA3/VTCN1/LILRB2/HMGB1/ARG1/CXCL12/CEBPB/ASS1	27
GO:0006457	protein folding	40/1976	230/18866	0.000911658	0.00673729	0.00468876	PDCD5/CCT8/CANX/TTC1/MPDU1/GANAB/PDIA5/FKBP1A/MLEC/CD74/ENTPD5/GNB4/DNAJC1/HSPA2/B2M/PRKCSH/PDIA4/PPIC/UBXN1/GNAI2/GNG2/GRN/PPIF/MKKS/BAG1/ST13/HSPB6/NUDC/DERL1/TBCA/HSPA9/CDC37L1/AHSA1/CRYAB/QSOX1/CCT3/PDIA3/HSPA5/APCS/DNAJB1	40
GO:0010001	glial cell differentiation	40/1976	230/18866	0.000911658	0.00673729	0.00468876	KLF15/ERBB3/BOK/DAG1/IFNGR1/NFIB/BACE2/TNFRSF21/EIF2B4/HDAC1/C1QA/RHOA/NR1D1/TMEM98/GRN/WDR1/LAMA2/TLR2/SERPINE2/CXCR4/DTX1/PHGDH/VIM/GSTP1/SOX9/CSK/F2/ID2/HDAC2/PTEN/SPINT1/CDH2/ASCL1/CD9/ID4/S100A8/C5AR1/BNIP3/STAT3/S100A9	40
GO:0035150	regulation of tube size	28/1976	144/18866	0.000913229	0.00674081	0.0046912	ADRA1A/SERPINF2/AGT/ADRB2/ITGB1BP1/PER2/GPX1/ACTA2/SCPEP1/RHOA/EDNRB/BBS2/MKKS/PTPRM/GJA1/GCH1/HMOX1/ADM/CPS1/AGTR1/APOE/FGA/ICAM1/RGS2/FGB/SOD2/FGG/KNG1	28
GO:0035567	non-canonical Wnt signaling pathway	29/1976	151/18866	0.000917924	0.00675926	0.00470404	FZD4/PSMA6/PSMC2/PSMA7/PSMA1/PSMB9/PSMD8/PSMC4/PSME1/RAC1/FZD6/PSMA5/PSMB8/GPC3/PSMB4/PSMA3/PSMF1/RHOA/PSMC3/GNG2/PSMD2/GPC4/DACT1/PSMB5/SFRP5/PPP3CB/PSMA4/PSME2/PFN1	29
GO:2001056	positive regulation of cysteine-type endopeptidase activity	29/1976	151/18866	0.000917924	0.00675926	0.00470404	PDCD5/CASP1/BOK/ROBO1/IFI16/ARL6IP5/CLEC7A/RHOA/LGMN/ARRB1/FADD/BAX/F3/MTCH1/DAPK1/ANP32B/XDH/LCK/AIFM1/RPS3/RIPK2/HMGB1/DDX3X/CRADD/S100A8/TNFRSF10B/TNFSF10/S100A9/MYC	29
GO:0009268	response to pH	12/1976	42/18866	0.000929483	0.00682804	0.00475191	CTSS/GPLD1/SLC38A3/PAM/TRPV1/GPR65/LGMN/HYAL1/GJA1/SERPINF1/CA2/PCK1	12
GO:0010907	positive regulation of glucose metabolic process	12/1976	42/18866	0.000929483	0.00682804	0.00475191	PPARA/INSR/DGAT2/IRS1/IRS2/SORBS1/GPLD1/PPARGC1A/FOXO1/GPT/RGN/IGF1	12
GO:0070661	leukocyte proliferation	51/1976	313/18866	0.000940357	0.00689969	0.00480178	RC3H1/IRS2/HLA-DRB1/VCAM1/CD74/TYROBP/HLA-DMB/LGALS3/PRNP/GPNMB/LST1/TNFRSF21/CSF1R/CD86/TGFBR2/PURA/NCKAP1L/HLA-DPB1/BCL6/CD180/GPAM/FADD/BAX/MEF2C/CD300A/BTN3A1/IGFBP2/VSIG4/IL33/GSTP1/RAC2/NCK2/CCL19/CCL5/PTPN6/RPS3/RIPK2/GPR183/PPP3CB/SASH3/TCIRG1/CDKN1A/VTCN1/LILRB2/HMGB1/HLA-A/CCL8/ARG1/CEBPB/IGF1/CD81	51
GO:0030282	bone mineralization	24/1976	117/18866	0.000949468	0.00695824	0.00484252	FAM20C/SRGN/GPNMB/ADRB2/ENPP1/ASPN/GPC3/SNX10/HIF1A/LGR4/TGFB3/MGP/PTH1R/MEF2C/NBR1/COL1A2/SOX9/FGF23/TWIST1/FGFR2/ASGR2/ISG15/AHSG/IGF1	24
GO:0002688	regulation of leukocyte chemotaxis	25/1976	124/18866	0.000978122	0.00715971	0.00498273	IL6R/CAMK1D/CD74/RAC1/CSF1R/C3AR1/PLA2G7/NCKAP1L/LGMN/SLAMF8/GPSM3/RAC2/CCL19/CCL5/CCL2/CCL21/CXCL10/C5/HMGB1/RARRES2/JAM3/CXCL12/C5AR1/LBP/SERPINE1	25
GO:0032231	regulation of actin filament bundle assembly	22/1976	104/18866	0.000992512	0.00725642	0.00505004	PHLDB2/PIK3R1/SERPINF2/VIL1/RAC1/ITGB1BP1/NF2/NRP1/GPR65/CGNL1/TGFB3/RHOA/TPM1/PAK2/MKKS/CD47/S100A10/ARHGEF18/LIMK1/PFN2/PFN1/APOA1	22
GO:0010508	positive regulation of autophagy	26/1976	131/18866	0.000999125	0.00727883	0.00506564	ULK1/STK11/DCN/FOXO3/TRIM22/SH3BP4/ADRB2/FBXO7/TP53INP2/TP53INP1/FOXO1/HIF1A/HDAC6/HUWE1/DAPK1/OPTN/PINK1/RIPK2/PLK2/HMGB1/TMEM59/HMOX1/TRIM8/PIM2/HK2/BNIP3	26
GO:0045667	regulation of osteoblast differentiation	26/1976	131/18866	0.000999125	0.00727883	0.00506564	ZHX3/IL6R/FAM20C/PRKACA/SMOC1/GNAS/TOB1/CLIC1/ID3/MEF2C/NPNT/NBR1/SOX9/CEBPA/ID2/RASSF2/TCIRG1/FGF23/TWIST1/CEBPD/FGFR2/IFITM1/JUND/SEMA4D/CEBPB/IGF1	26
GO:0046887	positive regulation of hormone secretion	26/1976	131/18866	0.000999125	0.00727883	0.00506564	ITSN1/RPH3AL/NADK/IRS2/HLA-DRB1/GLUD1/PHPT1/GPLD1/RAC1/VAMP8/VSNL1/SPP1/HIF1A/ARRB1/ACSL4/ABAT/GJA1/CFTR/TFR2/PPP3CB/ANO1/NR0B2/NR1H4/FGA/FGB/FGG	26
GO:0021543	pallium development	32/1976	173/18866	0.00100256	0.00729523	0.00507705	SUN2/CRKL/PROX1/KDM6B/ROBO1/SRD5A1/NF2/FGF13/LAMB1/HDAC1/HIF1A/RHOA/BAX/BBS2/MKKS/SYNE2/SLC38A2/ANXA3/ATIC/COL3A1/LRP6/ZEB2/PAFAH1B1/TACC1/PTEN/CDH2/ASCL1/ID4/BTG2/MFSD2A/BNIP3/ATP2B4	32
GO:0033628	regulation of cell adhesion mediated by integrin	13/1976	48/18866	0.00100457	0.00730125	0.00508124	CRKL/ITGB1BP1/TGFB2/NCKAP1L/TESC/CYP1B1/CCL5/PTPN6/CCL21/JAM3/HRG/EFNA1/SERPINE1	13
GO:0000097	sulfur amino acid biosynthetic process	7/1976	17/18866	0.00102948	0.00745586	0.00518884	CBS/MTHFD1/ADI1/BHMT2/BHMT/CDO1/CTH	7
GO:0061687	detoxification of inorganic compound	7/1976	17/18866	0.00102948	0.00745586	0.00518884	MT1B/MT1F/MT1X/MT1M/MT1G/MT1A/SLC30A1	7
GO:0072673	lamellipodium morphogenesis	7/1976	17/18866	0.00102948	0.00745586	0.00518884	VIL1/ABI1/SNX2/KANK1/ENPP2/CD44/CORO1C	7
GO:0150116	regulation of cell-substrate junction organization	16/1976	66/18866	0.00104046	0.0075265	0.005238	PHLDB2/RAC1/IQGAP1/VCL/ITGB1BP1/EPHA3/NRP1/RHOA/DUSP3/TEK/S100A10/EPB41L5/PTEN/CORO1C/APOD/HRG	16
GO:0042098	T cell proliferation	35/1976	195/18866	0.00104679	0.00755457	0.00525753	RC3H1/HLA-DRB1/VCAM1/HLA-DMB/LGALS3/PRNP/GPNMB/TNFRSF21/CD86/TGFBR2/NCKAP1L/HLA-DPB1/GPAM/FADD/BAX/BTN3A1/IGFBP2/VSIG4/RAC2/NCK2/CCL19/CCL5/PTPN6/RPS3/RIPK2/PPP3CB/SASH3/VTCN1/LILRB2/HMGB1/HLA-A/ARG1/CEBPB/IGF1/CD81	35
GO:1901136	carbohydrate derivative catabolic process	35/1976	195/18866	0.00104679	0.00755457	0.00525753	DCN/PDE8A/UPB1/LUM/CDA/EDEM2/NEIL2/EDEM1/GPC3/GNPDA1/CST3/AHCY/APOBEC3G/AOAH/HYAL1/GALT/FMOD/PSAP/GPC4/DPYS/NPL/CD44/SDC2/APOBEC3D/VCAN/GM2A/ADAMTS9/PDE4B/HINT1/LYVE1/AGRN/SDC1/GBA3/FUCA1/CHI3L1	35
GO:0006109	regulation of carbohydrate metabolic process	37/1976	210/18866	0.00108968	0.00785488	0.00546653	RORA/MLXIPL/PPARA/FOXK1/INSR/DGAT2/IRS1/IRS2/GCGR/IGFBP4/GCKR/SORBS1/ENTPD5/GPLD1/NUP205/KHK/ENPP1/PPARGC1A/ADIPOR1/GNMT/FOXO1/HIF1A/PTH1R/GPT/ARNT/NUP214/FOXA2/NUPR1/RGN/SIK1/STAT3/IGF1/LEPR/PPP1R3C/PFKFB3/PDK4/FBP1	37
GO:0062014	negative regulation of small molecule metabolic process	22/1976	105/18866	0.00113372	0.00814743	0.00567013	PPARA/DGAT2/SCAP/PROX1/CDA/PARP1/INSIG1/PPARGC1A/ERLIN1/CEACAM1/SOX9/ACMSD/NUPR1/MFSD2A/SIK1/STAT3/ATP2B4/APOE/LEPR/APOC3/APOC1/FBP1	22
GO:1902106	negative regulation of leukocyte differentiation	22/1976	105/18866	0.00113372	0.00814743	0.00567013	PIK3R1/RC3H1/CBFB/CD74/C1QC/TRIB1/LILRB4/FBXO7/TOB2/GPR137B/FSTL3/BCL6/CEACAM1/MAFB/DTX1/TMEM176B/ID2/RUNX1/HMGB1/TMEM176A/MYC/APCS	22
GO:0043462	regulation of ATPase activity	18/1976	79/18866	0.00113556	0.00814743	0.00567013	GABARAPL2/DYNLL1/CNN3/DNAJC15/SSBP1/DNAJC1/HSPA2/TPM1/PPIF/HNRNPU/ATP1B1/IFIT1/PFN2/AHSA1/RGN/ALDOB/PFN1/DNAJB1	18
GO:0071260	cellular response to mechanical stimulus	18/1976	79/18866	0.00113556	0.00814743	0.00567013	CASP1/DAG1/AGT/RAC1/FADD/MAP3K1/AQP1/SLC38A2/MYD88/MMP7/GJA1/SOX9/CRADD/TNFRSF10B/COL1A1/CNN2/BNIP3/GADD45A	18
GO:1905897	regulation of response to endoplasmic reticulum stress	20/1976	92/18866	0.00115954	0.00830985	0.00578316	PIK3R1/GRINA/OS9/SYVN1/SERINC3/UBE2G2/NR1H3/EDEM2/BOK/LPCAT3/PPP1R15B/EDEM1/UBXN1/UBAC2/BAX/NCK2/NUPR1/TMBIM6/HSPA5/XBP1	20
GO:0002921	negative regulation of humoral immune response	6/1976	13/18866	0.00117195	0.00835017	0.00581122	CD59/VSIG4/PTPN6/C4BPB/SERPING1/C4BPA	6
GO:0010870	positive regulation of receptor biosynthetic process	6/1976	13/18866	0.00117195	0.00835017	0.00581122	SCAP/NR1H3/HDAC1/HIF1A/HDAC6/HDAC2	6
GO:0032352	positive regulation of hormone metabolic process	6/1976	13/18866	0.00117195	0.00835017	0.00581122	PPARGC1A/HIF1A/ARNT/HPN/ADM/EGR1	6
GO:0055091	phospholipid homeostasis	6/1976	13/18866	0.00117195	0.00835017	0.00581122	ABCA1/LIPG/GPAM/ABCG1/ANGPTL3/APOA1	6
GO:1902563	regulation of neutrophil activation	6/1976	13/18866	0.00117195	0.00835017	0.00581122	GRN/CD300A/ABR/ITGB2/ITGAM/PLA2G2A	6
GO:0010506	regulation of autophagy	55/1976	347/18866	0.00117876	0.00838895	0.00583821	ULK1/EIF4G1/FOXK1/PRKACA/ATP6V1G1/USP30/STK11/DCN/ADRA1A/ATP6V1E1/SNX6/POLDIP2/FOXO3/RRAGA/TRIM22/MTMR4/SH3BP4/BOK/CAPNS1/IFI16/ADRB2/FBXO7/GPR137B/TP53INP2/TP53INP1/FOXO1/HIF1A/IL10RA/HDAC6/ATP6V0B/HUWE1/DAPK1/PSAP/TSPO/OPTN/PINK1/RIPK2/ATP6V0E1/PLK2/HMGB1/ATP6V1D/TMEM59/NRBP2/HMOX1/RAB8A/TRIM8/PIM2/NUPR1/QSOX1/HK2/BNIP3/STAT3/CISD2/LEPR/XBP1	55
GO:0009065	glutamine family amino acid catabolic process	9/1976	27/18866	0.00120668	0.00857775	0.0059696	GLUD1/ALDH4A1/FAH/GLS/PRODH2/GLS2/OAT/ARG1/ATP2B4	9
GO:0010822	positive regulation of mitochondrion organization	24/1976	119/18866	0.00121637	0.00863667	0.00601061	UBL5/DCN/PDCD5/YWHAB/YWHAH/BOK/YWHAZ/FBXO7/PPARGC1A/HIF1A/HDAC6/BAX/HUWE1/PPIF/ABLIM3/RAC2/GZMB/OPTN/PINK1/MLLT11/YWHAG/HK2/BNIP3/TNFSF10	24
GO:0019886	antigen processing and presentation of exogenous peptide antigen via MHC class II	21/1976	99/18866	0.00123261	0.0087318	0.00607682	HLA-DRA/DYNLL1/CANX/FCER1G/HLA-DRB1/SEC24B/ACTR10/DYNC1I2/CD74/HLA-DMB/AP1S2/CTSS/CAPZA1/HLA-DOA/SEC31A/HLA-DPB1/LGMN/DCTN2/HLA-DRB3/IFI30/HLA-DRB4	21
GO:0051817	modulation of process of other organism involved in symbiotic interaction	21/1976	99/18866	0.00123261	0.0087318	0.00607682	ULK1/RXRA/HIPK2/NUCKS1/INSR/RRAGA/VAPB/IFI27/DAG1/ANXA2/PC/CSF1R/HDAC1/PSMC3/CCNK/AQP1/CCL5/HPN/CCL8/APOE/APCS	21
GO:0034329	cell junction assembly	66/1976	434/18866	0.00123521	0.0087368	0.00608029	EIF4G1/MARVELD2/PRKACA/PHLDB2/GJB1/CRKL/CLDN14/CBFB/RAPGEF2/NPTN/SORBS1/AGT/RAC1/IQGAP1/VCL/ITGB1BP1/CAPZA1/SLITRK3/FGF13/EPHA3/LSR/PRKCH/NRP1/RAB17/LAMC1/RHOA/FBLIM1/WDR1/MEF2C/IL1RAP/TLR2/DUSP3/TPBG/CUX2/PAK2/ITGA6/PECAM1/TEK/GPC4/CLDN11/GJA1/SRPX2/FERMT2/CLDN10/FLRT2/S100A10/EPB41L5/PTEN/CDH2/RUNX1/MYO1C/CD9/GJB2/CORO1C/CDH6/CLDN1/GJA4/JAM3/AGRN/NR1H4/SEMA4D/APOD/HRG/FARP1/CLDN2/CDH1	66
GO:0042255	ribosome assembly	16/1976	67/18866	0.00123615	0.0087368	0.00608029	RPL24/RPSA/RPL23A/RPS27/RPS19/MRPL22/RPL6/RPS14/NPM1/RPL38/MRPL20/RSL24D1/RPS10/DDX3X/XRCC5/RPS5	16
GO:0007595	lactation	13/1976	49/18866	0.0012381	0.0087405	0.00608287	ATP7B/USF2/PAM/OAS2/HIF1A/XDH/SOCS2/SERPINC1/DDR1/CCND1/HK2/CDO1/XBP1	13
GO:1902041	regulation of extrinsic apoptotic signaling pathway via death domain receptors	15/1976	61/18866	0.00126349	0.00890955	0.00620052	LGALS3/GPX1/FADD/HMGB2/ARHGEF2/PTEN/DDX3X/HMOX1/TNFRSF10B/TNFSF10/FGA/ICAM1/FGB/FGG/SERPINE1	15
GO:0042304	regulation of fatty acid biosynthetic process	14/1976	55/18866	0.00126686	0.0089231	0.00620995	MLXIPL/SCAP/NR1H3/CD74/INSIG1/ADIPOR1/APOA5/ERLIN1/CEACAM1/RGN/APOC3/APOA1/APOC1/PDK4	14
GO:1901215	negative regulation of neuron death	37/1976	212/18866	0.00130045	0.00914923	0.00636732	HIPK2/EIF4G1/ITSN1/PPARA/SORL1/ERBB3/SNX6/PPT1/BOK/GPNMB/FBXO7/SLC30A10/PPARGC1A/NRP1/HIF1A/TGFB3/RHOA/LGMN/ARRB1/GRN/BAX/MEF2C/NONO/AXL/SERPINF1/NCOA7/CCL2/PINK1/NRBP2/BTG2/HMOX1/C5AR1/FOXQ1/STAT3/CEBPB/APOE/SOD2	37
GO:0001959	regulation of cytokine-mediated signaling pathway	33/1976	183/18866	0.0013205	0.00926911	0.00645075	CASP1/NR1H3/CBFB/STAT1/CD74/SIGIRR/IFNGR1/ROBO1/CASP4/SH2B3/LSM14A/TRIM44/HIF1A/TAX1BP1/FADD/IFNGR2/AXL/CXCR4/CCDC3/GSTP1/PAFAH1B1/CCL5/PTPN6/IL1RN/RIPK2/IRF7/RUNX1/PXDN/HPX/ARG1/NR1H4/SOCS3/APOA1	33
GO:2001235	positive regulation of apoptotic signaling pathway	33/1976	183/18866	0.0013205	0.00926911	0.00645075	PPP2R1B/PDCD5/RPS7/SERINC3/YWHAB/YWHAH/BOK/AGT/TNFRSF12A/YWHAZ/FADD/BAX/PPIF/PAK2/LCK/G0S2/NCK2/GZMB/PINK1/MAGED1/RPS3/SRPX/PTEN/MLLT11/SLC9A3R1/YWHAG/CRADD/S100A8/NUPR1/BNIP3/TNFSF10/PDIA3/S100A9	33
GO:0048678	response to axon injury	18/1976	80/18866	0.00132432	0.00928536	0.00646206	PTPRF/TYROBP/DAG1/CST3/SPP1/GRN/BAX/DHFR/TSPO/STK24/LGALS1/PTEN/MAX/JAM3/ARG1/BNIP3/APOD/APOA1	18
GO:0045185	maintenance of protein location	20/1976	93/18866	0.00133449	0.00934599	0.00650425	SORL1/SUN2/OS9/YWHAB/KDELR1/SRGN/INSIG1/PKD2/TXN/KDELR2/HK1/TSPO/HNRNPU/DBN1/GJA1/PINK1/NFKBIA/ANK3/HK2/HSPA5	20
GO:0002223	stimulatory C-type lectin receptor signaling pathway	23/1976	113/18866	0.00133813	0.00936081	0.00651457	PRKACA/PSMA6/CREBBP/PSMC2/PSMA7/FCER1G/PSMA1/PSMB9/PSMD8/PSMC4/PSME1/PSMA5/PSMB8/PSMB4/PSMA3/PSMF1/PSMC3/PSMD2/PAK2/PSMB5/PSMA4/PSME2/MUC13	23
GO:0060828	regulation of canonical Wnt signaling pathway	48/1976	295/18866	0.00134471	0.00939618	0.00653918	STK11/FZD4/PSMA6/CCNY/PSMC2/PSMA7/FOXO3/IGFBP4/PSMA1/PSMB9/PSMD8/PSMC4/PSME1/FZD6/PSMA5/PSMB8/GPC3/MCC/PSMB4/KANK1/UBAC2/HDAC1/FOXO1/PSMA3/LGR4/PSMF1/PSMC3/PSMD2/RBPJ/IGFBP2/DACT1/PSMB5/LRP6/SOX9/SFRP5/BAMBI/SIAH2/PSMA4/IGFBP1/CDH2/GPRC5B/PSME2/SLC9A3R1/DDX3X/FGFR2/EGR1/COL1A1/APOE	48
GO:1903036	positive regulation of response to wounding	17/1976	74/18866	0.00139875	0.00976269	0.00679425	SERPINF2/ITGB1/CLEC7A/KANK1/CD36/GRN/F3/CXCR4/F2/MYLK/CLDN1/PLG/CPB2/HRG/F12/XBP1/SERPINE1	17
GO:0043280	positive regulation of cysteine-type endopeptidase activity involved in apoptotic process	26/1976	134/18866	0.0014099	0.00982936	0.00684065	PDCD5/CASP1/BOK/ROBO1/ARL6IP5/CLEC7A/RHOA/ARRB1/FADD/BAX/F3/MTCH1/DAPK1/ANP32B/XDH/LCK/AIFM1/RPS3/HMGB1/DDX3X/CRADD/S100A8/TNFRSF10B/TNFSF10/S100A9/MYC	26
GO:0010812	negative regulation of cell-substrate adhesion	16/1976	68/18866	0.00146201	0.0101696	0.00707746	PHLDB2/PIK3R1/FZD4/ITGB1BP1/NF2/KANK1/BCL6/RHOA/LGALS1/PTEN/CORO1C/PLG/COL1A1/APOD/FBLN1/SERPINE1	16
GO:0045428	regulation of nitric oxide biosynthetic process	16/1976	68/18866	0.00146201	0.0101696	0.00707746	INSR/AGT/RAC1/CLEC7A/TRPV1/PKD2/AGXT2/CD36/TSPO/PTGIS/CD47/ITGB2/RGN/ATP2B4/ICAM1/ASS1	16
GO:0042594	response to starvation	36/1976	206/18866	0.00146412	0.0101728	0.00707967	ULK1/PPARA/FOXK1/GABARAPL2/SSTR1/SIK2/FOXO3/DNAJC15/RRAGA/GCGR/SLC38A3/IFI16/EIF2AK1/SRD5A1/HAMP/PPARGC1A/FOXO1/FSTL1/GPT/PCK2/SLC38A2/STK24/NUAK2/CDKN1A/MAX/ALB/MAP1LC3B/ADM/MFSD2A/CPS1/SIK1/PCK1/GABARAPL1/HSPA5/XBP1/PDK4	36
GO:1903426	regulation of reactive oxygen species biosynthetic process	22/1976	107/18866	0.0014685	0.0101918	0.00709286	INSR/SLC5A3/FOXO3/AGT/RAC1/SLC30A10/CLEC7A/TRPV1/RHOA/PKD2/AGXT2/CD36/TSPO/PTGIS/CD47/ITGB2/MPV17L/RGN/STAT3/ATP2B4/ICAM1/ASS1	22
GO:1902745	positive regulation of lamellipodium organization	10/1976	33/18866	0.00149455	0.0103609	0.00721057	VIL1/AUTS2/RAC1/NCKAP1/ACTR2/ACTR3/ENPP2/ARPC2/RAC2/CORO1C	10
GO:0034113	heterotypic cell-cell adhesion	15/1976	62/18866	0.001508	0.0104424	0.00726726	VCAM1/ITGAV/ITGB1/DSP/LCK/CD44/CD47/ITGB2/IL1RN/LILRB2/JAM3/FGA/FGB/APOA1/FGG	15
GO:0001961	positive regulation of cytokine-mediated signaling pathway	13/1976	50/18866	0.00151509	0.0104562	0.00727688	CASP1/CD74/CASP4/LSM14A/TRIM44/HIF1A/FADD/AXL/CXCR4/PAFAH1B1/RIPK2/IRF7/HPX	13
GO:0009066	aspartate family amino acid metabolic process	13/1976	50/18866	0.00151509	0.0104562	0.00727688	GCDH/GNMT/MAT1A/PHGDH/SMS/MTHFD1/ADI1/SDS/BHMT2/PIPOX/BHMT/PLOD2/ASS1	13
GO:1902743	regulation of lamellipodium organization	13/1976	50/18866	0.00151509	0.0104562	0.00727688	VIL1/AUTS2/RAC1/NCKAP1/ACTR2/KANK1/ACTR3/ENPP2/CD44/ARPC2/RAC2/CORO1C/HRG	13
GO:0044273	sulfur compound catabolic process	14/1976	56/18866	0.00152892	0.0105398	0.00733506	MPST/DCN/CBS/LUM/AHCY/MAT1A/CSAD/HYAL1/FMOD/VCAN/GGT5/AGXT/CDO1/CTH	14
GO:0051923	sulfation	7/1976	18/18866	0.00153329	0.0105463	0.00733959	NDST1/HS3ST3B1/TPST2/CHST4/CHSY1/SULT1C2/SULT2A1	7
GO:0099010	modification of postsynaptic structure	7/1976	18/18866	0.00153329	0.0105463	0.00733959	ITSN1/CYFIP1/STAU1/RHOA/MYH10/PFN2/PFN1	7
GO:0030218	erythrocyte differentiation	24/1976	121/18866	0.0015455	0.0106184	0.00738979	HIPK2/RPS19/FOXO3/TMOD3/STAT1/ACVR1B/CDK5RAP3/B2M/HCLS1/RPS14/SH2B3/ETS1/NCKAP1L/HIF1A/BCL6/SLC25A38/DNASE2/MAFB/HMGB2/ARNT/ID2/HSPA9/ISG15/STAT3	24
GO:0051098	regulation of binding	57/1976	367/18866	0.00157425	0.0108039	0.00751887	HIPK2/EIF4G1/EDF1/PPARA/SORL1/NUCKS1/PRKACA/TAF10/PPP2CB/FKBP1A/PTPRF/RAPGEF2/ANXA2/PARP1/PCBD1/IFI16/ADRB2/B2M/ITGB1BP1/PER2/PBXIP1/MAP2/NRP1/MAPRE1/GZMA/TXN/ARRB1/BAX/GMNN/CDK9/DACT1/EIF4A3/HMGB2/S100A10/DERL1/SMARCD3/ID2/RIPK2/NFKBIA/BAMBI/HDAC2/EPB41L5/CDKN1A/TWIST1/IFIT2/PLK2/HMGB1/EIF3D/CFHR5/HMOX1/IFIT1/PIM2/CFHR2/TMBIM6/IGF1/APOE/SLPI	57
GO:0030838	positive regulation of actin filament polymerization	21/1976	101/18866	0.00160698	0.0109664	0.00763198	IQGAP2/GMFG/VIL1/ARPC5/CYFIP1/NCKAP1/ARPC1B/ACTR2/ACTR3/NCKAP1L/RHOA/ARPC2/NCK2/ARPC1A/CCL21/FCHSD2/MYO1C/PFN2/CDC42EP4/PFN1/ICAM1	21
GO:0042102	positive regulation of T cell proliferation	21/1976	101/18866	0.00160698	0.0109664	0.00763198	VCAM1/HLA-DMB/CD86/TGFBR2/NCKAP1L/HLA-DPB1/GPAM/FADD/IGFBP2/NCK2/CCL19/CCL5/RPS3/RIPK2/SASH3/VTCN1/LILRB2/HMGB1/HLA-A/IGF1/CD81	21
GO:0030194	positive regulation of blood coagulation	9/1976	28/18866	0.00161478	0.0109664	0.00763198	SERPINF2/CD36/F3/F2/PLG/CPB2/HRG/F12/SERPINE1	9
GO:0061437	renal system vasculature development	9/1976	28/18866	0.00161478	0.0109664	0.00763198	IL6R/NRP1/ACTA2/PKD2/NOTCH2/PECAM1/TEK/PDGFRA/EGR1	9
GO:0061440	kidney vasculature development	9/1976	28/18866	0.00161478	0.0109664	0.00763198	IL6R/NRP1/ACTA2/PKD2/NOTCH2/PECAM1/TEK/PDGFRA/EGR1	9
GO:0071280	cellular response to copper ion	9/1976	28/18866	0.00161478	0.0109664	0.00763198	MT1B/PRNP/CYP1A2/MT1F/AQP1/MT1X/MT1M/MT1G/MT1A	9
GO:0071450	cellular response to oxygen radical	9/1976	28/18866	0.00161478	0.0109664	0.00763198	CD36/SOD3/DHFR/FBLN5/GLRX2/NQO1/GCH1/RGN/SOD2	9
GO:0071451	cellular response to superoxide	9/1976	28/18866	0.00161478	0.0109664	0.00763198	CD36/SOD3/DHFR/FBLN5/GLRX2/NQO1/GCH1/RGN/SOD2	9
GO:1900048	positive regulation of hemostasis	9/1976	28/18866	0.00161478	0.0109664	0.00763198	SERPINF2/CD36/F3/F2/PLG/CPB2/HRG/F12/SERPINE1	9
GO:0030900	forebrain development	60/1976	391/18866	0.00161575	0.0109664	0.00763198	NDST1/SSTR1/SUN2/TBX3/CRKL/PROX1/TCTN1/RAPGEF2/TYROBP/KDM6B/ROBO1/NFIB/ARPC5/B2M/CSF1R/SRD5A1/NF2/PPARGC1A/FGF13/ETS1/NRP1/LAMB1/HDAC1/HIF1A/RHOA/BAX/AQP1/BBS2/AXL/CXCR4/RBPJ/MKKS/SYNE2/SLC38A2/ANXA3/ATIC/COL3A1/LRP6/ZEB2/PAFAH1B1/TACC1/MYH10/ID2/ITGAM/PTEN/CDH2/ASCL1/ID4/SLC1A2/CORO1C/FGFR2/BTG2/MFSD2A/CXCL12/BNIP3/ATP2B4/EXT1/TSKU/CDH1/DNAJB1	60
GO:0010226	response to lithium ion	8/1976	23/18866	0.0016512	0.0111824	0.00778229	PKLR/ADCY7/IGFBP2/FABP4/CEBPA/ID2/ASCL1/CDH1	8
GO:0071404	cellular response to low-density lipoprotein particle stimulus	8/1976	23/18866	0.0016512	0.0111824	0.00778229	FCER1G/ITGB1/ABCA1/CD36/ITGB2/CD9/CD81/HMGCS1	8
GO:0032755	positive regulation of interleukin-6 production	19/1976	88/18866	0.00165675	0.0112016	0.00779567	IL6R/FCER1G/CD74/TYROBP/CLEC7A/TLR1/CD36/TLR2/IL33/MYD88/ARHGEF2/RIPK2/TWIST1/LILRB2/HMGB1/POU2AF1/STAT3/LBP/XBP1	19
GO:0001819	positive regulation of cytokine production	67/1976	447/18866	0.00165768	0.0112016	0.00779567	IL6R/RORA/SORL1/FURIN/PIK3R1/NPLOC4/CREBBP/CASP1/SERPINF2/FCER1G/LUM/POLR2K/LY96/STAT1/CD74/TYROBP/AGT/IFI16/B2M/CD86/CLEC7A/C3AR1/LSM14A/TLR1/HLA-DPB1/HIF1A/CD36/FADD/IL1RAP/TLR2/F3/GPSM3/IL33/MYD88/HMGB2/ARNT/CYP1B1/CCL19/ARHGEF2/RPS3/RIPK2/HDAC2/SASH3/C3/IRF7/STAT6/GPRC5B/RUNX1/TWIST1/C5/LILRB2/PDE4B/HMGB1/DDX3X/POU2AF1/XRCC5/HLA-A/EGR1/C5AR1/STAT3/CEBPB/CD81/CD14/LBP/XBP1/APOA2/SERPINE1	67
GO:1905952	regulation of lipid localization	31/1976	171/18866	0.00166521	0.0112402	0.00782248	PPARA/IRS2/NR1H3/ITGAV/LPCAT3/AGT/ANXA2/APOA5/PLIN3/SPP1/ABCA1/LIPG/CD36/ABCG8/PLTP/TSPO/CYP4F2/CYP4A11/NFKBIA/OSBPL8/C3/ABCG1/ACSL5/APOB/AGTR1/APOE/APOC3/APOA1/APOA2/APOC1/APOC4	31
GO:0006656	phosphatidylcholine biosynthetic process	11/1976	39/18866	0.00168772	0.0113424	0.00789363	LPIN2/LCAT/CAPN2/LPCAT3/CHPT1/LPCAT1/STARD10/MFSD2A/PEMT/APOA1/APOA2	11
GO:0007431	salivary gland development	11/1976	39/18866	0.00168772	0.0113424	0.00789363	DAG1/NFIB/ESRP2/PDGFA/CST3/TGFB2/NRP1/TGFB3/FGFR2/XBP1/TGM2	11
GO:0046326	positive regulation of glucose import	11/1976	39/18866	0.00168772	0.0113424	0.00789363	PIK3R1/INSR/KLF15/IRS1/IRS2/SORBS1/RHOQ/GPC3/OSBPL8/SLC1A2/IGF1	11
GO:2000249	regulation of actin cytoskeleton reorganization	11/1976	39/18866	0.00168772	0.0113424	0.00789363	IQGAP2/PHPT1/GMFG/ARHGDIB/HCLS1/CSF1R/NRP1/NOTCH2/TEK/PDGFRA/ARHGDIA	11
GO:0046651	lymphocyte proliferation	46/1976	283/18866	0.00170766	0.0114638	0.00797814	RC3H1/IRS2/HLA-DRB1/VCAM1/CD74/TYROBP/HLA-DMB/LGALS3/PRNP/GPNMB/LST1/TNFRSF21/CD86/TGFBR2/PURA/NCKAP1L/HLA-DPB1/BCL6/CD180/GPAM/FADD/BAX/MEF2C/CD300A/BTN3A1/IGFBP2/VSIG4/RAC2/NCK2/CCL19/CCL5/PTPN6/RPS3/RIPK2/GPR183/PPP3CB/SASH3/CDKN1A/VTCN1/LILRB2/HMGB1/HLA-A/ARG1/CEBPB/IGF1/CD81	46
GO:0030032	lamellipodium assembly	16/1976	69/18866	0.00172157	0.0115447	0.00803441	VAV2/AUTS2/RAC1/VCL/ABLIM1/CYFIP1/ITGB1/ARHGEF6/NCKAP1/ACTR2/ACTR3/ABLIM3/ARPC2/RAC2/NCK2/HRG	16
GO:0070665	positive regulation of leukocyte proliferation	28/1976	150/18866	0.00174126	0.0116513	0.00810861	IRS2/VCAM1/CD74/HLA-DMB/CSF1R/CD86/TGFBR2/NCKAP1L/HLA-DPB1/BCL6/GPAM/FADD/MEF2C/IGFBP2/NCK2/CCL19/CCL5/RPS3/RIPK2/GPR183/SASH3/CDKN1A/VTCN1/LILRB2/HMGB1/HLA-A/IGF1/CD81	28
GO:0090263	positive regulation of canonical Wnt signaling pathway	28/1976	150/18866	0.00174126	0.0116513	0.00810861	PSMA6/PSMC2/PSMA7/PSMA1/PSMB9/PSMD8/PSMC4/PSME1/PSMA5/PSMB8/GPC3/PSMB4/KANK1/PSMA3/LGR4/PSMF1/PSMC3/PSMD2/RBPJ/DACT1/PSMB5/BAMBI/PSMA4/GPRC5B/PSME2/DDX3X/FGFR2/COL1A1	28
GO:0010828	positive regulation of glucose transmembrane transport	12/1976	45/18866	0.00179791	0.0119913	0.00834522	PIK3R1/INSR/KLF15/IRS1/IRS2/SORBS1/RHOQ/GPC3/OSBPL8/C3/SLC1A2/IGF1	12
GO:0060443	mammary gland morphogenesis	12/1976	45/18866	0.00179791	0.0119913	0.00834522	AR/TBX3/CSF1R/TGFBR2/ELF3/BAX/LRP6/ESR1/STAT6/DDR1/FGFR2/ARG1	12
GO:1904646	cellular response to amyloid-beta	12/1976	45/18866	0.00179791	0.0119913	0.00834522	VCAM1/SNX6/FOXO3/PRNP/PARP1/ADRB2/CASP4/LGMN/CD36/GJA1/IGF1/ICAM1	12
GO:0001906	cell killing	31/1976	172/18866	0.00183208	0.0121318	0.008443	EMP2/RPS19/TYROBP/B2M/CD59/HAMP/CXCL6/CLEC7A/FADD/LAMP1/SLAMF7/CEACAM1/PRF1/GZMB/PTPN6/F2/ITGAM/PPP3CB/C3/CD5L/CFHR5/HLA-A/CFHR2/ARG1/AZGP1/HRG/ICAM1/S100A12/C9/MBL2/CFH	31
GO:0006576	cellular biogenic amine metabolic process	14/1976	57/18866	0.0018346	0.0121318	0.008443	SARDH/SAT2/MAOA/GCDH/SLC22A3/HAAO/KMO/DMGDH/SAT1/SMS/DDC/ACMSD/TDO2/BHMT	14
GO:0042743	hydrogen peroxide metabolic process	14/1976	57/18866	0.0018346	0.0121318	0.008443	RAC1/GPX1/CYP1A2/MAOB/HDAC6/RAC2/PINK1/GPX3/PRDX5/PXDN/NNT/MPV17L/STAT3/CAT	14
GO:0060760	positive regulation of response to cytokine stimulus	14/1976	57/18866	0.0018346	0.0121318	0.008443	CASP1/CD74/CASP4/LSM14A/TRIM44/HIF1A/FADD/TLR2/AXL/CXCR4/PAFAH1B1/RIPK2/IRF7/HPX	14
GO:0035272	exocrine system development	13/1976	51/18866	0.00184154	0.0121318	0.008443	INSR/DAG1/NFIB/ESRP2/PDGFA/CST3/TGFB2/NRP1/TGFB3/SOX9/FGFR2/XBP1/TGM2	13
GO:0046460	neutral lipid biosynthetic process	13/1976	51/18866	0.00184154	0.0121318	0.008443	LPIN2/DGAT2/NR1H3/GPLD1/GPAM/ACSL4/PCK2/C3/ACSL1/MFSD2A/RGN/SIK1/PCK1	13
GO:0046463	acylglycerol biosynthetic process	13/1976	51/18866	0.00184154	0.0121318	0.008443	LPIN2/DGAT2/NR1H3/GPLD1/GPAM/ACSL4/PCK2/C3/ACSL1/MFSD2A/RGN/SIK1/PCK1	13
GO:0071354	cellular response to interleukin-6	13/1976	51/18866	0.00184154	0.0121318	0.008443	IL6R/ST3GAL6/STAT1/HAMP/PPARGC1A/PTGIS/CEBPA/FGF23/CTR9/STAT3/ICAM1/SOCS3/FGG	13
GO:0071675	regulation of mononuclear cell migration	13/1976	51/18866	0.00184154	0.0121318	0.008443	LGALS3/CSF1R/C3AR1/PLA2G7/LGMN/SLAMF8/CCL5/CXCL10/HMGB1/RARRES2/CXCL12/C5AR1/SERPINE1	13
GO:1902893	regulation of pri-miRNA transcription by RNA polymerase II	13/1976	51/18866	0.00184154	0.0121318	0.008443	PPARA/NFATC3/FOXO3/NFIB/LILRB4/ETS1/TGFB2/HIF1A/SOX9/EGR1/STAT3/GNL3/FOS	13
GO:1903573	negative regulation of response to endoplasmic reticulum stress	13/1976	51/18866	0.00184154	0.0121318	0.008443	GRINA/OS9/SYVN1/UBE2G2/NR1H3/LPCAT3/PPP1R15B/UBXN1/UBAC2/NCK2/TMBIM6/HSPA5/XBP1	13
GO:0032271	regulation of protein polymerization	39/1976	231/18866	0.00184263	0.0121318	0.008443	IQGAP2/GMFG/TMOD3/VIL1/TPPP2/RAC1/ARPC5/EPS8/HCLS1/CAPZA1/CYFIP1/NCKAP1/ARPC1B/ACTR2/MAP2/KANK1/ACTR3/NCKAP1L/MAPRE1/ADD3/RHOA/VDAC2/MKKS/DBN1/ARPC2/NCK2/ARPC1A/CCL21/PINK1/FCHSD2/RPS3/TPPP3/CAPG/MYO1C/COTL1/PFN2/CDC42EP4/PFN1/ICAM1	39
GO:0007265	Ras protein signal transduction	54/1976	346/18866	0.00184545	0.0121374	0.00844691	ADRA1A/DYNLT1/RALGPS2/IRS2/CRKL/PPP2CB/RAP2A/RAPGEF2/AUTS2/LPAR6/RALA/ROBO1/RAC1/EPS8/GNA13/ARHGDIB/MRAS/CYFIP1/ITGB1/DHCR24/NCKAP1/SPRY1/RRAS/TGFB2/NRP1/KANK1/GPR65/BCL6/ABCA1/RHOA/ARRB1/NOTCH2/PECAM1/COL1A2/COL3A1/RAC2/ARHGEF2/SQSTM1/RGL2/DENND4B/CDKN1A/PLK2/ARHGEF12/ARHGEF18/RHOB/LIMK1/ARHGDIA/CDC42EP4/AGTR1/IGF1/APOE/APOC3/APOA1/FBP1	54
GO:0046578	regulation of Ras protein signal transduction	34/1976	194/18866	0.00185628	0.0121947	0.00848681	ADRA1A/DYNLT1/RALGPS2/IRS2/CRKL/PPP2CB/AUTS2/LPAR6/ROBO1/RAC1/EPS8/ARHGDIB/ITGB1/SPRY1/TGFB2/NRP1/KANK1/GPR65/BCL6/ABCA1/ARRB1/NOTCH2/COL3A1/ARHGEF2/SQSTM1/RGL2/DENND4B/ARHGEF18/ARHGDIA/IGF1/APOE/APOC3/APOA1/FBP1	34
GO:0001771	immunological synapse formation	6/1976	14/18866	0.00187002	0.0121947	0.00848681	LGALS3/PRF1/NCK2/CCL19/CCL21/CD81	6
GO:0009111	vitamin catabolic process	6/1976	14/18866	0.00187002	0.0121947	0.00848681	CYP4F11/PDXP/CYP4F12/MTHFS/CYP4F2/FGF23	6
GO:0010896	regulation of triglyceride catabolic process	6/1976	14/18866	0.00187002	0.0121947	0.00848681	SORL1/GPLD1/APOA5/AADAC/APOC3/APOA1	6
GO:0035437	maintenance of protein localization in endoplasmic reticulum	6/1976	14/18866	0.00187002	0.0121947	0.00848681	OS9/KDELR1/INSIG1/KDELR2/GJA1/HSPA5	6
GO:0046321	positive regulation of fatty acid oxidation	6/1976	14/18866	0.00187002	0.0121947	0.00848681	PPARA/IRS1/IRS2/PPARGC1A/TWIST1/FABP1	6
GO:0070486	leukocyte aggregation	6/1976	14/18866	0.00187002	0.0121947	0.00848681	CD44/CD47/RAC2/S100A8/SEMA4D/S100A9	6
GO:0072350	tricarboxylic acid metabolic process	6/1976	14/18866	0.00187002	0.0121947	0.00848681	GLUD1/IDH2/CS/IDH1/ACO1/ASS1	6
GO:0009895	negative regulation of catabolic process	51/1976	323/18866	0.00189122	0.0123069	0.00856489	HIPK2/EIF4G1/PPARA/SORL1/FOXK1/USP30/GABARAPL2/FURIN/ADRA1A/OS9/RPS7/UBE2G2/NSUN2/POLDIP2/PTPN3/RRAGA/MYCBP2/GPLD1/CDK5RAP3/ANXA2/SYNCRIP/TOB1/PPARGC1A/UBXN1/CST3/UBAC2/SNX3/PSMF1/IL10RA/SERPINE2/TSPO/HNRNPU/MYD88/PINK1/TIMP1/CYP51A1/NRBP2/HMOX1/NUPR1/QSOX1/MFSD2A/F13B/RGN/STAT3/ATP2B4/EFNA1/LEPR/APOC3/APOA2/APOC1/FBP1	51
GO:0009914	hormone transport	51/1976	323/18866	0.00189122	0.0123069	0.00856489	ITSN1/RPH3AL/NADK/FZD4/TBX3/IRS1/IRS2/HLA-DRB1/GLUD1/PHPT1/SLC16A2/GNAS/AGT/GPLD1/RAC1/PER2/VAMP8/VSNL1/SPP1/SCG5/HIF1A/ARRB1/NR1D1/ACSL4/NDUFAF2/ABAT/SLC25A6/FAM3B/GJA1/SLC22A9/CCL5/IL1RN/CFTR/TFR2/RAB11FIP1/PPP3CB/TCIRG1/FGF23/ANO1/FOXA2/NR0B2/SLC16A1/CPE/ADM/NR1H4/AGTR1/HADH/FGA/FGB/FGG/SERPINA7	51
GO:0050821	protein stabilization	33/1976	187/18866	0.00191122	0.012424	0.00864633	PIK3R1/SEC16A/CCT8/ZNF207/SYVN1/RPS7/TYROBP/PPARGC1A/CPN2/TRIM44/STX12/GRN/LAMP1/BAG1/TESC/PINK1/RASSF2/PTEN/CDKN1A/ATP1B1/CDC37L1/PIM1/PFN2/PIM2/CRYAB/CCT3/GBA3/IGF1/EFNA1/PFN1/AFM/APOA1/APOA2	33
GO:0000038	very long-chain fatty acid metabolic process	10/1976	34/18866	0.00192113	0.0124752	0.008682	TECR/ACOX1/SLC27A5/CYP4F12/ACOX2/ELOVL7/CYP4F2/ACAA1/ACSL1/SLC27A2	10
GO:0002220	innate immune response activating cell surface receptor signaling pathway	23/1976	116/18866	0.00192383	0.0124795	0.00868503	PRKACA/PSMA6/CREBBP/PSMC2/PSMA7/FCER1G/PSMA1/PSMB9/PSMD8/PSMC4/PSME1/PSMA5/PSMB8/PSMB4/PSMA3/PSMF1/PSMC3/PSMD2/PAK2/PSMB5/PSMA4/PSME2/MUC13	23
GO:0008643	carbohydrate transport	28/1976	151/18866	0.00192869	0.0124979	0.00869779	PIK3R1/AQP3/INSR/KLF15/SLC35D1/IRS1/IRS2/SLC5A3/VIL1/SLC37A4/SORBS1/RHOQ/AQP9/ENPP1/GPC3/SORT1/AQP1/GRB10/PRKCB/EZR/SLC23A1/OSBPL8/C3/SLC1A2/MFSD2A/HK2/IGF1/SLC2A3	28
GO:0009410	response to xenobiotic stimulus	25/1976	130/18866	0.00195916	0.0126807	0.00882501	RORA/NR1I2/CYP3A5/GPX1/CYP1A2/MGST3/CYP2C19/CYP2J2/GSTP1/ARNT/CYP1B1/NQO1/CYP2C18/GSS/EPHX1/CYP2E1/ACAA1/AADAC/ACSL1/CYP2C8/AKR1C1/AS3MT/S100A12/MGST1/CES2	25
GO:0061448	connective tissue development	43/1976	262/18866	0.00196102	0.0126807	0.00882501	IL6R/ZBTB16/FOXA1/SORL1/DGAT2/GLG1/LUM/SLC25A25/GNAS/PGRMC2/GPLD1/NFIB/PPARGC1A/TGFBR2/SLC39A14/HIF1A/ACTA2/MGP/PTH1R/MEX3C/MEF2C/TGFBI/HYAL1/ARID5B/BBS2/MKKS/CTSK/CD44/LRP6/SOX9/ID2/RUNX1/CHSY1/MAF/STC1/ID4/TIMP1/EGR1/COL1A1/NR1H4/CHRDL2/CHI3L1/XBP1	43
GO:0016358	dendrite development	41/1976	247/18866	0.0019858	0.0128275	0.00892717	ITSN1/STK11/DYNLT1/CAMK1D/UBE3A/CRKL/YWHAH/TRAPPC4/RAP2A/RAPGEF2/ABI1/IQGAP1/LST1/FBXO31/CYFIP1/ITGB1/ACTR2/MAP2/NRP1/RAB17/RHOA/HDAC6/MEF2C/ACSL4/CUX2/PAK2/DCDC2/DBN1/PICALM/DOCK10/NCK2/SDC2/PAFAH1B1/HDAC2/PTEN/PLK2/MFSD2A/SEMA4D/EFNA1/APOE/FARP1	41
GO:0009396	folic acid-containing compound biosynthetic process	5/1976	10/18866	0.00201026	0.0128774	0.00896187	MTHFS/DHFR/ATIC/MTHFD1/GCH1	5
GO:0030388	fructose 1,6-bisphosphate metabolic process	5/1976	10/18866	0.00201026	0.0128774	0.00896187	PFKP/ALDOC/ALDOA/ALDOB/FBP1	5
GO:0032000	positive regulation of fatty acid beta-oxidation	5/1976	10/18866	0.00201026	0.0128774	0.00896187	PPARA/IRS1/IRS2/TWIST1/FABP1	5
GO:0034447	very-low-density lipoprotein particle clearance	5/1976	10/18866	0.00201026	0.0128774	0.00896187	APOB/APOE/APOC3/APOC1/APOC4	5
GO:0035376	sterol import	5/1976	10/18866	0.00201026	0.0128774	0.00896187	CD36/STARD5/APOC3/APOA1/APOA2	5
GO:0070391	response to lipoteichoic acid	5/1976	10/18866	0.00201026	0.0128774	0.00896187	CD36/TLR2/RIPK2/CD14/LBP	5
GO:0070508	cholesterol import	5/1976	10/18866	0.00201026	0.0128774	0.00896187	CD36/STARD5/APOC3/APOA1/APOA2	5
GO:0071223	cellular response to lipoteichoic acid	5/1976	10/18866	0.00201026	0.0128774	0.00896187	CD36/TLR2/RIPK2/CD14/LBP	5
GO:0048660	regulation of smooth muscle cell proliferation	31/1976	173/18866	0.00201317	0.0128826	0.00896552	IL6R/SERPINF2/STAT1/AGT/TRIB1/PPARGC1A/NDRG2/TGFBR2/AKR1B1/GNAI2/TGFB3/ABCC4/MEF2C/TPM1/GSTP1/GJA1/CCL5/PTGIR/MMP2/ID2/SF1/PTEN/CDKN1A/XRCC5/FGFR2/HMOX1/APOD/IGF1/ADAMTS1/SOD2/TGM2	31
GO:0032374	regulation of cholesterol transport	16/1976	70/18866	0.00201866	0.0129043	0.00898063	NR1H3/LPCAT3/ANXA2/APOA5/ABCA1/LIPG/ABCG8/PLTP/TSPO/NFKBIA/ABCG1/APOE/APOC3/APOA1/APOA2/APOC1	16
GO:0048041	focal adhesion assembly	18/1976	83/18866	0.00205756	0.0131394	0.00914421	PHLDB2/SORBS1/RAC1/IQGAP1/VCL/ITGB1BP1/EPHA3/NRP1/RHOA/DUSP3/TEK/FERMT2/S100A10/EPB41L5/PTEN/CORO1C/APOD/HRG	18
GO:0030100	regulation of endocytosis	36/1976	210/18866	0.00206396	0.0131529	0.00915365	ITSN1/INSR/NR1H3/ATAD1/TSG101/PPT1/LGALS3/RAC1/ANXA2/B2M/GPC3/WDR54/APOA5/EPHA3/RAB17/NCKAP1L/RAB31/ARRB1/SH3GL1/CD36/AXL/CD300A/CD63/PICALM/CCL19/CCL21/TFR2/PPP3CB/VPS28/C3/APOE/CD14/APOC3/SERPINE1/APOC1/TF	36
GO:0045216	cell-cell junction organization	36/1976	210/18866	0.00206396	0.0131529	0.00915365	MARVELD2/PRKACA/GJB1/CLDN14/CBFB/GRHL1/AGT/VCL/CSF1R/NF2/SVEP1/LSR/TGFB2/PRKCH/TGFB3/RHOA/WDR1/DSP/PAK2/PECAM1/CLDN11/GJA1/CSK/CLDN10/CDH2/RUNX1/MYO1C/CD9/GJB2/CDH6/CLDN1/GJA4/JAM3/NR1H4/CLDN2/CDH1	36
GO:0002495	antigen processing and presentation of peptide antigen via MHC class II	21/1976	103/18866	0.00207404	0.0132035	0.00918885	HLA-DRA/DYNLL1/CANX/FCER1G/HLA-DRB1/SEC24B/ACTR10/DYNC1I2/CD74/HLA-DMB/AP1S2/CTSS/CAPZA1/HLA-DOA/SEC31A/HLA-DPB1/LGMN/DCTN2/HLA-DRB3/IFI30/HLA-DRB4	21
GO:0032892	positive regulation of organic acid transport	11/1976	40/18866	0.0021108	0.0133965	0.00932317	SLC6A1/AGT/SLC38A3/ARL6IP1/ITGB1/ABAT/CYP4F2/KMO/CYP4A11/SLC12A2/ACSL5	11
GO:0034314	Arp2/3 complex-mediated actin nucleation	11/1976	40/18866	0.0021108	0.0133965	0.00932317	IQGAP2/GMFG/ARPC5/CYFIP1/NCKAP1/ARPC1B/ACTR2/ACTR3/ARPC2/ARPC1A/FCHSD2	11
GO:0050730	regulation of peptidyl-tyrosine phosphorylation	43/1976	263/18866	0.00211243	0.0133965	0.00932317	IL6R/ADRA1A/ERBB3/SNX6/TSG101/CD74/AGT/ABI1/PRNP/NEDD9/IQGAP1/HCLS1/CSF1R/NF2/SH2B3/PDGFA/NRP1/ENPP2/CD36/PAK2/CD300A/ERRFI1/PECAM1/CD44/NCK2/ITGB2/CCL5/PTPN6/ARHGEF2/SAMSN1/RIPK2/HDAC2/GPRC5B/HPX/SEMA4D/SPINK1/STAT3/HRG/IGF1/CD81/EFNA1/ICAM1/SOCS3	43
GO:0045453	bone resorption	15/1976	64/18866	0.00211668	0.0133965	0.00932317	RAC1/ADRB2/CSF1R/GPR137B/SNX10/SPP1/PTH1R/CTSK/RAC2/CSK/CA2/TCIRG1/TPP1/PDK4/TF	15
GO:0046637	regulation of alpha-beta T cell differentiation	15/1976	64/18866	0.00211668	0.0133965	0.00932317	ZBTB16/RC3H1/CBFB/CD86/TGFBR2/NCKAP1L/BCL6/NFKBIZ/RHOA/PRDM1/CCL19/RIPK2/SASH3/RUNX1/HMGB1	15
GO:0032943	mononuclear cell proliferation	46/1976	286/18866	0.00211741	0.0133965	0.00932317	RC3H1/IRS2/HLA-DRB1/VCAM1/CD74/TYROBP/HLA-DMB/LGALS3/PRNP/GPNMB/LST1/TNFRSF21/CD86/TGFBR2/PURA/NCKAP1L/HLA-DPB1/BCL6/CD180/GPAM/FADD/BAX/MEF2C/CD300A/BTN3A1/IGFBP2/VSIG4/RAC2/NCK2/CCL19/CCL5/PTPN6/RPS3/RIPK2/GPR183/PPP3CB/SASH3/CDKN1A/VTCN1/LILRB2/HMGB1/HLA-A/ARG1/CEBPB/IGF1/CD81	46
GO:0008209	androgen metabolic process	9/1976	29/18866	0.00212645	0.0134041	0.00932843	SRD5A3/SRD5A1/PPARGC1A/SPP1/ESR1/HSD17B6/ADM/HSD17B11/AKR1C4	9
GO:0050820	positive regulation of coagulation	9/1976	29/18866	0.00212645	0.0134041	0.00932843	SERPINF2/CD36/F3/F2/PLG/CPB2/HRG/F12/SERPINE1	9
GO:0150117	positive regulation of cell-substrate junction organization	9/1976	29/18866	0.00212645	0.0134041	0.00932843	RAC1/IQGAP1/ITGB1BP1/NRP1/DUSP3/TEK/S100A10/EPB41L5/HRG	9
GO:0032680	regulation of tumor necrosis factor production	22/1976	110/18866	0.00212732	0.0134041	0.00932843	PIK3R1/FCER1G/LY96/GPNMB/CD36/FADD/TLR2/AXL/TSPO/GSTP1/CD47/CCL19/PTPN6/ARHGEF2/RIPK2/HDAC2/SASH3/TWIST1/HMGB1/IGF1/CD14/LBP	22
GO:0002758	innate immune response-activating signal transduction	23/1976	117/18866	0.00216224	0.0136102	0.00947186	PRKACA/PSMA6/CREBBP/PSMC2/PSMA7/FCER1G/PSMA1/PSMB9/PSMD8/PSMC4/PSME1/PSMA5/PSMB8/PSMB4/PSMA3/PSMF1/PSMC3/PSMD2/PAK2/PSMB5/PSMA4/PSME2/MUC13	23
GO:0002763	positive regulation of myeloid leukocyte differentiation	14/1976	58/18866	0.0021893	0.0137664	0.00958061	HLA-DRB1/CD74/TYROBP/GNAS/TRIB1/HCLS1/FADD/NOTCH2/EVI2B/TESC/CA2/ID2/RUNX1/FOS	14
GO:0030833	regulation of actin filament polymerization	31/1976	174/18866	0.00220945	0.0138219	0.00961923	IQGAP2/GMFG/TMOD3/VIL1/ARPC5/EPS8/HCLS1/CAPZA1/CYFIP1/NCKAP1/ARPC1B/ACTR2/KANK1/ACTR3/NCKAP1L/ADD3/RHOA/MKKS/DBN1/ARPC2/NCK2/ARPC1A/CCL21/FCHSD2/CAPG/MYO1C/COTL1/PFN2/CDC42EP4/PFN1/ICAM1	31
GO:0032930	positive regulation of superoxide anion generation	7/1976	19/18866	0.00221006	0.0138219	0.00961923	TYROBP/AGT/CLEC7A/GNAI2/GSTP1/ITGB2/ITGAM	7
GO:0090026	positive regulation of monocyte chemotaxis	7/1976	19/18866	0.00221006	0.0138219	0.00961923	PLA2G7/LGMN/CCL5/CXCL10/HMGB1/CXCL12/SERPINE1	7
GO:0150146	cell junction disassembly	7/1976	19/18866	0.00221006	0.0138219	0.00961923	C1QB/C1QC/C1QA/TGFB3/DUSP3/ITGAM/C3	7
GO:0050728	negative regulation of inflammatory response	34/1976	196/18866	0.0022116	0.0138219	0.00961923	RORA/PPARA/RPS19/HLA-DRB1/NR1H3/PSMA1/LPCAT3/PSMB4/ETS1/GPX1/NR1D1/AOAH/GRN/ADCY7/SLAMF8/TEK/ABR/PTGIS/GSTP1/SERPINF1/F2/CST7/SIGLEC10/FEM1A/PROC/FOXF1/FNDC4/NR1H4/APOD/IGF1/APOE/SOCS3/APOA1/APCS	34
GO:0060759	regulation of response to cytokine stimulus	34/1976	196/18866	0.0022116	0.0138219	0.00961923	CASP1/NR1H3/CBFB/STAT1/CD74/SIGIRR/IFNGR1/ROBO1/CASP4/SH2B3/LSM14A/TRIM44/HIF1A/TAX1BP1/FADD/IFNGR2/TLR2/AXL/CXCR4/CCDC3/GSTP1/PAFAH1B1/CCL5/PTPN6/IL1RN/RIPK2/IRF7/RUNX1/PXDN/HPX/ARG1/NR1H4/SOCS3/APOA1	34
GO:0048260	positive regulation of receptor-mediated endocytosis	13/1976	52/18866	0.00222389	0.0138846	0.00966289	INSR/ATAD1/PPT1/ANXA2/B2M/APOA5/ARRB1/CD63/CCL19/CCL21/C3/SERPINE1/TF	13
GO:1904062	regulation of cation transmembrane transport	54/1976	349/18866	0.0022357	0.0139443	0.00970438	DIAPH1/PRKACA/KCNN2/SLC43A1/YWHAH/PTPN3/FKBP1A/ISCU/VAMP2/COMMD1/CTSS/AGT/CNKSR3/PRNP/ADRB2/HSPA2/HAMP/COX17/TACO1/DMD/PPARGC1A/ITGB1/FGF13/GEM/PKD2/THADA/BAX/MEF2C/PPIF/DAPK1/CD63/FXYD5/TESC/PTPN6/CCL2/PINK1/F2/CXCL10/TCIRG1/PTEN/TWIST1/FXYD6/SLC9A3R1/ATP1B1/PDE4B/ANK3/CXCL9/FHL1/AHNAK/RGN/ATP2B4/SLC30A1/RGS2/GLRX	54
GO:0010769	regulation of cell morphogenesis involved in differentiation	49/1976	310/18866	0.00224101	0.0139632	0.00971755	SEMA4G/STK11/GOLGA4/UBE3A/CRKL/YWHAH/MYCBP2/RAP2A/RAPGEF2/ROBO1/RAC1/NEDD9/TNFRSF12A/FBXO31/ITGB1BP1/CYFIP1/ACTR2/FGF13/MAP2/NRP1/KANK1/SPP1/WNT3/RHOA/CUX2/PAK2/DBN1/ZEB2/ARPC2/SDC2/PAFAH1B1/S100A10/DPYSL2/PTEN/CDH2/CORO1C/LIMK1/TUBB2B/ARHGDIA/YTHDF1/SEMA4D/CXCL12/FBLN1/EFNA1/APOE/FGA/FGB/APOA1/FGG	49
GO:0034505	tooth mineralization	8/1976	24/18866	0.00225183	0.0139882	0.00973494	FAM20C/PPARA/WDR72/ASPN/FOXO1/ALPL/TCIRG1/COL1A1	8
GO:0071294	cellular response to zinc ion	8/1976	24/18866	0.00225183	0.0139882	0.00973494	MT1B/PARP1/MT1F/TSPO/MT1X/MT1M/MT1G/MT1A	8
GO:0090208	positive regulation of triglyceride metabolic process	8/1976	24/18866	0.00225183	0.0139882	0.00973494	DGAT2/NR1H3/GPLD1/APOA5/AADAC/MFSD2A/RGN/APOA1	8
GO:0033157	regulation of intracellular protein transport	43/1976	264/18866	0.00227389	0.014111	0.0098204	SORL1/PRKACA/UBL5/PIK3R1/SEC16A/OS9/PDCD5/UBE2G2/NUCB1/YWHAB/NSUN2/TM9SF4/YWHAH/EDEM2/VAMP2/IFI27/PRNP/YWHAZ/ITGB1BP1/HCLS1/EDEM1/INSIG1/UBAC2/SNX3/TXN/CD36/HUWE1/ABLIM3/ANP32B/RAC2/GZMB/ITGB2/PINK1/MDFIC/ITGAM/MYO1C/ANK3/LCP1/YWHAG/APOD/XPO1/CD81/CDH1	43
GO:1901216	positive regulation of neuron death	20/1976	97/18866	0.00227672	0.0141143	0.00982273	FOXO3/CAPN2/TYROBP/PRNP/PARP1/TGFB2/C1QA/RHOA/GRN/BAX/KMO/PICALM/ITGB2/AIFM1/ITGAM/NQO1/ASCL1/EGR1/NUPR1/FOS	20
GO:0060348	bone development	35/1976	204/18866	0.00232701	0.0144115	0.0100296	FAM20C/FOXN3/GLG1/FLI1/THPO/TYROBP/GNAS/ABI1/RPL13/ANXA2/SRD5A1/INSIG1/SH2B3/TGFBR2/ALPL/TGFB3/RHOA/MEF2C/NOTCH2/TEK/SPARC/LRP6/GJA1/SOX9/PAFAH1B1/PTPN6/DHRS3/TWIST1/CHSY1/STC1/FGFR2/COL1A1/RGN/SEMA4D/IGF1	35
GO:0002504	antigen processing and presentation of peptide or polysaccharide antigen via MHC class II	21/1976	104/18866	0.00234768	0.0145249	0.0101085	HLA-DRA/DYNLL1/CANX/FCER1G/HLA-DRB1/SEC24B/ACTR10/DYNC1I2/CD74/HLA-DMB/AP1S2/CTSS/CAPZA1/HLA-DOA/SEC31A/HLA-DPB1/LGMN/DCTN2/HLA-DRB3/IFI30/HLA-DRB4	21
GO:0032371	regulation of sterol transport	16/1976	71/18866	0.00235733	0.0145554	0.0101297	NR1H3/LPCAT3/ANXA2/APOA5/ABCA1/LIPG/ABCG8/PLTP/TSPO/NFKBIA/ABCG1/APOE/APOC3/APOA1/APOA2/APOC1	16
GO:0033692	cellular polysaccharide biosynthetic process	16/1976	71/18866	0.00235733	0.0145554	0.0101297	NDST1/GYG2/INSR/IRS1/IRS2/GYG1/SORBS1/ENPP1/PER2/PGM1/NR1D1/GYS2/GBE1/IGF1/EXT1/PPP1R3C	16
GO:0045913	positive regulation of carbohydrate metabolic process	18/1976	84/18866	0.00236744	0.0146032	0.0101629	MLXIPL/PPARA/INSR/DGAT2/IRS1/IRS2/SORBS1/ENTPD5/GPLD1/PPARGC1A/FOXO1/HIF1A/PTH1R/GPT/ARNT/RGN/IGF1/PFKFB3	18
GO:0031334	positive regulation of protein-containing complex assembly	42/1976	257/18866	0.00238195	0.014678	0.010215	EIF4G1/IQGAP2/PSMC2/FNIP2/GMFG/VIL1/LGALS3/GTF2H5/PSMC4/TPPP2/RAC1/ARPC5/PARP1/CYFIP1/CLEC7A/NCKAP1/ARPC1B/ACTR2/ACTR3/NCKAP1L/MAPRE1/ABCA1/RHOA/PSMC3/CD36/BAX/ARPC2/NCK2/ARPC1A/ESR1/CCL21/PINK1/FCHSD2/RPS3/TPPP3/MYO1C/LCP1/DDX3X/PFN2/CDC42EP4/PFN1/ICAM1	42
GO:0034620	cellular response to unfolded protein	27/1976	146/18866	0.00239154	0.0147223	0.0102459	PIK3R1/SYVN1/CANX/PARP16/PDIA5/VAPB/BOK/CDK5RAP3/HSPA2/PPP1R15B/EDEM1/SEC31A/BAX/NCK2/CCL2/OPTN/DERL1/IGFBP1/HSPA9/TPP1/CREB3L3/HDGF/TMBIM6/CCND1/HSPA5/XBP1/CTH	27
GO:0032386	regulation of intracellular transport	55/1976	358/18866	0.00239995	0.0147593	0.0102716	SORL1/PRKACA/UBL5/STK11/PIK3R1/SEC16A/OS9/PDCD5/UBE2G2/NUCB1/YWHAB/SEC24B/NSUN2/TM9SF4/YWHAH/EDEM2/VAMP2/IFI27/PRNP/PPP1R12A/ANXA2/YWHAZ/ITGB1BP1/HCLS1/EDEM1/INSIG1/GAS1/MAP2/UBAC2/SNX3/TXN/CD36/LAMP1/HUWE1/ABLIM3/ANP32B/RAC2/GZMB/ITGB2/EZR/PINK1/REEP6/NUP214/MDFIC/ITGAM/MYO1C/ANK3/LCP1/YWHAG/CRYAB/APOD/XPO1/CD81/EHD2/CDH1	55
GO:0048659	smooth muscle cell proliferation	31/1976	175/18866	0.00242195	0.0148798	0.0103555	IL6R/SERPINF2/STAT1/AGT/TRIB1/PPARGC1A/NDRG2/TGFBR2/AKR1B1/GNAI2/TGFB3/ABCC4/MEF2C/TPM1/GSTP1/GJA1/CCL5/PTGIR/MMP2/ID2/SF1/PTEN/CDKN1A/XRCC5/FGFR2/HMOX1/APOD/IGF1/ADAMTS1/SOD2/TGM2	31
GO:0006805	xenobiotic metabolic process	23/1976	118/18866	0.00242527	0.0148853	0.0103593	RORA/NR1I2/CYP3A5/CYP1A2/MGST3/CYP2C19/CYP2J2/GSTP1/ARNT/CYP1B1/NQO1/CYP2C18/EPHX1/CYP2E1/ACAA1/AADAC/ACSL1/CYP2C8/AKR1C1/AS3MT/S100A12/MGST1/CES2	23
GO:0048193	Golgi vesicle transport	57/1976	374/18866	0.00243003	0.0148997	0.0103693	ARFGAP2/SORL1/GOLGA3/GABARAPL2/SEC16A/RAB10/SURF4/DYNLL1/SCAP/GOLGA4/SEC24B/VAMP3/ACTR10/ERGIC1/TRAPPC4/TRAPPC5/DYNC1I2/VAPB/KDELR1/VAMP2/COMMD1/RAB6A/COPZ2/TMED3/SNX2/CD59/CAPZA1/VAMP8/INSIG1/SORT1/GAS1/SEC31A/RAB31/MYO1B/SNX3/MON2/F5/KDELR2/LAMP1/DCTN2/PROS1/BBS2/CUX2/SERPINA1/COPB1/CSK/OPTN/F2/MIA3/ANK3/PROC/NRBP2/RAB8A/PROZ/LMAN2/GOLT1A/F9	57
GO:0003014	renal system process	24/1976	125/18866	0.00243703	0.0149206	0.0103838	PRKACA/EMP2/ADRA1A/AQP3/SERPINF2/AGT/CYP4F12/TRPV1/AKR1B1/GNAI2/RHOA/LGMN/EDNRB/ADCY7/AQP1/ADCY3/PSAP/CYP4F2/GJA1/CYP4A11/SLC9A3R1/STC1/ADM/AGTR1	24
GO:0097009	energy homeostasis	10/1976	35/18866	0.00244071	0.0149206	0.0103838	EIF4G1/MLXIPL/PRCP/PPARGC1A/FOXO1/CD36/MEX3C/MFSD2A/STAT3/LEPR	10
GO:0098751	bone cell development	10/1976	35/18866	0.00244071	0.0149206	0.0103838	FAM20C/FLI1/THPO/TYROBP/ABI1/ANXA2/SH2B3/NOTCH2/PAFAH1B1/PTPN6	10
GO:0031330	negative regulation of cellular catabolic process	43/1976	265/18866	0.00244595	0.0149378	0.0103958	HIPK2/EIF4G1/SORL1/FOXK1/USP30/GABARAPL2/FURIN/ADRA1A/OS9/RPS7/UBE2G2/NSUN2/POLDIP2/PTPN3/RRAGA/GPLD1/CDK5RAP3/ANXA2/SYNCRIP/TOB1/UBXN1/CST3/UBAC2/PSMF1/IL10RA/TSPO/HNRNPU/MYD88/PINK1/TIMP1/NRBP2/HMOX1/NUPR1/QSOX1/MFSD2A/F13B/RGN/STAT3/ATP2B4/EFNA1/LEPR/APOC3/APOC1	43
GO:0035773	insulin secretion involved in cellular response to glucose stimulus	15/1976	65/18866	0.00249019	0.0151542	0.0105464	NADK/HLA-DRB1/PHPT1/GPLD1/RAC1/VSNL1/HIF1A/ARRB1/NR1D1/NDUFAF2/CFTR/PPP3CB/ANO1/FOXA2/NR1H4	15
GO:0090181	regulation of cholesterol metabolic process	15/1976	65/18866	0.00249019	0.0151542	0.0105464	SEC14L2/DGAT2/SCAP/LSS/LPCAT3/EPHX2/ERLIN1/GPAM/FMO5/ABCG1/APOB/CYP51A1/NR1H4/APOE/HMGCS1	15
GO:0015914	phospholipid transport	19/1976	91/18866	0.00249124	0.0151542	0.0105464	ATP11C/ABCB1/NPC2/APOA5/ABCA1/ABCG8/OSBPL10/PLTP/MTTP/GLTP/OSBPL8/ABCG1/MFSD2A/ATP11A/APOE/APOC3/APOA1/APOA2/APOC1	19
GO:0042475	odontogenesis of dentin-containing tooth	19/1976	91/18866	0.00249124	0.0151542	0.0105464	FAM20C/PPARA/NFIC/WDR72/FST/NF2/HDAC1/FOXO1/BAX/ITGA6/PDGFRA/LRP6/CA2/HDAC2/TCIRG1/HTRA1/ADM/BSG/SERPINE1	19
GO:0045444	fat cell differentiation	39/1976	235/18866	0.00252621	0.0153518	0.0106839	RORA/ZBTB16/TMEM120A/ADRB2/ENPP1/PER2/PSMB8/INSIG1/PPARGC1A/SORT1/GPX1/FOXO1/NR1D1/MEX3C/HDAC6/GRK5/PLAC8/ARID5B/BBS2/MKKS/ITGA6/STEAP4/MAFB/CCDC3/FABP4/HNRNPU/CEBPA/ID2/OSBPL8/LRG1/CEBPD/ID4/RARRES2/PIM1/CCND1/BNIP3/CEBPB/RGS2/XBP1	39
GO:0030177	positive regulation of Wnt signaling pathway	32/1976	183/18866	0.00257338	0.015623	0.0108727	PSMA6/PSMC2/PSMA7/PSMA1/PSMB9/PSMD8/PSMC4/PSME1/PSMA5/PSMB8/GPC3/PSMB4/KANK1/PSMA3/WNT3/LGR4/PSMF1/SPIN1/PSMC3/PSMD2/TLR2/RBPJ/DACT1/PSMB5/ZEB2/BAMBI/PSMA4/GPRC5B/PSME2/DDX3X/FGFR2/COL1A1	32
GO:0045833	negative regulation of lipid metabolic process	20/1976	98/18866	0.00258479	0.0156614	0.0108994	SORL1/DGAT2/SCAP/PROX1/GPLD1/INSIG1/ERLIN1/PDGFA/ORMDL3/CEACAM1/CCDC3/SOX9/LPCAT1/MFSD2A/SIK1/APOD/APOE/APOC3/APOA2/APOC1	20
GO:2001243	negative regulation of intrinsic apoptotic signaling pathway	20/1976	98/18866	0.00258479	0.0156614	0.0108994	GRINA/SYVN1/CD74/GPX1/HDAC1/HIF1A/VDAC2/NONO/PPIF/CD44/ARHGEF2/PINK1/PTTG1IP/DDX3X/TMBIM6/VNN1/CXCL12/ENO1/SOD2/XBP1	20
GO:0051250	negative regulation of lymphocyte activation	28/1976	154/18866	0.00259827	0.0157152	0.0109368	RC3H1/HLA-DRB1/CBFB/CD74/TYROBP/LGALS3/PRNP/GPNMB/LST1/FBXO7/TNFRSF21/CD86/BCL6/DUSP3/AXL/CD300A/VSIG4/CEACAM1/DTX1/PTPN6/SAMSN1/ID2/RUNX1/VTCN1/LILRB2/HMGB1/ARG1/CEBPB	28
GO:0048008	platelet-derived growth factor receptor signaling pathway	14/1976	59/18866	0.00259877	0.0157152	0.0109368	PTPN12/IQGAP1/PDGFA/NRP1/CSRNP1/F3/ARID5B/PDGFRA/ZFAND5/PTGIR/PTEN/SLC9A3R1/APOD/TXNIP	14
GO:0035337	fatty-acyl-CoA metabolic process	11/1976	41/18866	0.00261602	0.015804	0.0109986	TECR/DGAT2/PPT1/GCDH/ACSL4/ELOVL7/ACSM2A/SCD5/ACSL5/ACSL1/HSD17B12	11
GO:0031532	actin cytoskeleton reorganization	21/1976	105/18866	0.00265117	0.0159883	0.0111269	IQGAP2/PHPT1/GMFG/RAP2A/AUTS2/RALA/NEDD9/EPS8/ARHGDIB/HCLS1/CSF1R/NRP1/GPR65/PARVG/RHOA/NOTCH2/TEK/PDGFRA/EZR/ARHGDIA/MYH9	21
GO:0010634	positive regulation of epithelial cell migration	31/1976	176/18866	0.00265173	0.0159883	0.0111269	PROX1/VIL1/AGT/GPLD1/ITGB1BP1/TGFBR2/AMOTL1/ETS1/RRAS/TGFB2/NRP1/ENPP2/HIF1A/LGMN/GRN/HDAC6/HYAL1/TEK/ANXA3/SPARC/SOX9/GPI/SRPX2/RAB25/EPB41L5/PLK2/HMGB1/RHOB/HMOX1/RIN2/PFN1	31
GO:0061614	pri-miRNA transcription by RNA polymerase II	13/1976	53/18866	0.00266909	0.0160772	0.0111888	PPARA/NFATC3/FOXO3/NFIB/LILRB4/ETS1/TGFB2/HIF1A/SOX9/EGR1/STAT3/GNL3/FOS	13
GO:1903311	regulation of mRNA metabolic process	53/1976	344/18866	0.00267576	0.0161016	0.0112058	EIF4G1/RC3H1/PSMA6/PSMC2/PSMA7/SAP18/RPS27A/YWHAB/CPSF7/HNRNPM/C9orf78/PAF1/PSMA1/PSMB9/CARHSP1/PSMD8/PSMC4/PSME1/ALKBH5/YWHAZ/PSMA5/SYNCRIP/TOB1/PSMB8/RBM15B/NPM1/PSMB4/AHCYL1/EXOSC8/PSMA3/PSMF1/PSMC3/PSMD2/RBMX/CDK9/HNRNPU/MYD88/POLR2G/PSMB5/IGF2BP2/VIM/DAZAP1/SRPK1/NUP214/SF1/PSMA4/PSME2/CTR9/BTG2/NCL/YTHDF1/XPO1/WTAP	53
GO:0006970	response to osmotic stress	18/1976	85/18866	0.00271544	0.0163047	0.0113471	SORD/EFHD1/ABCB1/AQP9/AKR1B1/PKD2/BAX/AQP1/ERRFI1/TSPO/KMO/ARHGEF2/SLC12A2/DDX3X/MYLK/XRCC5/CLDN1/TSC22D2	18
GO:0110110	positive regulation of animal organ morphogenesis	18/1976	85/18866	0.00271544	0.0163047	0.0113471	AR/AGT/ROBO1/TGFBR2/SPRY1/TGFB2/LGR4/BAX/RBPJ/SOX9/MAGED1/HPN/BASP1/TWIST1/FGFR2/PIM1/MYC/XBP1	18
GO:0010821	regulation of mitochondrion organization	33/1976	191/18866	0.00271744	0.0163047	0.0113471	USP30/UBL5/DCN/PDCD5/FNIP2/YWHAB/YWHAH/MPV17/BOK/YWHAZ/FBXO7/PPARGC1A/GPX1/HIF1A/STAT2/HDAC6/BAX/HUWE1/PPIF/ABLIM3/TSPO/RAC2/GZMB/OPTN/SQSTM1/PINK1/MLLT11/YWHAG/MPV17L/HK2/BNIP3/TNFSF10/IGF1	33
GO:0006888	endoplasmic reticulum to Golgi vesicle-mediated transport	35/1976	206/18866	0.00274833	0.0164739	0.0114649	ARFGAP2/SORL1/SEC16A/DYNLL1/SCAP/SEC24B/ACTR10/ERGIC1/TRAPPC4/TRAPPC5/DYNC1I2/VAPB/KDELR1/COPZ2/TMED3/CD59/CAPZA1/INSIG1/GAS1/SEC31A/F5/KDELR2/DCTN2/PROS1/SERPINA1/COPB1/F2/MIA3/ANK3/PROC/NRBP2/PROZ/LMAN2/GOLT1A/F9	35
GO:0000303	response to superoxide	9/1976	30/18866	0.00275927	0.0164753	0.0114659	CD36/SOD3/DHFR/FBLN5/GLRX2/NQO1/GCH1/RGN/SOD2	9
GO:0034110	regulation of homotypic cell-cell adhesion	9/1976	30/18866	0.00275927	0.0164753	0.0114659	SH2B3/ABAT/SERPINE2/CEACAM1/CCL5/LGALS1/CD9/ANK3/FGG	9
GO:0044788	modulation by host of viral process	9/1976	30/18866	0.00275927	0.0164753	0.0114659	NUCKS1/IFI27/PC/CSF1R/PSMC3/CCNK/CCL8/APOE/APCS	9
GO:1900027	regulation of ruffle assembly	9/1976	30/18866	0.00275927	0.0164753	0.0114659	FAM98A/EPS8/CYFIP1/KANK1/SH3YL1/CORO1C/PFN2/PFN1/ICAM1	9
GO:1900407	regulation of cellular response to oxidative stress	19/1976	92/18866	0.00283784	0.0168736	0.011743	PDE8A/FOXO3/PARP1/FBXO7/GPX1/HIF1A/TXN/CD36/HDAC6/NONO/DHFR/PSAP/FBLN5/NCOA7/PINK1/GCH1/VNN1/RGN/SOD2	19
GO:0010273	detoxification of copper ion	6/1976	15/18866	0.00284242	0.0168736	0.011743	MT1B/MT1F/MT1X/MT1M/MT1G/MT1A	6
GO:0033540	fatty acid beta-oxidation using acyl-CoA oxidase	6/1976	15/18866	0.00284242	0.0168736	0.011743	ACOX1/CRAT/EHHADH/ACOX2/AMACR/ACAA1	6
GO:0034111	negative regulation of homotypic cell-cell adhesion	6/1976	15/18866	0.00284242	0.0168736	0.011743	SH2B3/ABAT/SERPINE2/CEACAM1/CD9/FGG	6
GO:0071474	cellular hyperosmotic response	6/1976	15/18866	0.00284242	0.0168736	0.011743	EFHD1/AKR1B1/AQP1/ERRFI1/ARHGEF2/XRCC5	6
GO:1990169	stress response to copper ion	6/1976	15/18866	0.00284242	0.0168736	0.011743	MT1B/MT1F/MT1X/MT1M/MT1G/MT1A	6
GO:0045137	development of primary sexual characteristics	38/1976	229/18866	0.00285004	0.0169025	0.0117632	AR/RHOBTB3/FZD4/INSR/MEA1/UBE3A/CRKL/FOXO3/BOK/ACVR1B/FST/SRD5A1/EIF2B4/CST3/TGFB2/FSTL3/ARRB1/BAX/ARID5B/MKKS/PDGFRA/LHFPL2/SOX9/HMGB2/ESR1/SF1/BASP1/NUPR1/CCND1/IDH1/SDC1/TNFSF10/CEBPB/ADAMTS1/ICAM1/HSPA5/MGST1/HMGCS1	38
GO:0046879	hormone secretion	49/1976	314/18866	0.00291975	0.0172993	0.0120393	ITSN1/RPH3AL/NADK/FZD4/TBX3/IRS1/IRS2/HLA-DRB1/GLUD1/PHPT1/SLC16A2/GNAS/AGT/GPLD1/RAC1/PER2/VAMP8/VSNL1/SPP1/SCG5/HIF1A/ARRB1/NR1D1/ACSL4/NDUFAF2/ABAT/SLC25A6/FAM3B/GJA1/CCL5/IL1RN/CFTR/TFR2/RAB11FIP1/PPP3CB/TCIRG1/FGF23/ANO1/FOXA2/NR0B2/SLC16A1/CPE/ADM/NR1H4/AGTR1/HADH/FGA/FGB/FGG	49
GO:0007044	cell-substrate junction assembly	20/1976	99/18866	0.00292711	0.0173262	0.012058	PHLDB2/SORBS1/RAC1/IQGAP1/VCL/ITGB1BP1/EPHA3/NRP1/LAMC1/RHOA/DUSP3/ITGA6/TEK/FERMT2/S100A10/EPB41L5/PTEN/CORO1C/APOD/HRG	20
GO:0000422	autophagy of mitochondrion	17/1976	79/18866	0.00294585	0.0174037	0.0121119	USP30/GABARAPL2/FBXO7/PPARGC1A/HIF1A/HDAC6/HUWE1/TSPO/CTSK/OPTN/SQSTM1/PINK1/MAP1LC3B/HK2/BNIP3/CISD2/GABARAPL1	17
GO:0061726	mitochondrion disassembly	17/1976	79/18866	0.00294585	0.0174037	0.0121119	USP30/GABARAPL2/FBXO7/PPARGC1A/HIF1A/HDAC6/HUWE1/TSPO/CTSK/OPTN/SQSTM1/PINK1/MAP1LC3B/HK2/BNIP3/CISD2/GABARAPL1	17
GO:0048015	phosphatidylinositol-mediated signaling	33/1976	192/18866	0.00295944	0.0174672	0.0121562	DCN/PIK3R1/INSR/IRS1/ERBB3/IRS2/UBE3A/MAZ/AGT/ENTPD5/HCST/HCLS1/CSF1R/PDGFA/TGFB2/RHOA/SERPINE2/TEK/CEACAM1/PDGFRA/IER3/SOX9/EZR/CCL5/PTPN6/F2/RGL2/PTEN/TWIST1/SLC9A3R1/SEMA4D/IGF1/CAT	33
GO:1903362	regulation of cellular protein catabolic process	42/1976	260/18866	0.00296439	0.0174797	0.0121648	ARAF/HIPK2/PRKACA/GABARAPL2/FURIN/ZYG11B/OS9/RPS7/PSMC2/UBE2G2/UBE3A/EDEM2/COMMD1/PSMC4/PSME1/CDK5RAP3/ANXA2/RNF128/TRIB1/EDEM1/UBXN1/GPX1/ECSCR/UBAC2/PSMF1/IL33/DACT1/EZR/RNF19A/CEBPA/PINK1/PTTG1IP/PTEN/PSME2/PLK2/NUPR1/F13B/RGN/XPO1/CD81/EFNA1/APOE	42
GO:0046632	alpha-beta T cell differentiation	21/1976	106/18866	0.002987	0.0175961	0.0122459	RORA/ZBTB16/RC3H1/CBFB/CD86/TGFBR2/NCKAP1L/BCL6/NFKBIZ/RHOA/TMEM98/PRDM1/PSAP/CCL19/RIPK2/GPR183/SASH3/STAT6/RUNX1/HMGB1/STAT3	21
GO:0002053	positive regulation of mesenchymal cell proliferation	8/1976	25/18866	0.00301121	0.0176543	0.0122864	IRS2/STAT1/TGFBR2/PDGFA/SOX9/FGFR2/FOXF1/MYC	8
GO:0032528	microvillus organization	8/1976	25/18866	0.00301121	0.0176543	0.0122864	CDHR5/RAP2A/RAPGEF2/VIL1/FXYD5/EZR/CDHR2/SLC9A3R1	8
GO:0046697	decidualization	8/1976	25/18866	0.00301121	0.0176543	0.0122864	SPP1/PTGIS/GJA1/CTSB/TPPP3/STC1/GJB2/BSG	8
GO:0051894	positive regulation of focal adhesion assembly	8/1976	25/18866	0.00301121	0.0176543	0.0122864	RAC1/IQGAP1/ITGB1BP1/NRP1/TEK/S100A10/EPB41L5/HRG	8
GO:0071677	positive regulation of mononuclear cell migration	8/1976	25/18866	0.00301121	0.0176543	0.0122864	LGALS3/PLA2G7/LGMN/CCL5/CXCL10/HMGB1/CXCL12/SERPINE1	8
GO:1903555	regulation of tumor necrosis factor superfamily cytokine production	22/1976	113/18866	0.00302121	0.0176961	0.0123154	PIK3R1/FCER1G/LY96/GPNMB/CD36/FADD/TLR2/AXL/TSPO/GSTP1/CD47/CCL19/PTPN6/ARHGEF2/RIPK2/HDAC2/SASH3/TWIST1/HMGB1/IGF1/CD14/LBP	22
GO:1905477	positive regulation of protein localization to membrane	24/1976	127/18866	0.0030262	0.0177084	0.012324	PIK3R1/PDCD5/YWHAB/SLC5A3/YWHAH/VIL1/LGALS3/SORBS1/PRNP/YWHAZ/ITGB1BP1/ITGB1/EPHA3/PRKCH/GZMB/ITGB2/EZR/SQSTM1/ITGAM/MYO1C/ANK3/YWHAG/ATP2B4/CD81	24
GO:0002755	MyD88-dependent toll-like receptor signaling pathway	10/1976	36/18866	0.00306713	0.0178969	0.0124552	RPS27A/LY96/TLR1/CD36/TLR2/MAP3K1/CD300A/MYD88/IRF7/CD14	10
GO:0009595	detection of biotic stimulus	10/1976	36/18866	0.00306713	0.0178969	0.0124552	HLA-DRB1/LY96/CLEC7A/TLR1/TLR2/TSPO/CDHR2/SRPX/HLA-A/LBP	10
GO:0033572	transferrin transport	10/1976	36/18866	0.00306713	0.0178969	0.0124552	ATP6V1G1/ATP6V1E1/STEAP3/ATP6V1F/ATP6V0B/TFR2/ATP6V0E1/TCIRG1/ATP6V1D/TF	10
GO:0002460	adaptive immune response based on somatic recombination of immune receptors built from immunoglobulin superfamily domains	56/1976	370/18866	0.00307354	0.0179173	0.0124694	RORA/EMP2/RC3H1/FCER1G/HLA-DRB1/KDELR1/C1QB/CD74/C1QC/IGLV3-21/C1RL/B2M/C1QA/BCL6/NFKBIZ/TMEM98/FADD/MEF2C/C7/IL33/CEACAM1/PRF1/CCL19/PTPN6/CD8A/C1R/RIPK2/PPP3CB/SASH3/C3/TCIRG1/BTN3A2/IRF7/STAT6/C5/C8B/C6/C4BPB/HMGB1/SLA2/C2/HPX/SERPING1/C4BPA/HLA-A/MASP2/C8A/ARG1/AZGP1/CFI/STAT3/CD81/ICAM1/C9/APCS/MBL2	56
GO:0002577	regulation of antigen processing and presentation	7/1976	20/18866	0.00309584	0.0179792	0.0125125	CD74/HLA-DOA/CCL19/CD68/CCL21/LILRB2/YTHDF1	7
GO:0010875	positive regulation of cholesterol efflux	7/1976	20/18866	0.00309584	0.0179792	0.0125125	NR1H3/ABCA1/PLTP/NFKBIA/ABCG1/APOE/APOA1	7
GO:0031998	regulation of fatty acid beta-oxidation	7/1976	20/18866	0.00309584	0.0179792	0.0125125	PPARA/IRS1/IRS2/LONP2/TWIST1/MFSD2A/FABP1	7
GO:0043555	regulation of translation in response to stress	7/1976	20/18866	0.00309584	0.0179792	0.0125125	EIF4G1/EIF2AK1/PPP1R15B/NPM1/RPS6KA3/NCK2/DDX3X	7
GO:0010389	regulation of G2/M transition of mitotic cell cycle	34/1976	200/18866	0.00310075	0.0179908	0.0125205	PRKACA/FOXN3/PSMA6/DYNLL1/PSMC2/PSMA7/DYNC1I2/PSMA1/PSMB9/CETN2/PSMD8/PSMC4/PSME1/VPS4B/CDK5RAP3/HSPA2/PSMA5/PSMB8/PSMB4/MAPRE1/PSMA3/PSMF1/PSMC3/PSMD2/DCTN2/PSMB5/PAFAH1B1/SMARCD3/PSMA4/CDKN1A/PSME2/YWHAG/FHL1/CCND1	34
GO:0070664	negative regulation of leukocyte proliferation	18/1976	86/18866	0.0031051	0.017999	0.0125263	RC3H1/HLA-DRB1/TYROBP/PRNP/GPNMB/LST1/TNFRSF21/CD86/CD300A/VSIG4/IL33/GSTP1/PTPN6/VTCN1/LILRB2/CCL8/ARG1/CEBPB	18
GO:0030217	T cell differentiation	41/1976	253/18866	0.00311017	0.0180115	0.0125349	RORA/ZBTB16/STK11/RC3H1/FCER1G/CBFB/KDELR1/CD74/B2M/LILRB4/CD86/HLA-DOA/TGFBR2/NCKAP1L/BCL6/NFKBIZ/RHOA/TMEM98/FADD/PRDM1/PSAP/MAFB/DTX1/LCK/CCL19/CD8A/RIPK2/GPR183/PPP3CB/SASH3/TCIRG1/STAT6/RUNX1/LILRB2/HMGB1/EGR1/VNN1/STAT3/PCK1/LEPR/XBP1	41
GO:0001890	placenta development	28/1976	156/18866	0.00314716	0.0182086	0.0126721	RXRA/DCN/ETNK2/MME/SPP1/HIF1A/PKD2/PRDM1/NOTCH2/SPINT2/RBPJ/PTGIS/GJA1/CTSB/ARNT/DAZAP1/CEBPA/TPPP3/SPINT1/STC1/GJB2/FGFR2/HTRA1/ADM/PLG/BSG/CEBPB/SOCS3	28
GO:0032757	positive regulation of interleukin-8 production	13/1976	54/18866	0.00318453	0.0184075	0.0128105	CD74/CLEC7A/TLR1/FADD/TLR2/F3/MYD88/HMGB1/STAT3/CD14/LBP/APOA2/SERPINE1	13
GO:0060070	canonical Wnt signaling pathway	52/1976	339/18866	0.00319957	0.0184771	0.0128589	STK11/FZD4/PSMA6/CCNY/PSMC2/PSMA7/FOXO3/IGFBP4/PSMA1/PSMB9/PSMD8/PSMC4/PSME1/FZD6/PSMA5/PSMB8/GPC3/MCC/PSMB4/KANK1/MITF/UBAC2/HDAC1/FOXO1/PSMA3/WNT3/LGR4/PSMF1/PSMC3/PSMD2/RBPJ/IGFBP2/DACT1/PSMB5/LRP6/SOX9/SFRP5/BAMBI/SIAH2/PSMA4/IGFBP1/PTEN/CDH2/GPRC5B/PSME2/SLC9A3R1/DDX3X/FGFR2/EGR1/COL1A1/SDC1/APOE	52
GO:0006119	oxidative phosphorylation	27/1976	149/18866	0.00321712	0.0185476	0.012908	NDUFA1/MLXIPL/SHMT2/COX6B1/NDUFA12/COX7B/COX7A2/DNAJC15/NDUFA7/ISCU/NDUFA6/NDUFA8/COX7A1/COX7C/PGK1/NDUFS6/NDUFS5/COX6C/RHOA/NDUFA3/UQCRC2/PPIF/COX5B/PINK1/NDUFA11/NUPR1/UQCRFS1	27
GO:0030041	actin filament polymerization	33/1976	193/18866	0.00321963	0.0185476	0.012908	DIAPH1/IQGAP2/GMFG/TMOD3/VIL1/RAC1/ARPC5/EPS8/HCLS1/CAPZA1/CYFIP1/NCKAP1/ARPC1B/ACTR2/KANK1/ACTR3/NCKAP1L/ADD3/RHOA/MKKS/DBN1/ARPC2/NCK2/ARPC1A/CCL21/FCHSD2/CAPG/MYO1C/COTL1/PFN2/CDC42EP4/PFN1/ICAM1	33
GO:0031146	SCF-dependent proteasomal ubiquitin-dependent protein catabolic process	19/1976	93/18866	0.00322384	0.0185476	0.012908	PSMA6/PSMC2/PSMA7/PSMA1/PSMB9/PSMD8/PSMC4/PSME1/FBXO31/PSMA5/PSMB8/PSMB4/PSMA3/PSMF1/PSMC3/PSMD2/PSMB5/PSMA4/PSME2	19
GO:2000117	negative regulation of cysteine-type endopeptidase activity	19/1976	93/18866	0.00322384	0.0185476	0.012908	IFI6/VIL1/IGBP1/ARL6IP1/IFI16/DHCR24/GPX1/ARRB1/AQP1/PAK2/RPS6KA3/CD44/SIAH2/CST7/CAST/PRDX5/DDX3X/CRYAB/FABP1	19
GO:0031348	negative regulation of defense response	43/1976	269/18866	0.00325171	0.0186905	0.0130075	RORA/PPARA/NPLOC4/RPS19/HLA-DRB1/NR1H3/PSMA1/LPCAT3/IFI16/PSMB4/ETS1/GPX1/NR1D1/AOAH/GRN/ADCY7/SLAMF8/MICB/TEK/VSIG4/CEACAM1/ABR/PTGIS/GSTP1/SERPINF1/F2/CST7/SIGLEC10/FEM1A/PROC/SERPING1/FOXF1/HTRA1/HLA-A/FNDC4/ARG1/NR1H4/APOD/IGF1/APOE/SOCS3/APOA1/APCS	43
GO:0031333	negative regulation of protein-containing complex assembly	26/1976	142/18866	0.00327794	0.0188237	0.0131002	ULK1/SORL1/PEX5/DNAJC15/TMOD3/VIL1/EPS8/CAPZA1/MAP2/KANK1/MAPRE1/ADD3/VDAC2/HDAC6/MKKS/DACT1/ARHGEF2/CAPG/HMGB1/DDX3X/RPL13A/PFN2/JAM3/CRYAB/PFN1/HSPA5	26
GO:0042157	lipoprotein metabolic process	25/1976	135/18866	0.00332746	0.0190796	0.0132783	PPARA/PIGY/DGAT2/LCAT/ZDHHC14/ITGAV/PPT1/PIGV/GPLD1/APOA5/ABCA1/LIPG/MTTP/APOL6/APOM/APOB/OLR1/APOD/APOE/PEMT/APOLD1/APOC3/APOA1/APOA2/APOC1	25
GO:0048524	positive regulation of viral process	21/1976	107/18866	0.0033578	0.0190796	0.0132783	NUCKS1/POLR2A/HLA-DRB1/POLR2K/TSG101/VAPB/CD74/VPS4B/PC/CSF1R/STAU1/CDK9/POLR2G/CCL5/SRPK1/MDFIC/LGALS1/HPN/DDX3X/IFIT1/APOE	21
GO:0007259	receptor signaling pathway via JAK-STAT	29/1976	164/18866	0.00336509	0.0190796	0.0132783	IL6R/STAT1/AGT/ELP2/CRLF3/HCLS1/CSF1R/NF2/SH2B3/ADIPOR1/AKR1B1/PKD2/STAT2/IL10RA/CD300A/PECAM1/CYP1B1/CCL5/CCL2/F2/SOCS2/HDAC2/STAT6/HPX/CTR9/STAT3/IGF1/GADD45A/SOCS3	29
GO:0001731	formation of translation preinitiation complex	5/1976	11/18866	0.00336899	0.0190796	0.0132783	DENR/EIF4B/RPL13A/EIF5/EIF2S3	5
GO:0006054	N-acetylneuraminate metabolic process	5/1976	11/18866	0.00336899	0.0190796	0.0132783	ST3GAL1/GNE/ST6GAL1/GNPDA1/NPL	5
GO:0033197	response to vitamin E	5/1976	11/18866	0.00336899	0.0190796	0.0132783	CCND1/COL1A1/ARG1/CAT/HMGCS1	5
GO:0033210	leptin-mediated signaling pathway	5/1976	11/18866	0.00336899	0.0190796	0.0132783	ADIPOR1/BBS2/MKKS/STAT3/LEPR	5
GO:0033327	Leydig cell differentiation	5/1976	11/18866	0.00336899	0.0190796	0.0132783	AR/PDGFRA/SF1/CCND1/MGST1	5
GO:0040015	negative regulation of multicellular organism growth	5/1976	11/18866	0.00336899	0.0190796	0.0132783	ADRB2/LGMN/PLAC8/BBS2/SOCS2	5
GO:0071281	cellular response to iron ion	5/1976	11/18866	0.00336899	0.0190796	0.0132783	B2M/TFR2/SLC40A1/HMOX1/TF	5
GO:0097048	dendritic cell apoptotic process	5/1976	11/18866	0.00336899	0.0190796	0.0132783	RAPGEF2/AXL/CCL19/CCL21/CXCL12	5
GO:0098883	synapse pruning	5/1976	11/18866	0.00336899	0.0190796	0.0132783	C1QB/C1QC/C1QA/ITGAM/C3	5
GO:0150104	transport across blood-brain barrier	5/1976	11/18866	0.00336899	0.0190796	0.0132783	ABCB1/CD36/SLC22A1/MFSD2A/APOE	5
GO:2000392	regulation of lamellipodium morphogenesis	5/1976	11/18866	0.00336899	0.0190796	0.0132783	VIL1/KANK1/ENPP2/CD44/CORO1C	5
GO:2000668	regulation of dendritic cell apoptotic process	5/1976	11/18866	0.00336899	0.0190796	0.0132783	RAPGEF2/AXL/CCL19/CCL21/CXCL12	5
GO:0072678	T cell migration	15/1976	67/18866	0.00340132	0.019245	0.0133933	CRKL/CXCL16/RHOA/CCL20/FADD/CD99/CCL5/CCL2/CCL21/GPR183/CXCL10/SLC12A2/CXCL12/APOD/ICAM1	15
GO:0010770	positive regulation of cell morphogenesis involved in differentiation	28/1976	157/18866	0.00345659	0.0195397	0.0135985	STK11/GOLGA4/CRKL/ROBO1/RAC1/NEDD9/TNFRSF12A/FBXO31/CYFIP1/ACTR2/NRP1/WNT3/RHOA/CUX2/DBN1/ZEB2/ARPC2/PAFAH1B1/S100A10/LIMK1/TUBB2B/ARHGDIA/SEMA4D/CXCL12/FGA/FGB/APOA1/FGG	28
GO:0000305	response to oxygen radical	9/1976	31/18866	0.00353209	0.0199299	0.01387	CD36/SOD3/DHFR/FBLN5/GLRX2/NQO1/GCH1/RGN/SOD2	9
GO:0060325	face morphogenesis	9/1976	31/18866	0.00353209	0.0199299	0.01387	RRAS/TGFB3/CSRNP1/ARID5B/PDGFRA/LRP6/MMP2/CRISPLD2/COL1A1	9
GO:0051262	protein tetramerization	18/1976	87/18866	0.00354012	0.0199569	0.0138888	SHMT2/UPB1/HLA-DRB1/CPSF7/SHMT1/B2M/TRPV1/GNMT/PKD2/GLS/MAT1A/PFKP/ALDOA/TDO2/ALDH9A1/ACOT13/SOD2/CTH	18
GO:0046324	regulation of glucose import	14/1976	61/18866	0.00360704	0.0203156	0.0141384	PIK3R1/INSR/KLF15/IRS1/IRS2/SORBS1/RHOQ/ENPP1/GPC3/GRB10/OSBPL8/SLC1A2/HK2/IGF1	14
GO:0072006	nephron development	26/1976	143/18866	0.00361661	0.0203509	0.014163	IL6R/KLF15/NID1/MPV17/STAT1/SEC61A1/AGT/IQGAP1/MTSS1/GPC3/ACTA2/COL4A4/LGR4/PKD2/MEF2C/NOTCH2/PECAM1/TEK/NPNT/PDGFRA/SOX9/PROM1/MAGED1/BASP1/EGR1/MYC	26
GO:1902749	regulation of cell cycle G2/M phase transition	36/1976	217/18866	0.00362971	0.0204058	0.0142013	PRKACA/CDC14B/FOXN3/PSMA6/DYNLL1/PSMC2/PSMA7/DYNC1I2/PSMA1/PSMB9/CETN2/PSMD8/PSMC4/PSME1/VPS4B/CDK5RAP3/HSPA2/PSMA5/PSMB8/NPM1/PSMB4/MAPRE1/PSMA3/PSMF1/PSMC3/PSMD2/DCTN2/PSMB5/PAFAH1B1/SMARCD3/PSMA4/CDKN1A/PSME2/YWHAG/FHL1/CCND1	36
GO:0008217	regulation of blood pressure	32/1976	187/18866	0.00363301	0.0204058	0.0142013	AR/ANPEP/PPARA/EMP2/ADRA1A/SERPINF2/MME/GCGR/PRCP/AGT/ADRB2/ACSM3/CYP4F12/TRPV1/NAV2/ACTA2/SCPEP1/RHOA/EDNRB/TPM1/ABAT/MKKS/COL1A2/CYP4F2/GJA1/CYP4A11/ID2/GCH1/HMOX1/ADM/AGTR1/SOD2	32
GO:0045778	positive regulation of ossification	19/1976	94/18866	0.00365258	0.0204784	0.0142517	ZHX3/IL6R/FAM20C/ZBTB16/GNAS/ADRB2/TOB2/CLIC1/TGFB2/TGFB3/MEF2C/NPNT/CEBPA/CEBPD/IFITM1/ISG15/JUND/CEBPB/IGF1	19
GO:1905954	positive regulation of lipid localization	19/1976	94/18866	0.00365258	0.0204784	0.0142517	NR1H3/LPCAT3/ANXA2/PLIN3/SPP1/ABCA1/LIPG/CD36/PLTP/CYP4F2/CYP4A11/NFKBIA/C3/ABCG1/ACSL5/APOB/APOE/APOA1/APOC4	19
GO:0015908	fatty acid transport	20/1976	101/18866	0.00372623	0.0208534	0.0145127	PPARA/IRS2/SLC27A5/ABCC4/CD36/ACSL4/SLCO2A1/CYP4F2/FABP4/SLC22A9/CPT2/CYP4A11/ACSL5/ACSL1/SLC27A2/SLC25A20/MFSD2A/PLA2G2A/APOE/FABP1	20
GO:1902882	regulation of response to oxidative stress	20/1976	101/18866	0.00372623	0.0208534	0.0145127	PDE8A/FOXO3/PARP1/FBXO7/GPX1/HIF1A/ACOX2/TXN/CD36/HDAC6/NONO/DHFR/PSAP/FBLN5/NCOA7/PINK1/GCH1/VNN1/RGN/SOD2	20
GO:0030203	glycosaminoglycan metabolic process	28/1976	158/18866	0.00379138	0.0211987	0.014753	NDST1/ST3GAL1/DCN/HS3ST3B1/SLC35D1/ST3GAL6/LUM/ITIH1/GPC3/HYAL1/FMOD/GPC4/CD44/SDC2/VCAN/CHSY1/LYVE1/CHST15/HS3ST2/PIM1/ITIH2/ITIH4/AGRN/UGDH/SDC1/FUCA1/ITIH3/EXT1	28
GO:0045730	respiratory burst	10/1976	37/18866	0.00381514	0.0213122	0.014832	INSR/CAMK1D/RPS19/RAC1/CLEC7A/CD52/GRN/SLAMF8/RAC2/LBP	10
GO:0021766	hippocampus development	17/1976	81/18866	0.00387331	0.0216175	0.0150445	CRKL/PROX1/KDM6B/SRD5A1/NF2/FGF13/HDAC1/BBS2/MKKS/ANXA3/ZEB2/PAFAH1B1/PTEN/ID4/BTG2/MFSD2A/ATP2B4	17
GO:0030850	prostate gland development	12/1976	49/18866	0.00389199	0.0217021	0.0151033	RXRA/AR/FOXA1/STK11/UBE3A/PSAP/SOX9/SERPINF1/ESR1/PTEN/ID4/FGFR2	12
GO:0021762	substantia nigra development	11/1976	43/18866	0.00391795	0.0218073	0.0151766	SEC16A/DYNLL1/COX6B1/GLUD1/YWHAH/GNB4/NDRG2/MAOB/RHOA/BASP1/HSPA5	11
GO:1901031	regulation of response to reactive oxygen species	11/1976	43/18866	0.00391795	0.0218073	0.0151766	PDE8A/FOXO3/TXN/CD36/HDAC6/DHFR/PSAP/FBLN5/PINK1/GCH1/RGN	11
GO:0018904	ether metabolic process	8/1976	26/18866	0.00395574	0.0219186	0.015254	NCEH1/EPHX2/PLA2G7/PLA2G4C/TXN/CHPT1/PAFAH1B1/EPHX1	8
GO:0019430	removal of superoxide radicals	8/1976	26/18866	0.00395574	0.0219186	0.015254	CD36/SOD3/DHFR/FBLN5/NQO1/GCH1/RGN/SOD2	8
GO:0036315	cellular response to sterol	8/1976	26/18866	0.00395574	0.0219186	0.015254	RORA/DAG1/GPLD1/GRAMD1C/INSIG1/ABCA1/LRP6/HMGCS1	8
GO:0042737	drug catabolic process	8/1976	26/18866	0.00395574	0.0219186	0.015254	NR1I2/CYP3A5/CYP1A2/CYP2C19/CYP2J2/CYP2C18/CYP2E1/CYP2C8	8
GO:0090025	regulation of monocyte chemotaxis	8/1976	26/18866	0.00395574	0.0219186	0.015254	PLA2G7/LGMN/SLAMF8/CCL5/CXCL10/HMGB1/CXCL12/SERPINE1	8
GO:0002028	regulation of sodium ion transport	18/1976	88/18866	0.00402441	0.0222591	0.015491	YWHAH/PTPN3/COMMD1/CNKSR3/ADRB2/DMD/FGF13/AHCYL1/SERPINE2/FXYD5/TESC/FXYD6/SLC9A3R1/ATP1B1/ANK3/SIK1/ATP2B4/GLRX	18
GO:0035967	cellular response to topologically incorrect protein	29/1976	166/18866	0.00402804	0.0222591	0.015491	PIK3R1/SYVN1/CANX/PARP16/PDIA5/VAPB/BOK/CDK5RAP3/HSPA2/PPP1R15B/EDEM1/SEC31A/HDAC6/BAX/NCK2/CCL2/OPTN/DERL1/IGFBP1/HSPA9/TPP1/AUP1/CREB3L3/HDGF/TMBIM6/CCND1/HSPA5/XBP1/CTH	29
GO:1903531	negative regulation of secretion by cell	29/1976	166/18866	0.00402804	0.0222591	0.015491	IRS1/VAMP3/NR1H3/SRGN/VPS4B/VAMP8/PNKD/VSNL1/GNAI2/IDH2/MAOB/LGR4/RHBDF2/NDUFAF2/ABAT/CD300A/IL33/CEACAM1/ABR/GJA1/RAB11FIP1/FGF23/FOXF1/CYP51A1/HMOX1/TMBIM6/HADH/APOE/SLC30A1	29
GO:0006352	DNA-templated transcription, initiation	40/1976	249/18866	0.00404914	0.0223556	0.0155582	RXRA/AR/RORA/PPARA/SUB1/CREBBP/PSMC2/POLR2A/TAF10/NR1I2/POLR2K/NR1H3/CBFB/TAF12/MAZ/GTF2H5/PSMC4/E2F3/PPARGC1A/MITF/PSMC3/NR1D1/SNAPC5/NR1I3/BAX/NR2F6/NOTCH2/CDK9/RBPJ/POLR2G/SOX9/TAF1D/ESR1/PTEN/CDKN1A/TWIST1/HMGB1/NR0B2/CCND1/NR1H4	40
GO:0043393	regulation of protein binding	35/1976	211/18866	0.00409754	0.0226007	0.0157287	HIPK2/PPARA/SORL1/PRKACA/PPP2CB/FKBP1A/PTPRF/RAPGEF2/ANXA2/PCBD1/ADRB2/B2M/ITGB1BP1/PBXIP1/MAP2/NRP1/MAPRE1/ARRB1/BAX/DACT1/DERL1/SMARCD3/RIPK2/BAMBI/EPB41L5/CDKN1A/IFIT2/PLK2/CFHR5/IFIT1/PIM2/CFHR2/TMBIM6/APOE/SLPI	35
GO:0001701	in utero embryonic development	57/1976	383/18866	0.00410681	0.0226007	0.0157287	RXRA/AR/FURIN/ETNK2/TBX3/DAD1/NSUN2/TCTN1/CAPN2/LPAR6/PSMC4/ACVR1B/GNA13/EPN1/SSR2/ITGB1/TGFBR2/ELF3/HIF1A/TGFB3/PKD2/PSMC3/PTH1R/PRDM1/CMTM3/TPM1/NOTCH2/SPINT2/RBPJ/PDGFRA/ZFAND5/BTF3/DBN1/ARNT/CPT2/CEBPA/MYH10/EPB41L5/SPINT1/TWIST1/C6/CTR9/FGFR2/FOXF1/APOB/ADM/PLG/SLC25A20/MAFF/ATP11A/TM4SF1/CEBPB/IGF1/MYH9/PEMT/SOCS3/SLC30A1	57
GO:0048017	inositol lipid-mediated signaling	33/1976	196/18866	0.00412024	0.0226007	0.0157287	DCN/PIK3R1/INSR/IRS1/ERBB3/IRS2/UBE3A/MAZ/AGT/ENTPD5/HCST/HCLS1/CSF1R/PDGFA/TGFB2/RHOA/SERPINE2/TEK/CEACAM1/PDGFRA/IER3/SOX9/EZR/CCL5/PTPN6/F2/RGL2/PTEN/TWIST1/SLC9A3R1/SEMA4D/IGF1/CAT	33
GO:0003073	regulation of systemic arterial blood pressure	19/1976	95/18866	0.00412758	0.0226007	0.0157287	AR/EMP2/ADRA1A/SERPINF2/MME/PRCP/AGT/ADRB2/CYP4F12/TRPV1/NAV2/RHOA/TPM1/CYP4F2/GJA1/CYP4A11/ADM/AGTR1/SOD2	19
GO:1903725	regulation of phospholipid metabolic process	19/1976	95/18866	0.00412758	0.0226007	0.0157287	PIK3R1/IRS1/VAV2/CAPN2/MTMR4/PDGFA/TEK/PDGFRA/CCL19/CISH/CCL21/SOCS2/SLA2/LPCAT1/IDH1/NR1H4/CD81/SOCS3/APOC1	19
GO:0002523	leukocyte migration involved in inflammatory response	6/1976	16/18866	0.0041486	0.0226007	0.0157287	SLAMF8/ITGB2/S100A8/JAM3/S100A9/LBP	6
GO:0006103	2-oxoglutarate metabolic process	6/1976	16/18866	0.0041486	0.0226007	0.0157287	IDH2/TAT/MRPS36/GPT2/IDH1/PHYH	6
GO:0017014	protein nitrosylation	6/1976	16/18866	0.0041486	0.0226007	0.0157287	DMD/TXN/NCOA7/S100A8/ATP2B4/S100A9	6
GO:0018119	peptidyl-cysteine S-nitrosylation	6/1976	16/18866	0.0041486	0.0226007	0.0157287	DMD/TXN/NCOA7/S100A8/ATP2B4/S100A9	6
GO:0043252	sodium-independent organic anion transport	6/1976	16/18866	0.0041486	0.0226007	0.0157287	SLCO1B3/SLC16A2/SLCO2B1/SLCO2A1/SLC22A9/SLCO1B1	6
GO:0046500	S-adenosylmethionine metabolic process	6/1976	16/18866	0.0041486	0.0226007	0.0157287	AHCY/GNMT/AHCYL1/MAT1A/BHMT2/PEMT	6
GO:0050965	detection of temperature stimulus involved in sensory perception of pain	6/1976	16/18866	0.0041486	0.0226007	0.0157287	TRPV1/LXN/NR2F6/CXCR4/ANO1/CXCL12	6
GO:0070863	positive regulation of protein exit from endoplasmic reticulum	6/1976	16/18866	0.0041486	0.0226007	0.0157287	SORL1/SEC16A/TM9SF4/EDEM2/EDEM1/CD81	6
GO:0071871	response to epinephrine	6/1976	16/18866	0.0041486	0.0226007	0.0157287	PRKACA/PKLR/SRD5A1/PPARGC1A/PDE4B/ATP2B4	6
GO:2000651	positive regulation of sodium ion transmembrane transporter activity	6/1976	16/18866	0.0041486	0.0226007	0.0157287	CNKSR3/DMD/TESC/ATP1B1/ANK3/GLRX	6
GO:0055067	monovalent inorganic cation homeostasis	28/1976	159/18866	0.00415313	0.0226053	0.015732	ATP6V1G1/UBE3A/ATP6V1E1/TM9SF4/PPT1/ATP6V1F/AGT/SLC4A2/CYP4F12/SLC12A7/GNAI2/EDNRB/GRN/ATP6V0B/SLAMF8/C7/CYP4F2/CA2/CFTR/CYP4A11/ATP6V0E1/TCIRG1/SLC12A2/ATP1B1/ATP6V1D/AGTR1/OTC/PDK4	28
GO:0071466	cellular response to xenobiotic stimulus	23/1976	123/18866	0.00418244	0.0227371	0.0158237	RORA/NR1I2/CYP3A5/CYP1A2/MGST3/CYP2C19/CYP2J2/GSTP1/ARNT/CYP1B1/NQO1/CYP2C18/EPHX1/CYP2E1/ACAA1/AADAC/ACSL1/CYP2C8/AKR1C1/AS3MT/S100A12/MGST1/CES2	23
GO:0150115	cell-substrate junction organization	20/1976	102/18866	0.00418925	0.0227371	0.0158237	PHLDB2/SORBS1/RAC1/IQGAP1/VCL/ITGB1BP1/EPHA3/NRP1/LAMC1/RHOA/DUSP3/ITGA6/TEK/FERMT2/S100A10/EPB41L5/PTEN/CORO1C/APOD/HRG	20
GO:0032640	tumor necrosis factor production	22/1976	116/18866	0.00421152	0.0227371	0.0158237	PIK3R1/FCER1G/LY96/GPNMB/CD36/FADD/TLR2/AXL/TSPO/GSTP1/CD47/CCL19/PTPN6/ARHGEF2/RIPK2/HDAC2/SASH3/TWIST1/HMGB1/IGF1/CD14/LBP	22
GO:0002286	T cell activation involved in immune response	21/1976	109/18866	0.00421541	0.0227371	0.0158237	RORA/RC3H1/FCER1G/CD74/HLA-DMB/LGALS3/CD86/BCL6/NFKBIZ/TMEM98/CEACAM1/CCL19/RIPK2/GPR183/STAT6/HMGB1/LCP1/STAT3/PCK1/CD81/ICAM1	21
GO:0032602	chemokine production	16/1976	75/18866	0.00421883	0.0227371	0.0158237	IL6R/CD74/CXCL6/CLEC7A/HIF1A/TLR2/GSTP1/RIPK2/TWIST1/HMGB1/DDX3X/S100A8/NR1H4/APOD/S100A9/LBP	16
GO:0042274	ribosomal small subunit biogenesis	16/1976	75/18866	0.00421883	0.0227371	0.0158237	RPSA/RPS7/RPS27/RPS19/GTF2H5/RPS16/RPS21/RPS14/NPM1/RPL38/RCL1/RPS6/NOL11/RPS10/XRCC5/RPS5	16
GO:0046323	glucose import	16/1976	75/18866	0.00421883	0.0227371	0.0158237	PIK3R1/INSR/KLF15/IRS1/IRS2/SORBS1/RHOQ/ENPP1/GPC3/SORT1/GRB10/OSBPL8/SLC1A2/HK2/IGF1/SLC2A3	16
GO:0048857	neural nucleus development	14/1976	62/18866	0.00421926	0.0227371	0.0158237	SEC16A/DYNLL1/COX6B1/SEC24B/GLUD1/YWHAH/GNB4/NFIB/NDRG2/MAOB/RHOA/BASP1/ASCL1/HSPA5	14
GO:0051851	modulation by host of symbiont process	14/1976	62/18866	0.00421926	0.0227371	0.0158237	NUCKS1/IFI27/ANXA2/PC/CSF1R/HDAC1/PSMC3/CCNK/AQP1/CCL5/HPN/CCL8/APOE/APCS	14
GO:0010310	regulation of hydrogen peroxide metabolic process	7/1976	21/18866	0.00422904	0.0227371	0.0158237	RAC1/HDAC6/RAC2/PINK1/NNT/MPV17L/STAT3	7
GO:0036507	protein demannosylation	7/1976	21/18866	0.00422904	0.0227371	0.0158237	OS9/SYVN1/EDEM2/MAN1A1/EDEM1/RNF103/MAN1C1	7
GO:0036508	protein alpha-1,2-demannosylation	7/1976	21/18866	0.00422904	0.0227371	0.0158237	OS9/SYVN1/EDEM2/MAN1A1/EDEM1/RNF103/MAN1C1	7
GO:0072574	hepatocyte proliferation	7/1976	21/18866	0.00422904	0.0227371	0.0158237	PROX1/NOTCH2/CEACAM1/HPN/CPB2/CEBPB/XBP1	7
GO:0072575	epithelial cell proliferation involved in liver morphogenesis	7/1976	21/18866	0.00422904	0.0227371	0.0158237	PROX1/NOTCH2/CEACAM1/HPN/CPB2/CEBPB/XBP1	7
GO:0097696	receptor signaling pathway via STAT	30/1976	174/18866	0.00425059	0.022833	0.0158904	IL6R/STAT1/THPO/AGT/ELP2/CRLF3/HCLS1/CSF1R/NF2/SH2B3/ADIPOR1/AKR1B1/PKD2/STAT2/IL10RA/CD300A/PECAM1/CYP1B1/CCL5/CCL2/F2/SOCS2/HDAC2/STAT6/HPX/CTR9/STAT3/IGF1/GADD45A/SOCS3	30
GO:0120193	tight junction organization	17/1976	82/18866	0.00442015	0.0237231	0.0165099	MARVELD2/PRKACA/CLDN14/CBFB/SVEP1/LSR/PRKCH/TGFB3/PAK2/PECAM1/CLDN11/GJA1/CLDN10/RUNX1/MYO1C/CLDN1/CLDN2	17
GO:1904645	response to amyloid-beta	13/1976	56/18866	0.00445808	0.0238595	0.0166048	VCAM1/SNX6/FOXO3/PRNP/PARP1/ADRB2/CASP4/LGMN/CD36/GJA1/MMP2/IGF1/ICAM1	13
GO:0019359	nicotinamide nucleotide biosynthetic process	9/1976	32/18866	0.00446493	0.0238595	0.0166048	NADK/PARP16/IDH2/HAAO/KMO/PTGIS/ASPDH/ACMSD/NNMT	9
GO:0019363	pyridine nucleotide biosynthetic process	9/1976	32/18866	0.00446493	0.0238595	0.0166048	NADK/PARP16/IDH2/HAAO/KMO/PTGIS/ASPDH/ACMSD/NNMT	9
GO:0046949	fatty-acyl-CoA biosynthetic process	9/1976	32/18866	0.00446493	0.0238595	0.0166048	TECR/PPT1/GCDH/ACSL4/ELOVL7/SCD5/ACSL5/ACSL1/HSD17B12	9
GO:0051385	response to mineralocorticoid	9/1976	32/18866	0.00446493	0.0238595	0.0166048	FOXO3/PARP1/RPL27/MAOB/FOSB/AIFM1/CDKN1A/CCND1/FOS	9
GO:0042698	ovulation cycle	15/1976	69/18866	0.00456923	0.0243957	0.0169779	FZD4/FOXO3/PAM/ETS1/TGFB2/TGFB3/ARRB1/AXL/PDGFRA/MMP7/SERPINF1/ESR1/EGR1/ADAMTS1/HSPA5	15
GO:0035966	response to topologically incorrect protein	34/1976	205/18866	0.00462678	0.0246716	0.01717	PIK3R1/SYVN1/CANX/PARP16/PDIA5/UBXN4/EDEM2/VAPB/BOK/CDK5RAP3/HSPA2/PPP1R15B/EDEM1/SEC31A/HDAC6/BAX/FAF2/NCK2/CCL2/OPTN/DERL1/IGFBP1/HSPA9/TPP1/AUP1/CREB3L3/HDGF/TMBIM6/CCND1/F12/HSPA5/XBP1/DNAJB1/CTH	34
GO:0050680	negative regulation of epithelial cell proliferation	30/1976	175/18866	0.00462893	0.0246716	0.01717	AR/STK11/KLF9/STAT1/ROBO1/NFIB/MTSS1/B2M/PBLD/GPC3/MCC/TGFB2/WDR13/MEF2C/CEACAM1/PTPRM/XDH/SPARC/GJA1/SOX9/SERPINF1/CCL2/MAGED1/HPN/PTEN/FGFR2/NUPR1/CPB2/RGN/APOE	30
GO:0001774	microglial cell activation	12/1976	50/18866	0.00464259	0.0246803	0.017176	TYROBP/IFNGR1/TRPV1/C1QA/NR1D1/GRN/TLR2/IL33/ITGB2/ITGAM/CST7/C5AR1	12
GO:0002269	leukocyte activation involved in inflammatory response	12/1976	50/18866	0.00464259	0.0246803	0.017176	TYROBP/IFNGR1/TRPV1/C1QA/NR1D1/GRN/TLR2/IL33/ITGB2/ITGAM/CST7/C5AR1	12
GO:0050873	brown fat cell differentiation	12/1976	50/18866	0.00464259	0.0246803	0.017176	ADRB2/PPARGC1A/PLAC8/ITGA6/FABP4/HNRNPU/CEBPA/LRG1/PIM1/BNIP3/CEBPB/RGS2	12
GO:0051048	negative regulation of secretion	32/1976	190/18866	0.00465272	0.0247128	0.0171986	IRS1/ERBB3/VAMP3/NR1H3/CD74/SRGN/VPS4B/VAMP8/PNKD/VSNL1/GNAI2/IDH2/MAOB/LGR4/RHBDF2/NDUFAF2/ABAT/CD300A/CYP4F2/IL33/CEACAM1/ABR/GJA1/RAB11FIP1/FGF23/FOXF1/CYP51A1/HMOX1/TMBIM6/HADH/APOE/SLC30A1	32
GO:1901991	negative regulation of mitotic cell cycle phase transition	40/1976	251/18866	0.00465994	0.0247298	0.0172105	FOXN3/PSMA6/ZNF207/PSMC2/PSMA7/SLFN11/CTDSP1/PSMA1/PSMB9/PSMD8/PSMC4/PSME1/GPNMB/CDK5RAP3/FBXO31/FBXO7/PSMA5/PSMB8/PSMB4/BRD7/PSMA3/PSMF1/PKD2/PSMC3/PSMD2/BAX/DCUN1D3/DACT1/PSMB5/CCL2/PSMA4/PTEN/CDKN1A/PSME2/PLK2/CRADD/FHL1/BTG2/CCND1/GADD45A	40
GO:0072676	lymphocyte migration	22/1976	117/18866	0.00468609	0.0247948	0.0172557	CRKL/CXCL16/RHOA/CCL20/FADD/CD99/CCL19/CCL5/CCL16/CCL2/CCL21/HSD3B7/GPR183/CXCL10/CCL18/SLC12A2/MIA3/CCL8/CH25H/CXCL12/APOD/ICAM1	22
GO:0030224	monocyte differentiation	10/1976	38/18866	0.00470039	0.0247948	0.0172557	HLA-DRB1/CD74/IFI16/CSF1R/MEF2C/IRF7/MT1G/MYH9/MYC/APCS	10
GO:0046466	membrane lipid catabolic process	10/1976	38/18866	0.00470039	0.0247948	0.0172557	PPT1/SMPD1/PDXDC1/ENPP2/ASAH1/PSAP/CYP1B1/GM2A/GBA3/FUCA1	10
GO:0046596	regulation of viral entry into host cell	10/1976	38/18866	0.00470039	0.0247948	0.0172557	TRIM25/HLA-DRB1/TRIM22/CD74/SNX3/LGALS1/IFITM1/TRIM8/FCN3/APCS	10
GO:0051954	positive regulation of amine transport	10/1976	38/18866	0.00470039	0.0247948	0.0172557	SLC6A1/AGT/SLC38A3/ARL6IP1/ITGB1/ABAT/KMO/PINK1/SLC12A2/CXCL12	10
GO:1900026	positive regulation of substrate adhesion-dependent cell spreading	10/1976	38/18866	0.00470039	0.0247948	0.0172557	CRKL/RAC1/NEDD9/NRP1/ARPC2/S100A10/FGA/FGB/APOA1/FGG	10
GO:1903131	mononuclear cell differentiation	10/1976	38/18866	0.00470039	0.0247948	0.0172557	HLA-DRB1/CD74/IFI16/CSF1R/MEF2C/IRF7/MT1G/MYH9/MYC/APCS	10
GO:0097028	dendritic cell differentiation	11/1976	44/18866	0.0047389	0.0249552	0.0173674	TGFBR2/NOTCH2/AXL/RBPJ/CCL19/TMEM176B/LILRB2/HMGB1/DHRS2/TMEM176A/CEBPB	11
GO:0097178	ruffle assembly	11/1976	44/18866	0.0047389	0.0249552	0.0173674	RAC1/FAM98A/EPS8/CYFIP1/SNX10/KANK1/SH3YL1/CORO1C/PFN2/PFN1/ICAM1	11
GO:0046883	regulation of hormone secretion	42/1976	267/18866	0.00481776	0.0253488	0.0176413	ITSN1/RPH3AL/NADK/IRS1/IRS2/HLA-DRB1/GLUD1/PHPT1/GNAS/AGT/GPLD1/RAC1/PER2/VAMP8/VSNL1/SPP1/SCG5/HIF1A/ARRB1/NR1D1/ACSL4/NDUFAF2/ABAT/SLC25A6/GJA1/CCL5/CFTR/TFR2/RAB11FIP1/PPP3CB/TCIRG1/FGF23/ANO1/FOXA2/NR0B2/SLC16A1/NR1H4/AGTR1/HADH/FGA/FGB/FGG	42
GO:0043112	receptor metabolic process	33/1976	198/18866	0.0048324	0.0254041	0.0176798	PPARA/SORL1/FURIN/INSR/SCAP/FCER1G/VAMP3/NR1H3/ITGAV/ATAD1/ANXA2/ITGB1/WDR54/HDAC1/RAB31/HIF1A/LGMN/ARRB1/CD36/NR1D1/HDAC6/CD63/CEACAM1/MX1/PICALM/ITGB2/EZR/OPTN/HDAC2/CD9/ADM/CD81/APOE	33
GO:0006986	response to unfolded protein	31/1976	183/18866	0.00484336	0.0254401	0.0177048	PIK3R1/SYVN1/CANX/PARP16/PDIA5/UBXN4/EDEM2/VAPB/BOK/CDK5RAP3/HSPA2/PPP1R15B/EDEM1/SEC31A/BAX/FAF2/NCK2/CCL2/OPTN/DERL1/IGFBP1/HSPA9/TPP1/CREB3L3/HDGF/TMBIM6/CCND1/HSPA5/XBP1/DNAJB1/CTH	31
GO:0072337	modified amino acid transport	8/1976	27/18866	0.00511324	0.0268347	0.0186754	SLC46A1/SLC19A2/FOLR2/SLC38A2/GJA1/SLC1A4/SLC9A3R1/SLC5A6	8
GO:0061351	neural precursor cell proliferation	27/1976	154/18866	0.00512589	0.0268779	0.0187054	RORA/RAB10/PROX1/FOXO3/SLC16A2/FZD6/NF2/FGF13/GNAI2/FOXO1/HIF1A/RHOA/SPINT2/TRNP1/DBN1/ZEB2/PAFAH1B1/ARHGEF2/SMARCD3/ID2/SPINT1/CDH2/ASCL1/ID4/FGFR2/BTG2/C5AR1	27
GO:0008637	apoptotic mitochondrial changes	23/1976	125/18866	0.00513456	0.0268779	0.0187054	IFI6/PDCD5/YWHAB/PPP2CB/YWHAH/BOK/YWHAZ/BLOC1S2/GPX1/BAX/PPIF/GZMB/PINK1/IFIT2/MLLT11/YWHAG/PIM2/MPV17L/HK2/BNIP3/TNFSF10/IGF1/SOD2	23
GO:0030968	endoplasmic reticulum unfolded protein response	23/1976	125/18866	0.00513456	0.0268779	0.0187054	PIK3R1/SYVN1/CANX/PARP16/PDIA5/VAPB/BOK/CDK5RAP3/PPP1R15B/EDEM1/SEC31A/BAX/NCK2/CCL2/DERL1/IGFBP1/TPP1/CREB3L3/HDGF/CCND1/HSPA5/XBP1/CTH	23
GO:0048588	developmental cell growth	38/1976	237/18866	0.00515286	0.0269507	0.0187561	ULK1/PPARA/SEMA4G/STK11/ADRA1A/GOLGA4/SORBS2/AUTS2/AGT/IQGAP1/VCL/TNFRSF12A/CYFIP1/HAMP/ITGB1/TGFBR2/FGF13/MAP2/NRP1/SPP1/WNT3/MEX3C/NDN/HDAC6/CXCR4/DBN1/SOX9/ZEB2/PAFAH1B1/PPP3CB/DPYSL2/DDR1/LIMK1/SEMA4D/CXCL12/IGF1/APOE/RGS2	38
GO:0046427	positive regulation of receptor signaling pathway via JAK-STAT	18/1976	90/18866	0.00515738	0.0269515	0.0187566	IL6R/AGT/CRLF3/HCLS1/CSF1R/ADIPOR1/AKR1B1/IL10RA/CD300A/PECAM1/CYP1B1/CCL5/F2/HDAC2/HPX/STAT3/IGF1/SOCS3	18
GO:0050868	negative regulation of T cell activation	22/1976	118/18866	0.00520419	0.027173	0.0189108	RC3H1/HLA-DRB1/CBFB/CD74/LGALS3/PRNP/GPNMB/TNFRSF21/CD86/BCL6/DUSP3/CD300A/VSIG4/CEACAM1/DTX1/PTPN6/RUNX1/VTCN1/LILRB2/HMGB1/ARG1/CEBPB	22
GO:0038095	Fc-epsilon receptor signaling pathway	29/1976	169/18866	0.00522696	0.0272219	0.0189448	PIK3R1/PSMA6/PSMC2/PSMA7/NFATC3/FCER1G/VAV2/PSMA1/PSMB9/PSMD8/PSMC4/PSME1/RAC1/IGLV3-21/PSMA5/PSMB8/PSMB4/PSMA3/PSMF1/PSMC3/PSMD2/MAP3K1/PAK2/PSMB5/LCP2/PPP3CB/PSMA4/PSME2/FOS	29
GO:0035710	CD4-positive, alpha-beta T cell activation	19/1976	97/18866	0.00523124	0.0272219	0.0189448	RORA/RC3H1/CBFB/CD86/TGFBR2/NCKAP1L/BCL6/NFKBIZ/TMEM98/CCL19/RIPK2/GPR183/SASH3/TCIRG1/STAT6/RUNX1/HMGB1/STAT3/CD81	19
GO:0036473	cell death in response to oxidative stress	19/1976	97/18866	0.00523124	0.0272219	0.0189448	PDE8A/FOXO3/SIGMAR1/PARP1/FBXO7/ARL6IP5/SLC1A1/GPX1/HIF1A/TXN/HDAC6/NONO/PSAP/STK24/CYP1B1/NCOA7/PINK1/VNN1/SOD2	19
GO:0042775	mitochondrial ATP synthesis coupled electron transport	19/1976	97/18866	0.00523124	0.0272219	0.0189448	NDUFA1/COX6B1/NDUFA12/COX7B/DNAJC15/NDUFA7/ISCU/NDUFA6/NDUFA8/COX7C/NDUFS6/NDUFS5/COX6C/NDUFA3/UQCRC2/COX5B/PINK1/NDUFA11/UQCRFS1	19
GO:0043270	positive regulation of ion transport	44/1976	284/18866	0.00527041	0.0272274	0.0189487	ABCB1/SLC6A1/LGALS3/CTSS/AGT/CNKSR3/SLC38A3/ARL6IP1/ADRB2/HSPA2/VAMP8/COX17/DMD/ITGB1/AHCYL1/PKD2/BAX/ABAT/TSPO/CYP4F2/KMO/TESC/CCL5/CCL2/CFTR/PINK1/CYP4A11/F2/CXCL10/SLC12A2/SLC9A3R1/ATP1B1/STC1/ANK3/CXCL9/MYLK/ACSL5/FHL1/RGN/CXCL12/CEBPB/APOE/APOA1/GLRX	44
GO:0007043	cell-cell junction assembly	26/1976	147/18866	0.00528071	0.0272274	0.0189487	MARVELD2/PRKACA/GJB1/CLDN14/CBFB/AGT/VCL/LSR/PRKCH/RHOA/WDR1/PAK2/PECAM1/CLDN11/GJA1/CLDN10/RUNX1/MYO1C/CD9/GJB2/CDH6/CLDN1/GJA4/JAM3/NR1H4/CLDN2	26
GO:0006069	ethanol oxidation	5/1976	12/18866	0.00528095	0.0272274	0.0189487	ADH6/ADH4/ALDH1B1/ADH1A/ALDH1A1	5
GO:0006568	tryptophan metabolic process	5/1976	12/18866	0.00528095	0.0272274	0.0189487	GCDH/HAAO/KMO/ACMSD/TDO2	5
GO:0043301	negative regulation of leukocyte degranulation	5/1976	12/18866	0.00528095	0.0272274	0.0189487	CD300A/CEACAM1/ABR/FOXF1/HMOX1	5
GO:0060670	branching involved in labyrinthine layer morphogenesis	5/1976	12/18866	0.00528095	0.0272274	0.0189487	SPINT2/SPINT1/FGFR2/ADM/SOCS3	5
GO:0060742	epithelial cell differentiation involved in prostate gland development	5/1976	12/18866	0.00528095	0.0272274	0.0189487	RXRA/AR/FOXA1/PSAP/FGFR2	5
GO:0090209	negative regulation of triglyceride metabolic process	5/1976	12/18866	0.00528095	0.0272274	0.0189487	SORL1/GPLD1/SIK1/APOE/APOC3	5
GO:1904181	positive regulation of membrane depolarization	5/1976	12/18866	0.00528095	0.0272274	0.0189487	DCN/PARP1/TSPO/MLLT11/ANK3	5
GO:1905214	regulation of RNA binding	5/1976	12/18866	0.00528095	0.0272274	0.0189487	EIF4G1/NUCKS1/CDK9/EIF4A3/EIF3D	5
GO:2001214	positive regulation of vasculogenesis	5/1976	12/18866	0.00528095	0.0272274	0.0189487	RAPGEF2/RRAS/CEACAM1/RIN2/ADM	5
GO:0051258	protein polymerization	46/1976	300/18866	0.00535908	0.0276071	0.0192129	DIAPH1/IQGAP2/ZNF207/GMFG/TMOD3/VIL1/TPPP2/RAC1/ARPC5/EPS8/HCLS1/CAPZA1/CYFIP1/NCKAP1/ARPC1B/ACTR2/FGF13/MAP2/KANK1/ACTR3/NCKAP1L/MAPRE1/ADD3/RHOA/VDAC2/MKKS/MX1/DBN1/ARPC2/NCK2/ARPC1A/CCL21/PINK1/FCHSD2/RPS3/TPPP3/CAPG/MYO1C/COTL1/PFN2/CDC42EP4/PFN1/FGA/ICAM1/FGB/FGG	46
GO:0010464	regulation of mesenchymal cell proliferation	9/1976	33/18866	0.00557882	0.0286671	0.0199506	IRS2/STAT1/NFIB/TGFBR2/PDGFA/SOX9/FGFR2/FOXF1/MYC	9
GO:0015868	purine ribonucleotide transport	9/1976	33/18866	0.00557882	0.0286671	0.0199506	SLC25A44/GJB1/SLC25A42/SLC25A25/SLC25A24/SLC25A18/SLC25A6/GJA1/SLC25A13	9
GO:0042573	retinoic acid metabolic process	9/1976	33/18866	0.00557882	0.0286671	0.0199506	BCO2/CYP3A5/RBP1/SCPEP1/ADH6/CYP2C18/ALDH8A1/CYP2C8/ADH1A	9
GO:0010888	negative regulation of lipid storage	7/1976	22/18866	0.00564975	0.028911	0.0201203	PPARA/NR1H3/ITGAV/ABCA1/NFKBIA/OSBPL8/ABCG1	7
GO:0032928	regulation of superoxide anion generation	7/1976	22/18866	0.00564975	0.028911	0.0201203	TYROBP/AGT/CLEC7A/GNAI2/GSTP1/ITGB2/ITGAM	7
GO:0045980	negative regulation of nucleotide metabolic process	7/1976	22/18866	0.00564975	0.028911	0.0201203	PPARA/CDA/PARP1/PPARGC1A/NUPR1/STAT3/FBP1	7
GO:0050765	negative regulation of phagocytosis	7/1976	22/18866	0.00564975	0.028911	0.0201203	SNX3/TLR2/CD300A/CD47/CSK/PTEN/HMGB1	7
GO:0072576	liver morphogenesis	7/1976	22/18866	0.00564975	0.028911	0.0201203	PROX1/NOTCH2/CEACAM1/HPN/CPB2/CEBPB/XBP1	7
GO:0008406	gonad development	36/1976	223/18866	0.00568815	0.0290706	0.0202314	AR/RHOBTB3/FZD4/INSR/MEA1/UBE3A/CRKL/FOXO3/BOK/FST/SRD5A1/EIF2B4/CST3/TGFB2/FSTL3/ARRB1/BAX/ARID5B/MKKS/PDGFRA/SOX9/HMGB2/ESR1/SF1/BASP1/NUPR1/CCND1/IDH1/SDC1/TNFSF10/CEBPB/ADAMTS1/ICAM1/HSPA5/MGST1/HMGCS1	36
GO:0052372	modulation by symbiont of entry into host	11/1976	45/18866	0.0056904	0.0290706	0.0202314	TRIM25/HLA-DRB1/ITGAV/TRIM22/CD74/SNX3/LGALS1/IFITM1/TRIM8/FCN3/APCS	11
GO:0046660	female sex differentiation	22/1976	119/18866	0.00576877	0.0294222	0.0204761	FZD4/TBX3/INSR/UBE3A/FOXO3/ACVR1B/FST/SRD5A1/EIF2B4/ARRB1/BAX/ARID5B/AXL/PDGFRA/LHFPL2/ESR1/NUPR1/IDH1/CEBPB/ADAMTS1/ICAM1/HSPA5	22
GO:0071706	tumor necrosis factor superfamily cytokine production	22/1976	119/18866	0.00576877	0.0294222	0.0204761	PIK3R1/FCER1G/LY96/GPNMB/CD36/FADD/TLR2/AXL/TSPO/GSTP1/CD47/CCL19/PTPN6/ARHGEF2/RIPK2/HDAC2/SASH3/TWIST1/HMGB1/IGF1/CD14/LBP	22
GO:0006586	indolalkylamine metabolic process	6/1976	17/18866	0.00584994	0.0296641	0.0206445	GCDH/HAAO/KMO/DDC/ACMSD/TDO2	6
GO:0035461	vitamin transmembrane transport	6/1976	17/18866	0.00584994	0.0296641	0.0206445	SLC46A1/SLC19A2/FOLR2/SLC23A1/GC/SLC5A6	6
GO:0042448	progesterone metabolic process	6/1976	17/18866	0.00584994	0.0296641	0.0206445	SRD5A1/PPARGC1A/ADM/EGR1/AKR1C1/AKR1C4	6
GO:0044539	long-chain fatty acid import into cell	6/1976	17/18866	0.00584994	0.0296641	0.0206445	IRS2/SLC27A5/CD36/ACSL5/ACSL1/SLC27A2	6
GO:0055089	fatty acid homeostasis	6/1976	17/18866	0.00584994	0.0296641	0.0206445	MLXIPL/DGAT2/GPAM/NR1H4/APOE/XBP1	6
GO:0070206	protein trimerization	6/1976	17/18866	0.00584994	0.0296641	0.0206445	SIGMAR1/CD74/STEAP4/COL1A2/SLC1A2/ALOX5AP	6
GO:0140354	lipid import into cell	6/1976	17/18866	0.00584994	0.0296641	0.0206445	IRS2/SLC27A5/CD36/ACSL5/ACSL1/SLC27A2	6
GO:0042773	ATP synthesis coupled electron transport	19/1976	98/18866	0.00586773	0.0297041	0.0206723	NDUFA1/COX6B1/NDUFA12/COX7B/DNAJC15/NDUFA7/ISCU/NDUFA6/NDUFA8/COX7C/NDUFS6/NDUFS5/COX6C/NDUFA3/UQCRC2/COX5B/PINK1/NDUFA11/UQCRFS1	19
GO:0048010	vascular endothelial growth factor receptor signaling pathway	19/1976	98/18866	0.00586773	0.0297041	0.0206723	PIK3R1/FZD4/VAV2/ITGAV/ABI1/RAC1/CLEC14A/CYFIP1/NCKAP1/NRP1/NCKAP1L/HIF1A/RHOA/AXL/PAK2/GRB10/PRKCB/ARNT/NCK2	19
GO:0045621	positive regulation of lymphocyte differentiation	20/1976	105/18866	0.00587231	0.0297041	0.0206723	ZBTB16/ATP11C/CBFB/CD74/LILRB4/CD86/TGFBR2/NCKAP1L/BCL6/NFKBIZ/RHOA/AXL/CCL19/RIPK2/SASH3/RUNX1/LILRB2/VNN1/PCK1/XBP1	20
GO:0043491	protein kinase B signaling	43/1976	278/18866	0.00593251	0.029984	0.0208671	ITSN1/STK11/PIK3R1/INSR/IRS1/PHLPP1/ERBB3/IRS2/MAZ/THPO/DAG1/RAC1/ITGB1BP1/HCLS1/CD86/ITGB1/SH2B3/GPX1/RRAS/PDGFA/TXN/F3/AXL/TEK/PDGFRA/XDH/LCK/SOX9/RAC2/CCL19/CCL5/ESR1/CCL2/SFRP5/CCL21/PINK1/OSBPL8/PTEN/FGF23/SLC9A3R1/FGFR2/IGF1/CHI3L1	43
GO:0051897	positive regulation of protein kinase B signaling	30/1976	178/18866	0.00593788	0.0299866	0.0208689	ITSN1/PIK3R1/INSR/IRS1/ERBB3/IRS2/MAZ/THPO/RAC1/ITGB1BP1/HCLS1/CD86/ITGB1/GPX1/PDGFA/TXN/F3/AXL/TEK/PDGFRA/LCK/RAC2/CCL19/ESR1/CCL21/PINK1/OSBPL8/FGF23/FGFR2/CHI3L1	30
GO:0002696	positive regulation of leukocyte activation	59/1976	406/18866	0.00595925	0.0300698	0.0209268	ZBTB16/ATP11C/PIK3R1/IRS2/FCER1G/VCAM1/CBFB/CD74/TYROBP/HLA-DMB/RAC1/LILRB4/VAMP8/CD86/CLEC7A/TGFBR2/NCKAP1L/HLA-DPB1/BCL6/NFKBIZ/RHOA/GPAM/FADD/LAMP1/MEF2C/AXL/PAK2/IGFBP2/IL33/LCK/CD47/NCK2/CCL19/CSK/ITGB2/CCL5/PTPN6/CCL2/CEBPA/CCL21/RPS3/LGALS1/ITGAM/RIPK2/GPR183/SASH3/STAT6/RUNX1/CDKN1A/VTCN1/LILRB2/HMGB1/HLA-A/VNN1/PCK1/IGF1/CD81/LBP/XBP1	59
GO:0002886	regulation of myeloid leukocyte mediated immunity	13/1976	58/18866	0.00611255	0.0307929	0.02143	FCER1G/TYROBP/VAMP8/CXCL6/CD300A/ABR/RAC2/ITGB2/ITGAM/C3/FOXF1/HMOX1/ARG1	13
GO:0051055	negative regulation of lipid biosynthetic process	13/1976	58/18866	0.00611255	0.0307929	0.02143	SCAP/PROX1/INSIG1/ERLIN1/PDGFA/ORMDL3/CEACAM1/CCDC3/LPCAT1/SIK1/APOE/APOC3/APOC1	13
GO:0006839	mitochondrial transport	42/1976	271/18866	0.00626432	0.0315316	0.0219441	UBL5/DYNLT1/PDCD5/TOMM40L/YWHAB/SFXN2/YWHAH/DNAJC15/SLC25A24/BOK/SLC25A30/SLC25A18/YWHAZ/FBXO7/BLOC1S2/TIMM9/SLC25A38/BAX/HUWE1/PPIF/SLC25A6/SFXN5/ABLIM3/SFXN3/TSPO/COX5B/RAC2/GZMB/CPT2/UCP2/SLC25A13/PINK1/AIFM1/YWHAG/SLC25A37/SLC25A20/TOMM20/MPV17L/HK2/BNIP3/STAT3/MRPL18	42
GO:0006874	cellular calcium ion homeostasis	65/1976	456/18866	0.00628114	0.0315858	0.0219818	DIAPH1/PRKACA/ADRA1A/GRINA/ATP7B/ITGAV/CHERP/FKBP1A/VAPB/NPTN/BOK/LPAR6/AGT/PRNP/GNA13/ATP2B2/FPR3/DMD/C3AR1/TRPV1/GPR65/CD52/PKD2/EDNRB/CXCR6/CD36/PTH1R/THADA/BAX/CXCR4/PRKCB/PDGFRA/LCK/LRP6/GJA1/CCL19/S1PR3/CCL5/PTPN6/PTGIR/ESR1/CCL21/F2/CXCL10/FPR1/TCIRG1/TRPM8/ATP1B1/STC1/HMGB1/CXCL9/ADM/CCL8/PROK2/TMBIM6/RGN/CXCL12/C5AR1/AGTR1/BNIP3/ATP2B4/APOE/SLC30A1/TGM2/KNG1	65
GO:0000271	polysaccharide biosynthetic process	16/1976	78/18866	0.00629047	0.0315858	0.0219818	NDST1/GYG2/INSR/IRS1/IRS2/GYG1/SORBS1/ENPP1/PER2/PGM1/NR1D1/GYS2/GBE1/IGF1/EXT1/PPP1R3C	16
GO:0043367	CD4-positive, alpha-beta T cell differentiation	16/1976	78/18866	0.00629047	0.0315858	0.0219818	RORA/RC3H1/CBFB/CD86/NCKAP1L/BCL6/NFKBIZ/TMEM98/CCL19/RIPK2/GPR183/SASH3/STAT6/RUNX1/HMGB1/STAT3	16
GO:1901990	regulation of mitotic cell cycle phase transition	64/1976	448/18866	0.00634162	0.0318166	0.0221425	EIF4G1/PRKACA/CDC14B/UBE2E1/FOXN3/PSMA6/ZNF207/DYNLL1/PSMC2/PSMA7/TMOD3/DYNC1I2/SLFN11/CTDSP1/PSMA1/PSMB9/CETN2/PSMD8/PSMC4/PSME1/VPS4B/GPNMB/CDK5RAP3/HSPA2/FBXO31/FBXO7/PSMA5/PSMB8/PSMB4/BRD7/MAPRE1/PSMA3/PSMF1/PKD2/PSMC3/UBE2D1/PSMD2/BAX/DCTN2/HYAL1/UBE2E2/DCUN1D3/CDC27/DACT1/PSMB5/PAFAH1B1/PTPN6/CCL2/SMARCD3/ID2/PSMA4/PTEN/CDKN1A/PSME2/PLK2/DDX3X/YWHAG/CRADD/FHL1/BTG2/CCND1/ADAMTS1/GADD45A/TM4…	64
GO:0046661	male sex differentiation	28/1976	164/18866	0.00642653	0.0322164	0.0224207	AR/RHOBTB3/TBX3/INSR/MEA1/CRKL/BOK/SRD5A1/DHCR24/CST3/TGFB2/FSTL3/LGR4/BAX/ARID5B/PDGFRA/LHFPL2/SOX9/HMGB2/ESR1/SF1/NUPR1/CCND1/SDC1/TNFSF10/ICAM1/MGST1/HMGCS1	28
GO:0043297	apical junction assembly	17/1976	85/18866	0.00645106	0.032313	0.022488	MARVELD2/PRKACA/CLDN14/CBFB/VCL/PRKCH/RHOA/WDR1/PAK2/PECAM1/CLDN11/GJA1/CLDN10/RUNX1/MYO1C/CLDN1/CLDN2	17
GO:0002704	negative regulation of leukocyte mediated immunity	12/1976	52/18866	0.00648861	0.0324105	0.0225558	BCL6/CD300A/CEACAM1/ABR/PTPN6/PPP3CB/C4BPB/FOXF1/C4BPA/HMOX1/HLA-A/ARG1	12
GO:0010883	regulation of lipid storage	12/1976	52/18866	0.00648861	0.0324105	0.0225558	PPARA/NR1H3/ITGAV/PLIN3/ABCA1/CD36/NFKBIA/OSBPL8/C3/ABCG1/APOB/APOC4	12
GO:0002335	mature B cell differentiation	8/1976	28/18866	0.00651263	0.0324105	0.0225558	CMTM7/SLAMF8/NOTCH2/DOCK10/LGALS1/GPR183/POU2AF1/XBP1	8
GO:0006972	hyperosmotic response	8/1976	28/18866	0.00651263	0.0324105	0.0225558	EFHD1/AKR1B1/AQP1/ERRFI1/ARHGEF2/SLC12A2/XRCC5/CLDN1	8
GO:0010575	positive regulation of vascular endothelial growth factor production	8/1976	28/18866	0.00651263	0.0324105	0.0225558	RORA/C3AR1/HIF1A/ARNT/CYP1B1/C3/C5/C5AR1	8
GO:0015867	ATP transport	8/1976	28/18866	0.00651263	0.0324105	0.0225558	SLC25A44/SLC25A42/SLC25A25/SLC25A24/SLC25A18/SLC25A6/GJA1/SLC25A13	8
GO:0033598	mammary gland epithelial cell proliferation	8/1976	28/18866	0.00651263	0.0324105	0.0225558	ROBO1/GPX1/BAX/ESR1/ID2/STAT6/CCND1/CEBPB	8
GO:0090383	phagosome acidification	8/1976	28/18866	0.00651263	0.0324105	0.0225558	ATP6V1G1/ATP6V1E1/ATP6V1F/ATP6V0B/SLAMF8/ATP6V0E1/TCIRG1/ATP6V1D	8
GO:0046546	development of primary male sexual characteristics	25/1976	142/18866	0.00652825	0.0324619	0.0225916	AR/RHOBTB3/INSR/MEA1/CRKL/BOK/SRD5A1/CST3/TGFB2/FSTL3/BAX/ARID5B/PDGFRA/LHFPL2/SOX9/HMGB2/ESR1/SF1/NUPR1/CCND1/SDC1/TNFSF10/ICAM1/MGST1/HMGCS1	25
GO:0045582	positive regulation of T cell differentiation	18/1976	92/18866	0.00653891	0.0324887	0.0226102	ZBTB16/CBFB/CD74/LILRB4/CD86/TGFBR2/NCKAP1L/BCL6/NFKBIZ/RHOA/CCL19/RIPK2/SASH3/RUNX1/LILRB2/VNN1/PCK1/XBP1	18
GO:0048247	lymphocyte chemotaxis	14/1976	65/18866	0.00657611	0.0326209	0.0227022	CXCL16/CCL20/CCL19/CCL5/CCL16/CCL2/CCL21/HSD3B7/GPR183/CXCL10/CCL18/SLC12A2/CCL8/CH25H	14
GO:1902305	regulation of sodium ion transmembrane transport	14/1976	65/18866	0.00657611	0.0326209	0.0227022	YWHAH/PTPN3/COMMD1/CNKSR3/DMD/FGF13/FXYD5/TESC/FXYD6/SLC9A3R1/ATP1B1/ANK3/ATP2B4/GLRX	14
GO:0061138	morphogenesis of a branching epithelium	31/1976	187/18866	0.00667187	0.0330693	0.0230142	RXRA/AR/FOXA1/TBX3/PROX1/DAG1/AGT/GNA13/ESRP2/GPC3/TGFBR2/SPRY1/PDGFA/NRP1/LGR4/PKD2/SPINT2/NPNT/LRP6/SOX9/ESR1/MAGED1/COL4A1/SPINT1/DDR1/FGFR2/FOXF1/ADM/MYC/SOCS3/TGM2	31
GO:0006022	aminoglycan metabolic process	29/1976	172/18866	0.00671105	0.0332367	0.0231308	NDST1/ST3GAL1/DCN/HS3ST3B1/SLC35D1/ST3GAL6/LUM/ITIH1/GPC3/HYAL1/FMOD/GPC4/CD44/SDC2/VCAN/CHSY1/LYVE1/CHST15/HS3ST2/PIM1/ITIH2/ITIH4/AGRN/UGDH/SDC1/FUCA1/ITIH3/EXT1/CHI3L1	29
GO:0032368	regulation of lipid transport	24/1976	135/18866	0.00671879	0.0332483	0.0231388	IRS2/NR1H3/ITGAV/LPCAT3/AGT/ANXA2/APOA5/SPP1/ABCA1/LIPG/ABCG8/PLTP/TSPO/CYP4F2/CYP4A11/NFKBIA/ABCG1/ACSL5/AGTR1/APOE/APOC3/APOA1/APOA2/APOC1	24
GO:0007548	sex differentiation	43/1976	280/18866	0.00673261	0.0332899	0.0231678	AR/RHOBTB3/FZD4/TBX3/INSR/MEA1/UBE3A/CRKL/FOXO3/BOK/ACVR1B/FST/SRD5A1/DHCR24/EIF2B4/CST3/TGFB2/FSTL3/LGR4/ARRB1/BAX/ARID5B/AXL/MKKS/PDGFRA/LHFPL2/LRP6/SOX9/HMGB2/ESR1/SF1/BASP1/NUPR1/CCND1/IDH1/SDC1/TNFSF10/CEBPB/ADAMTS1/ICAM1/HSPA5/MGST1/HMGCS1	43
GO:0032570	response to progesterone	11/1976	46/18866	0.00678603	0.0335271	0.0233329	UBE3A/WBP2/NR1H3/TGFB2/TGFB3/FOSB/TLR2/TSPO/GJB2/TXNIP/FOS	11
GO:0051348	negative regulation of transferase activity	45/1976	296/18866	0.00681232	0.03363	0.0234045	SORL1/RPS7/IRS2/SNX6/PHPT1/GMFG/TSG101/GCKR/AGT/CDK5RAP3/EIF4A2/SMPD1/TRIB1/ITGB1BP1/FBXO7/NF2/SH2B3/NPM1/SPRY1/DUSP3/DUSP5/PAK2/CD300A/ERRFI1/CEACAM1/FABP4/HNRNPU/GSTP1/LRP6/TESC/CSK/PTPN6/CEBPA/PTEN/CDKN1A/FOXA2/CORO1C/YWHAG/LIMK1/AHSG/RGN/APOE/GADD45A/SOCS3/RGS2	45
GO:0015865	purine nucleotide transport	9/1976	34/18866	0.00689559	0.0340138	0.0236716	SLC25A44/GJB1/SLC25A42/SLC25A25/SLC25A24/SLC25A18/SLC25A6/GJA1/SLC25A13	9
GO:0061515	myeloid cell development	15/1976	72/18866	0.00691251	0.03407	0.0237107	FAM20C/FLI1/TMOD3/THPO/TYROBP/ABI1/ANXA2/SH2B3/NCKAP1L/BCL6/TLR2/NOTCH2/EVI2B/PAFAH1B1/PTPN6	15
GO:0008207	C21-steroid hormone metabolic process	10/1976	40/18866	0.00694871	0.0341119	0.0237398	STARD3NL/SRD5A1/PPARGC1A/AKR1B1/TSPO/DHRS2/ADM/EGR1/AKR1C1/AKR1C4	10
GO:0034142	toll-like receptor 4 signaling pathway	10/1976	40/18866	0.00694871	0.0341119	0.0237398	NR1H3/LY96/NR1D1/ITGB2/ITGAM/RIPK2/NFKBIA/NR1H4/CD14/LBP	10
GO:0043001	Golgi to plasma membrane protein transport	10/1976	40/18866	0.00694871	0.0341119	0.0237398	SEC16A/RAB10/GOLGA4/VAMP3/VAMP2/RAB31/BBS2/CSK/OPTN/ANK3	10
GO:0048713	regulation of oligodendrocyte differentiation	10/1976	40/18866	0.00694871	0.0341119	0.0237398	DAG1/TNFRSF21/HDAC1/TMEM98/WDR1/TLR2/CXCR4/ID2/HDAC2/ID4	10
GO:0090184	positive regulation of kidney development	10/1976	40/18866	0.00694871	0.0341119	0.0237398	IL6R/AGT/PDGFA/LGR4/SOX9/PROM1/MAGED1/BASP1/EGR1/MYC	10
GO:0031102	neuron projection regeneration	13/1976	59/18866	0.00710558	0.0348264	0.0242371	ULK1/PTPRF/DAG1/SPP1/GRN/DHFR/TSPO/STK24/PTEN/ADM/JAM3/APOD/APOA1	13
GO:0031663	lipopolysaccharide-mediated signaling pathway	13/1976	59/18866	0.00710558	0.0348264	0.0242371	LY96/SIGIRR/LY86/TRIB1/CD36/CD180/TLR2/CCL5/CCL2/RIPK2/NFKBIA/CD14/LBP	13
GO:0010827	regulation of glucose transmembrane transport	16/1976	79/18866	0.0071399	0.0349406	0.0243166	PIK3R1/INSR/KLF15/IRS1/IRS2/SORBS1/RHOQ/ENPP1/GPC3/GRB10/PRKCB/OSBPL8/C3/SLC1A2/HK2/IGF1	16
GO:0018212	peptidyl-tyrosine modification	55/1976	377/18866	0.00714023	0.0349406	0.0243166	IL6R/HIPK2/ADRA1A/INSR/ERBB3/SNX6/TSG101/CD74/AGT/EPHB4/ABI1/PRNP/NEDD9/IQGAP1/TPST2/HCLS1/CSF1R/NF2/SH2B3/EPHA3/PDGFA/NRP1/ENPP2/CD36/AXL/PAK2/CD300A/ERRFI1/PECAM1/TEK/PDGFRA/LCK/CD44/NCK2/CSK/ITGB2/CCL5/PTPN6/ARHGEF2/SAMSN1/RIPK2/HDAC2/GPRC5B/DDR1/HPX/FGFR2/SEMA4D/SPINK1/STAT3/HRG/IGF1/CD81/EFNA1/ICAM1/SOCS3	55
GO:1903707	negative regulation of hemopoiesis	27/1976	158/18866	0.0072637	0.0355166	0.0247174	ZBTB16/PIK3R1/RC3H1/CBFB/PAF1/CD74/C1QC/TRIB1/LILRB4/FBXO7/TOB2/GPR137B/FSTL3/BCL6/CEACAM1/MAFB/DTX1/TMEM176B/ID2/NFKBIA/HSPA9/RUNX1/HMGB1/CTR9/TMEM176A/MYC/APCS	27
GO:0033209	tumor necrosis factor-mediated signaling pathway	29/1976	173/18866	0.00727744	0.0355555	0.0247445	PSMA6/CASP1/PSMC2/PSMA7/FOXO3/STAT1/PSMA1/PSMB9/PSMD8/PSMC4/PSME1/TNFRSF12A/CASP4/PSMA5/PSMB8/PSMB4/PSMA3/PSMF1/PSMC3/TAX1BP1/PSMD2/CCDC3/PSMB5/GSTP1/NFKBIA/PSMA4/PSME2/NR1H4/APOA1	29
GO:1904894	positive regulation of receptor signaling pathway via STAT	18/1976	93/18866	0.00733453	0.035806	0.0249188	IL6R/AGT/CRLF3/HCLS1/CSF1R/ADIPOR1/AKR1B1/IL10RA/CD300A/PECAM1/CYP1B1/CCL5/F2/HDAC2/HPX/STAT3/IGF1/SOCS3	18
GO:0006541	glutamine metabolic process	7/1976	23/18866	0.00739912	0.0359503	0.0250193	GLUD1/GLS/PHGDH/GLS2/GLYATL1/CPS1/NR1H4	7
GO:0010155	regulation of proton transport	7/1976	23/18866	0.00739912	0.0359503	0.0250193	COX17/TACO1/PPIF/TESC/TCIRG1/TWIST1/SLC9A3R1	7
GO:0010866	regulation of triglyceride biosynthetic process	7/1976	23/18866	0.00739912	0.0359503	0.0250193	DGAT2/NR1H3/GPLD1/C3/MFSD2A/RGN/SIK1	7
GO:0016048	detection of temperature stimulus	7/1976	23/18866	0.00739912	0.0359503	0.0250193	TRPV1/LXN/NR2F6/CXCR4/TRPM8/ANO1/CXCL12	7
GO:0050951	sensory perception of temperature stimulus	7/1976	23/18866	0.00739912	0.0359503	0.0250193	TRPV1/LXN/NR2F6/CXCR4/TRPM8/ANO1/CXCL12	7
GO:2000810	regulation of bicellular tight junction assembly	7/1976	23/18866	0.00739912	0.0359503	0.0250193	PRKACA/CBFB/PRKCH/GJA1/RUNX1/MYO1C/CLDN1	7
GO:0031346	positive regulation of cell projection organization	57/1976	394/18866	0.00743138	0.0360785	0.0251085	ITSN1/STK11/FZD4/DYNLT1/CAMK1D/GOLGA4/RAPGEF2/VIL1/NPTN/AUTS2/RALA/AGT/ROBO1/RAC1/FAM98A/RHOQ/IQGAP1/EPS8/TNFRSF12A/FBXO31/CYFIP1/NCKAP1/ACTR2/EPHA3/NRP1/ACTR3/ENPP2/SNX3/WNT3/TGFB3/RHOA/GRN/CXCR4/CUX2/ITGA6/DBN1/ZEB2/ARPC2/RAC2/SERPINF1/PAFAH1B1/CCL19/CCL21/CORO1C/LIMK1/TUBB2B/LCN2/ARHGDIA/AGRN/CDC42EP4/SEMA4D/CXCL12/PFN1/APOE/S100A9/RGS2/HSPA5	57
GO:0051607	defense response to virus	40/1976	258/18866	0.00744975	0.0361392	0.0251508	NPLOC4/IFI6/SERINC3/ABCC9/STAT1/SLFN11/TRIM22/IFI27/GBP3/ISG20/RNASE6/IFI16/IRF9/LSM14A/OAS2/TRIM44/STAT2/APOBEC3G/GPAM/FADD/IFIT5/OAS3/MICB/IL33/MX1/PRF1/OAS1/APOBEC3D/ZMYND11/CXCL10/IRF7/IFIT2/CXCL9/IFITM1/HTRA1/OASL/ISG15/IFIT1/FCN3/BNIP3	40
GO:0055074	calcium ion homeostasis	66/1976	468/18866	0.00752786	0.0364894	0.0253945	DIAPH1/PRKACA/ADRA1A/GRINA/ATP7B/ITGAV/CHERP/FKBP1A/VAPB/NPTN/BOK/LPAR6/AGT/PRNP/GNA13/ATP2B2/FPR3/DMD/SNX10/C3AR1/TRPV1/GPR65/CD52/PKD2/EDNRB/CXCR6/CD36/PTH1R/THADA/BAX/CXCR4/PRKCB/PDGFRA/LCK/LRP6/GJA1/CCL19/S1PR3/CCL5/PTPN6/PTGIR/ESR1/CCL21/F2/CXCL10/FPR1/TCIRG1/TRPM8/ATP1B1/STC1/HMGB1/CXCL9/ADM/CCL8/PROK2/TMBIM6/RGN/CXCL12/C5AR1/AGTR1/BNIP3/ATP2B4/APOE/SLC30A1/TGM2/KNG1	66
GO:2000378	negative regulation of reactive oxygen species metabolic process	14/1976	66/18866	0.00756137	0.036623	0.0254874	SLC30A10/HIF1A/RHOA/HDAC6/TSPO/PTGIS/PINK1/CRYAB/MPV17L/HK2/RGN/BNIP3/STAT3/ATP2B4	14
GO:0035384	thioester biosynthetic process	12/1976	53/18866	0.00760652	0.0367261	0.0255592	TECR/PPT1/GCDH/GSTZ1/ACSL4/PDHB/ELOVL7/SCD5/ACSL5/ACSL1/HSD17B12/PDK4	12
GO:0045010	actin nucleation	12/1976	53/18866	0.00760652	0.0367261	0.0255592	IQGAP2/GMFG/VIL1/ARPC5/CYFIP1/NCKAP1/ARPC1B/ACTR2/ACTR3/ARPC2/ARPC1A/FCHSD2	12
GO:0071320	cellular response to cAMP	12/1976	53/18866	0.00760652	0.0367261	0.0255592	RAPGEF2/AQP9/SRD5A1/PKD2/AQP1/EZR/CFTR/STC1/CPS1/PCK1/HSPA5/ASS1	12
GO:0071616	acyl-CoA biosynthetic process	12/1976	53/18866	0.00760652	0.0367261	0.0255592	TECR/PPT1/GCDH/GSTZ1/ACSL4/PDHB/ELOVL7/SCD5/ACSL5/ACSL1/HSD17B12/PDK4	12
GO:0007369	gastrulation	31/1976	189/18866	0.00778243	0.0375438	0.0261283	PRKACA/PHLDB2/ITGAV/PAF1/DAG1/KDM6B/NF2/ITGB1/GPC3/TGFBR2/LAMB1/WNT3/COL12A1/ITGB5/DUSP5/MKKS/COL5A2/LRP6/GJA1/ITGB2/IL1RN/MMP2/EPB41L5/FOXA2/ETS2/CTR9/FGFR2/FOXF1/UGDH/EXT1/APOA1	31
GO:0050921	positive regulation of chemotaxis	25/1976	144/18866	0.00780916	0.0375438	0.0261283	IL6R/CAMK1D/CD74/RAC1/CSF1R/C3AR1/PLA2G7/NRP1/NCKAP1L/LGMN/F3/GPSM3/CXCR4/RAC2/CCL19/CCL5/CCL21/CXCL10/HMGB1/RARRES2/TUBB2B/CXCL12/C5AR1/LBP/SERPINE1	25
GO:0002430	complement receptor mediated signaling pathway	5/1976	13/18866	0.00784907	0.0375438	0.0261283	GPLD1/FPR3/C3AR1/FPR1/C5AR1	5
GO:0007494	midgut development	5/1976	13/18866	0.00784907	0.0375438	0.0261283	EDNRB/FOXF1/CPS1/OTC/ASS1	5
GO:0008228	opsonization	5/1976	13/18866	0.00784907	0.0375438	0.0261283	CD47/C4BPB/C4BPA/LBP/MBL2	5
GO:0061000	negative regulation of dendritic spine development	5/1976	13/18866	0.00784907	0.0375438	0.0261283	UBE3A/HDAC2/PTEN/PLK2/EFNA1	5
GO:0061469	regulation of type B pancreatic cell proliferation	5/1976	13/18866	0.00784907	0.0375438	0.0261283	NR1D1/WDR13/ERRFI1/SGPP2/NUPR1	5
GO:0071696	ectodermal placode development	5/1976	13/18866	0.00784907	0.0375438	0.0261283	TBX3/PROX1/NRP1/HDAC1/HDAC2	5
GO:0071872	cellular response to epinephrine stimulus	5/1976	13/18866	0.00784907	0.0375438	0.0261283	PRKACA/PKLR/SRD5A1/PDE4B/ATP2B4	5
GO:0072683	T cell extravasation	5/1976	13/18866	0.00784907	0.0375438	0.0261283	CRKL/FADD/CD99/CCL2/ICAM1	5
GO:2000121	regulation of removal of superoxide radicals	5/1976	13/18866	0.00784907	0.0375438	0.0261283	CD36/DHFR/FBLN5/GCH1/RGN	5
GO:2001198	regulation of dendritic cell differentiation	5/1976	13/18866	0.00784907	0.0375438	0.0261283	TMEM176B/LILRB2/HMGB1/TMEM176A/CEBPB	5
GO:0070227	lymphocyte apoptotic process	15/1976	73/18866	0.00787856	0.0376556	0.0262061	IRS2/CRKL/KDELR1/CD74/LGALS3/TNFRSF21/GIMAP8/HIF1A/BCL6/GPAM/FADD/BAX/CCL5/PTEN/EFNA1	15
GO:0051092	positive regulation of NF-kappaB transcription factor activity	27/1976	159/18866	0.00789995	0.0377286	0.0262568	TRIM25/AR/PSMA6/RPS27A/TRIM22/AGT/UBE2N/NPM1/PRKCH/CD36/IL1RAP/TLR2/PRKCB/MYD88/ITGB2/ARHGEF2/RPS3/RIPK4/RIPK2/TRIM8/S100A8/STAT3/CAT/ICAM1/S100A12/S100A9/CTH	27
GO:0006825	copper ion transport	6/1976	18/18866	0.00800826	0.0380392	0.0264731	ATP7B/STEAP3/COX17/STEAP4/ATOX1/CP	6
GO:0010885	regulation of cholesterol storage	6/1976	18/18866	0.00800826	0.0380392	0.0264731	PPARA/NR1H3/ABCA1/CD36/ABCG1/APOB	6
GO:0033194	response to hydroperoxide	6/1976	18/18866	0.00800826	0.0380392	0.0264731	GPX1/TP53INP1/CD36/DAPK1/GPX3/MGST1	6
GO:0046597	negative regulation of viral entry into host cell	6/1976	18/18866	0.00800826	0.0380392	0.0264731	TRIM25/SNX3/IFITM1/TRIM8/FCN3/APCS	6
GO:0046885	regulation of hormone biosynthetic process	6/1976	18/18866	0.00800826	0.0380392	0.0264731	H6PD/PPARGC1A/HIF1A/ARNT/ADM/EGR1	6
GO:0050961	detection of temperature stimulus involved in sensory perception	6/1976	18/18866	0.00800826	0.0380392	0.0264731	TRPV1/LXN/NR2F6/CXCR4/ANO1/CXCL12	6
GO:0061298	retina vasculature development in camera-type eye	6/1976	18/18866	0.00800826	0.0380392	0.0264731	FZD4/NRP1/HIF1A/PDGFRA/CYP1B1/COL4A1	6
GO:0030225	macrophage differentiation	11/1976	47/18866	0.00803983	0.0380717	0.0264956	HLA-DRB1/C1QC/PARP1/TRIB1/HCLS1/CSF1R/EIF2AK1/FADD/TLR2/CEBPA/ID2	11
GO:0043300	regulation of leukocyte degranulation	11/1976	47/18866	0.00803983	0.0380717	0.0264956	FCER1G/VAMP8/LAMP1/CD300A/CEACAM1/ABR/RAC2/ITGB2/ITGAM/FOXF1/HMOX1	11
GO:0046638	positive regulation of alpha-beta T cell differentiation	11/1976	47/18866	0.00803983	0.0380717	0.0264956	ZBTB16/CBFB/CD86/TGFBR2/NCKAP1L/NFKBIZ/RHOA/CCL19/RIPK2/SASH3/RUNX1	11
GO:0070849	response to epidermal growth factor	11/1976	47/18866	0.00803983	0.0380717	0.0264956	PDE8A/VIL1/PTPN12/IQGAP1/DUSP3/ERRFI1/GSTP1/SOX9/ASCL1/NCL/COL1A1	11
GO:0019730	antimicrobial humoral response	24/1976	137/18866	0.0080716	0.0381709	0.0265647	RPS19/CXCL2/DEFB1/RNASE6/COLEC11/CXCL6/F2/CXCL10/CXCL1/WFDC2/CXCL9/RARRES2/LCN2/S100A8/HLA-A/LEAP2/PLA2G2A/HRG/FGA/S100A12/S100A9/FGB/SLPI/TF	24
GO:0006024	glycosaminoglycan biosynthetic process	20/1976	108/18866	0.00807318	0.0381709	0.0265647	NDST1/ST3GAL1/DCN/HS3ST3B1/SLC35D1/ST3GAL6/LUM/GPC3/HYAL1/FMOD/GPC4/SDC2/VCAN/CHSY1/CHST15/HS3ST2/AGRN/UGDH/SDC1/EXT1	20
GO:0032409	regulation of transporter activity	44/1976	291/18866	0.00813191	0.038419	0.0267374	PRKACA/ABCB1/YWHAH/PTPN3/FKBP1A/VAMP2/CTSS/CNKSR3/PRNP/ADRB2/HSPA2/COX17/TACO1/DMD/PPARGC1A/ITGB1/FGF13/AHCYL1/GEM/PKD2/THADA/MEF2C/PPIF/DAPK1/FXYD5/GJA1/TESC/SGK2/CCL2/CFTR/PINK1/PTEN/TWIST1/FXYD6/SLC9A3R1/ATP1B1/PDE4B/ANK3/PIM1/FHL1/AHNAK/RGN/APOA2/GLRX	44
GO:0060562	epithelial tube morphogenesis	49/1976	331/18866	0.00814505	0.0384516	0.0267601	AR/FOXA1/PRKACA/TBX3/RPS7/PROX1/SEC24B/TCTN1/DAG1/RALA/AGT/GNA13/MTSS1/FZD6/ESRP2/CSF1R/GPC3/TGFBR2/SPRY1/TGFB2/NRP1/HIF1A/LGR4/RHOA/PKD2/MEF2C/NOTCH2/SPINT2/CXCR4/RBPJ/MKKS/NPNT/LRP6/SOX9/ZEB2/ESR1/MAGED1/COL4A1/CXCL10/MTHFD1/SPINT1/TWIST1/DDR1/RHOB/FGFR2/FOXF1/ADM/PFN1/MYC	49
GO:0048013	ephrin receptor signaling pathway	17/1976	87/18866	0.00818257	0.0385152	0.0268043	ITSN1/VAV2/EPHB4/RAC1/ARPC5/ARPC1B/ACTR2/EPHA3/ACTR3/RHOA/RBPJ/ARPC2/NCK2/SDC2/ARPC1A/MMP2/EFNA1	17
GO:0006517	protein deglycosylation	8/1976	29/18866	0.00818355	0.0385152	0.0268043	OS9/SYVN1/EDEM2/MAN2B1/MAN1A1/EDEM1/RNF103/MAN1C1	8
GO:0007263	nitric oxide mediated signal transduction	8/1976	29/18866	0.00818355	0.0385152	0.0268043	AGT/CD36/MT1M/FPR1/RASD1/SPINK1/ATP2B4/APOE	8
GO:0036336	dendritic cell migration	8/1976	29/18866	0.00818355	0.0385152	0.0268043	EPS8/SLAMF8/CXCR4/CCL19/CCL5/CCL21/GPR183/HMGB1	8
GO:0035904	aorta development	13/1976	60/18866	0.00822203	0.0386373	0.0268893	NDST1/HECTD1/PROX1/SEC24B/ROBO1/TGFB2/PKD2/PRDM1/RBPJ/COL3A1/MYH10/ADAMTS9/MYLK	13
GO:0061900	glial cell activation	13/1976	60/18866	0.00822203	0.0386373	0.0268893	TYROBP/IFNGR1/BACE2/TRPV1/C1QA/NR1D1/GRN/TLR2/IL33/ITGB2/ITGAM/CST7/C5AR1	13
GO:0090276	regulation of peptide hormone secretion	34/1976	213/18866	0.00836569	0.0392824	0.0273382	ITSN1/RPH3AL/NADK/IRS1/IRS2/HLA-DRB1/GLUD1/PHPT1/GPLD1/RAC1/PER2/VSNL1/HIF1A/ARRB1/NR1D1/ACSL4/NDUFAF2/ABAT/SLC25A6/GJA1/CCL5/CFTR/TFR2/PPP3CB/TCIRG1/ANO1/FOXA2/NR0B2/SLC16A1/NR1H4/HADH/FGA/FGB/FGG	34
GO:0006691	leukotriene metabolic process	9/1976	35/18866	0.00843767	0.0394398	0.0274478	CYP4F11/CYP4F12/LTA4H/MGST3/TLR2/CYP4F2/CYP4A11/GGT5/ALOX5AP	9
GO:0006739	NADP metabolic process	9/1976	35/18866	0.00843767	0.0394398	0.0274478	NADK/H6PD/ME2/PGD/IDH2/FMO5/NNT/IDH1/DCXR	9
GO:0007435	salivary gland morphogenesis	9/1976	35/18866	0.00843767	0.0394398	0.0274478	DAG1/NFIB/ESRP2/PDGFA/TGFB2/NRP1/TGFB3/FGFR2/TGM2	9
GO:0019362	pyridine nucleotide metabolic process	9/1976	35/18866	0.00843767	0.0394398	0.0274478	NADK/PARP16/IDH2/HAAO/KMO/PTGIS/ASPDH/ACMSD/NNMT	9
GO:0036314	response to sterol	9/1976	35/18866	0.00843767	0.0394398	0.0274478	RORA/DAG1/GPLD1/GRAMD1C/INSIG1/TGFBR2/ABCA1/LRP6/HMGCS1	9
GO:0046496	nicotinamide nucleotide metabolic process	9/1976	35/18866	0.00843767	0.0394398	0.0274478	NADK/PARP16/IDH2/HAAO/KMO/PTGIS/ASPDH/ACMSD/NNMT	9
GO:0033673	negative regulation of kinase activity	41/1976	268/18866	0.008525	0.0398178	0.0277108	SORL1/IRS2/SNX6/GMFG/TSG101/GCKR/AGT/CDK5RAP3/SMPD1/TRIB1/ITGB1BP1/FBXO7/NF2/SH2B3/NPM1/SPRY1/DUSP3/DUSP5/PAK2/CD300A/ERRFI1/CEACAM1/FABP4/HNRNPU/GSTP1/LRP6/TESC/CSK/PTPN6/CEBPA/PTEN/CDKN1A/FOXA2/CORO1C/YWHAG/AHSG/RGN/APOE/GADD45A/SOCS3/RGS2	41
GO:0006140	regulation of nucleotide metabolic process	22/1976	123/18866	0.00855433	0.0399245	0.0277851	MLXIPL/PPARA/INSR/CDA/GCKR/ENTPD5/NUP205/PARP1/PPARGC1A/HIF1A/GSTZ1/ARNT/PINK1/NUP214/ACMSD/NUPR1/ENO1/STAT3/IGF1/PFKFB3/PDK4/FBP1	22
GO:0022898	regulation of transmembrane transporter activity	42/1976	276/18866	0.00857188	0.0399761	0.027821	PRKACA/ABCB1/YWHAH/PTPN3/FKBP1A/VAMP2/CTSS/CNKSR3/PRNP/ADRB2/HSPA2/COX17/TACO1/DMD/PPARGC1A/ITGB1/FGF13/AHCYL1/GEM/PKD2/THADA/MEF2C/PPIF/DAPK1/FXYD5/GJA1/TESC/CCL2/CFTR/PINK1/PTEN/TWIST1/FXYD6/SLC9A3R1/ATP1B1/PDE4B/ANK3/PIM1/FHL1/AHNAK/RGN/GLRX	42
GO:0006026	aminoglycan catabolic process	14/1976	67/18866	0.00866025	0.0402359	0.0280018	DCN/LUM/GPC3/HYAL1/FMOD/GPC4/CD44/SDC2/VCAN/LYVE1/AGRN/SDC1/FUCA1/CHI3L1	14
GO:0033866	nucleoside bisphosphate biosynthetic process	14/1976	67/18866	0.00866025	0.0402359	0.0280018	TECR/PANK1/PPT1/GCDH/PAPSS1/GSTZ1/ACSL4/PDHB/ELOVL7/SCD5/ACSL5/ACSL1/HSD17B12/PDK4	14
GO:0034030	ribonucleoside bisphosphate biosynthetic process	14/1976	67/18866	0.00866025	0.0402359	0.0280018	TECR/PANK1/PPT1/GCDH/PAPSS1/GSTZ1/ACSL4/PDHB/ELOVL7/SCD5/ACSL5/ACSL1/HSD17B12/PDK4	14
GO:0034033	purine nucleoside bisphosphate biosynthetic process	14/1976	67/18866	0.00866025	0.0402359	0.0280018	TECR/PANK1/PPT1/GCDH/PAPSS1/GSTZ1/ACSL4/PDHB/ELOVL7/SCD5/ACSL5/ACSL1/HSD17B12/PDK4	14
GO:0045670	regulation of osteoclast differentiation	14/1976	67/18866	0.00866025	0.0402359	0.0280018	PIK3R1/TYROBP/GNAS/LILRB4/TOB2/GPR137B/FSTL3/MITF/NOTCH2/MAFB/CA2/RASSF2/CEBPB/FOS	14
GO:0006749	glutathione metabolic process	12/1976	54/18866	0.00886995	0.041117	0.028615	MMACHC/GPX1/GSTZ1/CNDP2/GSTP1/GSTK1/GSTT1/GLRX2/GGT5/GSS/HAGH/IDH1	12
GO:0006968	cellular defense response	12/1976	54/18866	0.00886995	0.041117	0.028615	LY96/TYROBP/ITGB1/IL33/PRF1/DCDC2/TCIRG1/CD5L/LILRB2/CXCL9/C5AR1/LBP	12
GO:0032623	interleukin-2 production	12/1976	54/18866	0.00886995	0.041117	0.028615	FCER1G/PRNP/CD86/CLEC7A/VSIG4/EZR/RPS3/RIPK2/SASH3/RUNX1/PDE4B/NR1H4	12
GO:0002819	regulation of adaptive immune response	28/1976	168/18866	0.0089161	0.0412999	0.0287423	RC3H1/FCER1G/CD48/B2M/BCL6/NFKBIZ/FADD/ADCY7/MEF2C/IL33/CEACAM1/CCL19/PTPN6/SAMSN1/RIPK2/PPP3CB/SASH3/C3/IRF7/STAT6/C4BPB/HMGB1/HPX/C4BPA/HLA-A/ARG1/AZGP1/CD81	28
GO:0018958	phenol-containing compound metabolic process	20/1976	109/18866	0.0089401	0.0413595	0.0287837	SLC16A2/RAPGEF2/MAOA/SRD5A1/FAH/PNKD/TGFB2/AKR1B1/MAOB/ABAT/CTSK/CTSB/ZEB2/ITGB2/ITGAM/HPN/DDC/GCH1/CYP2E1/PAH	20
GO:0051896	regulation of protein kinase B signaling	39/1976	253/18866	0.00894749	0.0413595	0.0287837	ITSN1/STK11/PIK3R1/INSR/IRS1/PHLPP1/ERBB3/IRS2/MAZ/THPO/DAG1/RAC1/ITGB1BP1/HCLS1/CD86/ITGB1/SH2B3/GPX1/RRAS/PDGFA/TXN/F3/AXL/TEK/PDGFRA/XDH/LCK/RAC2/CCL19/ESR1/SFRP5/CCL21/PINK1/OSBPL8/PTEN/FGF23/SLC9A3R1/FGFR2/CHI3L1	39
GO:0006801	superoxide metabolic process	15/1976	74/18866	0.00894912	0.0413595	0.0287837	TYROBP/AGT/CLEC7A/GNAI2/CD36/SOD3/DHFR/FBLN5/GSTP1/ITGB2/ITGAM/NQO1/GCH1/RGN/SOD2	15
GO:0051251	positive regulation of lymphocyte activation	52/1976	357/18866	0.00897438	0.0414451	0.0288433	ZBTB16/ATP11C/PIK3R1/IRS2/VCAM1/CBFB/CD74/TYROBP/HLA-DMB/RAC1/LILRB4/CD86/CLEC7A/TGFBR2/NCKAP1L/HLA-DPB1/BCL6/NFKBIZ/RHOA/GPAM/FADD/LAMP1/MEF2C/AXL/PAK2/IGFBP2/LCK/CD47/NCK2/CCL19/CSK/CCL5/PTPN6/CCL2/CCL21/RPS3/LGALS1/RIPK2/GPR183/SASH3/STAT6/RUNX1/CDKN1A/VTCN1/LILRB2/HMGB1/HLA-A/VNN1/PCK1/IGF1/CD81/XBP1	52
GO:0003206	cardiac chamber morphogenesis	23/1976	131/18866	0.0091209	0.0420902	0.0292923	RXRA/TBX3/PROX1/FKBP1A/FHL2/ROBO1/TGFBR2/TGFB2/NRP1/HIF1A/MEF2C/TPM1/NOTCH2/DSP/RBPJ/TEK/SMARCD3/ID2/DHRS3/FGFR2/FOXF1/CPE/ADAMTS1	23
GO:0070125	mitochondrial translational elongation	17/1976	88/18866	0.00917819	0.0423228	0.0294542	MRPL37/MRPL22/MRPL3/MRPL21/MRPL43/MRPS6/MRPL27/MRPL50/TUFM/MRPL24/DAP3/MRPL20/MRPS5/MRPL52/MRPS36/MRPL54/MRPL18	17
GO:0034765	regulation of ion transmembrane transport	68/1976	489/18866	0.00923314	0.0425443	0.0296083	DIAPH1/PRKACA/KCNN2/IRS2/SLC43A1/ABCB1/YWHAH/PTPN3/FKBP1A/ISCU/VAMP2/COMMD1/CTSS/AGT/CNKSR3/PRNP/ARL6IP1/HCN3/ADRB2/HSPA2/PER2/ARL6IP5/HAMP/COX17/TACO1/DMD/PPARGC1A/ITGB1/CLIC1/FGF13/NALCN/AHCYL1/GEM/PKD2/THADA/WDR1/BAX/MEF2C/PPIF/DAPK1/CD63/KCNJ16/FXYD5/TESC/PTPN6/CLIC6/CCL2/CFTR/PINK1/F2/CXCL10/TCIRG1/PTEN/TWIST1/FXYD6/SLC9A3R1/ATP1B1/PDE4B/ANK3/CXCL9/ACSL5/FHL1/AHNAK/RGN/ATP2B4/SLC30A1/RGS2/GL…	68
GO:0046631	alpha-beta T cell activation	25/1976	146/18866	0.00928921	0.0427707	0.0297658	RORA/ZBTB16/RC3H1/CBFB/CD86/TGFBR2/NCKAP1L/BCL6/NFKBIZ/RHOA/TMEM98/PRDM1/CD300A/PSAP/CCL19/RIPK2/GPR183/SASH3/TCIRG1/STAT6/RUNX1/HMGB1/HLA-A/STAT3/CD81	25
GO:0018108	peptidyl-tyrosine phosphorylation	54/1976	374/18866	0.00933221	0.0429366	0.0298813	IL6R/HIPK2/ADRA1A/INSR/ERBB3/SNX6/TSG101/CD74/AGT/EPHB4/ABI1/PRNP/NEDD9/IQGAP1/HCLS1/CSF1R/NF2/SH2B3/EPHA3/PDGFA/NRP1/ENPP2/CD36/AXL/PAK2/CD300A/ERRFI1/PECAM1/TEK/PDGFRA/LCK/CD44/NCK2/CSK/ITGB2/CCL5/PTPN6/ARHGEF2/SAMSN1/RIPK2/HDAC2/GPRC5B/DDR1/HPX/FGFR2/SEMA4D/SPINK1/STAT3/HRG/IGF1/CD81/EFNA1/ICAM1/SOCS3	54
GO:0009409	response to cold	11/1976	48/18866	0.00946619	0.0433085	0.0301402	ADRB2/HSPA2/PPARGC1A/FOXO1/PLAC8/UCP2/NFKBIA/CXCL10/TRPM8/ADM/FOS	11
GO:0043370	regulation of CD4-positive, alpha-beta T cell differentiation	11/1976	48/18866	0.00946619	0.0433085	0.0301402	RC3H1/CBFB/CD86/NCKAP1L/BCL6/NFKBIZ/CCL19/RIPK2/SASH3/RUNX1/HMGB1	11
GO:0060324	face development	11/1976	48/18866	0.00946619	0.0433085	0.0301402	RRAS/TGFB3/CSRNP1/ARID5B/MKKS/PDGFRA/ZFAND5/LRP6/MMP2/CRISPLD2/COL1A1	11
GO:0090382	phagosome maturation	11/1976	48/18866	0.00946619	0.0433085	0.0301402	ATP6V1G1/ATP6V1E1/RAB32/ATP6V1F/RAB31/ATP6V0B/SLAMF8/ATP6V0E1/TCIRG1/SRPX/ATP6V1D	11
GO:0003170	heart valve development	13/1976	61/18866	0.00947193	0.0433085	0.0301402	HECTD1/ROBO1/TGFBR2/TGFB2/PRDM1/MEF2C/NOTCH2/RBPJ/SOX9/MATR3/TWIST1/ADAMTS9/EFNA1	13
GO:0006027	glycosaminoglycan catabolic process	13/1976	61/18866	0.00947193	0.0433085	0.0301402	DCN/LUM/GPC3/HYAL1/FMOD/GPC4/CD44/SDC2/VCAN/LYVE1/AGRN/SDC1/FUCA1	13
GO:1903902	positive regulation of viral life cycle	13/1976	61/18866	0.00947193	0.0433085	0.0301402	NUCKS1/HLA-DRB1/TSG101/VAPB/CD74/VPS4B/PC/STAU1/CCL5/SRPK1/LGALS1/DDX3X/IFIT1	13
GO:0002407	dendritic cell chemotaxis	7/1976	24/18866	0.00951859	0.0433085	0.0301402	SLAMF8/CXCR4/CCL19/CCL5/CCL21/GPR183/HMGB1	7
GO:0002719	negative regulation of cytokine production involved in immune response	7/1976	24/18866	0.00951859	0.0433085	0.0301402	TGFB2/BCL6/TGFB3/HMOX1/ARG1/APOA1/APOA2	7
GO:0030325	adrenal gland development	7/1976	24/18866	0.00951859	0.0433085	0.0301402	INSR/FSTL3/ARID5B/TSPO/PDGFRA/ASCL1/APOA1	7
GO:0042430	indole-containing compound metabolic process	7/1976	24/18866	0.00951859	0.0433085	0.0301402	GCDH/SRD5A1/HAAO/KMO/DDC/ACMSD/TDO2	7
GO:0042738	exogenous drug catabolic process	7/1976	24/18866	0.00951859	0.0433085	0.0301402	NR1I2/CYP1A2/CYP2C19/CYP2J2/CYP2C18/CYP2E1/CYP2C8	7
GO:0045821	positive regulation of glycolytic process	7/1976	24/18866	0.00951859	0.0433085	0.0301402	MLXIPL/INSR/ENTPD5/HIF1A/ARNT/IGF1/PFKFB3	7
GO:0098581	detection of external biotic stimulus	7/1976	24/18866	0.00951859	0.0433085	0.0301402	HLA-DRB1/LY96/CLEC7A/TLR1/TLR2/HLA-A/LBP	7
GO:0099563	modification of synaptic structure	7/1976	24/18866	0.00951859	0.0433085	0.0301402	ITSN1/CYFIP1/STAU1/RHOA/MYH10/PFN2/PFN1	7
GO:0051091	positive regulation of DNA-binding transcription factor activity	41/1976	270/18866	0.00964114	0.0438014	0.0304831	TRIM25/AR/HIPK2/FOXA1/FZD4/PSMA6/CAMK1D/RPS27A/RWDD1/TAF12/TRIM22/AGT/UBE2N/HCLS1/PPARGC1A/NPM1/PRKCH/CD36/IL1RAP/TLR2/ARID5B/PRKCB/ANXA3/MYD88/LRP6/ITGB2/ARHGEF2/ESR1/PINK1/RPS3/RIPK4/RIPK2/PTEN/TRIM8/S100A8/STAT3/CAT/ICAM1/S100A12/S100A9/CTH	41
GO:1901988	negative regulation of cell cycle phase transition	41/1976	270/18866	0.00964114	0.0438014	0.0304831	CDC14B/FOXN3/PSMA6/ZNF207/PSMC2/PSMA7/SLFN11/CTDSP1/PSMA1/PSMB9/PSMD8/PSMC4/PSME1/GPNMB/CDK5RAP3/FBXO31/FBXO7/PSMA5/PSMB8/PSMB4/BRD7/PSMA3/PSMF1/PKD2/PSMC3/PSMD2/BAX/DCUN1D3/DACT1/PSMB5/CCL2/PSMA4/PTEN/CDKN1A/PSME2/PLK2/CRADD/FHL1/BTG2/CCND1/GADD45A	41
GO:0045446	endothelial cell differentiation	21/1976	117/18866	0.00965485	0.0438313	0.030504	EDF1/MARVELD2/PROX1/RAPGEF2/KDM6B/VCL/GPX1/NRP1/CXCR4/RBPJ/PECAM1/CEACAM1/XDH/S1PR3/EZR/COL18A1/STC1/PROC/CLDN1/ICAM1/APOLD1	21
GO:0016236	macroautophagy	46/1976	310/18866	0.00969474	0.0439476	0.0305849	ULK1/PRKACA/ATP6V1G1/USP30/UFC1/GABARAPL2/DCN/DYNLL1/ATP6V1E1/EI24/SNX6/POLDIP2/TSG101/RRAGA/SNF8/VPS4B/CAPNS1/ADRB2/VAMP8/TP53INP2/TP53INP1/HIF1A/STX12/HDAC6/ATP6V0B/HUWE1/NBR1/OPTN/SQSTM1/PINK1/PGAM5/RIPK2/ATP6V0E1/VPS28/TCIRG1/ATP6V1D/AUP1/MAP1LC3B/NRBP2/HMOX1/PIM2/NUPR1/QSOX1/TOMM20/BNIP3/GABARAPL1	46
GO:0090287	regulation of cellular response to growth factor stimulus	46/1976	310/18866	0.00969474	0.0439476	0.0305849	FAM20C/HIPK2/SORL1/STK11/DCN/FZD4/CREBBP/GLG1/RPS27A/SNX6/NPTN/MTMR4/AGT/ROBO1/FST/PBLD/ASPN/TOB1/CYFIP1/TMPRSS6/GPC3/TGFBR2/SPRY1/FSTL3/HIF1A/FSTL1/TGFB3/PCSK6/NOTCH2/GRB10/RBPJ/CD63/NPNT/PRKCB/XDH/ARNT/ONECUT2/SFRP5/BAMBI/LRG1/MYO1C/HTRA1/RASL11B/HRG/ATP2B4/HSPA5	46
GO:0002699	positive regulation of immune effector process	35/1976	223/18866	0.00976183	0.0442191	0.0307739	FCER1G/RPS19/CD74/TYROBP/HLA-DMB/B2M/VAMP8/CD86/NFKBIZ/CD36/FADD/LAMP1/CD300A/IL33/RAC2/GPI/CCL19/ITGB2/ITGAM/RIPK2/SASH3/C3/STAT6/GPRC5B/C6/HPX/FOXF1/HMOX1/HLA-A/ARG1/AZGP1/PCK1/CD81/LBP/XBP1	35
GO:0032642	regulation of chemokine production	14/1976	68/18866	0.00988138	0.0446621	0.0310822	IL6R/CD74/CXCL6/CLEC7A/HIF1A/TLR2/GSTP1/RIPK2/TWIST1/HMGB1/DDX3X/NR1H4/APOD/LBP	14
GO:0042446	hormone biosynthetic process	14/1976	68/18866	0.00988138	0.0446621	0.0310822	H6PD/SRD5A3/STARD3NL/SRD5A1/PPARGC1A/AKR1B1/HIF1A/TSPO/ARNT/HSD17B6/HSD17B12/ADM/EGR1/HSD17B11	14
GO:1904888	cranial skeletal system development	14/1976	68/18866	0.00988138	0.0446621	0.0310822	NDST1/FOXN3/CRKL/GNAS/INSIG1/TGFBR2/TGFB2/TGFB3/MEF2C/PDGFRA/EIF4A3/MTHFD1/TWIST1/FGFR2	14
GO:0034383	low-density lipoprotein particle clearance	10/1976	42/18866	0.00995006	0.0447871	0.0311692	DGAT2/NPC2/ANXA2/NCEH1/CD36/CSK/APOB/HMOX1/NR1H4/APOC3	10
GO:0048246	macrophage chemotaxis	10/1976	42/18866	0.00995006	0.0447871	0.0311692	LGALS3/CSF1R/C3AR1/EDNRB/SLAMF8/CCL5/CCL2/C5/RARRES2/C5AR1	10
GO:0071470	cellular response to osmotic stress	10/1976	42/18866	0.00995006	0.0447871	0.0311692	EFHD1/AKR1B1/PKD2/AQP1/ERRFI1/TSPO/ARHGEF2/DDX3X/MYLK/XRCC5	10
GO:0098760	response to interleukin-7	10/1976	42/18866	0.00995006	0.0447871	0.0311692	IRS1/IRS2/CRKL/ATIC/CISH/IL2RG/SOCS2/HDGF/STAT3/PDIA3	10
GO:0098761	cellular response to interleukin-7	10/1976	42/18866	0.00995006	0.0447871	0.0311692	IRS1/IRS2/CRKL/ATIC/CISH/IL2RG/SOCS2/HDGF/STAT3/PDIA3	10
GO:0030324	lung development	29/1976	177/18866	0.00995269	0.0447871	0.0311692	FOXA1/MME/PROX1/SEC24B/DAG1/NFIB/YWHAZ/ESRP2/GPC3/TGFBR2/SPRY1/PDGFA/CYP1A2/FSTL3/TGFB3/RBPJ/ERRFI1/PDGFRA/SPARC/SOX9/SLC23A1/CEBPA/ASCL1/FGFR2/FOXF1/CRISPLD2/HSD11B1/ARG1/CHI3L1	29
GO:0007178	transmembrane receptor protein serine/threonine kinase signaling pathway	52/1976	359/18866	0.00996909	0.0448281	0.0311977	HIPK2/SORL1/CGN/SUB1/FURIN/STK11/CREBBP/GLG1/RPS27A/SNX6/FKBP1A/MTMR4/ACVR1B/FST/PARP1/PBLD/ASPN/TOB1/TMPRSS6/GPC3/TGFBR2/SPRY1/TGFB2/FSTL3/FSTL1/TGFB3/RHOA/UBE2D1/ITGB5/PCSK6/NOTCH2/FMOD/RBPJ/NPNT/COL1A2/LTBP2/COL3A1/VIM/ONECUT2/FERMT2/SFRP5/BAMBI/LRG1/CILP/RBM14/ARHGEF18/HTRA1/RASL11B/EGR1/HSPA5/TF/FOS	52
GO:0048709	oligodendrocyte differentiation	19/1976	103/18866	0.0100663	0.0452323	0.031479	BOK/DAG1/TNFRSF21/EIF2B4/HDAC1/TMEM98/WDR1/TLR2/CXCR4/GSTP1/SOX9/CSK/ID2/HDAC2/PTEN/ASCL1/CD9/ID4/BNIP3	19
GO:0010721	negative regulation of cell development	50/1976	343/18866	0.0100929	0.0453188	0.0315392	PPARA/SORL1/SEMA4G/DYNLT1/UBE3A/YWHAH/FOXO3/RAPGEF2/CTDSP1/ZHX2/B2M/ITGB1BP1/FGF13/TRPV1/MAP2/NRP1/KANK1/SPP1/IDH2/WNT3/RHOA/EDNRB/NR1D1/TMEM98/PMP22/TSPO/DTX1/COL3A1/VIM/SOX9/PAFAH1B1/S1PR3/ARHGEF2/F2/LGALS1/ID2/HDAC2/PTEN/ASCL1/PLK2/ID4/CORO1C/ARHGDIA/SEMA4D/STAT3/IGF1/FBLN1/EFNA1/APOE/RGS2	50
GO:0055123	digestive system development	25/1976	147/18866	0.0101106	0.0453652	0.0315715	INSR/CRKL/SLC4A2/TGFBR2/TGFB2/HIF1A/LGR4/TGFB3/EDNRB/PRDM1/DACT1/PDGFRA/COL3A1/SFRP5/ID2/EPB41L5/CDKN1A/ASCL1/RARRES2/FGFR2/FOXF1/CPS1/OTC/XBP1/ASS1	25
GO:0043627	response to estrogen	15/1976	75/18866	0.0101317	0.0454034	0.0315981	TRIM25/AR/WBP2/SRD5A1/TGFBR2/ARPC1B/TGFB3/TEK/IGFBP2/CA2/ESR1/HMOX1/CCND1/APOA1/APOA2	15
GO:0033137	negative regulation of peptidyl-serine phosphorylation	8/1976	30/18866	0.010156	0.0454034	0.0315981	MLXIPL/CNKSR3/DMD/BAX/NCK2/RASSF2/PTEN/GADD45A	8
GO:0043457	regulation of cellular respiration	8/1976	30/18866	0.010156	0.0454034	0.0315981	SHMT2/DNAJC15/ISCU/PPARGC1A/CISD1/HIF1A/PINK1/BNIP3	8
GO:0060055	angiogenesis involved in wound healing	8/1976	30/18866	0.010156	0.0454034	0.0315981	PRCP/DAG1/ETS1/GPX1/CXCR4/SLC12A2/XBP1/SERPINE1	8
GO:0061082	myeloid leukocyte cytokine production	8/1976	30/18866	0.010156	0.0454034	0.0315981	FCER1G/CD74/TGFB2/BCL6/TGFB3/CD36/GPRC5B/HMOX1	8
GO:0002701	negative regulation of production of molecular mediator of immune response	9/1976	36/18866	0.0102278	0.0456251	0.0317523	TGFB2/BCL6/TGFB3/IL33/HMOX1/TMBIM6/ARG1/APOA1/APOA2	9
GO:0034405	response to fluid shear stress	9/1976	36/18866	0.0102278	0.0456251	0.0317523	MTSS1/ETS1/ABCA1/TGFB3/PKD2/MEF2C/GJA1/CA2/ASS1	9
GO:0070873	regulation of glycogen metabolic process	9/1976	36/18866	0.0102278	0.0456251	0.0317523	INSR/IRS1/IRS2/GCGR/SORBS1/KHK/ENPP1/IGF1/PPP1R3C	9
GO:0000082	G1/S transition of mitotic cell cycle	43/1976	287/18866	0.0102825	0.0457408	0.0318329	EIF4G1/PHF8/TAF10/SLFN11/CTDSP1/PSME1/ACVR1B/GPNMB/E2F3/FBXO31/CRLF3/FBXO7/KLF11/ITGB1/BRD7/PKD2/BAX/HYAL1/DHFR/UBE2E2/GMNN/DCUN1D3/DACT1/POLE4/PTPN6/CCL2/ID2/PTEN/CDKN1A/PSME2/MAX/PLK2/ID4/DDX3X/CRADD/FHL1/BTG2/PIM2/CCND1/ADAMTS1/GADD45A/MYC/TM4SF5	43
GO:0006120	mitochondrial electron transport, NADH to ubiquinone	12/1976	55/18866	0.0102909	0.0457408	0.0318329	NDUFA1/NDUFA12/DNAJC15/NDUFA7/ISCU/NDUFA6/NDUFA8/NDUFS6/NDUFS5/NDUFA3/PINK1/NDUFA11	12
GO:0008347	glial cell migration	12/1976	55/18866	0.0102909	0.0457408	0.0318329	SUN2/CRKL/TGFB2/LAMB1/IDH2/NDN/TSPO/SYNE2/PAFAH1B1/CCL2/GPR183/CD9	12
GO:0051452	intracellular pH reduction	12/1976	55/18866	0.0102909	0.0457408	0.0318329	ATP6V1G1/UBE3A/ATP6V1E1/PPT1/ATP6V1F/GRN/ATP6V0B/SLAMF8/CA2/ATP6V0E1/TCIRG1/ATP6V1D	12
GO:2000649	regulation of sodium ion transmembrane transporter activity	12/1976	55/18866	0.0102909	0.0457408	0.0318329	YWHAH/PTPN3/CNKSR3/DMD/FGF13/FXYD5/TESC/FXYD6/SLC9A3R1/ATP1B1/ANK3/GLRX	12
GO:0050773	regulation of dendrite development	26/1976	155/18866	0.0105367	0.0467995	0.0325697	ITSN1/STK11/CAMK1D/UBE3A/CRKL/YWHAH/RAP2A/RAPGEF2/IQGAP1/FBXO31/CYFIP1/ACTR2/RAB17/RHOA/MEF2C/CUX2/DBN1/SDC2/PAFAH1B1/HDAC2/PTEN/PLK2/MFSD2A/SEMA4D/EFNA1/APOE	26
GO:0021987	cerebral cortex development	21/1976	118/18866	0.0106184	0.0471282	0.0327984	SUN2/CRKL/ROBO1/SRD5A1/FGF13/LAMB1/HIF1A/RHOA/BAX/BBS2/MKKS/SYNE2/SLC38A2/ATIC/COL3A1/LRP6/PAFAH1B1/TACC1/CDH2/ASCL1/BNIP3	21
GO:0001763	morphogenesis of a branching structure	32/1976	201/18866	0.0106753	0.0472167	0.03286	RXRA/AR/FOXA1/TBX3/PROX1/DAG1/AGT/GNA13/ESRP2/GPC3/TGFBR2/SPRY1/PDGFA/NRP1/LGR4/PKD2/PRDM1/SPINT2/NPNT/LRP6/SOX9/ESR1/MAGED1/COL4A1/SPINT1/DDR1/FGFR2/FOXF1/ADM/MYC/SOCS3/TGM2	32
GO:0010744	positive regulation of macrophage derived foam cell differentiation	6/1976	19/18866	0.0106844	0.0472167	0.03286	AGT/PRKCH/CD36/APOB/PLA2G2A/AGTR1	6
GO:0015802	basic amino acid transport	6/1976	19/18866	0.0106844	0.0472167	0.03286	SLC47A1/AGT/SLC38A3/SLC7A7/SLC7A2/ARG1	6
GO:0030011	maintenance of cell polarity	6/1976	19/18866	0.0106844	0.0472167	0.03286	LIN7C/ARPC5/NCKAP1L/WDR1/SLC9A3R1/PDLIM1	6
GO:0035338	long-chain fatty-acyl-CoA biosynthetic process	6/1976	19/18866	0.0106844	0.0472167	0.03286	TECR/ACSL4/ELOVL7/ACSL5/ACSL1/HSD17B12	6
GO:1902176	negative regulation of oxidative stress-induced intrinsic apoptotic signaling pathway	6/1976	19/18866	0.0106844	0.0472167	0.03286	GPX1/HIF1A/NONO/PINK1/VNN1/SOD2	6
GO:0010676	positive regulation of cellular carbohydrate metabolic process	13/1976	62/18866	0.0108655	0.0479484	0.0333692	PPARA/INSR/DGAT2/IRS1/IRS2/SORBS1/GPLD1/PPARGC1A/FOXO1/PTH1R/GPT/RGN/IGF1	13
GO:0030888	regulation of B cell proliferation	13/1976	62/18866	0.0108655	0.0479484	0.0333692	RC3H1/IRS2/CD74/TYROBP/TNFRSF21/NCKAP1L/BCL6/MEF2C/CD300A/GPR183/SASH3/CDKN1A/CD81	13
GO:0002686	negative regulation of leukocyte migration	11/1976	49/18866	0.0110798	0.0486331	0.0338458	SLAMF8/CD300A/IL33/ABR/CCL2/CCL21/MIA3/C5/HMOX1/CXCL12/APOD	11
GO:0009395	phospholipid catabolic process	11/1976	49/18866	0.0110798	0.0486331	0.0338458	SMPD1/PLA2G7/ENPP2/PLA2G4C/LIPG/PLBD1/LIPC/ANGPTL3/IDH1/APOA2/APOC1	11
GO:0032663	regulation of interleukin-2 production	11/1976	49/18866	0.0110798	0.0486331	0.0338458	PRNP/CD86/CLEC7A/VSIG4/EZR/RPS3/RIPK2/SASH3/RUNX1/PDE4B/NR1H4	11
GO:0061383	trabecula morphogenesis	11/1976	49/18866	0.0110798	0.0486331	0.0338458	FKBP1A/FHL2/TGFB2/RHOA/RBPJ/TEK/MMP2/SLC40A1/COL1A1/SEMA4D/ADAMTS1	11
GO:0120178	steroid hormone biosynthetic process	11/1976	49/18866	0.0110798	0.0486331	0.0338458	SRD5A3/STARD3NL/SRD5A1/PPARGC1A/AKR1B1/TSPO/HSD17B6/HSD17B12/ADM/EGR1/HSD17B11	11
GO:0120034	positive regulation of plasma membrane bounded cell projection assembly	19/1976	104/18866	0.0111409	0.0486331	0.0338458	AUTS2/RALA/RAC1/FAM98A/RHOQ/EPS8/CYFIP1/NCKAP1/ACTR2/NRP1/ACTR3/TGFB3/ARPC2/RAC2/CCL19/CCL21/AGRN/CDC42EP4/PFN1	19
GO:0010935	regulation of macrophage cytokine production	5/1976	14/18866	0.0111708	0.0486331	0.0338458	CD74/TGFB2/TGFB3/CD36/GPRC5B	5
GO:0032488	Cdc42 protein signal transduction	5/1976	14/18866	0.0111708	0.0486331	0.0338458	NRP1/ABCA1/APOE/APOC3/APOA1	5
GO:0035627	ceramide transport	5/1976	14/18866	0.0111708	0.0486331	0.0338458	ABCB1/PLTP/PSAP/MTTP/GLTP	5
GO:0044793	negative regulation by host of viral process	5/1976	14/18866	0.0111708	0.0486331	0.0338458	NUCKS1/PSMC3/CCNK/CCL8/APCS	5
GO:0045898	regulation of RNA polymerase II transcription preinitiation complex assembly	5/1976	14/18866	0.0111708	0.0486331	0.0338458	PSMC2/PSMC4/PSMC3/ESR1/HMGB1	5
GO:0050667	homocysteine metabolic process	5/1976	14/18866	0.0111708	0.0486331	0.0338458	MPST/CBS/CPS1/BHMT/CTH	5
GO:0052803	imidazole-containing compound metabolic process	5/1976	14/18866	0.0111708	0.0486331	0.0338458	FTCD/SLC22A3/MTHFD1/HAL/AMDHD1	5
GO:0071285	cellular response to lithium ion	5/1976	14/18866	0.0111708	0.0486331	0.0338458	ADCY7/FABP4/CEBPA/ID2/CDH1	5
GO:1901569	fatty acid derivative catabolic process	5/1976	14/18866	0.0111708	0.0486331	0.0338458	CYP4F11/BDH1/CYP4F12/CYP4F2/CYP4A11	5
GO:1901678	iron coordination entity transport	5/1976	14/18866	0.0111708	0.0486331	0.0338458	SLC46A1/PGRMC2/HPX/LCN2/HRG	5
GO:1902894	negative regulation of pri-miRNA transcription by RNA polymerase II	5/1976	14/18866	0.0111708	0.0486331	0.0338458	PPARA/NFATC3/NFIB/LILRB4/SOX9	5
GO:1904152	regulation of retrograde protein transport, ER to cytosol	5/1976	14/18866	0.0111708	0.0486331	0.0338458	OS9/UBE2G2/EDEM2/EDEM1/UBAC2	5
GO:1904925	positive regulation of autophagy of mitochondrion in response to mitochondrial depolarization	5/1976	14/18866	0.0111708	0.0486331	0.0338458	HDAC6/HUWE1/OPTN/PINK1/HK2	5
GO:0048662	negative regulation of smooth muscle cell proliferation	14/1976	69/18866	0.0112336	0.0488375	0.033988	TRIB1/PPARGC1A/NDRG2/TGFB3/MEF2C/TPM1/GSTP1/PTGIR/SF1/PTEN/CDKN1A/HMOX1/APOD/SOD2	14
GO:0071230	cellular response to amino acid stimulus	14/1976	69/18866	0.0112336	0.0488375	0.033988	RRAGA/UBR2/CAPN2/SH3BP4/COL1A2/PDGFRA/COL3A1/COL5A2/MMP2/COL4A1/COL1A1/CEBPB/XBP1/ASS1	14
GO:0009266	response to temperature stimulus	36/1976	233/18866	0.0112635	0.048933	0.0340544	PRKACA/CREBBP/PKLR/NUP205/ADRB2/HSPA2/PPARGC1A/TRPV1/EIF2B4/TP53INP1/FOXO1/LXN/NR2F6/PLAC8/CXCR4/MICB/BAG1/IER5/UCP2/NUP214/NFKBIA/CXCL10/HDAC2/GLRX2/CDKN1A/TRPM8/ANO1/HMOX1/ADM/CRYAB/CPB2/CXCL12/IGF1/CD14/DNAJB1/FOS	36
GO:0046634	regulation of alpha-beta T cell activation	18/1976	97/18866	0.0113325	0.0491981	0.0342389	ZBTB16/RC3H1/CBFB/CD86/TGFBR2/NCKAP1L/BCL6/NFKBIZ/RHOA/PRDM1/CD300A/CCL19/RIPK2/SASH3/RUNX1/HMGB1/HLA-A/CD81	18
GO:0071229	cellular response to acid chemical	15/1976	76/18866	0.0114339	0.0495941	0.0345146	RRAGA/UBR2/CAPN2/SH3BP4/PKD2/COL1A2/PDGFRA/COL3A1/COL5A2/MMP2/COL4A1/COL1A1/CEBPB/XBP1/ASS1	15
GO:0008584	male gonad development	24/1976	141/18866	0.0114453	0.0495941	0.0345146	AR/RHOBTB3/INSR/MEA1/CRKL/BOK/SRD5A1/CST3/TGFB2/FSTL3/BAX/ARID5B/PDGFRA/SOX9/HMGB2/ESR1/SF1/NUPR1/CCND1/SDC1/TNFSF10/ICAM1/MGST1/HMGCS1	24
GO:0007179	transforming growth factor beta receptor signaling pathway	32/1976	202/18866	0.0114479	0.0495941	0.0345146	HIPK2/CGN/FURIN/STK11/CREBBP/GLG1/RPS27A/SNX6/MTMR4/PARP1/PBLD/ASPN/TGFBR2/SPRY1/TGFB2/TGFB3/RHOA/ITGB5/FMOD/NPNT/COL1A2/LTBP2/COL3A1/ONECUT2/FERMT2/BAMBI/LRG1/ARHGEF18/HTRA1/RASL11B/HSPA5/FOS	32
GO:0048145	regulation of fibroblast proliferation	16/1976	83/18866	0.0114997	0.0497833	0.0346462	CD74/AGT/ANXA2/PDGFA/TP53INP1/BAX/AQP1/CD300A/PDGFRA/GSTP1/ESR1/S100A6/CDKN1A/NUPR1/IGF1/MYC	16
GO:0060249	anatomical structure homeostasis	65/1976	469/18866	0.0115105	0.0497938	0.0346535	STK11/POLD2/CCT8/GNAS/NOP10/RAC1/VCL/PARP1/ADRB2/ATP2B2/B2M/PBLD/CSF1R/SLC1A1/GPR137B/DMD/ITGB1/SNX10/TP53INP2/LSR/AKR1B1/SPP1/HIF1A/LAMC1/PTH1R/LAMA2/BAX/HAAO/BBS2/EXOSC10/MKKS/PECAM1/POLE4/HNRNPU/CTSK/GJA1/SOX9/RAC2/CSK/CA2/PROM1/SASH3/ALDOA/TCIRG1/SLC12A2/TPP1/ALB/NHP2/PIGR/XRCC5/CLDN1/LPCAT1/PLG/MUC13/JAM3/CFL2/MFSD2A/AZGP1/CCT3/GNL3/SERPINA3/MYC/PDK4/TF/FGGY	65
GO:0030522	intracellular receptor signaling pathway	40/1976	265/18866	0.0115183	0.0497938	0.0346535	RXRA/AR/RORA/FOXA1/PPARA/CRY2/NPLOC4/UBE3A/NR1I2/WBP2/RPS27A/CRKL/RWDD1/NR1H3/YWHAH/CBFB/PRCP/UBE2N/PARP1/LSM14A/HDAC1/RHOA/NR1D1/GPAM/HDAC6/NR1I3/PTGIS/ARNT/ESR1/LBH/RIPK2/NFKBIA/DHRS3/IRF7/RUNX1/TWIST1/PIM1/STARD10/NR1H4/STAT3	40

## Sheet: CC
ID	Description	GeneRatio	BgRatio	pvalue	p.adjust	qvalue	geneID	Count
GO:0062023	collagen-containing extracellular matrix	123/2032	427/19559	8.19564e-27	5.66319e-24	4.19272e-24	DCN/SERPINF2/NID1/LUM/SMOC1/HNRNPM/ANXA5/C1QB/LGALS3/CTSS/DAG1/AGT/C1QC/PZP/ANXA2/ANXA4/ITIH1/ASPN/CLEC14A/LGALS4/GPC3/CST3/TGFB2/LAMB1/C1QA/NAV2/LAMC1/COL4A4/TGFB3/MGP/MFAP4/LAMA2/F3/TGFBI/COL12A1/PCSK6/SOD3/SERPINE2/SERPINA5/FMOD/ITGA6/C17orf58/PSAP/NPNT/COL1A2/GPC4/PCOLCE/LTBP2/FBLN5/AEBP1/SERPINA1/COL3A1/SPARC/COL5A2/CTSB/SERPINF1/SRPX2/SDC2/MMP2/S100A10/COL4A1/F2/LGALS1/VCAN/COL18A1/SERPINC1…	123
GO:0005925	focal adhesion	114/2032	415/19559	4.87713e-23	1.68505e-20	1.24752e-20	PHLDB2/CAPN5/RPL10A/RPL31/RAB10/RPS7/TSPAN4/CNN3/RPS19/MME/YWHAB/SNTB1/ITGAV/RPS29/RPL4/ANXA5/RPL37A/PTPN12/FAT1/CAPN2/SORBS2/SORBS1/DAG1/RPS3A/RALA/FHL2/RPS16/TSPAN9/RAC1/ARPC5/NEDD9/IQGAP1/PPP1R12A/RPL6/VCL/GNA13/SLC4A2/YWHAZ/RPS13/B2M/LIMA1/RPS18/CD59/CYFIP1/KLF11/RPS14/ITGB1/NPM1/PTPRA/NCKAP1/RPL38/ARPC1B/ACTR2/RPL27/MARCKS/RRAS/NRP1/TPM4/ACTR3/MAPRE1/PARVG/RHOA/PROCR/FBLIM1/ITGB5/EPB41L2/RPS…	114
GO:0030055	cell-substrate junction	115/2032	423/19559	7.97554e-23	1.83703e-20	1.36004e-20	PHLDB2/CAPN5/RPL10A/RPL31/RAB10/RPS7/TSPAN4/CNN3/RPS19/MME/YWHAB/SNTB1/ITGAV/RPS29/RPL4/ANXA5/RPL37A/PTPN12/FAT1/CAPN2/SORBS2/SORBS1/DAG1/RPS3A/RALA/FHL2/RPS16/TSPAN9/RAC1/ARPC5/NEDD9/IQGAP1/PPP1R12A/RPL6/VCL/GNA13/SLC4A2/YWHAZ/RPS13/B2M/LIMA1/RPS18/CD59/CYFIP1/KLF11/DMD/RPS14/ITGB1/NPM1/PTPRA/NCKAP1/RPL38/ARPC1B/ACTR2/RPL27/MARCKS/RRAS/NRP1/TPM4/ACTR3/MAPRE1/PARVG/RHOA/PROCR/FBLIM1/ITGB5/EPB41L2…	115
GO:0034774	secretory granule lumen	91/2032	322/19559	1.60827e-19	2.43832e-17	1.8052e-17	APOOL/DYNLT1/CCT8/PSMC2/SERPINF2/CDA/ACTR10/GMFG/OLA1/GYG1/OSTF1/SRGN/NPC2/ARPC5/MAN2B1/ANXA2/VCL/B2M/PSMA5/CYFIP1/CREG1/ACTR2/S100A11/PDGFA/TGFB2/TGFB3/PA2G4/PSMC3/F5/GRN/PSMD2/PLAC8/HUWE1/PROS1/FAF2/SERPINA1/SPARC/GSTP1/ALDOC/GPI/PTPN6/CAP1/GM2A/ALDOA/C3/LRG1/CXCL1/ALB/F13A1/HMGB1/DDX3X/TIMP1/ARHGAP9/CDC37L1/XRCC5/COTL1/SERPING1/RARRES2/CRISPLD2/ACAA1/VWF/LCN2/S100A8/PLG/ITIH4/AHSG/QSOX1/IDH1/A…	91
GO:0031983	vesicle lumen	92/2032	328/19559	1.76434e-19	2.43832e-17	1.8052e-17	APOOL/DYNLT1/CCT8/PSMC2/SERPINF2/CDA/ACTR10/GMFG/OLA1/GYG1/OSTF1/SRGN/NPC2/ARPC5/MAN2B1/ANXA2/VCL/B2M/PSMA5/CYFIP1/CREG1/ACTR2/S100A11/PDGFA/TGFB2/TGFB3/PA2G4/PSMC3/F5/GRN/PSMD2/PLAC8/HUWE1/PROS1/FAF2/SERPINA1/SPARC/GSTP1/ALDOC/GPI/PTPN6/CAP1/GM2A/ALDOA/C3/LRG1/CXCL1/ALB/F13A1/HMGB1/DDX3X/TIMP1/ARHGAP9/CDC37L1/XRCC5/COTL1/SERPING1/RARRES2/CRISPLD2/APOB/ACAA1/VWF/LCN2/S100A8/PLG/ITIH4/AHSG/QSOX1/I…	92
GO:0060205	cytoplasmic vesicle lumen	91/2032	326/19559	3.94687e-19	4.54548e-17	3.36522e-17	APOOL/DYNLT1/CCT8/PSMC2/SERPINF2/CDA/ACTR10/GMFG/OLA1/GYG1/OSTF1/SRGN/NPC2/ARPC5/MAN2B1/ANXA2/VCL/B2M/PSMA5/CYFIP1/CREG1/ACTR2/S100A11/PDGFA/TGFB2/TGFB3/PA2G4/PSMC3/F5/GRN/PSMD2/PLAC8/HUWE1/PROS1/FAF2/SERPINA1/SPARC/GSTP1/ALDOC/GPI/PTPN6/CAP1/GM2A/ALDOA/C3/LRG1/CXCL1/ALB/F13A1/HMGB1/DDX3X/TIMP1/ARHGAP9/CDC37L1/XRCC5/COTL1/SERPING1/RARRES2/CRISPLD2/ACAA1/VWF/LCN2/S100A8/PLG/ITIH4/AHSG/QSOX1/IDH1/A…	91
GO:0072562	blood microparticle	54/2032	148/19559	2.20294e-17	2.17462e-15	1.60997e-15	SERPINF2/ANXA5/C1QB/AGT/C1QC/IGLV3-21/PZP/C1RL/YWHAZ/HSPA2/ITIH1/BCHE/CPN2/CFHR3/CLIC1/HPR/PROS1/F2/C1R/SERPINC1/C3/GC/CD5L/ALB/F13A1/HPX/SERPING1/C4BPA/AMBP/ITIH2/PLG/ITIH4/AHSG/FCN3/C8A/HRG/A1BG/PFN1/APOE/FGA/SERPINA3/AFM/C9/FGB/APOA1/FGG/APCS/ANGPTL4/APOA2/TF/KNG1/CFB/CFH/CP	54
GO:0005788	endoplasmic reticulum lumen	79/2032	308/19559	1.51812e-14	1.31128e-12	9.708e-13	FAM20C/OS9/TSPAN33/CANX/NUCB1/GOLM1/H6PD/GANAB/PDIA5/IGFBP4/EDEM2/DAG1/B2M/PRKCSH/PDIA4/BCHE/GPC3/APOA5/PDGFA/CST3/FSTL3/SPP1/LAMB1/FSTL1/PRSS23/LAMC1/WNT3/COL4A4/F5/GPX8/COL12A1/ARSD/COL1A2/MTTP/SERPINA1/COL3A1/COL5A2/SDC2/SERPIND1/LIPC/COL4A1/F2/LGALS1/VCAN/COL18A1/SERPINC1/COL14A1/C3/IGFBP1/FGF23/CDH2/MIA3/ALB/SERPINA10/SPARCL1/TIMP1/PROC/APOB/SUMF2/ITIH2/SLC27A2/PROZ/AHSG/QSOX1/COL1A1/SHISA5/…	79
GO:0022626	cytosolic ribosome	41/2032	110/19559	6.66374e-14	5.11627e-12	3.78781e-12	RPL24/RPL10A/RPL31/RPL35A/RPSA/RPS7/RPL23A/RPS27/RPS27A/RPS19/RPS29/RPL4/RPL35/RPL37A/RPL15/RPS3A/RPL17/RPS20/RPS16/RPL14/RPS21/RPL13/RPL6/RPS13/RPS18/PPARGC1A/RPS14/RPL38/RPL27/RPS6/RPS4X/RSL24D1/RPS3/RPS10/RPL18/DDX3X/RPL13A/RPL8/ISG15/RPS5/APOD	41
GO:0031091	platelet alpha granule	36/2032	91/19559	2.70531e-13	1.86937e-11	1.38398e-11	APOOL/SERPINF2/OLA1/SRGN/PDGFA/TGFB2/TGFB3/F5/CD36/PROS1/SERPINE2/SERPINA5/PECAM1/SERPINA1/LHFPL2/SPARC/ALDOA/ALB/F13A1/CD9/TIMP1/SERPING1/VWF/PLG/AHSG/QSOX1/SCCPDH/HRG/A1BG/IGF1/FGA/SERPINA3/FGB/FGG/SERPINE1/KNG1	36
GO:0044391	ribosomal subunit	55/2032	187/19559	4.11171e-13	2.5829e-11	1.91224e-11	RPL24/RPL10A/RPL31/RPL35A/RPSA/RPS7/RPL23A/MRPL37/RPS27/RPS27A/RPS19/RPS29/RPL4/RPL35/RPL37A/MRPL22/MRPL3/MRPL21/RPL15/RPS3A/RPL17/RPS20/RPS16/RPL14/RPS21/RPL13/RPL6/RPS13/RPS18/MRPL43/RPS14/MRPS6/RPL38/MRPL27/RPL27/RPS6/MRPL50/RPS4X/MRPL24/DAP3/MRPL20/MRPS5/MRPL52/RSL24D1/RPS3/RPS10/RPL18/MRPS36/DDX3X/RPL13A/RPL8/ISG15/MRPL54/RPS5/MRPL18	55
GO:0031093	platelet alpha granule lumen	30/2032	67/19559	5.4527e-13	3.13985e-11	2.32457e-11	APOOL/SERPINF2/OLA1/SRGN/PDGFA/TGFB2/TGFB3/F5/PROS1/SERPINA1/SPARC/ALDOA/ALB/F13A1/TIMP1/SERPING1/VWF/PLG/AHSG/QSOX1/SCCPDH/HRG/A1BG/IGF1/FGA/SERPINA3/FGB/FGG/SERPINE1/KNG1	30
GO:0034364	high-density lipoprotein particle	18/2032	27/19559	3.45719e-12	1.83763e-10	1.36048e-10	HDLBP/LCAT/APOO/APOA5/PLA2G7/HPR/PLTP/LIPC/APOM/APOF/APOB/APOE/SAA4/APOC3/APOA1/APOA2/APOC1/APOC4	18
GO:0030667	secretory granule membrane	72/2032	306/19559	1.93263e-11	9.53889e-10	7.06208e-10	DIAPH1/ANPEP/RPH3AL/IQGAP2/RAB10/SURF4/DYNLL1/FCER1G/MME/ITGAV/MLEC/PRCP/DEGS1/TYROBP/VAMP2/RAB6A/LGALS3/CD53/RAC1/IQGAP1/GLIPR1/CD59/VAMP8/C3AR1/PAM/LAIR1/PLA1A/NCKAP1L/RAB31/RHOA/ABCC4/CD36/ORMDL3/LAMP1/TLR2/DSP/FCGR2A/SERPINA5/CD300A/CD63/PECAM1/PSAP/CEACAM1/CMTM6/PGRMC1/LHFPL2/SPARC/CD44/CD47/COPB1/ITGB2/CD68/ITGAM/FPR1/TCIRG1/LILRB2/CD9/ATP6V1D/RHOF/PIGR/CD93/LPCAT1/CPE/SLC27A2/OLR1/VNN1/ATP…	72
GO:0034358	plasma lipoprotein particle	20/2032	36/19559	2.77183e-11	1.19708e-09	8.86255e-10	HDLBP/LCAT/APOO/LPA/APOA5/PLA2G7/LSR/HPR/PLTP/LIPC/APOM/APOF/APOB/APOE/SAA4/APOC3/APOA1/APOA2/APOC1/APOC4	20
GO:1990777	lipoprotein particle	20/2032	36/19559	2.77183e-11	1.19708e-09	8.86255e-10	HDLBP/LCAT/APOO/LPA/APOA5/PLA2G7/LSR/HPR/PLTP/LIPC/APOM/APOF/APOB/APOE/SAA4/APOC3/APOA1/APOA2/APOC1/APOC4	20
GO:0005840	ribosome	64/2032	270/19559	1.81918e-10	7.16676e-09	5.30588e-09	RPL24/RPL10A/RPL31/RPL35A/RPSA/RPS7/RPL23A/CANX/MRPL37/RPS27/RPS27A/RPS19/RPS29/RPL4/NDUFA7/RPL35/RPL37A/MRPL22/MRPL3/MRPL21/RPL15/RPS3A/RPL17/RPS20/RPS16/RPL14/RPS21/RPL13/RPL6/RPS13/RPS18/MRPL43/PPARGC1A/RPS14/MRPS6/RPL38/MRPL27/RPL27/RPS6/RPL22L1/MRPL50/RPS4X/MRPL24/BTF3/DAP3/MRPL20/MRPS5/MRPL52/RSL24D1/RPS3/SF1/RPS10/RPL18/MRPS36/DDX3X/RPL13A/RPL8/EIF3H/LARP4B/ISG15/MRPL54/RPS5/APOD/MRPL18	64
GO:0032994	protein-lipid complex	20/2032	39/19559	1.92037e-10	7.16676e-09	5.30588e-09	HDLBP/LCAT/APOO/LPA/APOA5/PLA2G7/LSR/HPR/PLTP/LIPC/APOM/APOF/APOB/APOE/SAA4/APOC3/APOA1/APOA2/APOC1/APOC4	20
GO:0070820	tertiary granule	46/2032	164/19559	1.9706e-10	7.16676e-09	5.30588e-09	DIAPH1/DYNLL1/FCER1G/CDA/PRCP/LGALS3/CTSS/CD53/RAC1/METTL7A/B2M/CD59/VAMP8/CYFIP1/LTA4H/CST3/LAIR1/NCKAP1L/RHOA/PGM1/LAMP1/ASAH1/DSP/CD300A/CEACAM1/YPEL5/ALDOC/CD47/COPB1/ITGB2/PTPN6/ITGAM/FPR1/ALDOA/TCIRG1/LRG1/CXCL1/LILRB2/CD93/OLR1/QSOX1/ATP11A/IDH1/CNN2/GGH/SLC2A3	46
GO:0005759	mitochondrial matrix	93/2032	473/19559	9.11076e-10	3.14777e-08	2.33044e-08	SARDH/MPST/DHTKD1/SHMT2/YARS2/MRPL37/BCKDHA/GLUD1/ALDH4A1/POLDIP2/FOXO3/DNAJC15/MTHFD2/NDUFA7/SSBP1/ISCU/BDH1/SUOX/MRPL22/MRPL3/SUCLG1/MRPL21/GCDH/CYP27A1/ME2/BCO2/MCCC1/PC/GLRX5/MRPL43/ACSM3/MRPS6/HADHA/MTHFS/MRPL27/AMT/ACSS3/GPX1/ACSM5/IDH2/PDSS2/ACADSB/VDAC2/AGXT2/GLS/GSTZ1/ALDH5A1/ACOT9/GLDC/ABAT/MRPL50/PCK2/TUFM/PDHB/PPIF/OGDHL/MRPL24/DAP3/MRPL20/BCKDHB/HIBADH/MRPS5/MRPL52/GSTK1/ACSM2A/GLS2/…	93
GO:0005782	peroxisomal matrix	22/2032	52/19559	2.54929e-09	8.0071e-08	5.92802e-08	BAAT/ACOX1/CRAT/HAO2/LONP2/EPHX2/EHHADH/ACOX2/GRHPR/HAO1/HACL1/GSTK1/AMACR/ECH1/PRDX5/ACAA1/IDH1/PIPOX/CAT/AGXT/FABP1/PHYH	22
GO:0031907	microbody lumen	22/2032	52/19559	2.54929e-09	8.0071e-08	5.92802e-08	BAAT/ACOX1/CRAT/HAO2/LONP2/EPHX2/EHHADH/ACOX2/GRHPR/HAO1/HACL1/GSTK1/AMACR/ECH1/PRDX5/ACAA1/IDH1/PIPOX/CAT/AGXT/FABP1/PHYH	22
GO:0005775	vacuolar lumen	45/2032	173/19559	4.2784e-09	1.22226e-07	9.04895e-08	DCN/CCT8/LUM/ACTR10/GYG1/PPT1/CD74/CTSS/NPC2/ACP2/MAN2B1/ANXA2/SMPD1/CREG1/GPC3/ACTR2/LGMN/PA2G4/MAN2B2/GRN/ASAH1/PLAC8/HYAL1/FMOD/IFI30/PSAP/FAF2/GPC4/CTSK/CTSB/SDC2/CAP1/VCAN/GM2A/C3/GC/TPP1/TCN2/APOB/AGRN/ARG1/SDC1/GGH/FUCA1/SERPINA3	45
GO:0016323	basolateral plasma membrane	57/2032	246/19559	4.35102e-09	1.22226e-07	9.04895e-08	IL6R/MARVELD2/ATP7B/AQP3/SLC46A1/ERBB3/SLCO1B3/SLC47A1/DAG1/LIN7C/SLC38A3/AQP9/SLC1A3/ANXA2/SLC4A2/ENPP1/SLC27A5/SLC39A14/RAB17/SLC7A7/PKD2/ABCC4/ARRB1/PTH1R/SLC22A7/DSP/EPCAM/AQP1/ITGA6/TEK/CEACAM1/MTTP/KCNJ16/CD44/SLC22A9/EZR/SLC23A1/CA2/GM2A/SLC12A2/CDH2/SLC22A1/MYO1C/ATP1B1/ANK3/SLC40A1/CLDN1/SLC16A1/ITGA9/C5AR1/SLCO1B1/ATP2B4/SLC10A1/CD81/LEPR/SLC5A6/TF	57
GO:0043202	lysosomal lumen	31/2032	96/19559	4.42207e-09	1.22226e-07	9.04895e-08	DCN/LUM/GYG1/PPT1/CD74/CTSS/NPC2/ACP2/MAN2B1/SMPD1/GPC3/LGMN/MAN2B2/ASAH1/HYAL1/FMOD/IFI30/PSAP/GPC4/CTSK/CTSB/SDC2/VCAN/GM2A/GC/TPP1/TCN2/APOB/AGRN/SDC1/FUCA1	31
GO:0101002	ficolin-1-rich granule	36/2032	124/19559	6.58589e-09	1.6855e-07	1.24785e-07	DYNLT1/CCT8/PSMC2/CDA/ACTR10/GMFG/GYG1/OSTF1/CTSS/ARPC5/VCL/COMMD3/PSMA5/ACTR2/LTA4H/CST3/PGM1/PSMC3/PSMD2/ASAH1/HUWE1/YPEL5/SERPINA1/GSTP1/ALDOC/CTSB/GPI/ALDOA/LRG1/HMGB1/DDX3X/COTL1/CRISPLD2/IDH1/A1BG/CAT	36
GO:1904813	ficolin-1-rich granule lumen	36/2032	124/19559	6.58589e-09	1.6855e-07	1.24785e-07	DYNLT1/CCT8/PSMC2/CDA/ACTR10/GMFG/GYG1/OSTF1/CTSS/ARPC5/VCL/COMMD3/PSMA5/ACTR2/LTA4H/CST3/PGM1/PSMC3/PSMD2/ASAH1/HUWE1/YPEL5/SERPINA1/GSTP1/ALDOC/CTSB/GPI/ALDOA/LRG1/HMGB1/DDX3X/COTL1/CRISPLD2/IDH1/A1BG/CAT	36
GO:0005777	peroxisome	38/2032	137/19559	1.01747e-08	2.42439e-07	1.79489e-07	PEX5/TTC1/BAAT/ATAD1/MPV17/ACOX1/CRAT/HAO2/LONP2/EPHX2/EHHADH/IDH2/ACOX2/ACAD11/GRHPR/HAO1/ACSL4/HACL1/ACBD5/XDH/VIM/GSTK1/AMACR/ECH1/PRDX5/ALDH3A2/ACAA1/ACSL1/SLC27A2/PXMP2/MPV17L/IDH1/PIPOX/CAT/AGXT/FABP1/PHYH/MGST1	38
GO:0042579	microbody	38/2032	137/19559	1.01747e-08	2.42439e-07	1.79489e-07	PEX5/TTC1/BAAT/ATAD1/MPV17/ACOX1/CRAT/HAO2/LONP2/EPHX2/EHHADH/IDH2/ACOX2/ACAD11/GRHPR/HAO1/ACSL4/HACL1/ACBD5/XDH/VIM/GSTK1/AMACR/ECH1/PRDX5/ALDH3A2/ACAA1/ACSL1/SLC27A2/PXMP2/MPV17L/IDH1/PIPOX/CAT/AGXT/FABP1/PHYH/MGST1	38
GO:0022627	cytosolic small ribosomal subunit	20/2032	47/19559	1.1964e-08	2.75572e-07	2.04018e-07	RPSA/RPS7/RPS27/RPS27A/RPS19/RPS29/RPS3A/RPS20/RPS16/RPS21/RPS13/RPS18/RPS14/RPS6/RPS4X/RPS3/RPS10/DDX3X/ISG15/RPS5	20
GO:0030027	lamellipodium	48/2032	201/19559	2.59836e-08	5.79182e-07	4.28795e-07	ITSN1/IQGAP2/DYNLT1/ITGAV/VIL1/FAT1/SORBS2/DAG1/ABI1/RAC1/ARPC5/PDXP/NEDD9/SNX2/ABLIM1/ITGB1BP1/NF2/CYFIP1/ITGB1/ARHGEF6/MCC/NCKAP1/AMOTL1/ACTR2/FGD2/ACTR3/ACTA2/RHOA/PKD2/ABI3/ABLIM3/SYNE2/PTPRM/DBN1/CD44/TESC/ARPC2/RAC2/FERMT2/MYH10/CAPG/CDH2/DDX3X/CORO1C/MYLK/LIMK1/ANGPTL3/CDH1	48
GO:0045121	membrane raft	67/2032	329/19559	5.04746e-08	1.08994e-06	8.06929e-07	PRKACA/EMP2/FURIN/ADRA1A/PPP2R1B/INSR/IRS1/MME/PPT1/CAPN2/SORBS1/DAG1/PGK1/PRNP/RHOQ/IQGAP1/ANXA2/TFPI/CD48/DMD/ITGB1/LDHB/TGFBR2/RGS19/GNAI2/TLR1/ABCA1/ADD3/STX12/EDNRB/CD36/HK1/HDAC6/FADD/TLR2/PECAM1/TEK/LCK/PTGIS/LRP6/GJA1/LCP2/CSK/ITGB2/EZR/S100A10/CD8A/ITGAM/TPP1/CDH2/STAT6/MYO1C/TRPM8/SLC9A3R1/ANO1/ATP1B1/SLC1A2/CORO1C/HMOX1/OLR1/AHNAK/BSG/ATP2B4/ICAM1/EHD2/CD14/CDH1	67
GO:0098589	membrane region	69/2032	343/19559	5.30352e-08	1.11053e-06	8.22173e-07	PRKACA/EMP2/FURIN/ADRA1A/TNPO3/PPP2R1B/INSR/IRS1/MME/PPT1/CAPN2/SORBS1/DAG1/PGK1/PRNP/RHOQ/IQGAP1/ANXA2/TFPI/CD48/DMD/ITGB1/LDHB/TGFBR2/RGS19/GNAI2/TLR1/ABCA1/ADD3/STX12/EDNRB/CD36/HK1/HDAC6/FADD/TLR2/PECAM1/TEK/LCK/PTGIS/LRP6/GJA1/LCP2/CSK/ITGB2/EZR/S100A10/CD8A/ITGAM/TPP1/CDH2/STAT6/MYO1C/TRPM8/SLC9A3R1/ANO1/ATP1B1/SLC1A2/CORO1C/HMOX1/OLR1/AHNAK/BSG/XPO1/ATP2B4/ICAM1/EHD2/CD14/CDH1	69
GO:0098857	membrane microdomain	67/2032	330/19559	5.70264e-08	1.15898e-06	8.58045e-07	PRKACA/EMP2/FURIN/ADRA1A/PPP2R1B/INSR/IRS1/MME/PPT1/CAPN2/SORBS1/DAG1/PGK1/PRNP/RHOQ/IQGAP1/ANXA2/TFPI/CD48/DMD/ITGB1/LDHB/TGFBR2/RGS19/GNAI2/TLR1/ABCA1/ADD3/STX12/EDNRB/CD36/HK1/HDAC6/FADD/TLR2/PECAM1/TEK/LCK/PTGIS/LRP6/GJA1/LCP2/CSK/ITGB2/EZR/S100A10/CD8A/ITGAM/TPP1/CDH2/STAT6/MYO1C/TRPM8/SLC9A3R1/ANO1/ATP1B1/SLC1A2/CORO1C/HMOX1/OLR1/AHNAK/BSG/ATP2B4/ICAM1/EHD2/CD14/CDH1	67
GO:0031252	cell leading edge	80/2032	421/19559	6.4048e-08	1.26449e-06	9.3616e-07	DIAPH1/ITSN1/IQGAP2/PHLDB2/INSR/DYNLT1/ITGAV/VIL1/FAT1/SORBS2/DAG1/ABI1/RAC1/ARPC5/PDXP/NEDD9/IQGAP1/EPS8/ANXA2/SNX2/TNFRSF12A/ABLIM1/MTSS1/LIMA1/ITGB1BP1/NF2/WIPF1/CYFIP1/ITGB1/ARHGEF6/MCC/NCKAP1/AMOTL1/ACTR2/S100A11/TRPV1/FGD2/KANK1/ACTR3/ACTA2/RHOA/PKD2/ABI3/HDAC6/TPM1/IFIT5/CXCR4/ABLIM3/SYNE2/PTPRM/DBN1/VIM/CD44/TESC/ARPC2/RAC2/PAFAH1B1/EZR/FERMT2/ARHGEF2/SH3YL1/MYH10/RPS3/SAMSN1/CAPG/EPB41L5…	80
GO:0045177	apical part of cell	81/2032	433/19559	1.06671e-07	2.04749e-06	1.51585e-06	IL6R/MPDZ/MARVELD2/EMP2/CDHR5/SLC46A1/ERBB3/ATP6V1E1/ABCB1/VCAM1/VAMP3/SLC47A1/SLC16A2/RAPGEF2/FAT1/GNAS/SORBS2/CNKSR3/SLC38A3/SLC4A2/ADRB2/FZD6/SLCO2B1/SLC1A1/NF2/HAMP/CYP4F12/SNX10/AMOTL1/SLC39A14/RAB17/AHCYL1/MYO1B/LGMN/ABCC4/CD36/PTH1R/ABCG8/IFIT5/EPCAM/AQP1/TEK/IGFBP2/CYP4F2/CEACAM1/CTSK/CD44/GJA1/CTSB/SLC15A1/EZR/SLC23A1/CA2/CFTR/PROM1/ANXA13/REEP6/CYP4A11/CDHR2/HPN/GM2A/TCIRG1/SLC12A2/PTEN…	81
GO:0005743	mitochondrial inner membrane	88/2032	489/19559	1.85064e-07	3.45619e-06	2.55878e-06	NDUFA1/APOOL/TMEM126B/SHMT2/SLC25A42/IFI6/COX6B1/NDUFA12/EFHD1/MRPL37/SFXN2/COX7B/COX7A2/MPV17/DNAJC15/NDUFA7/NDUFA6/BDH1/NDUFA8/CRLS1/COX7A1/SLC25A25/MRPL22/APOO/MRPL3/COX7C/SLC25A24/LGALS3/MRPL21/BOK/CYP27A1/CRAT/SLC25A30/SLC25A18/NDUFS6/MRPL43/NDUFS5/MRPS6/HADHA/MRPL27/COQ10A/COX6C/ACAD11/NDUFA3/TIMM9/UQCRC2/SLC25A38/COQ10B/NDUFAF2/MTCH1/MRPL50/GATM/PPIF/SLC25A6/SFXN5/ALDH18A1/SFXN3/COX5B/MRPL…	88
GO:0015935	small ribosomal subunit	24/2032	74/19559	2.19475e-07	3.99098e-06	2.95471e-06	RPSA/RPS7/RPS27/RPS27A/RPS19/RPS29/RPS3A/RPS20/RPS16/RPS21/RPS13/RPS18/RPS14/MRPS6/RPS6/RPS4X/DAP3/MRPS5/RPS3/RPS10/MRPS36/DDX3X/ISG15/RPS5	24
GO:0016324	apical plasma membrane	69/2032	361/19559	4.0548e-07	7.18427e-06	5.31884e-06	IL6R/MPDZ/MARVELD2/EMP2/CDHR5/SLC46A1/ERBB3/ATP6V1E1/ABCB1/VAMP3/SLC47A1/SLC16A2/RAPGEF2/FAT1/GNAS/SORBS2/CNKSR3/SLC38A3/SLC4A2/ADRB2/FZD6/SLCO2B1/SLC1A1/CYP4F12/AMOTL1/SLC39A14/RAB17/AHCYL1/ABCC4/CD36/PTH1R/ABCG8/EPCAM/AQP1/TEK/IGFBP2/CYP4F2/CEACAM1/CTSK/CD44/GJA1/CTSB/SLC15A1/EZR/SLC23A1/CFTR/PROM1/ANXA13/CYP4A11/CDHR2/HPN/GM2A/TCIRG1/SLC12A2/PTEN/CDH2/SLC22A1/SLC9A3R1/ANO1/ATP1B1/CD9/STC1/ARHG…	69
GO:0015934	large ribosomal subunit	31/2032	116/19559	5.55671e-07	9.59922e-06	7.10674e-06	RPL24/RPL10A/RPL31/RPL35A/RPL23A/MRPL37/RPL4/RPL35/RPL37A/MRPL22/MRPL3/MRPL21/RPL15/RPL17/RPL14/RPL13/RPL6/MRPL43/RPL38/MRPL27/RPL27/MRPL50/MRPL24/MRPL20/MRPL52/RSL24D1/RPL18/RPL13A/RPL8/MRPL54/MRPL18	31
GO:0000502	proteasome complex	21/2032	63/19559	7.43071e-07	1.25235e-05	9.2717e-06	PSMA6/PSMC2/PSMA7/UBE3A/TXNL1/PSMA1/PSMB9/PSMD8/PSMC4/PSME1/PSMA5/PSMB8/UBE3C/PSMB4/PSMA3/PSMF1/PSMC3/PSMD2/PSMB5/PSMA4/PSME2	21
GO:0005839	proteasome core complex	11/2032	20/19559	1.02091e-06	1.60329e-05	1.18699e-05	PSMA6/PSMA7/PSMA1/PSMB9/PSMA5/PSMB8/PSMB4/PSMA3/PSMF1/PSMB5/PSMA4	11
GO:0034361	very-low-density lipoprotein particle	11/2032	20/19559	1.02091e-06	1.60329e-05	1.18699e-05	APOO/APOA5/LSR/APOM/APOB/APOE/APOC3/APOA1/APOA2/APOC1/APOC4	11
GO:0034385	triglyceride-rich plasma lipoprotein particle	11/2032	20/19559	1.02091e-06	1.60329e-05	1.18699e-05	APOO/APOA5/LSR/APOM/APOB/APOE/APOC3/APOA1/APOA2/APOC1/APOC4	11
GO:1904724	tertiary granule lumen	19/2032	55/19559	1.34114e-06	2.05939e-05	1.52466e-05	CDA/CTSS/METTL7A/B2M/CYFIP1/LTA4H/CST3/PGM1/ASAH1/YPEL5/ALDOC/PTPN6/ALDOA/LRG1/CXCL1/QSOX1/IDH1/CNN2/GGH	19
GO:0009925	basal plasma membrane	18/2032	51/19559	1.77515e-06	2.66658e-05	1.97419e-05	ERBB3/DAG1/SLC1A3/SLC27A5/PKD2/AQP1/ITGA6/TEK/CEACAM1/SLC23A1/SLC12A2/MYO1C/ANK3/SLC16A1/ITGA9/CD81/SLC5A6/TF	18
GO:0042581	specific granule	37/2032	160/19559	2.26111e-06	3.32431e-05	2.46114e-05	ITGAV/MLEC/DEGS1/CD53/VCL/B2M/CD59/VAMP8/CYFIP1/C3AR1/LAIR1/CD36/ORMDL3/ANXA3/CEACAM1/CMTM6/PGRMC1/CD47/ITGB2/PTPN6/ITGAM/LRG1/CXCL1/ATP6V1D/CD93/ACAA1/LCN2/SLC27A2/OLR1/QSOX1/ATP11A/ARG1/CNN2/GGH/SLC2A3/CHI3L1/SLPI	37
GO:0005903	brush border	28/2032	106/19559	2.47925e-06	3.56909e-05	2.64236e-05	CDHR5/SLC46A1/MME/MYL6/VIL1/EPS8/GNA13/LIMA1/CLIC1/RGS19/ACTR3/MYO1B/ADD3/CYBRD1/CD36/PTH1R/AQP1/SLC38A2/SLC15A1/EZR/MYH10/CDHR2/MYO1C/SLC9A3R1/MYH9/PEMT/DCXR/SLC5A6	28
GO:0022625	cytosolic large ribosomal subunit	19/2032	58/19559	3.33563e-06	4.70392e-05	3.48253e-05	RPL24/RPL10A/RPL31/RPL35A/RPL23A/RPL4/RPL35/RPL37A/RPL15/RPL17/RPL14/RPL13/RPL6/RPL38/RPL27/RSL24D1/RPL18/RPL13A/RPL8	19
GO:0005844	polysome	21/2032	69/19559	3.92899e-06	5.22103e-05	3.86537e-05	EIF4G1/HDLBP/RPL24/RPL10A/RPL31/PSMA6/RWDD1/RPS29/PSMA1/RPS21/RPL6/RPL38/RPS4X/BTF3/VIM/MYH10/RPS3/RPL18/RPL8/EIF3H/LARP4B	21
GO:0045178	basal part of cell	21/2032	69/19559	3.92899e-06	5.22103e-05	3.86537e-05	PHLDB2/ERBB3/PRCP/DAG1/SLC1A3/SLC27A5/PKD2/AQP1/ITGA6/TEK/CEACAM1/CLDN11/SLC23A1/SLC12A2/MYO1C/ANK3/SLC16A1/ITGA9/CD81/SLC5A6/TF	21
GO:1905369	endopeptidase complex	21/2032	69/19559	3.92899e-06	5.22103e-05	3.86537e-05	PSMA6/PSMC2/PSMA7/UBE3A/TXNL1/PSMA1/PSMB9/PSMD8/PSMC4/PSME1/PSMA5/PSMB8/UBE3C/PSMB4/PSMA3/PSMF1/PSMC3/PSMD2/PSMB5/PSMA4/PSME2	21
GO:0005902	microvillus	25/2032	93/19559	6.00968e-06	7.81883e-05	5.78864e-05	FOXA1/IQGAP2/CDHR5/ATP6V1E1/VCAM1/ITGAV/VIL1/CD302/PDGFA/AKR1B1/MYO1B/BBS2/TEK/CEACAM1/PDGFRA/CD44/EZR/CA2/PROM1/CDHR2/MYO1C/SLC9A3R1/STARD10/JAM3/DCXR	25
[truncated: 97 more rows]

## Sheet: MF
ID	Description	GeneRatio	BgRatio	pvalue	p.adjust	qvalue	geneID	Count
[truncated: 184 more rows]

[truncated: 1 more sheets: pathway]
