# Supplementary material for: Bioinformatics-Guided Experimental Validation Identifies NQO1 as a Senescence-Ferroptosis Hub in Liver Fibrosis
Source: Biomedicines. 2025 May 20;13(5):1249. doi: 10.3390/biomedicines13051249 (PMC12108982; doi:10.3390/biomedicines13051249)
Supplement: Supplementary file 1 [file biomedicines-13-01249-s001.zip › Supplementary Table S3.xlsx]

## Sheet: BP
ID	Description	GeneRatio	BgRatio	pvalue	p.adjust	qvalue	geneID	Count
GO:0007568	aging	105/858	319/18866	9.42251e-62	5.41512e-58	2.49548e-58	AGT/AKT1/AKT3/APEX1/ARG2/ATG7/ATM/ATR/AURKB/BCL2/BCL6/CALR/CARM1/CASP2/CCN2/CDK1/CDK6/CDKN1A/CDKN2A/CDKN2B/CHEK1/CHEK2/DNMT3A/EEF1E1/ENDOG/ENG/ERCC1/FBXO4/FBXO5/FOS/FOXM1/FOXO3/FOXO4/GSK3A/HMGA1/HMGA2/HMGCR/HRAS/IGFBP1/IGFBP5/ILK/ING2/JUN/KL/LMNA/LOXL2/LRRK2/MAGEA2/MAP2K1/MAPK1/MAPK14/MAPKAPK5/MARCHF5/MIF/MME/MMP7/MORC3/MTOR/NAMPT/NEK4/NEK6/NFE2L2/NFKB2/NOX4/NPM1/NQO1/NUAK1/OGG1/OPA1/PDCD4/PLA2R1…	105
GO:0007569	cell aging	68/858	118/18866	2.96824e-60	8.52925e-57	3.93058e-57	AKT3/ARG2/ATM/ATR/BCL2/BCL6/CALR/CDK1/CDK6/CDKN1A/CDKN2A/CDKN2B/CHEK1/CHEK2/EEF1E1/ENG/ERCC1/FBXO5/FOXM1/HMGA1/HMGA2/HRAS/ILK/ING2/LMNA/MAGEA2/MAP2K1/MAPK14/MAPKAPK5/MARCHF5/MIF/MME/MORC3/MTOR/NAMPT/NEK4/NEK6/NOX4/NPM1/NUAK1/OPA1/PDCD4/PLA2R1/PML/PNPT1/PRKCD/PRKDC/PRMT6/PTEN/RBL1/ROMO1/SERPINE1/SIRT1/SOD1/SRF/TBX2/TBX3/TERF2/TERT/TP53/TP63/TWIST1/ULK3/WNT16/WRN/YBX1/YPEL3/ZMPSTE24	68
GO:0072331	signal transduction by p53 class mediator	86/858	267/18866	1.13598e-49	2.17616e-46	1.00285e-46	ACER2/AKT1/ARID3A/ATM/ATR/ATRX/AURKA/AURKB/BCL2/BCL3/BRCA1/BRD7/BRIP1/BTG2/CARM1/CASP2/CCNB1/CDK1/CDK2/CDK5/CDK5R1/CDKN1A/CDKN1B/CHD5/CHEK1/CHEK2/CNOT6/CNOT6L/CSNK2A1/DDIT4/DYRK1A/E2F1/E2F7/EEF1E1/EHMT2/EP300/FOXM1/FOXO3/GTSE1/HDAC1/HDAC2/HIPK2/IFI16/ING2/ING5/KAT5/KDM1A/MAGEA2/MAPK14/MAPKAPK5/MDM2/MIF/MYBBP1A/NBN/NDRG1/NUAK1/PIN1/PLA2R1/PML/PPM1D/PPP1R13B/PRKAA2/PRKN/PRMT1/PRMT6/RBBP4/RBL2/RPL11…	86
GO:0018105	peptidyl-serine phosphorylation	86/858	310/18866	7.71335e-44	1.10822e-40	5.10705e-41	AKT1/AKT3/ARRB1/ATM/ATR/AURKA/AURKB/BCL2/BRAF/CAV1/CCNB1/CDC7/CDK1/CDK2/CDK5/CDK5R1/CHEK2/CHUK/CLSPN/CSNK1A1/CSNK2A1/DDIT4/DYRK1A/EGFR/EIF2AK3/GSK3A/GSK3B/HIPK2/HMGA2/HSP90AA1/HSP90AB1/IFNG/IL24/IL6/ILK/LATS1/LATS2/LRRK2/MAP2K2/MAP4K1/MAPK1/MAPK12/MAPK14/MAPK9/MAPKAPK5/MAST1/MIF/MORC3/MST1/MTOR/NEK6/NLK/PAK2/PARK7/PDCD10/PDGFB/PDPK1/PIK3CA/PINK1/PLK1/PRKAA2/PRKCD/PRKCH/PRKD1/PRKD2/PRKDC/PTEN/PTGS…	86
GO:0010948	negative regulation of cell cycle process	92/858	359/18866	1.05397e-43	1.21143e-40	5.58271e-41	ARID3A/ATM/ATRX/AURKA/AURKB/BCL2/BCL6/BMI1/BMP4/BRCA1/BRD7/BTG2/BUB1/BUB1B/CALR/CARM1/CASP2/CBX5/CCL2/CCNB1/CCND1/CDC6/CDC7/CDK1/CDK2/CDK4/CDK6/CDKN1A/CDKN1B/CDKN2A/CDKN2B/CHEK1/CHEK2/CLSPN/CNOT6/CNOT6L/DTL/DUSP1/E2F1/E2F7/EHMT2/EP300/ESPL1/EZH2/FBXO31/FBXO5/FOXO4/GTSE1/HMGA2/HSP90AB1/KLF4/MAD1L1/MAD2L1/MDM2/MEN1/MIF/MOS/NBN/NEK2/NPM1/ORC1/PCGF2/PINX1/PLK1/PML/PRKDC/PRMT1/PSMA2/PSMA5/PSMB1/PSMB5/…	92
GO:0062197	cellular response to chemical stress	92/858	360/18866	1.35791e-43	1.30065e-40	5.99385e-41	AKR1B1/AKT1/APEX1/ATG5/ATG7/ATM/AXL/BCL2/CAV1/CBX8/CCNA2/CDK1/CDK2/CHUK/CTNNB1/CYBB/DHRS2/DNMT3B/ECT2/EGFR/EIF2AK3/ENDOG/EPAS1/ERRFI1/ETS1/EZH2/FANCD2/FOS/FOXO1/FOXO3/FXN/G6PD/GATA4/HDAC2/HIF1A/HNRNPD/HSF1/HSPA1A/HSPB1/IL6/JAK2/JUN/KDM6B/KEAP1/KLF4/LCN2/LRRK2/MAP3K5/MAPK1/MAPK9/MCL1/MDM2/MET/MMP9/MYLK/NFE2L2/NOX1/NOX4/NQO1/PARK7/PARP1/PCGF2/PDCD10/PINK1/PLA2R1/PML/PNPT1/PPARG/PPARGC1A/PRKAA2/PRKC…	92
GO:1901987	regulation of cell cycle phase transition	105/858	486/18866	2.11907e-42	1.73756e-39	8.00727e-40	AKT1/ANAPC1/ANLN/APEX1/ARID3A/ATM/AURKA/AURKB/BCL2/BRCA1/BRD4/BRD7/BTG2/BUB1/BUB1B/CARM1/CASP2/CCL2/CCNB1/CCND1/CCND3/CDC25A/CDC45/CDC6/CDC7/CDK1/CDK2/CDK4/CDK6/CDKN1A/CDKN1B/CDKN2A/CDKN2B/CHEK1/CHEK2/CLSPN/CNOT6/CNOT6L/CUL4B/DDB1/DTL/DUSP1/E2F1/E2F7/EGFR/EP300/ESPL1/EZH2/FBXO31/FBXO5/FOXO4/GLI1/GTSE1/HAUS4/HMGA2/HSP90AA1/HSPA2/KLF4/MAD1L1/MAD2L1/MDM2/MECP2/MEN1/MOS/NBN/NEK2/NEK6/NPM1/ORC1/PHB2/P…	105
GO:0000075	cell cycle checkpoint	72/858	219/18866	2.41873e-42	1.73756e-39	8.00727e-40	ARID3A/ATM/ATR/AURKA/AURKB/BCL2L1/BRCA1/BRIP1/BTG2/BUB1/BUB1B/CARM1/CASP2/CCNB1/CCND1/CDC45/CDC6/CDK1/CDK2/CDKN1A/CDKN1B/CDKN2B/CHEK1/CHEK2/CLSPN/CNOT6/CNOT6L/DOT1L/DTL/DUSP1/E2F1/E2F7/EP300/FANCD2/FBXO31/FBXO4/FOXO4/GTSE1/HMGA2/HRAS/MAD1L1/MAD2L1/MAPK14/MDC1/MDM2/MUS81/NBN/NSUN2/ORC1/PEA15/PLK1/PML/PRKDC/PRMT1/PROX1/PRPF19/RB1/RBL2/RNASEH2B/SFN/SOX4/TFDP1/TIMELESS/TOPBP1/TP53/TP53BP1/TPR/TTK/USP…	72
GO:0018209	peptidyl-serine modification	87/858	333/18866	4.61371e-42	2.94611e-39	1.35767e-39	AKT1/AKT3/ARRB1/ATM/ATR/AURKA/AURKB/BCL2/BRAF/CAV1/CCNB1/CDC7/CDK1/CDK2/CDK5/CDK5R1/CHEK2/CHUK/CLSPN/CSNK1A1/CSNK2A1/DDIT4/DYRK1A/EGFR/EIF2AK3/GSK3A/GSK3B/HIPK2/HMGA2/HSP90AA1/HSP90AB1/IFNG/IL24/IL6/ILK/LATS1/LATS2/LRRK2/MAP2K2/MAP4K1/MAPK1/MAPK12/MAPK14/MAPK9/MAPKAPK5/MAST1/MIF/MORC3/MST1/MTOR/NEK6/NLK/PAK2/PARK7/PARP1/PDCD10/PDGFB/PDPK1/PIK3CA/PINK1/PLK1/PRKAA2/PRKCD/PRKCH/PRKD1/PRKD2/PRKDC/PTE…	87
GO:1901990	regulation of mitotic cell cycle phase transition	100/858	448/18866	1.05484e-41	6.06217e-39	2.79366e-39	AKT1/ANAPC1/ANLN/APEX1/ARID3A/ATM/AURKA/AURKB/BCL2/BRCA1/BRD4/BRD7/BTG2/BUB1/BUB1B/CARM1/CASP2/CCL2/CCNB1/CCND1/CCND3/CDC25A/CDC45/CDC6/CDC7/CDK1/CDK2/CDK4/CDK6/CDKN1A/CDKN1B/CDKN2A/CDKN2B/CHEK2/CLSPN/CNOT6/CNOT6L/CUL4B/DDB1/DTL/DUSP1/E2F1/E2F7/EGFR/EP300/ESPL1/EZH2/FBXO31/FBXO5/FOXO4/GTSE1/HAUS4/HMGA2/HSP90AA1/HSPA2/KLF4/MAD1L1/MAD2L1/MDM2/MECP2/NBN/NEK2/NEK6/ORC1/PHB2/PINX1/PLK1/PML/PPP2R1A/PRK…	100
GO:0045787	positive regulation of cell cycle	94/858	396/18866	1.34992e-41	7.05272e-39	3.25014e-39	AKT1/APEX1/ARID3A/ATM/ATRX/AURKA/AURKB/BECN1/BRCA1/BRD4/BTG2/CALR/CARM1/CASP2/CCN2/CCNB1/CCND1/CCND3/CD28/CDC25A/CDC45/CDC6/CDC7/CDK1/CDK2/CDK4/CDK5R1/CDKN1A/CDKN1B/CHEK1/CHEK2/CIT/CNOT6/CNOT6L/CUL4B/DTL/DUSP3/E2F1/E2F7/ECT2/EGFR/EIF4E/EIF4EBP1/EP300/ESPL1/EZH2/FBXO5/FGFR1/FGFR2/FOXA1/FOXO4/GLI1/GTSE1/HMGA2/HSF1/HSP90AB1/HSPA2/IL1A/MAD2L1/MDM2/MECP2/MEIS2/MIF/MYBBP1A/NPM1/NR2E1/PDGFB/PHB2/PML/PRM…	94
GO:0045930	negative regulation of mitotic cell cycle	87/858	341/18866	3.58227e-41	1.71561e-38	7.90612e-39	ARID3A/ATM/ATRX/AURKA/AURKB/BCL2/BCL2L1/BCL6/BMP4/BRCA1/BRD7/BTG1/BTG2/BTG3/BUB1/BUB1B/CARM1/CASP2/CCL2/CCNB1/CCND1/CDC6/CDK1/CDK2/CDK4/CDK6/CDKN1A/CDKN1B/CDKN1C/CDKN2A/CDKN2B/CHEK1/CHEK2/CLSPN/CNOT6/CNOT6L/CTNNB1/DUSP1/E2F1/E2F7/EGFR/EP300/EZH2/FANCD2/FBXO31/FBXO5/FOXO4/GTSE1/HMGA2/HRAS/KLF4/MAD1L1/MAD2L1/MDC1/MDM2/MUS81/NBN/ORC1/PINX1/PLK1/PML/PNPT1/PRKDC/PRMT1/PSMA2/PSMA5/PSMB1/PSMB5/PSMD14/PT…	87
GO:0033044	regulation of chromosome organization	88/858	356/18866	1.86808e-40	8.25836e-38	3.80575e-38	ANAPC1/ARRB1/ASF1A/ATF7IP/ATG5/ATM/ATR/ATRX/AURKB/BCL6/BECN1/BRCA1/BRD4/BRD7/BUB1/BUB1B/CCNB1/CDC45/CDC6/CHEK1/CTNNB1/DKC1/DNMT1/DNMT3B/DUSP1/ERCC1/ESPL1/FBXO4/FBXO5/FOXP3/HIRA/HMGA1/HNRNPA1/HNRNPC/HNRNPD/ING2/KDM1A/KDM4C/LMNA/LRRK2/MAD1L1/MAD2L1/MAP2K7/MAPK1/MAPKAPK5/MECP2/MOS/MYC/NBN/NEK2/NEK6/OGT/PARK7/PARP1/PINK1/PINX1/PLK1/PML/POT1/PPARGC1A/PRKD1/PRKD2/PRMT6/PTTG1/RAD21/RB1/RUVBL2/SETD1A/SIR…	88
GO:0034599	cellular response to oxidative stress	81/858	310/18866	3.44087e-39	1.38809e-36	6.3968e-37	AKT1/APEX1/ATG7/AXL/BCL2/CBX8/CCNA2/CDK1/CDK2/CHUK/CTNNB1/CYBB/DHRS2/ECT2/EGFR/ENDOG/EPAS1/ETS1/EZH2/FANCD2/FOS/FOXO1/FOXO3/FXN/G6PD/GATA4/HDAC2/HIF1A/HNRNPD/HSF1/HSPA1A/HSPB1/IL6/JAK2/JUN/KDM6B/KEAP1/KLF4/LCN2/LRRK2/MAP3K5/MAPK1/MAPK9/MCL1/MDM2/MET/MMP9/NFE2L2/NOX1/NOX4/NQO1/PARK7/PARP1/PCGF2/PDCD10/PINK1/PLA2R1/PML/PNPT1/PPARGC1A/PRKAA2/PRKCD/PRKD1/PRKN/PRODH/RACK1/RELA/ROMO1/SIRT1/SIRT2/SIRT3/…	81
GO:0070997	neuron death	87/858	360/18866	3.62299e-39	1.38809e-36	6.3968e-37	AKT1/AKT1S1/ARRB1/ATG7/ATM/AXL/BCL2/BCL2L1/BTG2/CASP2/CCL2/CD34/CDK5/CDK5R1/CEBPB/CIT/CLU/CTNNB1/DDIT4/DHCR24/EGLN1/ENDOG/FGF21/FIS1/FOS/FOXO3/FOXQ1/G6PD/GAPDH/GRIK2/GRN/GSK3A/GSK3B/HDAC4/HIF1A/HIPK2/HRAS/HSF1/HSP90AB1/HSPA5/HYOU1/IFNG/IKBKG/ILK/JAK2/JUN/KDM2B/LRRK2/MAP3K5/MCL1/MDK/MECP2/MTOR/MYBL2/NAMPT/NF1/NQO1/PARK7/PARP1/PDPK1/PIK3CA/PIN1/PINK1/PPARGC1A/PPP1R13B/PRKN/RACK1/RB1/RHOA/RRAS2/SIAH…	87
GO:2001233	regulation of apoptotic signaling pathway	92/858	413/18866	2.7047e-38	9.71496e-36	4.477e-36	AGT/AKT1/AR/ATF3/BCL2/BCL2L1/BCL2L2/BCLAF1/BECN1/BMP4/BRCA1/CASP2/CAV1/CLU/CSNK2A1/CTH/CTNNB1/DEPTOR/E2F1/EIF2AK3/ENO1/FGFR1/FIS1/FXN/GATA4/GSK3A/GSK3B/HDAC1/HIF1A/HMGB2/HSPA1A/HSPB1/HYOU1/IL1A/ING2/ING5/JAK2/KDM1A/LGALS3/LMNA/LRRK2/MAPK9/MCL1/MDM2/MIF/MMP9/NF1/NFE2L2/NOX1/OPA1/PAK2/PARK7/PARP1/PCGF2/PEA15/PINK1/PML/PPP1R13B/PPP2R1A/PRKCD/PRKN/PTEN/PTGS2/PTPN1/RACK1/RAF1/RB1/RELA/RPL11/RRM2B/SERP…	92
GO:0007050	cell cycle arrest	70/858	234/18866	3.87444e-38	1.30979e-35	6.03597e-36	ARID3A/ATM/AURKA/BIN1/BRCA1/BTG2/CALR/CARM1/CASP2/CCNB1/CCND1/CDK1/CDK2/CDK4/CDK5/CDK5R1/CDK6/CDKN1A/CDKN1B/CDKN1C/CDKN2A/CDKN2B/CHEK2/CNOT6/CNOT6L/DHCR24/DUSP1/E2F1/E2F7/EIF4G2/EP300/FOXM1/FOXO4/GTSE1/HBP1/HEPACAM/HMGA2/HRAS/HSP90AB1/IFNG/ILK/IRF1/MAP2K1/MAP2K6/MAPK12/MDM2/MIF/MTOR/MYBBP1A/MYC/NBN/NOTCH1/PML/PNPT1/PRKAA2/PRMT1/RASSF1/RB1/RBL2/RPTOR/RRP8/SFN/SMAD3/SOX2/SOX4/TFDP1/TGFB2/TGFBR1/TP5…	70
GO:0016569	covalent chromatin modification	99/858	481/18866	4.84028e-38	1.54539e-35	7.12172e-36	ARID4B/ARRB1/ATF7IP/ATG5/ATM/ATRX/AURKA/AURKB/BAP1/BAZ1A/BCL6/BMI1/BRCA1/BRD4/BRD7/CARM1/CBX8/CCNA2/CCNB1/CDK1/CDK2/CDK5/CHD5/CHEK1/CTNNB1/CUL4B/DDB1/DDB2/DNMT1/DNMT3A/DNMT3B/DOT1L/DPY30/EHMT2/EP300/EZH2/FOXP3/HDAC1/HDAC2/HDAC3/HDAC4/HDAC7/HELLS/HMGA2/INCENP/ING2/ING5/JAK2/KAT5/KDM1A/KDM2B/KDM4A/KDM4C/KDM5B/KDM6B/LEO1/LMNA/LRRK2/MAP3K7/MCM3AP/MCRS1/MECP2/MEN1/MORF4L1/MST1/OGT/PARK7/PCGF2/PHB/PINK…	99
GO:0006979	response to oxidative stress	96/858	458/18866	1.37336e-37	4.15405e-35	1.91433e-35	AKT1/APEX1/ATG7/AXL/BCL2/CBX8/CCNA2/CDK1/CDK2/CHUK/CTNNB1/CYBB/DHCR24/DHRS2/DUSP1/ECT2/EGFR/EGLN1/ENDOG/EPAS1/ERCC1/ETS1/EZH2/FANCD2/FOS/FOXO1/FOXO3/FXN/G6PD/GATA4/HDAC2/HIF1A/HNRNPD/HSF1/HSPA1A/HSPB1/IL6/JAK2/JUN/KDM6B/KEAP1/KLF4/LCN2/LRRK2/MAP3K5/MAPK1/MAPK9/MCL1/MDM2/MET/MMP9/NFE2L2/NOX1/NOX4/NQO1/OGG1/PARK7/PARP1/PCGF2/PDCD10/PINK1/PLA2R1/PML/PNPT1/PPARGC1A/PRKAA2/PRKCD/PRKD1/PRKN/PRODH/PSMB5…	96
GO:0050673	epithelial cell proliferation	95/858	453/18866	3.22783e-37	9.27518e-35	4.27433e-35	AKT1/AKT3/AR/BCL11B/BCL2L2/BMP4/BMPR2/CAV1/CCL2/CCND1/CD34/CDK6/CDKN1B/CDKN1C/CDKN2B/CEACAM1/CEBPB/CTNNB1/EGFR/EHF/ERBB2/ERRFI1/ESR1/FERMT1/FGFR1/FGFR2/FLT1/GJA1/GLI1/GPC3/GRN/HIF1A/HMGB1/HMGB2/HRAS/HTRA1/ID1/IGFBP3/IGFBP5/IL6/ITGB3/JUN/KDM5B/KDR/LOXL2/MAP2K1/MAPK1/MDK/MEN1/MST1/MTOR/MYC/NF1/NOTCH1/NRAS/PDCD10/PDGFB/PDPK1/PGR/PHB2/PPARG/PRKD1/PRKD2/PRKDC/PROX1/PTEN/RB1/RPTOR/RTN4/SFN/SFRP1/SIRT1/…	95
GO:0090398	cellular senescence	43/858	79/18866	5.82579e-37	1.59432e-34	7.34721e-35	AKT3/ARG2/BCL6/CALR/CDK6/CDKN1A/CDKN2A/CDKN2B/EEF1E1/FBXO5/HMGA1/HMGA2/HRAS/ING2/MAGEA2/MAP2K1/MAPK14/MAPKAPK5/NAMPT/NEK4/NEK6/NUAK1/OPA1/PLA2R1/PML/PNPT1/PRKCD/PRKDC/PRMT6/RBL1/SIRT1/SRF/TBX2/TBX3/TERF2/TERT/TP53/TWIST1/ULK3/WNT16/YBX1/YPEL3/ZMPSTE24	43
GO:0070482	response to oxygen levels	88/858	396/18866	1.48931e-36	3.89048e-34	1.79287e-34	AKT1/ATG7/ATM/ATP6V0A2/BCL2/BNIP3L/BRIP1/CAV1/CCN2/CCNA2/CCNB1/CD34/CDK4/CDKN1A/CDKN1B/CPEB1/CYBB/DDIT4/DNMT3A/DNMT3B/DPP4/E2F1/EGLN1/EIF4EBP1/ENDOG/ENO1/EP300/EPAS1/ETS1/FIS1/FOXO1/FOXO3/HDAC2/HIF1A/HIPK2/HSF1/HYOU1/ITPR1/ITPR2/LMNA/LOXL2/LPAR1/MDM2/MECP2/MTOR/MYC/NAMPT/NDRG1/NF1/NFE2L2/NOTCH1/NOX1/NOX4/OPA1/OXTR/PHB2/PIN1/PINK1/PML/PPARG/PPARGC1A/PSMA2/PSMA5/PSMB1/PSMB5/PSMD14/PTEN/PTGS2/RAF1/R…	88
GO:1901988	negative regulation of cell cycle phase transition	73/858	270/18866	1.85373e-36	4.63191e-34	2.13455e-34	ARID3A/ATM/AURKA/AURKB/BCL2/BRCA1/BRD7/BTG2/BUB1/BUB1B/CARM1/CASP2/CCL2/CCNB1/CCND1/CDC6/CDK1/CDK2/CDK4/CDK6/CDKN1A/CDKN1B/CDKN2A/CDKN2B/CHEK1/CHEK2/CLSPN/CNOT6/CNOT6L/DTL/DUSP1/E2F1/E2F7/EP300/EZH2/FBXO31/FBXO5/FOXO4/GTSE1/HMGA2/KLF4/MAD1L1/MAD2L1/MDM2/MEN1/MOS/NBN/ORC1/PINX1/PLK1/PML/PRKDC/PRMT1/PSMA2/PSMA5/PSMB1/PSMB5/PSMD14/PTEN/RAD21/RB1/RBL1/RBL2/RBX1/SFN/SOX4/TFDP1/TOPBP1/TP53/TPR/TTK/WEE1…	73
GO:0042770	signal transduction in response to DNA damage	53/858	133/18866	2.3837e-36	5.70796e-34	2.63043e-34	ACER2/ARID3A/ATM/ATR/ATRX/AURKA/BCL3/BRCA1/BTG2/CARM1/CASP2/CCNB1/CDK1/CDK2/CDKN1A/CDKN1B/CHEK1/CHEK2/CNOT6/CNOT6L/DTL/DYRK1A/E2F1/E2F7/EEF1E1/EP300/FOXM1/FOXO3/GTSE1/HIPK2/KAT5/KDM1A/MAPK14/MDM2/MIF/NBN/NDRG1/PLA2R1/PLK1/PML/PPM1D/PRKDC/PRMT1/PRPF19/RBL2/SFN/SIRT1/SNAI1/SOX4/TFDP1/TP53/TWIST1/ZMPSTE24	53
GO:0051052	regulation of DNA metabolic process	84/858	365/18866	4.07271e-36	9.36235e-34	4.3145e-34	AKT1/ATM/ATR/ATRX/AURKB/BCL6/BMPR2/BRCA1/CBX8/CD28/CDK2/CDKN1A/CEBPG/CHEK1/CTNNB1/DEK/DHX9/DKC1/DUSP1/EGFR/ENDOG/ERCC1/FBXO4/FOXM1/FOXP3/GJA1/GSK3A/HMGA2/HMGB1/HNRNPA1/HNRNPC/HNRNPD/HSF1/HSP90AA1/HSP90AB1/IL6/KDM1A/KLF4/MAP2K7/MAPK1/MAPKAPK5/MECP2/MEN1/MYC/NBN/NEK2/NOX4/NPM1/OGG1/PARP1/PDGFB/PIK3CA/PINX1/PML/POT1/PPARG/PPARGC1A/PRKCD/PRKD2/PRKDC/SIRT1/SIRT6/SIRT7/SMG1/SPI1/SRC/STAT6/STN1/TERF2/TF…	84
GO:0016570	histone modification	95/858	468/18866	5.49713e-36	1.21508e-33	5.5995e-34	ARID4B/ARRB1/ATG5/ATM/ATRX/AURKA/AURKB/BAP1/BAZ1A/BCL6/BMI1/BRCA1/BRD4/BRD7/CARM1/CBX8/CCNA2/CCNB1/CDK1/CDK2/CDK5/CHD5/CHEK1/CTNNB1/CUL4B/DDB1/DDB2/DNMT1/DNMT3B/DOT1L/DPY30/EHMT2/EP300/EZH2/FOXP3/HDAC1/HDAC2/HDAC3/HDAC4/HDAC7/HMGA2/INCENP/ING2/ING5/JAK2/KAT5/KDM1A/KDM2B/KDM4A/KDM4C/KDM5B/KDM6B/LEO1/LMNA/LRRK2/MAP3K7/MCM3AP/MCRS1/MECP2/MEN1/MORF4L1/MST1/OGT/PARK7/PCGF2/PHB/PINK1/PPARGC1A/PRKAA2/PR…	95
GO:0044843	cell cycle G1/S phase transition	77/858	310/18866	1.30781e-35	2.7837e-33	1.28283e-33	AKT1/APEX1/ARID3A/ATM/AURKA/BCL2/BRD4/BRD7/BTG2/CARM1/CASP2/CCL2/CCNA2/CCNB1/CCND1/CCND3/CDC25A/CDC45/CDC6/CDC7/CDK1/CDK18/CDK2/CDK4/CDK5/CDK6/CDKN1A/CDKN1B/CDKN2A/CDKN2B/CHEK2/CNOT6/CNOT6L/CUL4B/E2F1/E2F3/E2F7/EGFR/EIF4E/EIF4EBP1/EP300/ESRRB/EZH2/FBXO31/FBXO5/GLI1/GMNN/GTSE1/KLF4/LATS1/LATS2/MCM7/MDM2/MEN1/MYC/ORC1/PHB2/PML/PRKDC/PRMT1/PTEN/PTPN6/RB1/RBL1/RBL2/RCC1/RPS6KB1/RPTOR/RRM2/SFN/SKP2/SO…	77
GO:0090068	positive regulation of cell cycle process	76/858	302/18866	1.40847e-35	2.89088e-33	1.33222e-33	AKT1/APEX1/ARID3A/ATM/ATRX/AURKA/AURKB/BECN1/BRCA1/BRD4/BTG2/CARM1/CASP2/CCN2/CCNB1/CCND1/CCND3/CD28/CDC25A/CDC45/CDC6/CDC7/CDK1/CDK2/CDK4/CDK5R1/CDKN1A/CDKN1B/CHEK2/CIT/CNOT6/CNOT6L/CUL4B/DTL/E2F1/E2F7/ECT2/EGFR/EP300/ESPL1/EZH2/FBXO5/FGFR1/FOXO4/GLI1/GTSE1/HMGA2/HSPA2/IL1A/MAD2L1/MDM2/MECP2/MYBBP1A/NPM1/PDGFB/PHB2/PML/PRMT1/RACGAP1/RAD21/RAD51C/RB1/RBL2/RHOA/RPTOR/RRP8/SFN/SIRT2/SOX4/SPHK1/TERT…	76
GO:1901991	negative regulation of mitotic cell cycle phase transition	69/858	251/18866	5.30119e-35	1.05055e-32	4.84131e-33	ARID3A/ATM/AURKA/AURKB/BCL2/BRCA1/BRD7/BTG2/BUB1/BUB1B/CARM1/CASP2/CCL2/CCNB1/CCND1/CDC6/CDK1/CDK2/CDK4/CDK6/CDKN1A/CDKN1B/CDKN2A/CDKN2B/CHEK2/CLSPN/CNOT6/CNOT6L/DUSP1/E2F1/E2F7/EP300/EZH2/FBXO31/FBXO5/FOXO4/GTSE1/HMGA2/KLF4/MAD1L1/MAD2L1/MDM2/NBN/ORC1/PINX1/PLK1/PML/PRKDC/PRMT1/PSMA2/PSMA5/PSMB1/PSMB5/PSMD14/PTEN/RAD21/RB1/RBL1/RBL2/RBX1/SFN/SOX4/TFDP1/TOPBP1/TP53/TPR/TTK/WEE1/ZNF207	69
GO:0030330	DNA damage response, signal transduction by p53 class mediator	47/858	107/18866	1.03714e-34	1.98682e-32	9.15597e-33	ACER2/ARID3A/ATM/ATR/ATRX/AURKA/BCL3/BRCA1/BTG2/CARM1/CASP2/CCNB1/CDK1/CDK2/CDKN1A/CDKN1B/CHEK2/CNOT6/CNOT6L/DYRK1A/E2F1/E2F7/EEF1E1/EP300/FOXM1/FOXO3/GTSE1/HIPK2/KAT5/KDM1A/MDM2/MIF/NBN/NDRG1/PLA2R1/PML/PPM1D/PRMT1/RBL2/SFN/SIRT1/SNAI1/SOX4/TFDP1/TP53/TWIST1/ZMPSTE24	47
GO:0031570	DNA integrity checkpoint	56/858	161/18866	1.3031e-34	2.41577e-32	1.11327e-32	ARID3A/ATM/ATR/AURKA/BRCA1/BRIP1/BTG2/CARM1/CASP2/CCNB1/CCND1/CDC45/CDC6/CDK1/CDK2/CDKN1A/CDKN1B/CHEK1/CHEK2/CLSPN/CNOT6/CNOT6L/DOT1L/DTL/E2F1/E2F7/EP300/FANCD2/FBXO31/FBXO4/FOXO4/GTSE1/HMGA2/MAPK14/MDC1/MDM2/MUS81/NBN/ORC1/PEA15/PLK1/PML/PRKDC/PRMT1/PRPF19/RBL2/RNASEH2B/SFN/SOX4/TFDP1/TIMELESS/TOPBP1/TP53/TP53BP1/USP28/XPC	56
GO:0000082	G1/S transition of mitotic cell cycle	73/858	287/18866	1.56674e-34	2.81378e-32	1.29669e-32	AKT1/APEX1/ARID3A/ATM/AURKA/BCL2/BRD4/BRD7/BTG2/CARM1/CASP2/CCL2/CCNB1/CCND1/CCND3/CDC25A/CDC45/CDC6/CDC7/CDK1/CDK18/CDK2/CDK4/CDK5/CDK6/CDKN1A/CDKN1B/CDKN2A/CDKN2B/CHEK2/CNOT6/CNOT6L/CUL4B/E2F1/E2F3/E2F7/EGFR/EIF4E/EIF4EBP1/EP300/ESRRB/EZH2/FBXO31/FBXO5/GMNN/GTSE1/KLF4/LATS1/LATS2/MCM7/MDM2/MYC/ORC1/PML/PRKDC/PRMT1/PTEN/PTPN6/RB1/RBL1/RBL2/RCC1/RPS6KB1/RPTOR/RRM2/SFN/SKP2/SOX4/TERT/TFDP1/TP53/TY…	73
GO:1901214	regulation of neuron death	77/858	321/18866	1.77239e-34	3.08665e-32	1.42244e-32	AKT1/AKT1S1/ARRB1/ATG7/ATM/AXL/BCL2/BCL2L1/BTG2/CASP2/CCL2/CD34/CDK5/CDK5R1/CEBPB/CLU/CTNNB1/DDIT4/DHCR24/EGLN1/FGF21/FIS1/FOS/FOXO3/FOXQ1/G6PD/GRIK2/GRN/GSK3A/GSK3B/HDAC4/HIF1A/HIPK2/HRAS/HSF1/HSP90AB1/HYOU1/IFNG/IKBKG/ILK/JAK2/JUN/KDM2B/LRRK2/MAP3K5/MCL1/MDK/MECP2/MTOR/MYBL2/NF1/NQO1/PARK7/PARP1/PDPK1/PIK3CA/PIN1/PINK1/PPARGC1A/PPP1R13B/PRKN/RACK1/RHOA/RRAS2/SIRT1/SIX1/SOD1/SOD2/STAT3/TBK1/TERT…	77
GO:0007093	mitotic cell cycle checkpoint	56/858	166/18866	8.48944e-34	1.43497e-31	6.61283e-32	ARID3A/ATM/AURKA/AURKB/BCL2L1/BRCA1/BTG2/BUB1/BUB1B/CARM1/CASP2/CCNB1/CCND1/CDC6/CDK1/CDK2/CDKN1A/CDKN1B/CDKN2B/CHEK2/CLSPN/CNOT6/CNOT6L/DUSP1/E2F1/E2F7/EP300/FANCD2/FBXO31/FOXO4/GTSE1/HMGA2/HRAS/MAD1L1/MAD2L1/MDC1/MDM2/MUS81/NBN/ORC1/PLK1/PML/PRKDC/PRMT1/RB1/RBL2/SFN/SOX4/TFDP1/TOPBP1/TP53/TPR/TTK/WEE1/XPC/ZNF207	56
GO:0048732	gland development	89/858	443/18866	2.28817e-33	3.75717e-31	1.73144e-31	AKT1/ALOX15B/AR/ATM/AURKA/BCL11B/BCL2/BMP4/CAV1/CCND1/CDH1/CDKN1B/CEACAM1/CEBPB/CEBPG/CTNNB1/E2F7/EGFR/ESR1/ETS1/EZH2/FASN/FGFR1/FGFR2/FOXA1/GLI1/HIF1A/HNRNPD/HOXA9/HRAS/IGFBP5/IL6/JAK2/JUN/KDM5B/LATS1/MAD1L1/MAP2K1/MAPK1/MDK/MET/MSN/MST1/NF1/NOTCH1/NTN4/ORAI1/OXTR/PAX8/PGR/PHB2/PIK3CA/PITX1/PML/PNPT1/PRKDC/PROX1/PTEN/RAF1/RBPJ/RELA/RTN4/SALL1/SFRP1/SIX1/SMAD2/SMAD3/SOD1/SOX2/SRC/SRF/STAT5A/STAT5…	89
GO:0097193	intrinsic apoptotic signaling pathway	72/858	290/18866	2.51126e-33	4.00895e-31	1.84746e-31	AKT1/ATM/BCL2/BCL2L1/BCL2L2/BCL3/BCLAF1/BECN1/BRCA1/CASP2/CAV1/CDKN1A/CEBPB/CHEK2/CLU/DDIT4/E2F1/EIF2AK3/ENO1/EP300/FIS1/HDAC1/HIF1A/HIPK2/HRAS/HSPA1A/HSPB1/HYOU1/IFI16/ING2/ITPR1/JAK2/KDM1A/LRRK2/MAEL/MAP3K5/MCL1/MDM2/MIF/MMP9/MYBBP1A/NBN/NFE2L2/NOX1/OPA1/PARK7/PARP1/PDCD10/PINK1/PML/PPP1R13B/PRKCD/PRKDC/PRKN/PRODH/PTGS2/PTPN1/RACK1/RPL11/RRM2B/RRP8/SFN/SIAH1/SIRT1/SNAI1/SOD1/SOD2/SRC/TP53/TP53B…	72
GO:0000077	DNA damage checkpoint	52/858	151/18866	5.76999e-32	8.9622e-30	4.1301e-30	ARID3A/ATM/ATR/AURKA/BRCA1/BRIP1/BTG2/CARM1/CASP2/CCNB1/CCND1/CDK1/CDK2/CDKN1A/CDKN1B/CHEK1/CHEK2/CLSPN/CNOT6/CNOT6L/DOT1L/DTL/E2F1/E2F7/EP300/FANCD2/FBXO31/FBXO4/FOXO4/GTSE1/HMGA2/MAPK14/MDC1/MDM2/MUS81/NBN/PEA15/PLK1/PML/PRKDC/PRMT1/PRPF19/RBL2/RNASEH2B/SFN/SOX4/TFDP1/TOPBP1/TP53/TP53BP1/USP28/XPC	52
GO:0036293	response to decreased oxygen levels	79/858	371/18866	1.68945e-31	2.55508e-29	1.17747e-29	AKT1/ATM/BCL2/BNIP3L/BRIP1/CAV1/CCN2/CCNA2/CCNB1/CD34/CDKN1B/CPEB1/CYBB/DDIT4/DNMT3A/DNMT3B/DPP4/E2F1/EGLN1/EIF4EBP1/ENDOG/ENO1/EP300/EPAS1/ETS1/FIS1/FOXO3/HIF1A/HIPK2/HSF1/HYOU1/ITPR1/ITPR2/LMNA/LOXL2/MDM2/MECP2/MTOR/MYC/NAMPT/NDRG1/NF1/NFE2L2/NOTCH1/NOX4/OPA1/OXTR/PHB2/PIN1/PINK1/PML/PPARGC1A/PSMA2/PSMA5/PSMB1/PSMB5/PSMD14/PTEN/PTGS2/RAF1/RBPJ/RBX1/RHOA/SFRP1/SIRT1/SIRT2/SMAD3/SRC/SRF/STUB1/SUV…	79
GO:0050678	regulation of epithelial cell proliferation	81/858	395/18866	4.58641e-31	6.75849e-29	3.11455e-29	AKT1/AKT3/AR/BCL11B/BMP4/BMPR2/CAV1/CCL2/CCND1/CDK6/CDKN1B/CDKN1C/CDKN2B/CEACAM1/CTNNB1/EGFR/ERBB2/ERRFI1/FGFR1/FGFR2/FLT1/GJA1/GLI1/GPC3/GRN/HIF1A/HMGB1/HMGB2/HRAS/HTRA1/ID1/ITGB3/JUN/KDM5B/KDR/MDK/MEN1/MST1/MTOR/MYC/NF1/NOTCH1/NRAS/PDCD10/PDGFB/PDPK1/PGR/PHB2/PPARG/PRKD1/PRKD2/PRKDC/PROX1/PTEN/RB1/RPTOR/RTN4/SFN/SFRP1/SIRT1/SIRT6/SIX1/SMAD3/SOX2/SP1/SPARC/STAT1/STAT3/STAT5A/TGFB2/TGFBR1/TLR4/TP…	81
GO:1901796	regulation of signal transduction by p53 class mediator	55/858	180/18866	1.09508e-30	1.57336e-28	7.2506e-29	AKT1/ATM/ATR/AURKA/AURKB/BCL2/BRCA1/BRD7/BRIP1/CDK2/CDK5/CDK5R1/CHD5/CHEK1/CHEK2/CSNK2A1/DYRK1A/EEF1E1/EHMT2/EP300/HDAC1/HDAC2/HIPK2/ING2/ING5/KAT5/KDM1A/MAPK14/MAPKAPK5/MDM2/MIF/NBN/NUAK1/PIN1/PLA2R1/PML/PPP1R13B/PRKAA2/PRKN/PRMT6/RBBP4/RPL11/RRM2B/SIRT1/SNAI1/TOP3A/TOPBP1/TP53/TP53BP2/TP53INP1/TP63/TPX2/TWIST1/WRN/ZMPSTE24	55
GO:0001666	response to hypoxia	76/858	359/18866	3.77481e-30	5.29118e-28	2.43836e-28	AKT1/ATM/BCL2/BNIP3L/BRIP1/CAV1/CCNA2/CCNB1/CD34/CDKN1B/CPEB1/CYBB/DDIT4/DNMT3A/DNMT3B/DPP4/E2F1/EGLN1/EIF4EBP1/ENDOG/ENO1/EP300/EPAS1/ETS1/FIS1/FOXO3/HIF1A/HIPK2/HSF1/HYOU1/ITPR1/ITPR2/LMNA/LOXL2/MDM2/MECP2/MTOR/MYC/NDRG1/NF1/NFE2L2/NOTCH1/NOX4/OPA1/PHB2/PIN1/PINK1/PML/PPARGC1A/PSMA2/PSMA5/PSMB1/PSMB5/PSMD14/PTEN/PTGS2/RAF1/RBPJ/RBX1/RHOA/SFRP1/SIRT1/SIRT2/SMAD3/SRC/SRF/STUB1/SUV39H1/TERT/TGFB2/…	76
GO:0048608	reproductive structure development	84/858	443/18866	1.24919e-29	1.70931e-27	7.87713e-28	AKT1/ALOX15B/AR/ARID1A/ARID4B/ARRB1/ATM/ATRX/AXL/BCL2/BCL2L1/BCL2L2/BMP4/BMPR2/BRIP1/CASP2/CCND1/CDKN1B/CEBPB/CTNNB1/CTSB/DHCR24/E2F7/EGFR/EGLN1/EPAS1/EPOR/ERCC1/ESR1/FGFR2/FOXA1/FOXO3/GATA4/GJA1/GLI1/HIF1A/HMGB2/HOXA9/HSF1/HSP90AB1/HSPA5/HTRA1/ING2/JUNB/KDM5B/KRT19/MAP2K1/MAPK1/MAPK14/MEN1/MME/NOTCH1/PATZ1/PDGFB/PGR/PPARG/PTEN/PTGS2/PTK2/PTPN6/RBPJ/RRM1/SALL1/SDC1/SFRP1/SIRT1/SNAI1/SOD1/SRC/STAT…	84
GO:0071453	cellular response to oxygen levels	61/858	235/18866	1.5945e-29	2.13106e-27	9.8207e-28	AKT1/ATG7/ATP6V0A2/BCL2/BNIP3L/BRIP1/CAV1/CCNA2/CCNB1/CD34/CPEB1/CYBB/DNMT3A/DNMT3B/E2F1/EGLN1/EIF4EBP1/ENDOG/ENO1/EP300/EPAS1/FOXO1/FOXO3/HIF1A/HIPK2/HYOU1/LMNA/LPAR1/MDM2/MTOR/MYC/NAMPT/NDRG1/NFE2L2/NOTCH1/NOX1/OPA1/PHB2/PINK1/PPARG/PPARGC1A/PSMA2/PSMA5/PSMB1/PSMB5/PSMD14/PTEN/PTGS2/RBPJ/RBX1/SFRP1/SIRT1/SIRT2/SRC/STUB1/SUV39H1/TERT/TIGAR/TP53/TWIST1/VEGFA	61
GO:0061458	reproductive system development	84/858	447/18866	2.43298e-29	3.1778e-27	1.46444e-27	AKT1/ALOX15B/AR/ARID1A/ARID4B/ARRB1/ATM/ATRX/AXL/BCL2/BCL2L1/BCL2L2/BMP4/BMPR2/BRIP1/CASP2/CCND1/CDKN1B/CEBPB/CTNNB1/CTSB/DHCR24/E2F7/EGFR/EGLN1/EPAS1/EPOR/ERCC1/ESR1/FGFR2/FOXA1/FOXO3/GATA4/GJA1/GLI1/HIF1A/HMGB2/HOXA9/HSF1/HSP90AB1/HSPA5/HTRA1/ING2/JUNB/KDM5B/KRT19/MAP2K1/MAPK1/MAPK14/MEN1/MME/NOTCH1/PATZ1/PDGFB/PGR/PPARG/PTEN/PTGS2/PTK2/PTPN6/RBPJ/RRM1/SALL1/SDC1/SFRP1/SIRT1/SNAI1/SOD1/SRC/STAT…	84
GO:0031667	response to nutrient levels	86/858	473/18866	6.02075e-29	7.68916e-27	3.54344e-27	AKT1/ATF3/ATG5/ATG7/BCL2/BECN1/BMPR2/BRIP1/CCND1/CDKN1A/CDKN2B/CYBB/CYP26A1/DNMT3A/DNMT3B/EGFR/EHMT2/EIF2AK2/EIF2AK3/EIF4EBP1/ERCC1/FBXO22/FGF21/FIS1/FOXO1/FOXO3/FOXO4/G6PD/GATA4/GDF15/HMGCR/HNRNPA1/HSF1/HSPA5/IFI16/JUN/LAMP2/LCN2/LRRK2/MAP3K5/MAPK1/MDM2/MMP7/MTOR/MYBBP1A/NAMPT/NFE2L2/NQO1/NUAK1/NUAK2/OGG1/OGT/OPA1/PIM1/PON1/PPARG/PPARGC1A/PPM1D/PRKAA2/PRKD1/PROX1/PTEN/PTGS2/RELA/RPS6KB1/RPTOR/RR…	86
GO:0048511	rhythmic process	68/858	305/18866	1.76672e-28	2.20725e-26	1.01718e-26	AHR/ARRB1/ATG7/AXL/BHLHE40/CASP2/CDK1/CDK4/CDK5/CDK5R1/CSNK2A1/DDB1/DHX9/DTL/DYRK1A/EGFR/EGR2/EP300/ESR1/ETS1/EZH2/FBXW11/FOXO3/GSK3B/HAS1/HDAC1/HDAC2/HDAC3/HNRNPD/HSPA5/ID1/JUN/KDM5B/MAP2K6/MAPK9/MDK/MMP7/MTOR/MYBBP1A/NAMPT/NFKB2/OGT/OXTR/PGR/PML/PPARG/PPARGC1A/PRKAA2/PRKDC/PROX1/PTEN/RACK1/RELB/SERPINE1/SIK1/SIRT1/SP1/SRC/SREBF1/STAT5B/SUV39H1/TGFB2/TIMELESS/TOP1/TP53/TWIST1/TYMS/UBE3A	68
GO:0051090	regulation of DNA-binding transcription factor activity	83/858	455/18866	4.6442e-28	5.67877e-26	2.61698e-26	AGT/AKT1/AR/ARRB1/BHLHE40/CARF/CARM1/CAV1/CD40LG/CDKN2A/CEBPG/CHUK/CLU/CTH/CTNNB1/DHX9/EGLN1/EIF2AK2/EP300/EPHA5/ESR1/EZH2/FANCD2/FOS/FOXA1/FOXP3/HDAC2/HDAC4/HIPK2/HSPA1A/ID1/IKBKG/IL6/JAK2/JUN/KDM1A/KEAP1/KLF4/MAP3K7/MAPK1/MAPK14/MAPK9/MAVS/MEN1/MTDH/MYD88/NFKB2/NFKBIA/NPM1/PARK7/PHB2/PIM1/PINK1/PPARG/PPARGC1A/PRKCH/PRKD1/PRKD2/PROX1/PTEN/RB1/RELA/SGK1/SIK1/SIRT1/SMAD3/SMARCA4/SMARCB1/SPHK1/SRF/…	83
GO:0009314	response to radiation	82/858	447/18866	6.65869e-28	7.97239e-26	3.67396e-26	AKT1/ARRB1/ATM/ATR/AURKB/BCL2/BCL2L1/BCL3/BHLHE40/BRCA1/CCND1/CDC25A/CDK5/CDKN1A/CHEK1/CHEK2/CUL4B/DDB1/DDB2/DNMT3A/DNMT3B/DTL/DUSP1/ECT2/EGFR/EP300/ERCC1/FANCD2/FBXO4/FNTB/FOS/GRK4/HIF1A/HMGA2/HMGCR/HRAS/HSF1/HSPA5/IFI16/KAT5/KDM1A/MAP2K7/MAPK14/MDM2/MECP2/MEIS2/MEN1/MME/MTOR/MYC/NAMPT/NEDD4/NF1/NHEJ1/NOX4/NPM1/OGG1/PARP1/PML/PPM1D/PRKDC/PTGS2/RELA/RRM1/RUVBL2/SFRP1/SIK1/SIRT1/SMC1A/TIGAR/TOPBP1…	82
GO:0032147	activation of protein kinase activity	70/858	331/18866	8.42685e-28	9.88349e-26	4.55466e-26	AGT/AKT1/ARRB1/BMP4/BRAF/CD40LG/CDK1/CDK5R1/CLSPN/DUSP6/ECT2/EGFR/EIF2AK2/GADD45G/GDF15/IKBKG/ITGB3/JAK2/LPAR1/LPAR3/LRRK2/MAP2K1/MAP2K2/MAP2K3/MAP2K6/MAP2K7/MAP3K14/MAP3K5/MAP3K6/MAP3K7/MAP4K1/MAPK1/MAPK14/MAPKAPK5/MINK1/MOS/MTOR/PAK2/PAK4/PARK7/PDGFB/PDPK1/PEA15/PHB/PHB2/PIK3CA/PINK1/PRKCD/PTPN1/RAF1/RPTOR/SOCS1/SOD1/SPAG9/SRC/STK4/SYK/TGFB2/TGFBR1/TGFBR2/TLR3/TLR4/TNFSF15/TPX2/TXN/UBE2N/UBE2V1…	70
GO:0000302	response to reactive oxygen species	59/858	235/18866	9.51584e-28	1.09375e-25	5.04039e-26	AKT1/APEX1/AXL/BCL2/CBX8/CCNA2/CDK1/CDK2/CHUK/DUSP1/ECT2/EGFR/EGLN1/ENDOG/ETS1/EZH2/FOS/FOXO1/FOXO3/FXN/HDAC2/HNRNPD/HSF1/IL6/JUN/KDM6B/KLF4/LCN2/LRRK2/MAP3K5/MAPK1/MAPK9/MDM2/MET/MMP9/NFE2L2/NQO1/PARK7/PCGF2/PDCD10/PINK1/PPARGC1A/PRKCD/RACK1/RELA/ROMO1/SDC1/SIRT1/SIRT3/SOD1/SOD2/SPHK1/SRC/STAT1/STAT6/TRA2B/TXN/TXNIP/UBE3A	59
GO:0033002	muscle cell proliferation	60/858	244/18866	1.12827e-27	1.27141e-25	5.85909e-26	AGT/AKR1B1/AKT1/BMP4/CCNB1/CDK1/CDKN1A/CDKN1B/CTNNB1/DNMT1/EGFR/FGFR1/FGFR2/FOXP1/GJA1/GLI1/HDAC4/HMGCR/IFNG/IGFBP3/IGFBP5/IL6/ILK/IRAK4/JAK2/JUN/KLF4/MAP3K5/MAPK1/MAPK14/MDM2/MMP9/MTOR/NAMPT/NOTCH1/NOTCH3/NOX1/PDCD4/PDGFB/PHB/PIM1/PPARG/PPARGC1A/PRKDC/PTEN/PTGS2/RBPJ/SIX1/SKP2/SMAD1/SOD2/STAT1/STAT3/TBX2/TERT/TGFB2/TGFBR1/TGFBR2/WNT2/YAP1	60
GO:0071902	positive regulation of protein serine/threonine kinase activity	71/858	345/18866	2.03704e-27	2.25132e-25	1.03749e-25	AGT/AKT1/ARRB1/BMP4/BRAF/CCNB1/CCND1/CCND3/CD40LG/CDC6/CDK1/CDK5R1/CDKN1B/DUSP6/EGFR/EIF2AK2/ERBB2/EZH2/FGFR1/FLT1/GADD45G/GDF15/HMGA2/HRAS/HSP90AB1/IFNG/IKBKG/ILK/INCENP/JAK2/LPAR1/LPAR3/LRRK2/MAP2K1/MAP2K2/MAP2K3/MAP2K6/MAP2K7/MAP3K14/MAP3K5/MAP3K6/MAP3K7/MAP4K1/MAPK1/MAPK14/MAPKAPK5/MIF/MOS/NOX4/PDCD10/PDGFB/PEA15/PIK3R5/PROX1/PTPN1/RAF1/RHOA/RPTOR/SIRT1/SOD1/SPAG9/SRC/STK4/SYK/TGFBR1/TLR4/UBE…	71
GO:1902806	regulation of cell cycle G1/S phase transition	55/858	206/18866	2.17497e-27	2.3584e-25	1.08684e-25	AKT1/APEX1/ARID3A/ATM/AURKA/BCL2/BRD7/BTG2/CARM1/CASP2/CCL2/CCNB1/CCND1/CCND3/CDC45/CDC6/CDK1/CDK2/CDK4/CDK6/CDKN1A/CDKN1B/CDKN2A/CDKN2B/CHEK2/CNOT6/CNOT6L/CUL4B/E2F1/E2F7/EGFR/EP300/EZH2/FBXO31/GLI1/GTSE1/KLF4/MDM2/MEN1/PHB2/PML/PRKDC/PRMT1/PTEN/PTPN6/RB1/RBL1/RBL2/RPTOR/SFN/SOX4/TERT/TFDP1/TP53/WEE1	55
GO:0051098	regulation of binding	73/858	367/18866	3.43324e-27	3.65385e-25	1.68383e-25	AKT1/AKTIP/ARRB1/AURKA/AURKB/BCL3/BMP4/CARM1/CAV1/CDK5/CDKN1A/CEBPG/CSNK1A1/CTNNB1/DHX9/DOT1L/E2F1/EP300/GMNN/GSK3B/HDAC2/HDAC4/HIPK2/HJURP/HMGA2/HMGB1/HMGB2/HSF1/HSP90AB1/ID1/IFI16/IFNG/JAK2/JUN/KDM1A/KLF4/LOX/LRRK2/MEN1/MET/MMP9/NEK2/NFKBIA/PARK7/PARP1/PDGFB/PEX19/PIN1/PINX1/PLK1/PON1/PPARG/PRKCD/PRKN/RACK1/RAN/RB1/RPL11/RUVBL2/SIRT2/SMAD2/SMAD3/SRC/STK4/STUB1/SUMO3/TERT/TGFBR1/TRIM28/TWIST1/TX…	73
GO:0051054	positive regulation of DNA metabolic process	54/858	200/18866	3.57091e-27	3.73128e-25	1.71951e-25	AKT1/ATM/ATR/ATRX/AURKB/BRCA1/CBX8/CD28/CDK2/CEBPG/CTNNB1/DHX9/DKC1/EGFR/ENDOG/ERCC1/FBXO4/FOXM1/HMGB1/HNRNPA1/HNRNPD/HSF1/HSP90AA1/HSP90AB1/IL6/KLF4/MAP2K7/MAPK1/MAPKAPK5/MECP2/MYC/NBN/NEK2/NOX4/PARP1/PDGFB/PML/POT1/PPARGC1A/PRKCD/PRKD2/PRKDC/SIRT1/SIRT6/SRC/STAT6/TIGAR/TIMELESS/TNFSF13/TP53BP1/TRIM28/UBE2N/WRN/WT1	54
GO:0034614	cellular response to reactive oxygen species	50/858	170/18866	3.91154e-27	4.01422e-25	1.8499e-25	AKT1/APEX1/AXL/CBX8/CCNA2/CDK1/CDK2/CHUK/ECT2/EGFR/ENDOG/ETS1/EZH2/FOS/FOXO1/FOXO3/FXN/HDAC2/HNRNPD/HSF1/IL6/JUN/KDM6B/KLF4/LCN2/LRRK2/MAP3K5/MAPK1/MAPK9/MDM2/MET/MMP9/NFE2L2/NQO1/PARK7/PCGF2/PDCD10/PINK1/PRKCD/RACK1/RELA/ROMO1/SIRT1/SIRT3/SOD1/SOD2/SPHK1/SRC/STAT6/TXN	50
GO:2000045	regulation of G1/S transition of mitotic cell cycle	52/858	185/18866	3.9939e-27	4.02683e-25	1.85571e-25	AKT1/APEX1/ARID3A/ATM/AURKA/BCL2/BRD7/BTG2/CARM1/CASP2/CCL2/CCNB1/CCND1/CCND3/CDC45/CDC6/CDK1/CDK2/CDK4/CDK6/CDKN1A/CDKN1B/CDKN2A/CDKN2B/CHEK2/CNOT6/CNOT6L/CUL4B/E2F1/E2F7/EGFR/EP300/EZH2/FBXO31/GTSE1/KLF4/MDM2/PML/PRKDC/PRMT1/PTEN/PTPN6/RB1/RBL1/RBL2/RPTOR/SFN/SOX4/TERT/TFDP1/TP53/WEE1	52
GO:2001020	regulation of response to DNA damage stimulus	57/858	226/18866	5.9381e-27	5.88384e-25	2.71148e-25	ATM/ATR/BCL2/BCL2L1/BCLAF1/BRCA1/CBX8/CEBPG/CHEK1/CHEK2/CLU/DEK/DHX9/DYRK1A/EEF1E1/EGFR/EID3/ERCC1/FBXO4/FBXO5/FOXM1/FXR1/HMGA2/HMGB1/HSF1/ING2/KDM1A/MCL1/MDM2/MIF/MYC/NEK4/OGG1/PARP1/PLA2R1/PML/POT1/PRKCD/PRKDC/RNASEH2B/SIRT1/SIRT6/SIRT7/SMG1/SNAI1/TERF2/TIGAR/TIMELESS/TP53/TP53BP1/TRIM28/TWIST1/UBE2N/UBE2V1/UBE2V2/USP1/ZMPSTE24	57
GO:0030099	myeloid cell differentiation	79/858	431/18866	6.99759e-27	6.81613e-25	3.14111e-25	BCL6/BMP4/CDK6/CDKN2B/CEACAM1/CEBPB/CEBPG/CTNNB1/DHRS2/DPY30/EP300/EPAS1/ETS1/FASN/FOS/FOXO3/FOXP1/G6PD/GPC3/HDAC1/HIF1A/HIPK2/HMGB2/HMGB3/HOXA9/HSPA1A/HSPA9/IFI16/IFNG/IRF7/ITPKB/JAK2/JUN/JUNB/LBR/LEO1/LGALS3/LOX/MAPK14/MEIS2/MITF/MMP9/MT1G/MTOR/MYC/NCAPG2/NF1/NFKBIA/PARP1/PIR/PML/PPARG/PRKDC/PRMT1/PRMT6/PTPN6/PURB/RB1/RBPJ/RELB/RPS14/RUNX1/SENP1/SETD1A/SFRP1/SIRT1/SMAD5/SPI1/SRC/SRF/STAT1/STAT3…	79
GO:0051402	neuron apoptotic process	59/858	245/18866	1.03376e-26	9.90168e-25	4.56305e-25	AKT1S1/ARRB1/ATM/AXL/BCL2/BCL2L1/BTG2/CASP2/CCL2/CDK5/CDK5R1/CEBPB/CIT/CTNNB1/FIS1/FOXO3/FOXQ1/G6PD/GAPDH/GRIK2/GRN/GSK3A/HDAC4/HIF1A/HIPK2/HRAS/HSP90AB1/HSPA5/HYOU1/ILK/JAK2/JUN/KDM2B/MCL1/MDK/MECP2/MYBL2/NF1/NQO1/PARK7/PARP1/PDPK1/PIK3CA/PIN1/PINK1/PPARGC1A/PRKN/RB1/RHOA/SIAH1/SIX1/SOD1/SOD2/TERT/TGFB2/THRB/TP53/TP63/XIAP	59
GO:0071496	cellular response to external stimulus	68/858	326/18866	1.17029e-26	1.08859e-24	5.0166e-25	AGT/AKT1/ATF3/ATG5/ATG7/AXL/BAG3/BCL2/BECN1/BMPR2/BRIP1/CASP2/CBS/CDKN1A/CDKN2B/CHEK1/EGFR/EHMT2/EIF2AK2/EIF2AK3/ENG/FBXO22/FOS/FOXO1/FOXO3/GJA1/HDAC4/HNRNPA1/HSPA5/IFI16/IRF1/JUN/LAMP2/LCN2/LRRK2/MAP3K14/MAP3K5/MAPK1/MDM2/MMP7/MTOR/MYBBP1A/MYD88/NAMPT/NFE2L2/NUAK1/NUAK2/PIM1/PPARG/PPM1D/PRKAA2/PRKD1/PTGS2/RPTOR/RRP8/SFRP1/SIK1/SIRT1/SKP2/SREBF1/SRF/TLR3/TLR4/TLR8/TP53/VDR/WIPI1/WRN	68
GO:0048285	organelle fission	83/858	476/18866	1.17439e-26	1.08859e-24	5.0166e-25	ANAPC1/ANLN/ATM/ATRX/AURKA/AURKB/BECN1/BIRC5/BMP4/BRIP1/BUB1/BUB1B/CALR/CCNB1/CD28/CDC6/CDK1/CDKN1B/CHEK1/CHEK2/DUSP1/ESPL1/FANCD2/FBXO5/FIS1/HIRA/HSF1/HSPA1A/HSPA2/IL1A/INCENP/ING2/KDR/KIF11/KIF2C/KIFC1/LRRK2/MAD1L1/MAD2L1/MAEL/MARCHF5/MCU/MOS/MUS81/MYBL2/NCAPG2/NCAPH2/NEK2/NEK6/NEK9/OPA1/PDGFB/PEX19/PHB2/PIN1/PINK1/PINX1/PLK1/PPARGC1A/PPP2R1A/PRKN/PTTG1/RACGAP1/RAD21/RAD51C/RAN/RB1/RCC1/RHOA/SI…	83
GO:0071156	regulation of cell cycle arrest	40/858	106/18866	1.25445e-26	1.14434e-24	5.27352e-25	ARID3A/ATM/AURKA/BIN1/BRCA1/BTG2/CALR/CARM1/CASP2/CCNB1/CCND1/CDK1/CDK2/CDK4/CDK5/CDK5R1/CDKN1A/CDKN1B/CHEK2/CNOT6/CNOT6L/E2F1/E2F7/EP300/FOXM1/FOXO4/GTSE1/HMGA2/HSP90AB1/MDM2/MIF/MYBBP1A/PML/PRMT1/RBL2/RRP8/SFN/SOX4/TFDP1/TP53	40
GO:2001252	positive regulation of chromosome organization	51/858	182/18866	1.48102e-26	1.32991e-24	6.12869e-25	ARRB1/ATF7IP/ATM/ATR/ATRX/AURKB/BCL6/BECN1/BRCA1/BRD4/BRD7/CCNB1/CTNNB1/DKC1/DNMT1/DNMT3B/ERCC1/ESPL1/FBXO4/FOXP3/HNRNPA1/HNRNPD/ING2/KDM1A/LMNA/LRRK2/MAP2K7/MAPK1/MAPKAPK5/MECP2/NBN/NEK2/OGT/PINK1/PML/POT1/PPARGC1A/PRKD1/PRKD2/RAD21/RB1/RUVBL2/SIRT1/SIRT6/SMARCB1/SREBF1/TP53/TPR/TRIM28/UBE2N/VEGFA	51
GO:0044774	mitotic DNA integrity checkpoint	40/858	108/18866	2.91739e-26	2.57942e-24	1.18869e-24	ARID3A/ATM/AURKA/BTG2/CARM1/CASP2/CCNB1/CCND1/CDC6/CDK1/CDK2/CDKN1A/CDKN1B/CHEK2/CLSPN/CNOT6/CNOT6L/E2F1/E2F7/EP300/FANCD2/FBXO31/FOXO4/GTSE1/HMGA2/MDC1/MDM2/MUS81/NBN/ORC1/PML/PRKDC/PRMT1/RBL2/SFN/SOX4/TFDP1/TOPBP1/TP53/XPC	40
GO:0034504	protein localization to nucleus	62/858	277/18866	3.79712e-26	3.30637e-24	1.52369e-24	AGT/AKT1/BAG3/BCL3/BMP4/CALR/CDH1/CDK1/CDK5/CDKN1A/DKC1/E2F3/ECT2/EIF2AK3/ELAVL1/FBXO4/FERMT1/GSK3B/GTSE1/HDAC3/HSP90AB1/IFNG/JAK2/LMNA/LRRK2/MAPK1/MAPK14/MAVS/MCRS1/MDM2/MORC3/NF1/NF2/NFKBIA/NOLC1/NUTF2/PARK7/PARP1/PHB2/PIN1/PINX1/PLK1/PML/PRKCD/PTGS2/RAN/RASSF5/RPL11/SIX1/SMAD3/SRC/STAT3/SUMO3/SYK/TERT/TP53/TPR/TRIM28/TXN/TXNIP/WRN/XPO1	62
GO:0048545	response to steroid hormone	69/858	346/18866	8.13822e-26	6.98065e-24	3.21693e-24	AR/ARID1A/BCL2/BMP4/BRCA1/CALR/CARM1/CAV1/CCN2/CCND1/CDKN1A/CYBB/DDIT4/DNMT3B/DUSP1/EGFR/EIF4E/EIF4EBP1/ENG/EP300/ERRFI1/ESR1/ESRRB/FOS/FOXA1/FOXO1/FOXO3/FOXP1/HDAC1/HMGB2/IGFBP7/IL1RN/IL6/JAK2/LATS1/LOX/MDK/MDM2/NEDD4/NOTCH1/NR2E1/OXTR/PARK7/PARP1/PGR/PHB/PHB2/PTGS2/RELA/RHOA/RUNX1/SDC1/SFRP1/SIRT1/SKP2/SMARCA4/SPARC/SRC/SREBF1/TGFB2/TGFBR2/TLR2/TP63/TXNIP/TYMS/UBE3A/WNT7B/YAP1/ZFP36	69
GO:0031098	stress-activated protein kinase signaling cascade	64/858	300/18866	1.01917e-25	8.61345e-24	3.96938e-24	AGT/AKR1B1/AKT1/CCN2/CD40LG/CHUK/DUSP1/DUSP3/EGFR/EIF2AK2/FBXW11/FOXM1/FOXO1/GADD45G/GRIK2/HDAC3/HIPK2/HMGB1/HMGCR/HRAS/IKBKG/IRAK4/MAP2K1/MAP2K2/MAP2K3/MAP2K7/MAP3K5/MAP3K6/MAP3K7/MAP4K1/MAPK1/MAPK14/MAPK9/MEN1/MINK1/MYC/NBR1/NOX1/PAK2/PAK4/PDCD10/PDCD4/PINK1/PRKN/PRMT1/PTPN1/RHOA/SFRP1/SPAG9/SPHK1/STK4/SYK/TGFB2/TLR3/TLR4/UBE2N/UBE2V1/VEGFA/WNT16/WNT5A/WNT7B/ZFP36/ZMPSTE24/ZMYND11	64
GO:1902807	negative regulation of cell cycle G1/S phase transition	43/858	132/18866	1.65268e-25	1.37651e-23	6.34346e-24	ARID3A/ATM/AURKA/BCL2/BRD7/BTG2/CARM1/CASP2/CCL2/CCNB1/CCND1/CDK1/CDK2/CDK4/CDK6/CDKN1A/CDKN1B/CDKN2A/CDKN2B/CHEK2/CNOT6/CNOT6L/E2F1/E2F7/EP300/EZH2/FBXO31/GTSE1/KLF4/MDM2/MEN1/PML/PRKDC/PRMT1/PTEN/RB1/RBL1/RBL2/SFN/SOX4/TFDP1/TP53/WEE1	43
GO:2000134	negative regulation of G1/S transition of mitotic cell cycle	42/858	126/18866	2.14666e-25	1.76241e-23	8.12181e-24	ARID3A/ATM/AURKA/BCL2/BRD7/BTG2/CARM1/CASP2/CCL2/CCNB1/CCND1/CDK1/CDK2/CDK4/CDK6/CDKN1A/CDKN1B/CDKN2A/CDKN2B/CHEK2/CNOT6/CNOT6L/E2F1/E2F7/EP300/EZH2/FBXO31/GTSE1/KLF4/MDM2/PML/PRKDC/PRMT1/PTEN/RB1/RBL1/RBL2/SFN/SOX4/TFDP1/TP53/WEE1	42
GO:0140014	mitotic nuclear division	62/858	286/18866	2.41101e-25	1.95156e-23	8.99349e-24	ANAPC1/ANLN/ATM/ATRX/AURKA/AURKB/BECN1/BIRC5/BMP4/BUB1/BUB1B/CCNB1/CD28/CDC6/CDK1/CDKN1B/CHEK1/CHEK2/DUSP1/ESPL1/FBXO5/HIRA/HSPA1A/IL1A/INCENP/KIF11/KIF2C/KIFC1/MAD1L1/MAD2L1/MYBL2/NCAPG2/NCAPH2/NEK2/NEK6/NEK9/PDGFB/PHB2/PIN1/PINX1/PLK1/PPP2R1A/PTTG1/RACGAP1/RAD21/RAN/RB1/RCC1/RHOA/SIRT2/SIRT7/SMC1A/SMC2/SPHK1/STAG2/TACC3/TPR/TPX2/TTK/UBE2C/XIAP/ZNF207	62
GO:0044773	mitotic DNA damage checkpoint	38/858	101/18866	2.6491e-25	2.1145e-23	9.74435e-24	ARID3A/ATM/AURKA/BTG2/CARM1/CASP2/CCNB1/CCND1/CDK1/CDK2/CDKN1A/CDKN1B/CHEK2/CLSPN/CNOT6/CNOT6L/E2F1/E2F7/EP300/FANCD2/FBXO31/FOXO4/GTSE1/HMGA2/MDC1/MDM2/MUS81/NBN/PML/PRKDC/PRMT1/RBL2/SFN/SOX4/TFDP1/TOPBP1/TP53/XPC	38
GO:0031647	regulation of protein stability	63/858	296/18866	2.84153e-25	2.23703e-23	1.0309e-23	AAK1/ASPH/ATF7IP/AURKA/BAG3/BCL2/CALR/CDKN1A/CDKN2AIP/CHEK2/CLU/EP300/FBXO4/FBXW11/GAPDH/GRN/GTSE1/HDAC3/HSP90AA1/HSP90AB1/HSPA1A/ID1/LAMP2/LMNA/LRRK2/MAPK1/MDM2/MORC3/NF2/NLK/P3H1/PARK7/PDCD10/PEX19/PHB/PHB2/PIM1/PIN1/PINK1/PINX1/PLK1/PPARGC1A/PPIB/PRKCD/PRKD1/PRKDC/PRKN/PTEN/RPL11/RTN4/SIAH1/SIRT1/SIRT6/SMAD3/SOX4/SRC/SREBF1/STK4/STUB1/TERT/TP53/USP28/ZNF207	63
GO:0046777	protein autophosphorylation	56/858	237/18866	5.7832e-25	4.49136e-23	2.06978e-23	AAK1/AKT1/ATM/ATR/AURKA/AURKB/BLK/CAV1/CDK5/CHEK2/DYRK1A/EGFR/EIF2AK2/EIF2AK3/ENG/ERBB2/ERRFI1/FGFR1/FGFR2/FGFR3/FLT1/GSK3B/JAK2/JUN/KDR/LRRK2/MAP2K2/MAP4K1/MAPKAPK5/MINK1/MOS/MTOR/MVP/NBN/NEK2/NEK6/NLK/PAK2/PDGFB/PDPK1/PIM1/PINK1/PPP2R5A/PRKD1/PRKD2/PTK2/SIK1/SMG1/SRC/STK4/SYK/TRIM28/TRPM7/TTK/ULK3/VEGFA	56
GO:0071214	cellular response to abiotic stimulus	66/858	331/18866	9.92499e-25	7.50512e-23	3.45863e-23	AGT/AKR1B1/AKT1/ATM/ATR/AURKB/BAG3/BCL2L1/CASP2/CDC25A/CDKN1A/CHEK1/CHEK2/CUL4B/DDB1/DDB2/ECT2/EGFR/ENG/EP300/ERCC1/ERRFI1/FBXO4/FNTB/GJA1/GRK4/HDAC4/HMGA2/HRAS/HSF1/HSPA5/IFI16/IRF1/KDM1A/MAP3K14/MAPK14/MDM2/MME/MMP7/MYC/MYD88/MYLK/NAMPT/NEDD4/NOX1/NOX4/NPM1/PARP1/PTEN/PTGS2/RELB/RUVBL2/SFRP1/SIRT1/TLR3/TLR4/TLR8/TP53/TP53BP1/TP53INP1/USP28/WRN/XPC/YAP1/YY1/ZMPSTE24	66
GO:0104004	cellular response to environmental stimulus	66/858	331/18866	9.92499e-25	7.50512e-23	3.45863e-23	AGT/AKR1B1/AKT1/ATM/ATR/AURKB/BAG3/BCL2L1/CASP2/CDC25A/CDKN1A/CHEK1/CHEK2/CUL4B/DDB1/DDB2/ECT2/EGFR/ENG/EP300/ERCC1/ERRFI1/FBXO4/FNTB/GJA1/GRK4/HDAC4/HMGA2/HRAS/HSF1/HSPA5/IFI16/IRF1/KDM1A/MAP3K14/MAPK14/MDM2/MME/MMP7/MYC/MYD88/MYLK/NAMPT/NEDD4/NOX1/NOX4/NPM1/PARP1/PTEN/PTGS2/RELB/RUVBL2/SFRP1/SIRT1/TLR3/TLR4/TLR8/TP53/TP53BP1/TP53INP1/USP28/WRN/XPC/YAP1/YY1/ZMPSTE24	66
GO:0009896	positive regulation of catabolic process	78/858	454/18866	1.15194e-24	8.59763e-23	3.96209e-23	AGO2/AKT1/ATG5/ATG7/ATM/AURKA/BAG3/BNIP3L/BTG2/CAV1/CDKN1B/CLU/CNOT6L/CSNK1A1/CSNK2A1/CUL4B/DDB1/DTL/ENDOG/ESRRB/FBXO22/FGF21/FOXO1/FOXO3/GJA1/GPC3/GRSF1/GSK3A/GSK3B/HIF1A/HMGB1/HNRNPD/HSF1/HSP90AA1/HSPA1A/IFNG/IKBKG/IL6/KAT5/KDR/KEAP1/LRRK2/MAP3K7/MAPK9/MDM2/METTL14/MSN/MTDH/NEDD4/NFE2L2/PARK7/PHB2/PIK3C2A/PINK1/PLK1/PNPT1/PRKAA2/PRKCD/PRKD1/PRKN/PTEN/PTK2/PTPN1/RACK1/RBX1/SIRT1/SIRT2/SIRT6/SMUR…	78
GO:0043405	regulation of MAP kinase activity	67/858	342/18866	1.24804e-24	9.19548e-23	4.2376e-23	AGT/ARRB1/BMP4/BRAF/CAV1/CD40LG/CDK1/DUSP1/DUSP16/DUSP21/DUSP3/DUSP6/EGFR/EIF2AK2/ERBB2/EZH2/FGFR1/FLT1/GADD45G/GDF15/HMGCR/HRAS/IKBKG/ILK/JAK2/LPAR1/LPAR3/LRRK2/MAP2K1/MAP2K2/MAP2K3/MAP2K6/MAP2K7/MAP3K14/MAP3K5/MAP3K6/MAP3K7/MAP4K1/MAPK1/MAPK14/MAPKAPK5/MIF/MOS/NF1/NOX4/PDCD10/PDCD4/PDGFB/PEA15/PIK3R5/PPP2R1A/PRKCD/PTPN1/PTPN6/RAF1/SFRP1/SOD1/SPAG9/SRC/SYK/TGFBR1/TLR4/UBE2N/UBE2V1/VEGFA/WNT5A/WN…	67
GO:0071456	cellular response to hypoxia	52/858	208/18866	1.72327e-24	1.25362e-22	5.77714e-23	AKT1/BCL2/BNIP3L/BRIP1/CCNA2/CCNB1/CD34/CPEB1/CYBB/DNMT3A/E2F1/EGLN1/EIF4EBP1/ENDOG/ENO1/EP300/EPAS1/FOXO3/HIF1A/HIPK2/HYOU1/LMNA/MDM2/MTOR/MYC/NDRG1/NFE2L2/NOTCH1/OPA1/PHB2/PINK1/PPARGC1A/PSMA2/PSMA5/PSMB1/PSMB5/PSMD14/PTEN/PTGS2/RBPJ/RBX1/SFRP1/SIRT1/SIRT2/SRC/STUB1/SUV39H1/TERT/TIGAR/TP53/TWIST1/VEGFA	52
GO:0090342	regulation of cell aging	30/858	61/18866	2.00916e-24	1.44333e-22	6.65137e-23	AKT3/ARG2/BCL6/CDK6/CDKN2A/EEF1E1/FBXO5/FOXM1/HMGA1/HMGA2/ING2/LMNA/MARCHF5/MIF/NAMPT/NEK4/NEK6/NUAK1/PNPT1/PRKDC/PTEN/RBL1/SIRT1/TERF2/TERT/TP53/TWIST1/YBX1/YPEL3/ZMPSTE24	30
GO:0036294	cellular response to decreased oxygen levels	53/858	218/18866	2.57186e-24	1.82475e-22	8.4091e-23	AKT1/BCL2/BNIP3L/BRIP1/CCNA2/CCNB1/CD34/CPEB1/CYBB/DNMT3A/E2F1/EGLN1/EIF4EBP1/ENDOG/ENO1/EP300/EPAS1/FOXO3/HIF1A/HIPK2/HYOU1/LMNA/MDM2/MTOR/MYC/NAMPT/NDRG1/NFE2L2/NOTCH1/OPA1/PHB2/PINK1/PPARGC1A/PSMA2/PSMA5/PSMB1/PSMB5/PSMD14/PTEN/PTGS2/RBPJ/RBX1/SFRP1/SIRT1/SIRT2/SRC/STUB1/SUV39H1/TERT/TIGAR/TP53/TWIST1/VEGFA	53
GO:0042326	negative regulation of phosphorylation	80/858	484/18866	3.78616e-24	2.65354e-22	1.22285e-22	AGT/AKT1/AKT1S1/ARRB1/ATF3/BMP4/CAV1/CCNB1/CDKN1A/CDKN1B/CDKN1C/CDKN2A/CDKN2B/CEACAM1/DDIT4/DEPTOR/DUSP1/DUSP16/DUSP21/DUSP3/DUSP6/ENG/ERRFI1/FOXM1/FOXO1/HDAC3/HDAC4/HMGCR/HSPB1/IFNG/IGFBP3/ILK/JUN/KLF4/LATS1/LATS2/LRRK2/MEN1/MTOR/MVP/MYC/NF1/NF2/NPM1/PAK2/PARK7/PDCD4/PDPK1/PEBP1/PHB/PIN1/PINK1/PLK1/PPARGC1A/PPP2R1A/PPP2R5A/PRKCD/PRKDC/PRKN/PTEN/PTPN1/PTPN6/RACK1/RANBP9/RB1/RHOA/RPTOR/SFN/SFRP1/S…	80
GO:0048144	fibroblast proliferation	34/858	84/18866	5.17947e-24	3.58631e-22	1.6527e-22	AGT/BMI1/CCNA2/CCNB1/CDC6/CDK4/CDK6/CDKN1A/CTNNB1/DHX9/E2F1/EGFR/ESR1/FBXO4/JUN/MIF/MORC3/MYC/NF1/PDGFB/PML/PPARG/PRKDC/RNASEH2B/S100A6/SFRP1/SIRT6/SPHK1/TP53/TP53INP1/WNT2/WNT5A/WNT7B/ZMPSTE24	34
GO:0072401	signal transduction involved in DNA integrity checkpoint	32/858	73/18866	5.48046e-24	3.70543e-22	1.7076e-22	ARID3A/ATM/AURKA/BRCA1/BTG2/CARM1/CASP2/CCNB1/CDK1/CDK2/CDKN1A/CDKN1B/CHEK1/CHEK2/CNOT6/CNOT6L/DTL/E2F1/E2F7/EP300/GTSE1/MDM2/PLK1/PML/PRKDC/PRMT1/PRPF19/RBL2/SFN/SOX4/TFDP1/TP53	32
GO:0072422	signal transduction involved in DNA damage checkpoint	32/858	73/18866	5.48046e-24	3.70543e-22	1.7076e-22	ARID3A/ATM/AURKA/BRCA1/BTG2/CARM1/CASP2/CCNB1/CDK1/CDK2/CDKN1A/CDKN1B/CHEK1/CHEK2/CNOT6/CNOT6L/DTL/E2F1/E2F7/EP300/GTSE1/MDM2/PLK1/PML/PRKDC/PRMT1/PRPF19/RBL2/SFN/SOX4/TFDP1/TP53	32
GO:0048638	regulation of developmental growth	67/858	353/18866	8.18963e-24	5.47277e-22	2.52205e-22	AGR2/AKT1/AR/BCL2/BMP4/BMPR2/CARM1/CCNB1/CDK1/CDK4/CDK5/CDK5R1/CDKN1A/CDKN1B/DUSP6/FGFR1/FGFR2/FGFR3/FXN/G6PD/GDF15/GJA1/GLI1/GSK3A/GSK3B/HSF1/ILK/ITSN2/LATS1/LATS2/LIMK1/LPAR3/MAEL/MAPK1/MAPK14/MTOR/NOTCH1/PIK3CA/PIM1/PIN1/PPIB/PRKDC/PRKN/PROX1/PTEN/PTK2/RBPJ/RTN4/SFRP1/SIX1/SOD1/SRF/STAT3/STAT5A/STAT5B/STK4/SYT1/TBX2/TGFBR1/TGFBR2/VEGFA/WNT2/WNT5A/WT1/YAP1/YY1/ZMPSTE24	67
GO:0072395	signal transduction involved in cell cycle checkpoint	32/858	74/18866	9.24525e-24	6.10718e-22	2.8144e-22	ARID3A/ATM/AURKA/BRCA1/BTG2/CARM1/CASP2/CCNB1/CDK1/CDK2/CDKN1A/CDKN1B/CHEK1/CHEK2/CNOT6/CNOT6L/DTL/E2F1/E2F7/EP300/GTSE1/MDM2/PLK1/PML/PRKDC/PRMT1/PRPF19/RBL2/SFN/SOX4/TFDP1/TP53	32
GO:2001234	negative regulation of apoptotic signaling pathway	54/858	233/18866	1.11295e-23	7.26829e-22	3.34949e-22	AKT1/AR/BCL2/BCL2L1/BCL2L2/BMP4/BRCA1/CLU/CSNK2A1/CTH/CTNNB1/ENO1/FXN/GATA4/GSK3B/HDAC1/HIF1A/HMGB2/HSPA1A/HSPB1/HYOU1/IL1A/ING2/KDM1A/LGALS3/LMNA/LRRK2/MCL1/MDM2/MIF/MMP9/NFE2L2/OPA1/PARK7/PCGF2/PEA15/PINK1/PRKN/PTGS2/PTPN1/RAF1/RB1/RELA/RRM2B/SERPINE1/SIRT1/SLC25A5/SNAI1/SOD2/SRC/TERT/TGFBR1/YAP1/ZMYND11	54
GO:0042542	response to hydrogen peroxide	43/858	146/18866	1.57781e-23	1.01884e-21	4.69518e-22	APEX1/AXL/BCL2/CBX8/CDK1/DUSP1/ECT2/ENDOG/ETS1/EZH2/FOXO1/FOXO3/FXN/HDAC2/HSF1/IL6/JUN/KDM6B/KLF4/LCN2/LRRK2/MAP3K5/MDM2/MET/NFE2L2/NQO1/PARK7/PCGF2/PDCD10/PINK1/PRKCD/RACK1/RELA/SDC1/SIRT1/SOD1/SPHK1/SRC/STAT1/STAT6/TXN/TXNIP/UBE3A	43
GO:0060537	muscle tissue development	72/858	409/18866	1.77025e-23	1.1304e-21	5.2093e-22	AGT/ARID1A/ATF3/ATG5/BCL2/BMP4/BTG2/CALR/CAV1/CCNB1/CDK1/CDK5/CTNNB1/EGLN1/EGR2/ENG/EP300/FBXO22/FGFR1/FGFR2/FOS/G6PD/GATA4/GJA1/GLI1/GSK3A/HDAC4/HMGCR/IGFBP5/KDM6B/LMNA/LOX/MAPK1/MAPK14/MEF2A/MRTFB/MTOR/MYLK/NF1/NOTCH1/NOX4/PIM1/PIN1/PITX1/PPARGC1A/PROX1/PTEN/RARB/RB1/RBPJ/RHOA/SIK1/SIRT2/SIRT6/SIX1/SMAD1/SMAD3/SORBS2/SRF/TBX2/TBX3/TGFB2/TGFBR1/TGFBR2/TWIST1/VEGFA/WNT2/WNT5A/WT1/YAP1/YY1/ZMPSTE24	72
GO:1900180	regulation of protein localization to nucleus	40/858	127/18866	3.42303e-23	2.16178e-21	9.96223e-22	AKT1/BAG3/BMP4/CDH1/CDK1/DKC1/ECT2/EIF2AK3/FBXO4/FERMT1/GSK3B/GTSE1/HDAC3/HSP90AB1/IFNG/JAK2/LMNA/MAPK1/MAPK14/MAVS/MCRS1/NF1/NF2/NOLC1/NUTF2/PARK7/PARP1/PIN1/PINX1/PLK1/PRKCD/PTGS2/RAN/RASSF5/SMAD3/SRC/SUMO3/TERT/TPR/TRIM28	40
GO:0048145	regulation of fibroblast proliferation	33/858	83/18866	4.78324e-23	2.98797e-21	1.37696e-21	AGT/BMI1/CCNA2/CCNB1/CDC6/CDK4/CDK6/CDKN1A/CTNNB1/DHX9/E2F1/EGFR/ESR1/FBXO4/JUN/MIF/MORC3/MYC/NF1/PDGFB/PML/PPARG/PRKDC/RNASEH2B/S100A6/SFRP1/SIRT6/SPHK1/TP53/TP53INP1/WNT2/WNT5A/ZMPSTE24	33
GO:0043523	regulation of neuron apoptotic process	51/858	214/18866	5.12311e-23	3.16586e-21	1.45894e-21	AKT1S1/ARRB1/ATM/AXL/BCL2/BCL2L1/BTG2/CASP2/CCL2/CDK5/CDK5R1/CEBPB/CTNNB1/FIS1/FOXO3/FOXQ1/G6PD/GRIK2/GRN/GSK3A/HDAC4/HIF1A/HIPK2/HRAS/HSP90AB1/HYOU1/ILK/JAK2/JUN/KDM2B/MCL1/MDK/MECP2/MYBL2/NF1/NQO1/PARK7/PARP1/PDPK1/PIK3CA/PIN1/PINK1/PPARGC1A/PRKN/RHOA/SIX1/SOD1/SOD2/TERT/TGFB2/TP53	51
GO:0051348	negative regulation of transferase activity	60/858	296/18866	5.86161e-23	3.58369e-21	1.65149e-21	AGT/AKT1/AKT1S1/BMP4/CAV1/CDKN1A/CDKN1B/CDKN1C/CDKN2A/CDKN2B/CEACAM1/DEPTOR/DUSP1/DUSP16/DUSP21/DUSP3/DUSP6/ERRFI1/FBXO5/GSK3A/GSK3B/HMGCR/HSPB1/IFNG/ILK/LATS1/LATS2/LIMK1/MAD2L1/MEN1/MVP/NF1/NF2/NPM1/PAK2/PARK7/PDCD4/PDPK1/PINX1/PLK1/POT1/PPARG/PPP2R1A/PPP2R5A/PRKCD/PRKN/PTEN/PTPN1/PTPN6/RACK1/RB1/RPL11/RPTOR/SFN/SFRP1/SIRT1/SOCS1/SRC/TP53/ZFP36	60
GO:0000280	nuclear division	73/858	428/18866	6.10892e-23	3.69558e-21	1.70305e-21	ANAPC1/ANLN/ATM/ATRX/AURKA/AURKB/BECN1/BIRC5/BMP4/BRIP1/BUB1/BUB1B/CALR/CCNB1/CD28/CDC6/CDK1/CDKN1B/CHEK1/CHEK2/DUSP1/ESPL1/FANCD2/FBXO5/HIRA/HSF1/HSPA1A/HSPA2/IL1A/INCENP/ING2/KIF11/KIF2C/KIFC1/MAD1L1/MAD2L1/MAEL/MOS/MUS81/MYBL2/NCAPG2/NCAPH2/NEK2/NEK6/NEK9/PDGFB/PHB2/PIN1/PINX1/PLK1/PPP2R1A/PTTG1/RACGAP1/RAD21/RAD51C/RAN/RB1/RCC1/RHOA/SIRT2/SIRT7/SMC1A/SMC2/SPHK1/STAG2/TACC3/TPR/TPX2/TTK/UBE2C/…	73
GO:0010212	response to ionizing radiation	42/858	144/18866	7.93185e-23	4.74837e-21	2.18822e-21	ATM/ATR/BCL2/BCL2L1/BRCA1/CCND1/CDKN1A/CHEK2/DNMT3A/DNMT3B/ECT2/ERCC1/FANCD2/FBXO4/HMGA2/HRAS/HSF1/HSPA5/IFI16/KAT5/KDM1A/MAPK14/MDM2/MEN1/MYC/NAMPT/NHEJ1/NOX4/PARP1/PML/PRKDC/RRM1/SFRP1/SIRT1/TIGAR/TOPBP1/TP53/TP53BP1/USP28/WRN/YAP1/ZMPSTE24	42
GO:0035265	organ growth	48/858	191/18866	8.40097e-23	4.97736e-21	2.29374e-21	AGT/AKT1/AR/BCL2/CARM1/CCNB1/CDK1/DUSP6/ESR1/FGFR1/FGFR2/FGFR3/FXN/G6PD/GATA4/GJA1/GLI1/GSK3A/LATS1/LATS2/MAEL/MAPK1/MAPK14/MTOR/NOTCH1/PIM1/PIN1/PROX1/PTEN/PTK2/RARB/RBPJ/SIRT6/SMAD1/SMAD2/SOD1/SORBS2/STK4/TBX2/TGFB2/TGFBR1/TGFBR2/UBE3A/WNT2/WT1/YAP1/YY1/ZMPSTE24	48
GO:0014706	striated muscle tissue development	69/858	389/18866	9.87194e-23	5.78919e-21	2.66786e-21	AGT/ARID1A/ATF3/ATG5/BCL2/BMP4/BTG2/CALR/CAV1/CCNB1/CDK1/CDK5/CTNNB1/EGLN1/EGR2/ENG/EP300/FBXO22/FGFR1/FGFR2/FOS/G6PD/GATA4/GJA1/GLI1/GSK3A/HDAC4/HMGCR/KDM6B/LMNA/LOX/MAPK1/MAPK14/MEF2A/MRTFB/MTOR/NF1/NOTCH1/NOX4/PIM1/PIN1/PITX1/PROX1/PTEN/RARB/RB1/RBPJ/RHOA/SIK1/SIRT2/SIRT6/SIX1/SMAD1/SMAD3/SORBS2/SRF/TBX2/TBX3/TGFB2/TGFBR1/TGFBR2/TWIST1/VEGFA/WNT2/WNT5A/WT1/YAP1/YY1/ZMPSTE24	69
GO:0045931	positive regulation of mitotic cell cycle	45/858	168/18866	1.10589e-22	6.41972e-21	2.95844e-21	AKT1/APEX1/AURKA/AURKB/BECN1/BRD4/CCNB1/CCND1/CCND3/CD28/CDC25A/CDC45/CDC6/CDC7/CDK1/CDK4/CUL4B/DTL/DUSP3/EGFR/EIF4E/EIF4EBP1/ESPL1/FBXO5/FGFR1/FOXA1/HSF1/HSPA2/IL1A/MAD2L1/MDM2/MECP2/MEIS2/PDGFB/PHB2/RAD51C/RB1/RPS6KB1/RPTOR/SPHK1/STAT5B/TERT/TFDP1/TPR/UBE2C	45
GO:0001933	negative regulation of protein phosphorylation	74/858	444/18866	1.27996e-22	7.35592e-21	3.38987e-21	AGT/AKT1/AKT1S1/ARRB1/ATF3/BMP4/CAV1/CCNB1/CDKN1A/CDKN1B/CDKN1C/CDKN2A/CDKN2B/CEACAM1/DDIT4/DEPTOR/DUSP1/DUSP16/DUSP21/DUSP3/DUSP6/ENG/ERRFI1/FOXM1/FOXO1/HDAC3/HMGCR/HSPB1/IFNG/IGFBP3/ILK/JUN/KLF4/LATS1/LATS2/LRRK2/MEN1/MTOR/MVP/MYC/NF1/NF2/NPM1/PAK2/PARK7/PDCD4/PDPK1/PEBP1/PHB/PIN1/PINK1/PLK1/PPARGC1A/PPP2R1A/PRKCD/PRKDC/PRKN/PTEN/PTPN1/PTPN6/RACK1/RANBP9/RB1/RPTOR/SFN/SFRP1/SIRT1/SIRT2/SIRT3/SM…	74
GO:0031571	mitotic G1 DNA damage checkpoint	29/858	63/18866	1.30782e-22	7.4416e-21	3.42935e-21	ARID3A/ATM/AURKA/BTG2/CARM1/CASP2/CCNB1/CCND1/CDK1/CDK2/CDKN1A/CDKN1B/CHEK2/CNOT6/CNOT6L/E2F1/E2F7/EP300/FBXO31/GTSE1/MDM2/PML/PRKDC/PRMT1/RBL2/SFN/SOX4/TFDP1/TP53	29
GO:0050679	positive regulation of epithelial cell proliferation	50/858	211/18866	1.80325e-22	1.01601e-20	4.68212e-21	AKT1/AKT3/AR/BMP4/BMPR2/CCND1/CTNNB1/EGFR/ERBB2/FGFR1/FGFR2/GRN/HIF1A/HMGB1/HMGB2/HRAS/HTRA1/ID1/ITGB3/JUN/KDM5B/KDR/MDK/MST1/MTOR/MYC/NF1/NOTCH1/NRAS/PDGFB/PDPK1/PRKD1/PRKD2/PROX1/RPTOR/RTN4/SFRP1/SIRT1/SIRT6/SP1/STAT3/STAT5A/TGFBR1/TLR4/TP63/TWIST1/VEGFA/WNT2/WNT5A/YAP1	50
GO:0030522	intracellular receptor signaling pathway	56/858	265/18866	2.01885e-22	1.12644e-20	5.19102e-21	AHR/ALOX15B/AR/ARID1A/ASXL2/BRCA1/CALR/CARM1/CYP26A1/EP300/ESR1/EZH2/FOXA1/FOXP1/HDAC1/HSPA1A/IKBKG/IRF3/IRF7/JAK2/LATS1/MAP2K6/MAP3K7/NEDD4/NFKBIA/NLRX1/NR1H2/PARK7/PARP1/PGR/PHB/PHB2/PIM1/PML/PPARG/RARB/RELA/RHOA/RUNX1/SFRP1/SIRT1/SKP2/SMARCA4/SRC/SREBF1/STAT3/THRB/TLR4/TP63/TWIST1/UBE2N/UBE2V1/UBE3A/VDR/XIAP/YAP1	56
GO:0044783	G1 DNA damage checkpoint	29/858	64/18866	2.2897e-22	1.25323e-20	5.77532e-21	ARID3A/ATM/AURKA/BTG2/CARM1/CASP2/CCNB1/CCND1/CDK1/CDK2/CDKN1A/CDKN1B/CHEK2/CNOT6/CNOT6L/E2F1/E2F7/EP300/FBXO31/GTSE1/MDM2/PML/PRKDC/PRMT1/RBL2/SFN/SOX4/TFDP1/TP53	29
GO:0044819	mitotic G1/S transition checkpoint	29/858	64/18866	2.2897e-22	1.25323e-20	5.77532e-21	ARID3A/ATM/AURKA/BTG2/CARM1/CASP2/CCNB1/CCND1/CDK1/CDK2/CDKN1A/CDKN1B/CHEK2/CNOT6/CNOT6L/E2F1/E2F7/EP300/FBXO31/GTSE1/MDM2/PML/PRKDC/PRMT1/RBL2/SFN/SOX4/TFDP1/TP53	29
GO:0071158	positive regulation of cell cycle arrest	32/858	81/18866	2.7605e-22	1.49666e-20	6.89714e-21	ARID3A/ATM/AURKA/BRCA1/BTG2/CARM1/CASP2/CCNB1/CDK1/CDK2/CDK5R1/CDKN1A/CDKN1B/CHEK2/CNOT6/CNOT6L/E2F1/E2F7/EP300/FOXO4/GTSE1/HMGA2/MDM2/MYBBP1A/PML/PRMT1/RBL2/RRP8/SFN/SOX4/TFDP1/TP53	32
GO:0051403	stress-activated MAPK cascade	58/858	286/18866	3.06993e-22	1.64887e-20	7.59856e-21	AGT/AKT1/CCN2/CD40LG/CHUK/DUSP1/DUSP3/EGFR/EIF2AK2/FBXW11/FOXM1/FOXO1/GADD45G/GRIK2/HDAC3/HIPK2/HMGB1/HMGCR/HRAS/IKBKG/IRAK4/MAP2K1/MAP2K2/MAP2K3/MAP2K7/MAP3K5/MAP3K6/MAP3K7/MAP4K1/MAPK1/MAPK14/MAPK9/MEN1/MINK1/MYC/NBR1/NOX1/PDCD10/PDCD4/PINK1/PRKN/PRMT1/PTPN1/SFRP1/SPAG9/SPHK1/SYK/TGFB2/TLR3/TLR4/UBE2N/UBE2V1/VEGFA/WNT16/WNT5A/WNT7B/ZFP36/ZMYND11	58
GO:0070301	cellular response to hydrogen peroxide	35/858	100/18866	3.50586e-22	1.86557e-20	8.59722e-21	APEX1/AXL/CBX8/CDK1/ECT2/ENDOG/ETS1/EZH2/FOXO1/FOXO3/FXN/HDAC2/HSF1/IL6/KDM6B/KLF4/LCN2/LRRK2/MAP3K5/MDM2/MET/NFE2L2/NQO1/PARK7/PCGF2/PDCD10/PINK1/PRKCD/RACK1/RELA/SIRT1/SPHK1/SRC/STAT6/TXN	35
GO:0051091	positive regulation of DNA-binding transcription factor activity	56/858	270/18866	5.25372e-22	2.77001e-20	1.27652e-20	AGT/AKT1/AR/CARM1/CAV1/CD40LG/CEBPG/CHUK/CLU/CTH/CTNNB1/DHX9/EIF2AK2/EP300/EPHA5/ESR1/FOXA1/HDAC4/HIPK2/HSPA1A/IKBKG/IL6/JAK2/KDM1A/MAP3K7/MAVS/MTDH/MYD88/NFKB2/NPM1/PARK7/PHB2/PINK1/PPARG/PPARGC1A/PRKCH/PRKD1/PRKD2/PTEN/RELA/SMAD3/SMARCA4/SMARCB1/SPHK1/SRF/STAT3/TFDP1/TLR2/TLR3/TLR4/TP53BP1/UBE2N/UBE2V1/VEGFA/WNT2/WNT5A	56
GO:1901342	regulation of vasculature development	73/858	444/18866	5.76441e-22	3.01164e-20	1.38787e-20	AGO2/AGT/AKT3/BMP4/BRCA1/BTG1/CCN6/CD34/CEACAM1/CTH/CTNNB1/CXCR2/CYBB/DNMT1/EGLN1/ENG/ERBB2/ETS1/FLT1/FOXO4/GATA4/GRN/HDAC7/HIF1A/HIPK2/HMGA2/HSPB1/ID1/IL1A/IL6/KDR/KLF4/MDK/MECP2/MTDH/NF1/NFE2L2/NOTCH1/NR2E1/PAK4/PDCD10/PDCD4/PDGFB/PDPK1/PIK3C2A/PML/PPARG/PRKD1/PRKD2/PTGS2/RECK/RHOA/RUNX1/SERPINE1/SFRP1/SIRT1/SIRT6/SMAD1/SOD2/SP1/SPARC/SPHK1/STAT1/STAT3/STIM1/TERT/TGFB2/TGFBR2/TLR3/TWIST1/VEGFA/…	73
GO:1902893	regulation of pri-miRNA transcription by RNA polymerase II	26/858	51/18866	7.3611e-22	3.81119e-20	1.75633e-20	BMP4/ETS1/FOS/FOXO3/HDAC4/HIF1A/JUN/KLF4/PDGFB/POU5F1/PPARG/RELA/SMAD1/SMAD3/SMAD6/SMARCA4/SPI1/SREBF1/SRF/STAT3/TEAD1/TERT/TGFB2/TP53/WT1/YY1	26
GO:0043406	positive regulation of MAP kinase activity	55/858	264/18866	9.92004e-22	5.09022e-20	2.34575e-20	AGT/ARRB1/BMP4/BRAF/CD40LG/CDK1/DUSP6/EGFR/EIF2AK2/ERBB2/EZH2/FGFR1/FLT1/GADD45G/GDF15/HRAS/IKBKG/ILK/JAK2/LPAR1/LPAR3/LRRK2/MAP2K1/MAP2K2/MAP2K3/MAP2K6/MAP2K7/MAP3K14/MAP3K5/MAP3K6/MAP3K7/MAP4K1/MAPK1/MAPK14/MAPKAPK5/MIF/MOS/NOX4/PDCD10/PDGFB/PEA15/PIK3R5/PTPN1/RAF1/SOD1/SPAG9/SRC/SYK/TGFBR1/TLR4/UBE2N/UBE2V1/VEGFA/WNT5A/WNT7B	55
GO:0010639	negative regulation of organelle organization	70/858	416/18866	1.09148e-21	5.55108e-20	2.55813e-20	AKT1/ASF1A/ATG5/ATM/ATRX/AURKB/BAG3/BCL2L1/BCL2L2/BMP4/BRCA1/BUB1/BUB1B/CCNB1/CHEK1/CKAP2/CLU/DLC1/DNMT1/DNMT3B/DUSP1/DYRK1A/ERCC1/ESPL1/FBXO5/FOXP3/FXN/HMGA1/HNRNPA1/HNRNPC/HSPA1A/KDM1A/KDM4C/LIMA1/LMNA/LRRK2/MAD1L1/MAD2L1/MET/MOS/NBN/NEK2/NPM1/OPA1/PAK2/PARP1/PINK1/PINX1/PLK1/POT1/PPARGC1A/PRKCD/PRKN/PRMT6/PTTG1/RAD21/SIRT1/SLC25A5/SMARCB1/SPI1/SRC/STN1/TERF2/TIGAR/TP53/TPR/TPX2/TTK/TWIST1/ZNF2…	70
GO:0072431	signal transduction involved in mitotic G1 DNA damage checkpoint	27/858	57/18866	1.47981e-21	7.3952e-20	3.40797e-20	ARID3A/ATM/AURKA/BTG2/CARM1/CASP2/CCNB1/CDK1/CDK2/CDKN1A/CDKN1B/CHEK2/CNOT6/CNOT6L/E2F1/E2F7/EP300/GTSE1/MDM2/PML/PRKDC/PRMT1/RBL2/SFN/SOX4/TFDP1/TP53	27
GO:1902400	intracellular signal transduction involved in G1 DNA damage checkpoint	27/858	57/18866	1.47981e-21	7.3952e-20	3.40797e-20	ARID3A/ATM/AURKA/BTG2/CARM1/CASP2/CCNB1/CDK1/CDK2/CDKN1A/CDKN1B/CHEK2/CNOT6/CNOT6L/E2F1/E2F7/EP300/GTSE1/MDM2/PML/PRKDC/PRMT1/RBL2/SFN/SOX4/TFDP1/TP53	27
GO:0042493	response to drug	68/858	397/18866	1.54556e-21	7.65718e-20	3.5287e-20	ABCB1/ABCC6/ACER2/APEX1/ARRB1/ATG5/ATR/BCL2/CALR/CCNB1/CCND1/CDH1/CDK1/CDK4/CDKN1A/CDKN1B/CHEK2/CHUK/CTNNB1/CYBB/DNMT3A/DNMT3B/DUSP6/EGFR/ENG/FGF21/FOS/FOXO3/GATA4/HDAC2/HDAC4/HMGA2/HMGB2/HSF1/HSP90AB1/HSPA5/LCN2/LOX/MAP2K6/MCM7/MDK/MDM2/MYC/NFE2L2/OGG1/OXTR/PPARG/PPARGC1A/PRKAA2/PTEN/PTGS2/RELA/RHOA/SFRP1/SOD1/SRC/SREBF1/STAT1/STAT3/TGFB2/TGFBR2/TLR3/TOP1/TP53/TXNIP/TYMS/XPC/XPO1	68
GO:0010038	response to metal ion	65/858	366/18866	1.68488e-21	8.27609e-20	3.81392e-20	AKT1/BCL2/BRAF/CALR/CARF/CAV1/CCNB1/CCND1/CDH1/CDK1/CDK4/CDKN1B/CHUK/CYBB/DNMT3A/DUSP1/ECT2/EGFR/EIF2AK3/ENDOG/ERCC1/FOS/FXN/G6PD/GSK3A/HIF1A/HNRNPD/HSF1/HSPA5/IL1A/ITPKB/ITPR3/JUN/JUNB/KCNA1/LOXL2/LRRK2/MAPK1/MAPK9/MDM2/MEF2A/MMP9/MT1G/NDRG1/NEDD4/NFE2L2/NQO1/OGG1/PARK7/PARP1/PPARGC1A/PRKAA2/PRKN/PTEN/PTGS2/SDC1/SOD1/SPARC/STIM1/SYT1/SYT7/TERT/TIGAR/TXNIP/WNT5A	65
GO:1903706	regulation of hemopoiesis	77/858	498/18866	1.9437e-21	9.46646e-20	4.36248e-20	AXL/BCL6/BMP4/CD28/CDK6/CEACAM1/CEBPB/CTNNB1/DPY30/EIF2AK2/EP300/ERBB2/ETS1/FANCD2/FOS/FOXO3/FOXP1/FOXP3/HDAC1/HIF1A/HMGB1/HMGB2/HMGB3/HOXA9/HSPA1A/HSPA9/IFNG/IL1A/IRF1/IRF7/ITPKB/JUN/LEO1/LGALS3/LOX/MAPK14/MDK/MEIS2/MITF/MTOR/MYC/NCAPG2/NF1/NFE2L2/NFKBIA/NOTCH1/PIM1/PRKDC/PRMT1/PRMT6/PSMA2/PSMA5/PSMB1/PSMB5/PSMD14/PTPN6/PURB/RB1/RHOA/RUNX1/SENP1/SETD1A/SFRP1/SOCS1/SOD1/SOX4/SPI1/STAT1/STAT3/STAT…	77
GO:0051169	nuclear transport	64/858	357/18866	2.0775e-21	1.00331e-19	4.6236e-20	AGT/AKT1/BAG3/BMP4/CALR/CDH1/CDK1/CDK5/CDKN1A/DHX9/DUSP16/E2F3/ECT2/EGR2/EIF4E/ELAVL1/FBXO22/FERMT1/GEMIN2/GSK3B/GTSE1/HDAC3/HMGA1/HNRNPA1/HSP90AB1/HSPA9/IFNG/JAK2/LMNA/LRRK2/MAGOHB/MAPK1/MAPK14/MAVS/MCM3AP/MDM2/NEDD4/NF1/NFKBIA/NOLC1/NPM1/NSUN2/NUTF2/PARK7/PHB2/PML/PRKCD/PTGS2/RAN/SFN/SIRT7/SMAD3/SMG1/SRSF1/SRSF2/SRSF3/STAT3/SYK/TP53/TPR/TRIM28/TXN/TXNIP/XPO1	64
GO:2001251	negative regulation of chromosome organization	41/858	148/18866	2.22532e-21	1.06574e-19	4.91133e-20	ASF1A/ATG5/ATM/ATRX/AURKB/BRCA1/BUB1/BUB1B/CCNB1/DNMT1/DNMT3B/DUSP1/ERCC1/ESPL1/FBXO5/FOXP3/HMGA1/HNRNPA1/HNRNPC/KDM1A/KDM4C/MAD1L1/MAD2L1/NBN/PARP1/PINX1/PLK1/POT1/PRMT6/PTTG1/RAD21/SIRT1/SMARCB1/SPI1/SRC/STN1/TERF2/TPR/TTK/TWIST1/ZNF207	41
GO:0031331	positive regulation of cellular catabolic process	67/858	390/18866	2.62063e-21	1.23449e-19	5.68895e-20	AGO2/AKT1/ATG5/ATG7/ATM/AURKA/BAG3/BNIP3L/BTG2/CAV1/CLU/CNOT6L/CSNK1A1/ENDOG/ESRRB/FBXO22/FGF21/FOXO1/FOXO3/GRSF1/GSK3A/GSK3B/HIF1A/HMGB1/HNRNPD/HSF1/HSP90AA1/HSPA1A/IFNG/IKBKG/IL6/KAT5/KDR/KEAP1/LRRK2/MAP3K7/MAPK9/MDM2/METTL14/MSN/MTDH/NFE2L2/PARK7/PHB2/PIK3C2A/PINK1/PLK1/PNPT1/PRKAA2/PRKCD/PRKD1/PRKN/PTEN/PTK2/PTPN1/RACK1/RBX1/SIRT1/SIRT2/SIRT6/STUB1/SUMO2/SUPT5H/TBK1/TP53INP1/TWIST1/ZFP36	67
GO:0042692	muscle cell differentiation	67/858	390/18866	2.62063e-21	1.23449e-19	5.68895e-20	AGT/AKT1/ARID1A/ASF1A/ATG5/BCL2/BIN1/BMP4/CALR/CCNB1/CDK1/CHUK/CTH/CTNNB1/DNMT1/ENG/ERVW-1/EZH2/FBXO22/FGFR2/FOXO4/G6PD/GATA4/GDF15/GSK3A/HDAC4/HIRA/IGFBP5/KDM1A/KDM6B/KRT19/LMNA/LOX/MAPK12/MAPK14/MDM2/MECP2/MEF2A/MRTFA/MRTFB/MTOR/NOTCH1/NOX4/PDCD4/PDGFB/PIN1/PROX1/RARB/RB1/RBM38/RBPJ/SDC1/SIK1/SIRT1/SIX1/SOD2/SORBS2/SPAG9/SRF/TBX2/TBX3/VEGFA/WT1/YBX1/YY1/ZEB1/ZMPSTE24	67
GO:0061614	pri-miRNA transcription by RNA polymerase II	26/858	53/18866	2.64942e-21	1.23791e-19	5.70471e-20	BMP4/ETS1/FOS/FOXO3/HDAC4/HIF1A/JUN/KLF4/PDGFB/POU5F1/PPARG/RELA/SMAD1/SMAD3/SMAD6/SMARCA4/SPI1/SREBF1/SRF/STAT3/TEAD1/TERT/TGFB2/TP53/WT1/YY1	26
GO:0072413	signal transduction involved in mitotic cell cycle checkpoint	27/858	59/18866	4.67983e-21	2.13452e-19	9.83664e-20	ARID3A/ATM/AURKA/BTG2/CARM1/CASP2/CCNB1/CDK1/CDK2/CDKN1A/CDKN1B/CHEK2/CNOT6/CNOT6L/E2F1/E2F7/EP300/GTSE1/MDM2/PML/PRKDC/PRMT1/RBL2/SFN/SOX4/TFDP1/TP53	27
GO:1902402	signal transduction involved in mitotic DNA damage checkpoint	27/858	59/18866	4.67983e-21	2.13452e-19	9.83664e-20	ARID3A/ATM/AURKA/BTG2/CARM1/CASP2/CCNB1/CDK1/CDK2/CDKN1A/CDKN1B/CHEK2/CNOT6/CNOT6L/E2F1/E2F7/EP300/GTSE1/MDM2/PML/PRKDC/PRMT1/RBL2/SFN/SOX4/TFDP1/TP53	27
GO:1902403	signal transduction involved in mitotic DNA integrity checkpoint	27/858	59/18866	4.67983e-21	2.13452e-19	9.83664e-20	ARID3A/ATM/AURKA/BTG2/CARM1/CASP2/CCNB1/CDK1/CDK2/CDKN1A/CDKN1B/CHEK2/CNOT6/CNOT6L/E2F1/E2F7/EP300/GTSE1/MDM2/PML/PRKDC/PRMT1/RBL2/SFN/SOX4/TFDP1/TP53	27
GO:0044839	cell cycle G2/M phase transition	55/858	273/18866	5.2718e-21	2.38559e-19	1.09937e-19	ABCB1/ATM/AURKA/AURKB/BRCA1/BRD4/CCNA2/CCNB1/CCND1/CDC25A/CDC6/CDC7/CDK1/CDK2/CDK4/CDKN1A/CDKN2B/CHEK1/CHEK2/CLSPN/DTL/ESRRB/FBXO5/FBXW11/FOXM1/FOXO4/GTSE1/HAUS4/HMGA2/HSP90AA1/HSPA2/LATS1/MECP2/NBN/NEK2/NPM1/ORC1/PINX1/PLK1/PPM1D/PPP2R1A/PSMA2/PSMA5/PSMB1/PSMB5/PSMD14/RAD21/RAD51C/RBX1/RNASEH2B/SKP2/TOPBP1/TP53/TPX2/WEE1	55
GO:0033157	regulation of intracellular protein transport	54/858	264/18866	5.77984e-21	2.59506e-19	1.19589e-19	BAG3/BAP1/BCL2/BMP4/BNIP3L/CDH1/CDK1/CDK5/CDK5R1/E2F1/ECT2/ERBB2/FERMT1/FIS1/GSK3A/GSK3B/GTSE1/HDAC3/HRAS/HSP90AB1/IFNG/JAK2/LRRK2/MAPK1/MAPK14/MAVS/MDM2/NF1/NOLC1/NSUN2/NUTF2/PARK7/PDCD10/PINK1/PPP1R13B/PRKCD/PRKN/PTGS2/PTPN1/RAN/SFN/SIRT7/SMAD3/SREBF1/TFDP1/TP53/TP53BP2/TP63/TPR/TRIM28/TXN/XPO1/YWHAB/YWHAZ	54
GO:0006913	nucleocytoplasmic transport	63/858	354/18866	6.42473e-21	2.84023e-19	1.30888e-19	AGT/AKT1/BAG3/BMP4/CALR/CDH1/CDK1/CDK5/CDKN1A/DHX9/DUSP16/E2F3/ECT2/EGR2/EIF4E/ELAVL1/FBXO22/FERMT1/GEMIN2/GSK3B/GTSE1/HDAC3/HNRNPA1/HSP90AB1/HSPA9/IFNG/JAK2/LMNA/LRRK2/MAGOHB/MAPK1/MAPK14/MAVS/MCM3AP/MDM2/NEDD4/NF1/NFKBIA/NOLC1/NPM1/NSUN2/NUTF2/PARK7/PHB2/PML/PRKCD/PTGS2/RAN/SFN/SIRT7/SMAD3/SMG1/SRSF1/SRSF2/SRSF3/STAT3/SYK/TP53/TPR/TRIM28/TXN/TXNIP/XPO1	63
GO:0051222	positive regulation of protein transport	63/858	354/18866	6.42473e-21	2.84023e-19	1.30888e-19	ARF1/ARRB1/BAG3/BAP1/BCL2/BLK/CD34/CDH1/CDK1/CDK5/CDK5R1/E2F1/ECT2/EGFR/ERBB2/FIS1/GAPDH/GJA1/GSK3A/GSK3B/GTSE1/HDAC3/HIF1A/HRAS/HSP90AB1/IFNG/IL1A/IL6/IRF3/JAK2/MAPK1/MAPK14/MAVS/MCU/MDM2/MIF/NADK/NR1H2/NUTF2/PDCD10/PINK1/PPP1R13B/PRKCD/PTGS2/RACK1/RAN/SFN/SIRT3/SMAD3/SOX4/SRC/SYK/TFDP1/TGFB2/TLR2/TLR4/TP53/TP53BP2/TP63/TPR/TRIM28/YWHAB/YWHAZ	63
GO:1902275	regulation of chromatin organization	46/858	195/18866	1.10555e-20	4.85008e-19	2.23509e-19	ARRB1/ASF1A/ATF7IP/ATG5/ATM/ATRX/BCL6/BRCA1/BRD4/BRD7/CCNB1/CDC45/CHEK1/CTNNB1/DNMT1/DNMT3B/FOXP3/HIRA/HMGA1/ING2/KDM1A/KDM4C/LMNA/LRRK2/MECP2/OGT/PARK7/PINK1/PPARGC1A/PRKD1/PRKD2/PRMT6/RUVBL2/SETD1A/SIRT1/SIRT6/SMARCB1/SPI1/SREBF1/TP53/TPR/TRIM28/TWIST1/UBE2N/VEGFA/ZMPSTE24	46
GO:0045165	cell fate commitment	55/858	278/18866	1.29066e-20	5.61927e-19	2.58956e-19	AR/BCL11B/BCL2/BMP4/CEBPB/CHD5/CTNNB1/EPAS1/ETS2/FGFR1/FGFR2/FOXA1/FOXP3/GATA4/IL6/KDM6B/KLF4/LATS1/LEO1/MCL1/MITF/MNX1/MTOR/NANOG/NOTCH1/NOTCH3/NR2E1/PITX1/PML/POU5F1/PPARG/PRKDC/PROX1/RBPJ/RHOA/SFRP1/SIX1/SMAD1/SMAD2/SMAD5/SOX1/SOX2/SOX5/STAT3/STAT6/TBX2/TBX3/TGFB1I1/TGFBR1/TP53/WNT16/WNT2/WNT5A/WNT7B/WT1	55
GO:1903829	positive regulation of cellular protein localization	61/858	338/18866	1.31761e-20	5.69346e-19	2.62375e-19	AGR2/AKT1/BAG3/BAP1/BCL2/CDH1/CDK1/CDK5/CDK5R1/DKC1/E2F1/ECT2/EGFR/EIF2AK3/EPHA3/ERBB2/FIS1/GSK3A/GSK3B/GTSE1/HDAC3/HRAS/HSP90AB1/IFNG/JAK2/LGALS3/MAPK1/MAPK14/MAVS/MCRS1/MDM2/MSN/NUTF2/PARK7/PARP1/PDCD10/PDPK1/PINK1/PINX1/PLK1/PPP1R13B/PRKAA2/PRKCD/PRKCH/PRKN/PTGS2/RACK1/RAN/RTN4/SFN/SMAD3/SRC/TERT/TFDP1/TP53/TP53BP2/TP63/TPR/TRIM28/YWHAB/YWHAZ	61
GO:1904951	positive regulation of establishment of protein localization	64/858	370/18866	1.46801e-20	6.29603e-19	2.90143e-19	ARF1/ARRB1/BAG3/BAP1/BCL2/BLK/CD34/CDH1/CDK1/CDK5/CDK5R1/DKC1/E2F1/ECT2/EGFR/ERBB2/FIS1/GAPDH/GJA1/GSK3A/GSK3B/GTSE1/HDAC3/HIF1A/HRAS/HSP90AB1/IFNG/IL1A/IL6/IRF3/JAK2/MAPK1/MAPK14/MAVS/MCU/MDM2/MIF/NADK/NR1H2/NUTF2/PDCD10/PINK1/PPP1R13B/PRKCD/PTGS2/RACK1/RAN/SFN/SIRT3/SMAD3/SOX4/SRC/SYK/TFDP1/TGFB2/TLR2/TLR4/TP53/TP53BP2/TP63/TPR/TRIM28/YWHAB/YWHAZ	64
GO:0071478	cellular response to radiation	45/858	188/18866	1.56306e-20	6.654e-19	3.0664e-19	ATM/ATR/AURKB/BCL2L1/CDC25A/CDKN1A/CHEK1/CHEK2/CUL4B/DDB1/DDB2/ECT2/EP300/ERCC1/FBXO4/FNTB/GRK4/HMGA2/HRAS/HSF1/HSPA5/IFI16/KDM1A/MAPK14/MDM2/MME/MYC/NAMPT/NEDD4/NOX4/NPM1/PARP1/PTGS2/RUVBL2/SFRP1/SIRT1/TP53/TP53BP1/TP53INP1/USP28/WRN/XPC/YAP1/YY1/ZMPSTE24	45
GO:0006977	DNA damage response, signal transduction by p53 class mediator resulting in cell cycle arrest	26/858	56/18866	1.58789e-20	6.71e-19	3.09221e-19	ARID3A/ATM/AURKA/BTG2/CARM1/CASP2/CCNB1/CDK1/CDK2/CDKN1A/CDKN1B/CHEK2/CNOT6/CNOT6L/E2F1/E2F7/EP300/GTSE1/MDM2/PML/PRMT1/RBL2/SFN/SOX4/TFDP1/TP53	26
GO:0018205	peptidyl-lysine modification	67/858	405/18866	2.18656e-20	9.17238e-19	4.22696e-19	ARID4B/ARRB1/ATG5/ATRX/BAZ1A/BRCA1/BRD4/BRD7/CHD5/CHEK1/CTH/CTNNB1/DNMT1/DNMT3B/DOT1L/DPY30/EGR2/EHMT2/EP300/EZH2/FOXP3/HDAC2/HDAC4/ING5/KAT5/KDM1A/KDM4C/LMNA/LOX/LOXL2/MAGEA2/MAP3K7/MCM3AP/MCRS1/MDM2/MECP2/MEN1/MORF4L1/OGT/PARK7/PCGF2/PPARGC1A/PRKAA2/PRMT6/RELA/RUVBL2/SENP1/SENP7/SETD1A/SIRT1/SIRT2/SIRT3/SIRT7/SMARCB1/SOX4/SPI1/SUMO2/SUMO3/SUV39H1/SUZ12/TPR/TRIM28/TRRAP/TWIST1/UBE2I/YEATS4/ZMPST…	67
GO:0048660	regulation of smooth muscle cell proliferation	43/858	173/18866	2.35447e-20	9.80519e-19	4.51858e-19	AGT/AKR1B1/AKT1/BMP4/CDKN1A/CDKN1B/CTNNB1/DNMT1/EGFR/FGFR2/FOXP1/GJA1/HDAC4/HMGCR/IFNG/IGFBP3/IGFBP5/IL6/ILK/IRAK4/JAK2/JUN/KLF4/MAP3K5/MDM2/MMP9/MTOR/NAMPT/NOTCH3/NOX1/PDCD4/PDGFB/PHB/PPARG/PPARGC1A/PRKDC/PTEN/PTGS2/SKP2/SOD2/STAT1/TERT/TGFBR2	43
GO:0046822	regulation of nucleocytoplasmic transport	35/858	112/18866	2.50121e-20	1.03413e-18	4.76565e-19	BAG3/BMP4/CDH1/CDK1/CDK5/DHX9/ECT2/FERMT1/GSK3B/GTSE1/HDAC3/HSP90AB1/IFNG/JAK2/MAPK1/MAPK14/MAVS/MDM2/NEDD4/NF1/NOLC1/NSUN2/NUTF2/PARK7/PRKCD/PTGS2/RAN/SFN/SIRT7/SMAD3/TP53/TPR/TRIM28/TXN/XPO1	35
GO:1904018	positive regulation of vasculature development	50/858	235/18866	2.80516e-20	1.15152e-18	5.3066e-19	AGO2/AKT3/BRCA1/BTG1/CD34/CEACAM1/CTH/CXCR2/CYBB/ENG/ETS1/FLT1/GATA4/GRN/HDAC7/HIF1A/HIPK2/HMGA2/HSPB1/IL1A/KDR/KLF4/MDK/MTDH/NFE2L2/NOTCH1/NR2E1/PAK4/PDGFB/PDPK1/PIK3C2A/PRKD1/PRKD2/PTGS2/RUNX1/SERPINE1/SIRT1/SIRT6/SMAD1/SOD2/SP1/SPHK1/STAT3/STIM1/TERT/TGFBR2/TLR3/TWIST1/VEGFA/WNT5A	50
GO:2001242	regulation of intrinsic apoptotic signaling pathway	42/858	166/18866	3.16226e-20	1.2889e-18	5.93971e-19	AKT1/BCL2/BCL2L1/BCL2L2/BCLAF1/BECN1/CAV1/CLU/EIF2AK3/ENO1/FIS1/HDAC1/HIF1A/HSPA1A/HSPB1/HYOU1/ING2/KDM1A/LRRK2/MCL1/MDM2/MIF/MMP9/NFE2L2/NOX1/OPA1/PARK7/PARP1/PINK1/PRKN/PTGS2/PTPN1/RACK1/RPL11/RRM2B/SIAH1/SIRT1/SNAI1/SOD1/SOD2/SRC/TP53	42
GO:2000377	regulation of reactive oxygen species metabolic process	46/858	200/18866	3.33903e-20	1.35137e-18	6.22757e-19	AGT/AKT1/ARG2/ATG5/BCL2/BRCA1/CAV1/CCN6/CD34/CDKN1A/CLU/DDAH2/EGFR/FOXM1/FOXO1/FOXO3/G6PD/HDAC4/HIF1A/HSP90AA1/HSP90AB1/IFNG/JAK2/KLF4/MAPK14/MTOR/NFE2L2/NOX4/PARK7/PDGFB/PINK1/PRKCD/PRKN/PTGS2/RHOA/ROMO1/SIRT2/SIRT3/SMAD3/SOD1/STAT3/SYK/TGFBR2/TIGAR/TLR4/TP53	46
GO:2001235	positive regulation of apoptotic signaling pathway	44/858	183/18866	3.47049e-20	1.39475e-18	6.4275e-19	AGT/ATF3/BCL2/BCL2L1/BCLAF1/BECN1/CASP2/CAV1/E2F1/FIS1/GSK3A/GSK3B/ING5/JAK2/MAPK9/MCL1/MMP9/NF1/NOX1/PAK2/PARK7/PEA15/PINK1/PML/PPP1R13B/PPP2R1A/PRKCD/PTEN/RACK1/RPL11/SFN/SFRP1/SIAH1/SIRT1/SMAD3/SOD1/STK4/TFDP1/TGFBR1/TP53/TP53BP2/TP63/YWHAB/YWHAZ	44
GO:0007059	chromosome segregation	60/858	334/18866	3.49782e-20	1.39597e-18	6.43312e-19	ANAPC1/ATM/ATRX/AURKB/BECN1/BIRC5/BRCA1/BRIP1/BUB1/BUB1B/CCNB1/CDC6/CDCA2/CSNK2A1/CTNNB1/DUSP1/ECT2/ESPL1/FANCD2/FBXO5/HIRA/HJURP/INCENP/KIF2C/KIFC1/LATS1/MAD1L1/MAD2L1/MAEL/MOS/MUS81/NCAPG2/NCAPH2/NEK2/NEK6/PHB2/PINX1/PLK1/PPP2R1A/PTTG1/RACGAP1/RAD21/RAD51C/RAN/RB1/RCC1/SIRT2/SIRT7/SLC25A5/SMC1A/SMC2/STAG2/TACC3/TOP1/TOP3A/TPR/TTK/UBE2C/UBE2I/ZNF207	60
GO:0006338	chromatin remodeling	48/858	218/18866	3.5542e-20	1.40869e-18	6.49174e-19	ARID1A/ARID1B/ATF7IP/ATRX/BAZ1A/CDKN2A/CENPA/CHD5/DNMT1/DNMT3A/ESR1/FOXA1/FOXP3/HDAC1/HDAC2/HDAC4/HELLS/HJURP/HMGA1/HMGA2/HMGB1/HMGB2/HMGB3/HNRNPC/KDM4A/KDM4C/KDM5B/KDM6B/MYC/NPM1/NUDT5/PBRM1/RB1/RBBP4/RRP8/RUVBL2/SIRT1/SIRT2/SIRT6/SMARCA2/SMARCA4/SMARCB1/SMARCD1/SUV39H1/TOP1/TP63/TPR/TRIM28	48
GO:0048659	smooth muscle cell proliferation	43/858	175/18866	3.80149e-20	1.49638e-18	6.89585e-19	AGT/AKR1B1/AKT1/BMP4/CDKN1A/CDKN1B/CTNNB1/DNMT1/EGFR/FGFR2/FOXP1/GJA1/HDAC4/HMGCR/IFNG/IGFBP3/IGFBP5/IL6/ILK/IRAK4/JAK2/JUN/KLF4/MAP3K5/MDM2/MMP9/MTOR/NAMPT/NOTCH3/NOX1/PDCD4/PDGFB/PHB/PPARG/PPARGC1A/PRKDC/PTEN/PTGS2/SKP2/SOD2/STAT1/TERT/TGFBR2	43
GO:0010506	regulation of autophagy	61/858	347/18866	5.21103e-20	2.03727e-18	9.38844e-19	ACER2/AKT1/ATG5/ATG7/ATM/ATP6V0A2/ATP6V0C/BAG3/BCL2/BNIP3L/CAPNS1/CDK5/CDK5R1/EIF4G2/EP300/FOXO1/FOXO3/GAPDH/GATA4/GSK3A/GSK3B/HIF1A/HMGB1/HSPB1/IFI16/IFNG/IKBKG/ITPR1/KAT5/KDM4A/KDR/KEAP1/LRRK2/MAP3K7/MCL1/MET/MTDH/MTOR/NAMPT/NEDD4/PARK7/PHB2/PIK3C2A/PIK3CA/PINK1/PRKAA2/PRKD1/PRKN/PTK2/RPTOR/SIRT1/SIRT2/SMG1/SREBF1/STAT3/SUPT5H/TBK1/TIGAR/TP53/TP53INP1/ZMPSTE24	61
GO:2000772	regulation of cellular senescence	25/858	53/18866	5.33059e-20	2.06993e-18	9.53895e-19	AKT3/ARG2/BCL6/CDK6/CDKN2A/EEF1E1/FBXO5/HMGA1/HMGA2/ING2/NAMPT/NEK4/NEK6/NUAK1/PNPT1/PRKDC/RBL1/SIRT1/TERF2/TERT/TP53/TWIST1/YBX1/YPEL3/ZMPSTE24	25
GO:0097191	extrinsic apoptotic signaling pathway	49/858	230/18866	6.36823e-20	2.45626e-18	1.13193e-18	AGT/AKT1/AR/ATF3/BAG3/BCL2/BCL2L1/BCL2L2/BMP4/BRCA1/CASP2/CAV1/DEPTOR/FGFR1/FGFR3/FOXO3/GSK3A/GSK3B/HMGB2/HSPA1A/IFNG/IL1A/JAK2/LCN2/LGALS3/LMNA/MCL1/NF1/PAK2/PARK7/PDPK1/PEA15/PML/PPP2R1A/PTEN/RAF1/RELA/SERPINE1/SFRP1/SMAD3/SRC/STK4/TERT/TGFB2/TGFBR1/TLR3/YAP1/ZDHHC3/ZMYND11	49
GO:1901215	negative regulation of neuron death	47/858	212/18866	6.53653e-20	2.50436e-18	1.1541e-18	AKT1/ARRB1/ATG7/AXL/BCL2/BCL2L1/BTG2/CCL2/CD34/CDK5/CEBPB/CTNNB1/FGF21/FOXQ1/GRIK2/GRN/GSK3B/HIF1A/HIPK2/HRAS/HSF1/HSP90AB1/HYOU1/IKBKG/ILK/JAK2/JUN/KDM2B/LRRK2/MDK/MECP2/PARK7/PDPK1/PIK3CA/PIN1/PINK1/PPARGC1A/PRKN/RACK1/RHOA/SIRT1/SIX1/SOD1/SOD2/STAT3/TERT/TIGAR	47
GO:0072593	reactive oxygen species metabolic process	55/858	288/18866	7.24541e-20	2.75757e-18	1.27079e-18	AGT/AKT1/ARG2/ATG5/BCL2/BRCA1/CAV1/CCN2/CCN6/CD34/CDKN1A/CLU/CYBB/DDAH2/DDIT4/EGFR/FOXM1/FOXO1/FOXO3/G6PD/HDAC4/HIF1A/HSP90AA1/HSP90AB1/IFNG/JAK2/KLF4/LRRK2/MAPK14/MTOR/NFE2L2/NOX1/NOX4/NQO1/PARK7/PDGFB/PINK1/PLA2R1/PRKCD/PRKN/PTGS2/RHOA/ROMO1/SIRT2/SIRT3/SMAD3/SOD1/SOD2/STAT3/SYK/TGFBR2/TIGAR/TLR2/TLR4/TP53	55
GO:0045765	regulation of angiogenesis	66/858	403/18866	7.39806e-20	2.79715e-18	1.28903e-18	AGO2/AGT/AKT3/BRCA1/BTG1/CCN6/CD34/CEACAM1/CTNNB1/CXCR2/CYBB/EGLN1/ENG/ERBB2/ETS1/FLT1/FOXO4/GATA4/GRN/HDAC7/HIF1A/HIPK2/HMGA2/HSPB1/ID1/IL1A/IL6/KDR/KLF4/MDK/MECP2/MTDH/NF1/NFE2L2/NOTCH1/NR2E1/PAK4/PDCD10/PDPK1/PIK3C2A/PML/PPARG/PRKD1/PRKD2/PTGS2/RECK/RHOA/RUNX1/SERPINE1/SFRP1/SIRT1/SIRT6/SMAD1/SP1/SPARC/SPHK1/STAT1/STAT3/STIM1/TERT/TGFB2/TGFBR2/TLR3/TWIST1/VEGFA/WNT5A	66
GO:1902895	positive regulation of pri-miRNA transcription by RNA polymerase II	22/858	40/18866	1.18805e-19	4.46257e-18	2.05651e-18	ETS1/FOS/FOXO3/HIF1A/JUN/KLF4/PDGFB/PPARG/RELA/SMAD1/SMAD3/SMAD6/SMARCA4/SPI1/SREBF1/SRF/STAT3/TEAD1/TERT/TGFB2/TP53/WT1	22
GO:0031668	cellular response to extracellular stimulus	51/858	253/18866	1.42388e-19	5.31368e-18	2.44873e-18	ATF3/ATG5/ATG7/AXL/BCL2/BECN1/BMPR2/BRIP1/CBS/CDKN1A/CDKN2B/EHMT2/EIF2AK2/EIF2AK3/FBXO22/FOS/FOXO1/FOXO3/HNRNPA1/HSPA5/IFI16/JUN/LAMP2/LCN2/LRRK2/MAP3K5/MAPK1/MDM2/MTOR/MYBBP1A/NAMPT/NFE2L2/NUAK1/NUAK2/PIM1/PPARG/PPM1D/PRKAA2/PRKD1/RPTOR/RRP8/SFRP1/SIK1/SIRT1/SKP2/SREBF1/SRF/TP53/VDR/WIPI1/WRN	51
GO:0006260	DNA replication	53/858	273/18866	1.60562e-19	5.95321e-18	2.74345e-18	ATG7/ATM/ATR/ATRX/BAZ1A/BCL6/BRCA1/BRIP1/CCNA2/CDC45/CDC6/CDC7/CDK1/CDK2/CDK2AP1/CHAF1B/CHEK1/CHEK2/CLSPN/DHX9/DTL/E2F7/EGFR/EHMT2/FBXO5/FGFR1/GLI1/GMNN/HMGA1/HRAS/ING5/JUN/KAT5/MCM7/NBN/ORC1/PPP2R1A/RBBP4/RECQL4/RNASEH2A/RRM1/RRM2/RRM2B/SAMHD1/STN1/TERF2/TIMELESS/TOP1/TOP3A/TOPBP1/TP53/WRN/ZMPSTE24	53
GO:1901653	cellular response to peptide	65/858	398/18866	1.65776e-19	6.10716e-18	2.81439e-18	AGT/AKR1B1/AKT1/APEX1/ARID1B/ATP6V0A2/ATP6V0C/BCL2L2/BRIP1/CAV1/CCNA2/CCND3/CDC6/CDK4/CDK5/CEACAM1/CPEB1/EIF4EBP1/ERRFI1/FGF21/FIS1/FOXO1/FOXO3/FOXO4/GDF15/GJA1/GSK3A/GSK3B/HSF1/ID1/IGFBP1/JAK2/KL/KLF4/MDM2/MEN1/NAMPT/NFE2L2/OGT/OPA1/PARP1/PDPK1/PIK3C2A/PIK3CA/PPARG/PRKCD/PRKDC/PTEN/PTK2/PTPN1/RELA/RPS6KB1/SIRT1/SOCS1/SP1/SRC/SREBF1/STAT1/STAT3/STAT5A/STAT5B/STAT6/TIMELESS/TLR4/TP53	65
GO:1901216	positive regulation of neuron death	32/858	97/18866	1.68493e-19	6.1677e-18	2.84229e-18	ATM/CASP2/CDK5/CDK5R1/CLU/CTNNB1/DDIT4/FIS1/FOS/FOXO3/GRIK2/GRN/GSK3A/GSK3B/HDAC4/IFNG/JUN/MAP3K5/MCL1/MTOR/MYBL2/NF1/NQO1/PARP1/PIN1/PPP1R13B/RHOA/TGFB2/TLR4/TP53/TP53BP2/WNT5A	32
GO:0000086	G2/M transition of mitotic cell cycle	51/858	254/18866	1.70617e-19	6.20592e-18	2.85991e-18	ABCB1/ATM/AURKA/AURKB/BRCA1/BRD4/CCNA2/CCNB1/CCND1/CDC25A/CDC6/CDC7/CDK1/CDK2/CDK4/CDKN1A/CDKN2B/CHEK2/CLSPN/DTL/ESRRB/FBXO5/FBXW11/FOXM1/FOXO4/HAUS4/HMGA2/HSP90AA1/HSPA2/LATS1/MECP2/NBN/NEK2/ORC1/PINX1/PLK1/PPM1D/PPP2R1A/PSMA2/PSMA5/PSMB1/PSMB5/PSMD14/RAD21/RAD51C/RBX1/RNASEH2B/SKP2/TOPBP1/TPX2/WEE1	51
GO:0016049	cell growth	73/858	490/18866	1.99843e-19	7.22325e-18	3.32873e-18	AGT/AKT1/AURKA/BAP1/BCL2/BCL6/BMPR2/BTG1/CDK5/CDK5R1/CDKN1A/CDKN1B/CDKN2A/CDKN2AIP/CEACAM1/CSNK2A1/CTNNB1/EGFR/EIF4G2/ENO1/ERBB2/FXN/G6PD/GATA4/GJA1/GSK3A/GSK3B/HSP90AA1/HSP90AB1/HSPA1A/IGFBP1/IGFBP3/IGFBP5/IGFBP7/ILK/ING1/ITSN2/KDM2B/LIMK1/LPAR3/MTOR/PAK4/PHB/PIN1/PML/PPARG/PPP2R1A/PRKN/RACK1/RB1/RHOA/RPTOR/RTN4/SFN/SFRP1/SGK1/SIRT1/SIRT6/SMAD3/SMARCA2/SMARCA4/SORBS2/SPHK1/SRF/SYT1/TGFB2/TGFBR1/…	73
GO:0001503	ossification	66/858	412/18866	2.45957e-19	8.83447e-18	4.07124e-18	AKT1/ASF1A/ATRAID/BCL2/BMP4/BMPR2/CCN2/CDK6/CEBPB/CTNNB1/DHX9/EGFR/EGR2/EIF2AK3/FASN/FBXO5/FGFR2/FGFR3/GLI1/GPC3/HDAC4/HDAC7/HIF1A/HIRA/HNRNPC/ID1/IGFBP3/IGFBP5/IL6/ILK/JUNB/KL/LOX/MAPK1/MAPK14/MDK/MEN1/MYBBP1A/NBR1/NF1/NOTCH1/PHB/PRKD1/PTGS2/PTK2/RBPJ/RHOA/RRAS2/RUNX1/SFRP1/SIRT7/SMAD1/SMAD3/SMAD5/SMAD6/SNAI1/SOX2/SPARC/TGFB2/TP63/TWIST1/TWIST2/VCAN/WNT5A/WNT7B/ZMPSTE24	66
GO:0032386	regulation of intracellular transport	61/858	358/18866	2.61531e-19	9.33553e-18	4.30214e-18	ARF1/BAG3/BAP1/BCL2/BMP4/BNIP3L/CDH1/CDK1/CDK5/CDK5R1/DHX9/E2F1/ECT2/ERBB2/FERMT1/FIS1/GSK3A/GSK3B/GTSE1/HDAC3/HRAS/HSP90AB1/IFNG/JAK2/LRRK2/MAP2K1/MAP2K2/MAPK1/MAPK14/MAVS/MDM2/MSN/NEDD4/NF1/NOLC1/NSUN2/NUTF2/PARK7/PDCD10/PINK1/PPP1R13B/PRKCD/PRKN/PTGS2/PTPN1/RAN/SFN/SIRT7/SMAD3/SRC/SREBF1/TFDP1/TP53/TP53BP2/TP63/TPR/TRIM28/TXN/XPO1/YWHAB/YWHAZ	61
GO:0043434	response to peptide hormone	69/858	447/18866	2.89348e-19	1.02647e-17	4.73035e-18	AGT/AKT1/APEX1/ARID1B/ATP6V0A2/ATP6V0C/BRIP1/BTG2/CAV1/CCN2/CCNA2/CCND3/CDC6/CDK4/CDKN1B/CEACAM1/CHUK/CPEB1/CYBB/EGR2/EIF4EBP1/ERRFI1/FGF21/FOXO1/FOXO3/FOXO4/GDF15/GJA1/GSK3A/GSK3B/HSF1/IGFBP1/IGFBP5/JAK2/KL/MDM2/MEN1/MTOR/NFE2L2/OGT/OPA1/OXTR/PARP1/PDPK1/PIK3C2A/PIK3CA/PNPT1/PPARG/PRKCD/PRKDC/PTEN/PTGS2/PTK2/PTPN1/RBBP4/RELA/RPS6KB1/SIRT1/SOCS1/SP1/SPARC/SRC/SREBF1/STAT1/STAT3/STAT5A/STAT5B/STAT…	69
GO:0048146	positive regulation of fibroblast proliferation	24/858	51/18866	3.19659e-19	1.12704e-17	5.19382e-18	AGT/BMI1/CCNA2/CCNB1/CDC6/CDK4/CDK6/CDKN1A/DHX9/E2F1/EGFR/ESR1/JUN/MIF/MYC/PDGFB/PML/PRKDC/RNASEH2B/S100A6/SIRT6/SPHK1/WNT2/WNT5A	24
GO:0031669	cellular response to nutrient levels	47/858	221/18866	3.98333e-19	1.39587e-17	6.43264e-18	ATF3/ATG5/ATG7/BCL2/BECN1/BMPR2/BRIP1/CDKN1A/CDKN2B/EHMT2/EIF2AK2/EIF2AK3/FBXO22/FOXO1/FOXO3/HNRNPA1/HSPA5/IFI16/JUN/LAMP2/LCN2/LRRK2/MAP3K5/MAPK1/MDM2/MTOR/MYBBP1A/NAMPT/NFE2L2/NUAK1/NUAK2/PIM1/PPARG/PPM1D/PRKAA2/PRKD1/RPTOR/RRP8/SFRP1/SIK1/SIRT1/SREBF1/SRF/TP53/VDR/WIPI1/WRN	47
GO:1900182	positive regulation of protein localization to nucleus	29/858	80/18866	4.29149e-19	1.49474e-17	6.88829e-18	AKT1/BAG3/CDH1/CDK1/DKC1/ECT2/EIF2AK3/GTSE1/HDAC3/HSP90AB1/IFNG/JAK2/MAPK1/MAPK14/MAVS/MCRS1/NUTF2/PARK7/PARP1/PINX1/PLK1/PRKCD/PTGS2/RAN/SMAD3/SRC/TERT/TPR/TRIM28	29
GO:0042176	regulation of protein catabolic process	64/858	397/18866	6.32791e-19	2.19075e-17	1.00958e-17	AKT1/ATG7/ATRAID/AURKA/CAV1/CDH1/CDKN1B/CHEK2/CLU/CSNK1A1/CSNK2A1/CUL4B/DDB1/DTL/EGFR/EGLN1/FBXO22/FOXO1/GJA1/GPC3/GSK3A/GSK3B/HIPK2/HMGCR/HSP90AA1/HSP90AB1/HSPA1A/IFNG/KEAP1/LATS1/LRRK2/MAD2L1/MAPK9/MDM2/MSN/NEDD4/NFE2L2/OGT/PARK7/PHB/PIN1/PINK1/PLK1/PML/PRKN/PSMD14/PTEN/PTK2/RACK1/RAD23B/RBX1/RELA/RPL11/SENP1/SIRT2/SIRT6/SMAD3/SMURF2/STUB1/SUMO2/UBE3A/WNT5A/WWP1/XPO1	64
GO:0071560	cellular response to transforming growth factor beta stimulus	50/858	252/18866	6.64143e-19	2.28553e-17	1.05325e-17	CAV1/CDKN1C/CDKN2B/ENG/EP300/FERMT1/FERMT2/FGFR2/FOS/GDF15/HDAC2/HIPK2/HSP90AB1/HSPA1A/HSPA5/HTRA1/ID1/ING2/JUN/LOX/MAP3K7/MEN1/NLK/NOX4/PARP1/PDPK1/PIN1/PML/PPARGC1A/PTK2/RHOA/SFRP1/SIRT1/SMAD1/SMAD2/SMAD3/SMAD5/SMAD6/SMURF2/SOX5/SRC/STUB1/TGFB1I1/TGFB2/TGFBR1/TGFBR2/TP53/WNT2/WNT5A/ZEB1	50
GO:0051783	regulation of nuclear division	43/858	188/18866	7.20385e-19	2.46432e-17	1.13565e-17	ANAPC1/ANLN/ATM/ATRX/AURKA/AURKB/BECN1/BMP4/BUB1/BUB1B/CALR/CCNB1/CD28/CDC6/CDKN1B/CHEK1/DUSP1/ESPL1/FBXO5/HSPA1A/IL1A/KIF11/MAD1L1/MAD2L1/MOS/NEK2/NEK6/PDGFB/PHB2/PIN1/PLK1/PTTG1/RAD21/RB1/RCC1/SIRT2/SPHK1/TACC3/TPR/TTK/UBE2C/WNT5A/ZNF207	43
GO:0007088	regulation of mitotic nuclear division	40/858	163/18866	8.27939e-19	2.81548e-17	1.29747e-17	ANAPC1/ANLN/ATM/ATRX/AURKA/AURKB/BECN1/BMP4/BUB1/BUB1B/CCNB1/CD28/CDC6/CDKN1B/CHEK1/DUSP1/ESPL1/FBXO5/HSPA1A/IL1A/KIF11/MAD1L1/MAD2L1/NEK2/NEK6/PDGFB/PHB2/PIN1/PLK1/PTTG1/RAD21/RB1/RCC1/SIRT2/SPHK1/TACC3/TPR/TTK/UBE2C/ZNF207	40
GO:0046620	regulation of organ growth	34/858	116/18866	8.44162e-19	2.85376e-17	1.31512e-17	AKT1/CARM1/CCNB1/CDK1/DUSP6/FGFR1/FGFR2/FXN/G6PD/GJA1/GLI1/GSK3A/LATS1/LATS2/MAEL/MAPK1/MAPK14/MTOR/NOTCH1/PIM1/PIN1/PROX1/PTEN/PTK2/RBPJ/SOD1/STK4/TBX2/TGFBR1/TGFBR2/WNT2/WT1/YAP1/YY1	34
GO:2000278	regulation of DNA biosynthetic process	33/858	109/18866	9.11773e-19	3.0643e-17	1.41214e-17	ATM/ATR/AURKB/BMPR2/CDKN1A/CTNNB1/DKC1/DUSP1/FBXO4/GJA1/HNRNPA1/HNRNPC/HNRNPD/HSP90AA1/HSP90AB1/KLF4/MAP2K7/MAPK1/MAPKAPK5/MEN1/MYC/NEK2/NOX4/PDGFB/PINX1/POT1/PPARG/PRKD2/SRC/STN1/TERF2/TFDP1/TP53	33
GO:0045926	negative regulation of growth	50/858	254/18866	9.45115e-19	3.15789e-17	1.45527e-17	AGT/ALOX15B/BCL2/BCL6/BMP4/BMPR2/BTG1/CDK5/CDK5R1/CDKN1A/CDKN1B/CDKN2A/CDKN2AIP/ENO1/FGFR3/FXN/G6PD/GDF15/GJA1/GPC3/GSK3A/HIF1A/HSPA1A/IGFBP5/ING1/ING5/MT1G/NOTCH1/PHB/PML/PNPT1/PPARG/PPP2R1A/PTEN/PTK2/RACK1/RB1/RTN4/SFRP1/SIRT1/SMAD3/SMARCA2/SMARCA4/STK4/TGFB2/TGFBR2/TP53/WNT5A/WT1/YY1	50
GO:0045766	positive regulation of angiogenesis	45/858	208/18866	1.1294e-18	3.75183e-17	1.72898e-17	AGO2/AKT3/BRCA1/BTG1/CD34/CXCR2/CYBB/ENG/ETS1/FLT1/GATA4/GRN/HDAC7/HIF1A/HIPK2/HMGA2/HSPB1/IL1A/KDR/KLF4/MDK/MTDH/NFE2L2/NR2E1/PAK4/PDPK1/PIK3C2A/PRKD1/PRKD2/PTGS2/RUNX1/SERPINE1/SIRT1/SIRT6/SMAD1/SP1/SPHK1/STAT3/STIM1/TERT/TGFBR2/TLR3/TWIST1/VEGFA/WNT5A	45
GO:0009411	response to UV	37/858	140/18866	1.15971e-18	3.83037e-17	1.76517e-17	AKT1/ATR/AURKB/BCL2/BCL3/CCND1/CDC25A/CDKN1A/CHEK1/CUL4B/DDB1/DDB2/DTL/EGFR/EP300/ERCC1/KDM1A/MAP2K7/MDM2/MEN1/MME/MYC/NEDD4/NPM1/PARP1/PML/PTGS2/RELA/RUVBL2/SIRT1/TP53/TP53INP1/USP1/USP28/WRN/XPC/YY1	37
GO:0001819	positive regulation of cytokine production	68/858	447/18866	1.18244e-18	3.88315e-17	1.78949e-17	AGT/BCL3/BRCA1/CD28/CD34/CD40LG/CEBPB/CEBPG/CHUK/CLU/CTNNB1/DHX9/EIF2AK2/EIF2AK3/EP300/FOXP3/GAPDH/GATA4/HDAC2/HIF1A/HMGB1/HMGB2/HRAS/HSPA1A/HSPB1/IFI16/IFNG/IL1A/IL1R1/IL6/IRF1/IRF3/IRF5/IRF7/JAK2/MAP3K7/MAPK14/MAVS/MDK/MIF/MYD88/NFKB2/NLRX1/NOX1/PARK7/PHB/PHB2/PRKD2/PRKDC/PTGS2/RELA/RUNX1/SERPINE1/SMAD3/SOD1/SPHK1/SRC/STAT1/STAT3/STAT6/SYK/TBK1/TLR2/TLR3/TLR4/TLR8/TWIST1/WNT5A	68
GO:1901654	response to ketone	44/858	200/18866	1.39137e-18	4.54329e-17	2.09371e-17	AHR/AKR1B1/AKT1/AR/BCL2L1/CALR/CAV1/CCND1/CDK4/CDKN1A/CYBB/DDIT4/DNMT3B/DUSP1/EGFR/EIF4E/EIF4EBP1/ERRFI1/FOS/FOXO1/FOXO3/HNRNPD/HSF1/IGFBP7/KLF4/MAP4K1/MSN/OPA1/OXTR/PARK7/PARP1/PPARG/PRKAA2/RELA/SFRP1/SIRT1/SRC/SREBF1/TGFB2/TLR2/TXNIP/TYMS/UBE3A/YAP1	44
GO:0051099	positive regulation of binding	41/858	174/18866	1.49197e-18	4.84428e-17	2.23242e-17	AKTIP/ARRB1/BMP4/CAV1/CDK5/CEBPG/CTNNB1/DHX9/EP300/GMNN/GSK3B/HIPK2/HMGB1/HMGB2/HSF1/HSP90AB1/IFNG/JAK2/KDM1A/KLF4/LRRK2/MEN1/MET/MMP9/PARK7/PARP1/PIN1/PINX1/PON1/PPARG/PRKN/RAN/RB1/RPL11/SIRT2/STK4/TERT/TRIM28/TWIST1/TXN/WNT5A	41
GO:0001763	morphogenesis of a branching structure	44/858	201/18866	1.70567e-18	5.50702e-17	2.53783e-17	AGT/AR/BCL2/BMP4/CTNNB1/ENG/ESR1/FGFR1/FGFR2/FOXA1/FOXD1/GPC3/ILK/KDM5B/KDR/LRRK2/MDK/MET/MYC/NOTCH1/NTN4/PAX8/PGR/PHB2/PML/PROX1/RTN4/SALL1/SFRP1/SIRT6/SIX1/SRC/SRF/STK4/TBX3/TGFBR2/TIMELESS/TP63/VDR/VEGFA/WNT2/WNT5A/WT1/YAP1	44
GO:0071559	response to transforming growth factor beta	50/858	258/18866	1.89211e-18	6.07483e-17	2.7995e-17	CAV1/CDKN1C/CDKN2B/ENG/EP300/FERMT1/FERMT2/FGFR2/FOS/GDF15/HDAC2/HIPK2/HSP90AB1/HSPA1A/HSPA5/HTRA1/ID1/ING2/JUN/LOX/MAP3K7/MEN1/NLK/NOX4/PARP1/PDPK1/PIN1/PML/PPARGC1A/PTK2/RHOA/SFRP1/SIRT1/SMAD1/SMAD2/SMAD3/SMAD5/SMAD6/SMURF2/SOX5/SRC/STUB1/TGFB1I1/TGFB2/TGFBR1/TGFBR2/TP53/WNT2/WNT5A/ZEB1	50
GO:0071241	cellular response to inorganic substance	46/858	221/18866	2.3627e-18	7.54357e-17	3.47634e-17	AKT1/ATRX/BRAF/CALR/CARF/CCNA2/CCNB1/CDH1/CDK2/CDKN1B/CHUK/CYBB/ECT2/EGFR/EIF2AK3/ENDOG/FOS/FOXO1/GSK3A/HNRNPD/HSF1/HSPA5/ITPKB/JUN/JUNB/KCNA1/LRRK2/MAPK1/MAPK9/MEF2A/MMP9/MT1G/NFE2L2/NQO1/OGG1/PARP1/PPARGC1A/PRKAA2/PRKN/PTGS2/SOD1/SYT1/SYT7/TIGAR/TIMELESS/WNT5A	46
GO:0070302	regulation of stress-activated protein kinase signaling cascade	48/858	240/18866	2.40413e-18	7.63345e-17	3.51776e-17	AKT1/CCN2/CD40LG/DUSP1/DUSP3/EGFR/EIF2AK2/FOXM1/FOXO1/GADD45G/GRIK2/HDAC3/HIPK2/HMGB1/HMGCR/HRAS/MAP2K1/MAP2K2/MAP2K7/MAP3K5/MAP3K6/MAP3K7/MAP4K1/MAPK1/MEN1/MINK1/MYC/NBR1/NOX1/PDCD10/PDCD4/PINK1/PRKN/PRMT1/PTPN1/SFRP1/SPAG9/SPHK1/SYK/TGFB2/TLR3/TLR4/VEGFA/WNT16/WNT5A/WNT7B/ZMPSTE24/ZMYND11	48
GO:0048738	cardiac muscle tissue development	47/858	231/18866	2.64395e-18	8.34878e-17	3.84741e-17	AGT/ARID1A/ATG5/BMP4/CALR/CCNB1/CDK1/EGLN1/ENG/FGFR1/FGFR2/G6PD/GATA4/GJA1/GLI1/GSK3A/KDM6B/LMNA/MAPK1/MAPK14/MEF2A/MTOR/NOTCH1/NOX4/PIM1/PIN1/PROX1/PTEN/RARB/RBPJ/SIK1/SIRT6/SMAD1/SORBS2/SRF/TBX2/TBX3/TGFB2/TGFBR1/TGFBR2/VEGFA/WNT2/WNT5A/WT1/YAP1/YY1/ZMPSTE24	47
GO:0001558	regulation of cell growth	65/858	420/18866	2.88652e-18	9.06471e-17	4.17734e-17	AGT/AKT1/BAP1/BCL2/BCL6/BMPR2/BTG1/CDK5/CDK5R1/CDKN1A/CDKN1B/CDKN2A/CDKN2AIP/CEACAM1/CSNK2A1/EGFR/EIF4G2/ENO1/ERBB2/FXN/G6PD/GJA1/GSK3A/GSK3B/HSPA1A/IGFBP1/IGFBP3/IGFBP5/IGFBP7/ILK/ING1/ITSN2/KDM2B/LIMK1/LPAR3/MTOR/PAK4/PHB/PIN1/PML/PPARG/PPP2R1A/PRKN/RACK1/RB1/RHOA/RPTOR/RTN4/SFN/SFRP1/SGK1/SIRT1/SMAD3/SMARCA2/SMARCA4/SPHK1/SRF/SYT1/TGFB2/TGFBR1/TP53/VEGFA/WNT5A/WT1/YY1	65
GO:0030324	lung development	41/858	177/18866	2.90222e-18	9.06471e-17	4.17734e-17	AGR2/BMP4/BMPR2/CCN2/CRISPLD2/CTNNB1/EGFR/EIF4E/EIF4EBP1/EP300/EPAS1/ERRFI1/FGFR1/FGFR2/FOXA1/GLI1/GPC3/ID1/IGFBP5/LOX/MAP2K1/MAPK1/MME/NOTCH1/PGR/PROX1/RBPJ/SMAD2/SPARC/SREBF1/SRF/STK40/TGFBR2/THRB/TIMELESS/VEGFA/WNT2/WNT5A/WNT7B/YAP1/YWHAZ	41
GO:1905269	positive regulation of chromatin organization	32/858	106/18866	3.38505e-18	1.05156e-16	4.84597e-17	ARRB1/ATF7IP/ATM/BCL6/BRCA1/BRD4/BRD7/CCNB1/CTNNB1/DNMT1/DNMT3B/FOXP3/ING2/KDM1A/LMNA/LRRK2/MECP2/OGT/PINK1/PPARGC1A/PRKD1/PRKD2/RUVBL2/SIRT1/SIRT6/SMARCB1/SREBF1/TP53/TPR/TRIM28/UBE2N/VEGFA	32
GO:0061138	morphogenesis of a branching epithelium	42/858	187/18866	3.78788e-18	1.17037e-16	5.3935e-17	AGT/AR/BCL2/BMP4/CTNNB1/ENG/ESR1/FGFR1/FGFR2/FOXA1/FOXD1/GPC3/ILK/KDM5B/KDR/MDK/MET/MYC/NOTCH1/NTN4/PAX8/PGR/PHB2/PML/PROX1/SALL1/SFRP1/SIRT6/SIX1/SRC/SRF/STK4/TBX3/TGFBR2/TIMELESS/TP63/VDR/VEGFA/WNT2/WNT5A/WT1/YAP1	42
GO:0000819	sister chromatid segregation	43/858	196/18866	3.84817e-18	1.17635e-16	5.42105e-17	ANAPC1/ATM/ATRX/AURKB/BECN1/BUB1/BUB1B/CCNB1/CDC6/CTNNB1/DUSP1/ESPL1/FBXO5/HIRA/INCENP/KIF2C/KIFC1/LATS1/MAD1L1/MAD2L1/MOS/NCAPG2/NCAPH2/NEK2/NEK6/PHB2/PINX1/PLK1/PPP2R1A/PTTG1/RACGAP1/RAD21/RAD51C/RAN/RB1/SMC1A/SMC2/STAG2/TACC3/TPR/TTK/UBE2C/ZNF207	43
GO:0071897	DNA biosynthetic process	43/858	196/18866	3.84817e-18	1.17635e-16	5.42105e-17	ATM/ATR/AURKB/BMPR2/CCN2/CDKN1A/CTNNB1/DKC1/DTL/DUSP1/FBXO4/GJA1/HNRNPA1/HNRNPC/HNRNPD/HSP90AA1/HSP90AB1/KLF4/LIN9/LOX/MAP2K7/MAPK1/MAPKAPK5/MEN1/MYC/NEK2/NOX4/PDGFB/PHB/PINX1/POT1/PPARG/PRKD2/SIRT1/SPHK1/SRC/STN1/TERF2/TERT/TFDP1/TP53/TYMS/WRN	43
GO:0051983	regulation of chromosome segregation	32/858	107/18866	4.62386e-18	1.406e-16	6.47933e-17	ANAPC1/ATM/ATRX/AURKB/BECN1/BUB1/BUB1B/CCNB1/CDC6/CSNK2A1/CTNNB1/DUSP1/ECT2/ESPL1/FBXO5/KIF2C/MAD1L1/MAD2L1/MOS/NEK2/NEK6/PLK1/PTTG1/RACGAP1/RAD21/RB1/SIRT2/TACC3/TPR/TTK/UBE2C/ZNF207	32
GO:0007178	transmembrane receptor protein serine/threonine kinase signaling pathway	59/858	359/18866	6.1282e-18	1.85362e-16	8.54214e-17	AKAP4/BMP4/BMPR2/CAV1/CDKN1C/CDKN2B/ENG/EP300/FERMT1/FERMT2/FOS/FOXD1/GATA4/GDF15/GPC3/HIPK2/HIVEP1/HSP90AB1/HSPA1A/HSPA5/HTRA1/ID1/ILK/ING2/JAK2/JUN/LOX/MAP3K7/MAPK14/MEN1/NLK/NOTCH1/PARP1/PDCD4/PDPK1/PIN1/PML/PTK2/RBPJ/RHOA/SFRP1/SIRT1/SMAD1/SMAD2/SMAD3/SMAD5/SMAD6/SMURF2/SRC/STUB1/TGFB1I1/TGFB2/TGFBR1/TGFBR2/TP53/TTK/WNT5A/XIAP/ZEB1	59
GO:0030323	respiratory tube development	41/858	181/18866	6.88289e-18	2.07099e-16	9.54386e-17	AGR2/BMP4/BMPR2/CCN2/CRISPLD2/CTNNB1/EGFR/EIF4E/EIF4EBP1/EP300/EPAS1/ERRFI1/FGFR1/FGFR2/FOXA1/GLI1/GPC3/ID1/IGFBP5/LOX/MAP2K1/MAPK1/MME/NOTCH1/PGR/PROX1/RBPJ/SMAD2/SPARC/SREBF1/SRF/STK40/TGFBR2/THRB/TIMELESS/VEGFA/WNT2/WNT5A/WNT7B/YAP1/YWHAZ	41
GO:0032872	regulation of stress-activated MAPK cascade	47/858	237/18866	7.80147e-18	2.33516e-16	1.07612e-16	AKT1/CCN2/CD40LG/DUSP1/DUSP3/EGFR/EIF2AK2/FOXM1/FOXO1/GADD45G/GRIK2/HDAC3/HIPK2/HMGB1/HMGCR/HRAS/MAP2K1/MAP2K2/MAP2K7/MAP3K5/MAP3K6/MAP3K7/MAP4K1/MAPK1/MEN1/MINK1/MYC/NBR1/NOX1/PDCD10/PDCD4/PINK1/PRKN/PRMT1/PTPN1/SFRP1/SPAG9/SPHK1/SYK/TGFB2/TLR3/TLR4/VEGFA/WNT16/WNT5A/WNT7B/ZMYND11	47
GO:0051101	regulation of DNA binding	34/858	124/18866	8.46702e-18	2.52124e-16	1.16188e-16	BCL3/CEBPG/CTNNB1/DOT1L/E2F1/EP300/HDAC2/HIPK2/HJURP/HMGA2/HMGB1/HMGB2/ID1/IFI16/IFNG/JAK2/JUN/KDM1A/KLF4/MMP9/NEK2/NFKBIA/PARK7/PARP1/PINX1/PPARG/PRKN/RB1/SIRT2/SUMO3/TRIM28/TWIST1/TXN/ZMPSTE24	34
GO:0031056	regulation of histone modification	37/858	149/18866	1.11292e-17	3.29689e-16	1.51932e-16	ARRB1/ATG5/ATM/ATRX/BCL6/BRCA1/BRD4/BRD7/CCNB1/CHEK1/CTNNB1/DNMT1/DNMT3B/FOXP3/ING2/KDM1A/KDM4C/LMNA/LRRK2/MECP2/OGT/PARK7/PINK1/PPARGC1A/PRKD1/PRKD2/PRMT6/RUVBL2/SIRT1/SMARCB1/SPI1/SREBF1/TP53/TWIST1/UBE2N/VEGFA/ZMPSTE24	37
GO:0048661	positive regulation of smooth muscle cell proliferation	31/858	103/18866	1.25563e-17	3.70056e-16	1.70535e-16	AGT/AKR1B1/AKT1/BMP4/DNMT1/EGFR/FGFR2/FOXP1/GJA1/HDAC4/HMGCR/IGFBP5/IL6/IRAK4/JAK2/JUN/MAP3K5/MDM2/MMP9/MTOR/NAMPT/NOTCH3/NOX1/PDGFB/PHB/PPARGC1A/PTGS2/SKP2/STAT1/TERT/TGFBR2	31
GO:0010631	epithelial cell migration	59/858	365/18866	1.37332e-17	4.02676e-16	1.85567e-16	AGT/AKT1/AKT3/ANLN/BMP4/BMPR2/CALR/CEACAM1/DPP4/ETS1/FERMT1/FGFR1/FOXP1/GRN/HDAC7/HIF1A/HMGB1/HSPB1/ID1/IFNG/ITGB3/JUN/KDR/KLF4/LOXL2/MAP2K3/MECP2/MET/MMP9/MTOR/NF1/NFE2L2/NOTCH1/NR2E1/PDCD10/PDGFB/PDPK1/PIK3C2A/PIK3CA/PPARG/PRKD1/PRKD2/PROX1/PTEN/PTGS2/PTK2/RHOA/RTN4/SIRT1/SP1/SPARC/SRC/SRF/STAT5A/TGFB2/TGFBR1/TGFBR2/VEGFA/WNT5A	59
GO:0001649	osteoblast differentiation	46/858	231/18866	1.48312e-17	4.32664e-16	1.99387e-16	AKT1/ASF1A/ATRAID/BMP4/BMPR2/CDK6/CEBPB/CTNNB1/DHX9/FASN/FBXO5/FGFR2/GLI1/HDAC4/HDAC7/HIRA/HNRNPC/ID1/IGFBP3/IGFBP5/IL6/ILK/JUNB/LOX/MEN1/MYBBP1A/NBR1/NF1/NOTCH1/PHB/PRKD1/PTK2/RRAS2/SFRP1/SIRT7/SMAD1/SMAD3/SMAD5/SMAD6/SNAI1/SOX2/TP63/TWIST1/TWIST2/VCAN/WNT7B	46
GO:0010634	positive regulation of epithelial cell migration	40/858	176/18866	1.54278e-17	4.47796e-16	2.0636e-16	AGT/AKT1/AKT3/BMP4/BMPR2/CALR/ETS1/FGFR1/FOXP1/GRN/HDAC7/HIF1A/HMGB1/HSPB1/IFNG/ITGB3/JUN/KDR/MAP2K3/MET/MMP9/MTOR/NFE2L2/PDGFB/PDPK1/PIK3C2A/PRKD1/PRKD2/PROX1/PTGS2/RTN4/SIRT1/SP1/SPARC/SRC/STAT5A/TGFB2/TGFBR2/VEGFA/WNT5A	40
GO:0032388	positive regulation of intracellular transport	45/858	222/18866	1.63626e-17	4.72542e-16	2.17764e-16	ARF1/BAG3/BAP1/BCL2/CDH1/CDK1/CDK5/CDK5R1/DHX9/E2F1/ECT2/ERBB2/FIS1/GSK3A/GSK3B/GTSE1/HDAC3/HRAS/HSP90AB1/IFNG/JAK2/MAPK1/MAPK14/MAVS/MDM2/MSN/NEDD4/NUTF2/PDCD10/PINK1/PPP1R13B/PRKCD/PRKN/PTGS2/RAN/SFN/SMAD3/TFDP1/TP53/TP53BP2/TP63/TPR/TRIM28/YWHAB/YWHAZ	45
GO:0036473	cell death in response to oxidative stress	30/858	97/18866	1.79476e-17	5.15725e-16	2.37664e-16	AKT1/ATG7/BCL2/CTNNB1/ENDOG/FOXO3/GATA4/HIF1A/HSPB1/JAK2/LRRK2/MAP3K5/MCL1/MET/NFE2L2/NOX1/PARK7/PARP1/PDCD10/PINK1/PML/PRKCD/PRKN/PRODH/RACK1/SIRT1/SOD1/SOD2/TLR4/TXN	30
GO:1903320	regulation of protein modification by small protein conjugation or removal	47/858	242/18866	1.86774e-17	5.33754e-16	2.45973e-16	AKT1/ARRB1/ATG5/BMI1/BRCA1/CAV1/CDK5/CTNNB1/FBXO4/FBXO5/GSK3A/HDAC3/HDAC4/HSP90AA1/HSP90AB1/HSPA1A/HSPA5/KDM1A/LIMK1/LRRK2/MAD2L1/MAGEA2/MAPK9/MTOR/OGT/PARK7/PIN1/PINK1/PINX1/PLK1/PRKN/PTEN/RASSF5/RBX1/RELA/RPL11/SIRT7/SKP2/SOX4/SPHK1/STUB1/TGFBR1/UBE2C/UBE2I/UBE2N/UBE3A/XIAP	47
GO:0060541	respiratory system development	43/858	204/18866	1.87608e-17	5.33754e-16	2.45973e-16	AGR2/BMP4/BMPR2/CCN2/CRISPLD2/CTNNB1/EGFR/EIF4E/EIF4EBP1/EP300/EPAS1/ERRFI1/FGFR1/FGFR2/FOXA1/GLI1/GPC3/ID1/IGFBP5/LOX/MAP2K1/MAPK1/MME/NOTCH1/PGR/PROX1/RBPJ/SIX1/SMAD2/SPARC/SREBF1/SRF/STK40/TGFBR2/THRB/TIMELESS/VEGFA/WNT2/WNT5A/WNT7B/WT1/YAP1/YWHAZ	43
GO:0098813	nuclear chromosome segregation	50/858	272/18866	1.91701e-17	5.42713e-16	2.50102e-16	ANAPC1/ATM/ATRX/AURKB/BECN1/BRIP1/BUB1/BUB1B/CCNB1/CDC6/CTNNB1/DUSP1/ECT2/ESPL1/FANCD2/FBXO5/HIRA/INCENP/KIF2C/KIFC1/LATS1/MAD1L1/MAD2L1/MAEL/MOS/MUS81/NCAPG2/NCAPH2/NEK2/NEK6/PHB2/PINX1/PLK1/PPP2R1A/PTTG1/RACGAP1/RAD21/RAD51C/RAN/RB1/SIRT2/SIRT7/SMC1A/SMC2/STAG2/TACC3/TPR/TTK/UBE2C/ZNF207	50
GO:0090132	epithelium migration	59/858	368/18866	2.04115e-17	5.75023e-16	2.64991e-16	AGT/AKT1/AKT3/ANLN/BMP4/BMPR2/CALR/CEACAM1/DPP4/ETS1/FERMT1/FGFR1/FOXP1/GRN/HDAC7/HIF1A/HMGB1/HSPB1/ID1/IFNG/ITGB3/JUN/KDR/KLF4/LOXL2/MAP2K3/MECP2/MET/MMP9/MTOR/NF1/NFE2L2/NOTCH1/NR2E1/PDCD10/PDGFB/PDPK1/PIK3C2A/PIK3CA/PPARG/PRKD1/PRKD2/PROX1/PTEN/PTGS2/PTK2/RHOA/RTN4/SIRT1/SP1/SPARC/SRC/SRF/STAT5A/TGFB2/TGFBR1/TGFBR2/VEGFA/WNT5A	59
GO:2001243	negative regulation of intrinsic apoptotic signaling pathway	30/858	98/18866	2.47653e-17	6.94274e-16	3.19946e-16	AKT1/BCL2/BCL2L1/BCL2L2/CLU/ENO1/HDAC1/HIF1A/HSPA1A/HSPB1/HYOU1/ING2/KDM1A/LRRK2/MCL1/MDM2/MIF/MMP9/NFE2L2/OPA1/PARK7/PINK1/PRKN/PTGS2/PTPN1/RRM2B/SIRT1/SNAI1/SOD2/SRC	30
GO:0045862	positive regulation of proteolysis	59/858	370/18866	2.65144e-17	7.397e-16	3.4088e-16	ACER2/AKT1/ARRB1/ASPH/AURKA/CASP2/CAV1/CCN2/CLU/CSNK1A1/CTSD/DLC1/EIF2AK3/ENO1/FBXO22/FBXW11/FIS1/GRN/GSK3A/GSK3B/HDAC2/HMGB1/HSF1/HSPA1A/IFI16/IFNG/JAK2/KEAP1/LRRK2/MAP3K5/MAPK12/MAPK14/MAPK9/MDM2/MYC/NFE2L2/OGT/PINK1/PLK1/PML/PPARG/PRKN/PSMD14/PTEN/PTK2/RACK1/RBX1/RHOA/SENP1/SIRT1/SIRT2/SIRT6/SMAD3/SRC/STAT3/STUB1/SUMO2/SYK/TNFSF15	59
GO:0046824	positive regulation of nucleocytoplasmic transport	25/858	66/18866	3.51828e-17	9.76791e-16	4.5014e-16	BAG3/CDH1/CDK1/DHX9/ECT2/GSK3B/GTSE1/HDAC3/HSP90AB1/IFNG/JAK2/MAPK1/MAPK14/MAVS/MDM2/NEDD4/NUTF2/PRKCD/PTGS2/RAN/SFN/SMAD3/TP53/TPR/TRIM28	25
GO:0002262	myeloid cell homeostasis	37/858	154/18866	3.61309e-17	9.98291e-16	4.60048e-16	AXL/BAP1/BCL6/BMP4/CDK6/CEBPG/CXCR2/EPAS1/ETS1/FOXO3/FOXP3/G6PD/HIF1A/HIPK2/HMGB1/HMGB2/HSPA1A/HSPA9/IL6/ITPKB/JAK2/MAPK14/NCAPG2/PRKDC/PRMT1/RB1/RPS14/SENP1/SMAD5/SOD1/SPI1/SRF/STAT1/STAT3/STAT5B/VEGFA/ZFP36	37
GO:1902749	regulation of cell cycle G2/M phase transition	44/858	217/18866	3.71146e-17	1.02056e-15	4.70311e-16	ATM/AURKA/AURKB/BRCA1/BRD4/CCNB1/CCND1/CDC25A/CDC6/CDC7/CDK1/CDK2/CDK4/CDKN1A/CHEK1/CLSPN/DTL/FBXO5/FOXO4/GTSE1/HAUS4/HMGA2/HSP90AA1/HSPA2/MECP2/NBN/NEK2/NPM1/ORC1/PINX1/PLK1/PPP2R1A/PSMA2/PSMA5/PSMB1/PSMB5/PSMD14/RAD21/RAD51C/RBX1/RNASEH2B/TOPBP1/TP53/TPX2	44
GO:0009267	cellular response to starvation	38/858	163/18866	4.0134e-17	1.09833e-15	5.06151e-16	ATF3/ATG5/ATG7/BCL2/BECN1/BMPR2/CDKN1A/EHMT2/EIF2AK2/EIF2AK3/FBXO22/FOXO1/FOXO3/HNRNPA1/HSPA5/IFI16/JUN/LAMP2/LRRK2/MAP3K5/MAPK1/MTOR/MYBBP1A/NFE2L2/NUAK1/NUAK2/PPM1D/PRKAA2/PRKD1/RPTOR/RRP8/SFRP1/SIK1/SIRT1/SREBF1/TP53/WIPI1/WRN	38
GO:0090130	tissue migration	59/858	374/18866	4.44667e-17	1.21114e-15	5.58135e-16	AGT/AKT1/AKT3/ANLN/BMP4/BMPR2/CALR/CEACAM1/DPP4/ETS1/FERMT1/FGFR1/FOXP1/GRN/HDAC7/HIF1A/HMGB1/HSPB1/ID1/IFNG/ITGB3/JUN/KDR/KLF4/LOXL2/MAP2K3/MECP2/MET/MMP9/MTOR/NF1/NFE2L2/NOTCH1/NR2E1/PDCD10/PDGFB/PDPK1/PIK3C2A/PIK3CA/PPARG/PRKD1/PRKD2/PROX1/PTEN/PTGS2/PTK2/RHOA/RTN4/SIRT1/SP1/SPARC/SRC/SRF/STAT5A/TGFB2/TGFBR1/TGFBR2/VEGFA/WNT5A	59
GO:0048754	branching morphogenesis of an epithelial tube	37/858	155/18866	4.54413e-17	1.23185e-15	5.67678e-16	AGT/AR/BCL2/BMP4/CTNNB1/ENG/ESR1/FGFR2/FOXA1/FOXD1/GPC3/ILK/KDM5B/KDR/MDK/MET/MYC/NOTCH1/PAX8/PGR/PHB2/PML/SALL1/SIRT6/SIX1/SRC/SRF/STK4/TBX3/TGFBR2/TIMELESS/VDR/VEGFA/WNT2/WNT5A/WT1/YAP1	37
GO:0098727	maintenance of cell number	38/858	164/18866	5.00162e-17	1.3495e-15	6.21896e-16	ARID1A/CTNNB1/EIF4E/ELAVL1/ESRRB/EZH2/FANCD2/FOXO1/FOXO3/FOXP1/HMGA2/KDM2B/KDM4C/KLF4/LEO1/LOXL2/MED12/METTL14/MYC/NANOG/NOTCH1/NR2E1/PAX8/POU5F1/PROX1/RAF1/RBPJ/SALL1/SFRP1/SMAD2/SMC1A/SOX2/SOX4/SPI1/STAT3/TBX3/TP63/YAP1	38
GO:0060562	epithelial tube morphogenesis	55/858	331/18866	5.09883e-17	1.3693e-15	6.31022e-16	AGT/AR/ARID1A/BCL2/BMP4/CTNNB1/CXCR2/DLC1/ENG/ESR1/FGFR2/FOXA1/FOXD1/FOXP1/GATA4/GPC3/HIF1A/ILK/KDM2B/KDM5B/KDR/MDK/MED12/MET/MYC/NOTCH1/PAX8/PGR/PHB2/PML/PRKD2/PROX1/RBPJ/RHOA/SALL1/SFRP1/SIRT6/SIX1/SMAD3/SOX4/SRC/SRF/STK4/TBX2/TBX3/TGFB2/TGFBR2/TIMELESS/TWIST1/VDR/VEGFA/WNT2/WNT5A/WT1/YAP1	55
GO:0090316	positive regulation of intracellular protein transport	40/858	182/18866	5.39658e-17	1.44252e-15	6.64763e-16	BAG3/BAP1/BCL2/CDH1/CDK1/CDK5/CDK5R1/E2F1/ECT2/ERBB2/FIS1/GSK3A/GSK3B/GTSE1/HDAC3/HRAS/HSP90AB1/IFNG/JAK2/MAPK1/MAPK14/MAVS/MDM2/NUTF2/PDCD10/PINK1/PPP1R13B/PRKCD/PTGS2/RAN/SFN/SMAD3/TFDP1/TP53/TP53BP2/TP63/TPR/TRIM28/YWHAB/YWHAZ	40
GO:0022612	gland morphogenesis	33/858	124/18866	6.90926e-17	1.83831e-15	8.47159e-16	AR/BCL2/BMP4/CAV1/CEACAM1/CEBPB/EGFR/ESR1/FGFR1/FGFR2/FOXA1/GLI1/IGFBP5/IL6/KDM5B/MDK/MSN/NOTCH1/NTN4/PGR/PHB2/PML/PROX1/SFRP1/SRC/STAT6/TBX2/TBX3/TGFB2/TGFBR2/TP63/VDR/WNT5A	33
GO:0031396	regulation of protein ubiquitination	43/858	211/18866	7.00499e-17	1.85519e-15	8.54939e-16	AKT1/ARRB1/ATG5/BMI1/BRCA1/CAV1/CDK5/FBXO4/FBXO5/GSK3A/HDAC3/HSP90AA1/HSP90AB1/HSPA1A/HSPA5/KDM1A/LIMK1/LRRK2/MAD2L1/MAGEA2/MAPK9/MTOR/OGT/PARK7/PIN1/PINK1/PINX1/PLK1/PRKN/PTEN/RASSF5/RBX1/RPL11/SIRT7/SKP2/SOX4/SPHK1/STUB1/TGFBR1/UBE2C/UBE2N/UBE3A/XIAP	43
GO:0007179	transforming growth factor beta receptor signaling pathway	42/858	202/18866	7.5279e-17	1.98453e-15	9.14543e-16	CAV1/CDKN1C/CDKN2B/ENG/EP300/FERMT1/FERMT2/FOS/GDF15/HIPK2/HSP90AB1/HSPA1A/HSPA5/HTRA1/ID1/ING2/JUN/LOX/MAP3K7/MEN1/NLK/PARP1/PDPK1/PIN1/PML/PTK2/RHOA/SIRT1/SMAD1/SMAD2/SMAD3/SMAD5/SMAD6/SMURF2/SRC/STUB1/TGFB1I1/TGFB2/TGFBR1/TGFBR2/TP53/ZEB1	42
GO:0010332	response to gamma radiation	23/858	56/18866	7.6782e-17	2.01491e-15	9.28543e-16	ATM/ATR/BCL2/BCL2L1/CDKN1A/CHEK2/FANCD2/HRAS/HSF1/HSPA5/KDM1A/MDM2/MEN1/MYC/NOX4/PARP1/PML/PRKDC/TIGAR/TP53/WRN/YAP1/ZMPSTE24	23
GO:0018107	peptidyl-threonine phosphorylation	32/858	117/18866	8.53283e-17	2.22901e-15	1.02721e-15	AKT1/BCL2/CDK1/CDK5/CDK5R1/CHEK1/CIT/CSNK2A1/DDIT4/DYRK1A/GSK3A/GSK3B/HIPK2/LRRK2/MAP2K1/MAPK1/MTOR/NLK/PDPK1/PLK1/PRKCD/PRKD1/PRKD2/PRKDC/RPTOR/SIRT2/SPHK1/TBK1/TGFBR1/TGFBR2/TTK/WNT5A	32
GO:0006606	protein import into nucleus	36/858	150/18866	1.0053e-16	2.61423e-15	1.20473e-15	AGT/AKT1/BAG3/BMP4/CDH1/CDK1/CDKN1A/E2F3/ECT2/ELAVL1/FERMT1/HDAC3/HSP90AB1/IFNG/JAK2/LMNA/LRRK2/MAPK1/MAPK14/MAVS/NF1/NFKBIA/NOLC1/NUTF2/PHB2/PML/PRKCD/PTGS2/RAN/SMAD3/STAT3/SYK/TP53/TPR/TRIM28/TXNIP	36
GO:0030879	mammary gland development	35/858	142/18866	1.09686e-16	2.83947e-15	1.30853e-15	AKT1/AR/BMP4/CAV1/CCND1/CEBPB/ESR1/FASN/FGFR2/HIF1A/HOXA9/IGFBP5/JAK2/KDM5B/LATS1/MAPK1/MST1/ORAI1/OXTR/PGR/PHB2/PML/RTN4/SRC/STAT5A/STAT5B/STAT6/TBX2/TBX3/TGFBR2/VDR/VEGFA/WNT2/WNT5A/WNT7B	35
GO:0045637	regulation of myeloid cell differentiation	48/858	263/18866	1.14954e-16	2.96252e-15	1.36524e-15	CDK6/CEACAM1/CEBPB/CTNNB1/DPY30/EP300/ETS1/FOS/FOXO3/FOXP1/HDAC1/HIF1A/HMGB2/HMGB3/HOXA9/HSPA1A/HSPA9/IFNG/IRF7/ITPKB/JUN/LEO1/LGALS3/LOX/MAPK14/MEIS2/MITF/MTOR/MYC/NCAPG2/NF1/NFKBIA/PRKDC/PRMT1/PRMT6/PURB/RB1/RUNX1/SENP1/SETD1A/SFRP1/SPI1/STAT1/STAT3/STAT5B/TLR3/TLR4/ZFP36	48
GO:0045927	positive regulation of growth	49/858	274/18866	1.29416e-16	3.32032e-15	1.53012e-15	AGR2/AKT1/BCL2/BMPR2/CCNB1/CDK1/CDKN2AIP/CSNK2A1/EGFR/EIF4G2/ERBB2/FGFR1/FGFR2/FXN/GLI1/HSF1/IGFBP1/ILK/ITSN2/KDM2B/LIMK1/LPAR3/MAPK1/MAPK14/MTOR/NOTCH1/PIM1/PIN1/PPIB/PRKDC/PRKN/PROX1/RBPJ/RHOA/RPTOR/SFN/SFRP1/SPHK1/SRF/STAT5B/SYT1/TBX2/TGFB2/TGFBR1/TGFBR2/VEGFA/WNT2/WT1/YAP1	49
GO:0001837	epithelial to mesenchymal transition	36/858	152/18866	1.58561e-16	4.03586e-15	1.85987e-15	BMP4/CTNNB1/ENG/EPHA3/EZH2/FGFR1/FGFR2/FOXA1/GSK3B/HDAC2/HIF1A/HMGA2/HNRNPAB/IL6/LOXL2/MDK/MTOR/NOLC1/NOTCH1/PDCD4/PTEN/RBPJ/RTN4/SFRP1/SMAD2/SMAD3/SNAI1/TGFB1I1/TGFB2/TGFBR1/TGFBR2/TRIM28/TWIST1/WNT16/WNT2/WNT5A	36
GO:0042594	response to starvation	42/858	206/18866	1.5871e-16	4.03586e-15	1.85987e-15	ATF3/ATG5/ATG7/BCL2/BECN1/BMPR2/CDKN1A/EHMT2/EIF2AK2/EIF2AK3/EIF4EBP1/FBXO22/FOXO1/FOXO3/HNRNPA1/HSPA5/IFI16/JUN/LAMP2/LRRK2/MAP3K5/MAPK1/MTOR/MYBBP1A/NFE2L2/NUAK1/NUAK2/PPARG/PPARGC1A/PPM1D/PRKAA2/PRKD1/RPTOR/RRP8/SFRP1/SIK1/SIRT1/SREBF1/TP53/WIPI1/WRN/ZFP36	42
GO:0042063	gliogenesis	52/858	307/18866	1.61825e-16	4.09695e-15	1.88802e-15	AKT1/BIN1/CCL2/CDK1/CDK5/CDK5R1/CDK6/CLU/CTNNB1/DICER1/E2F1/EGFR/EGR2/ERBB2/EZH2/GRN/HDAC1/HDAC2/IFNG/IL6/ILK/LPAR1/MAP2K1/MAPK1/MDK/MED12/METTL14/MTOR/NDRG1/NF1/NF2/NOTCH1/NR2E1/PHGDH/POU3F1/PPARG/PRKCH/PRPF19/PTEN/RELA/RHOA/RTN4/SIRT2/SOD1/SOX2/SOX4/STAT3/SUZ12/TERT/TGFB2/TLR2/TLR4	52
GO:0000070	mitotic sister chromatid segregation	37/858	161/18866	1.72586e-16	4.35022e-15	2.00474e-15	ANAPC1/ATM/ATRX/AURKB/BECN1/BUB1/BUB1B/CCNB1/CDC6/DUSP1/ESPL1/FBXO5/HIRA/INCENP/KIF2C/KIFC1/MAD1L1/MAD2L1/NCAPG2/NCAPH2/NEK2/NEK6/PINX1/PLK1/PPP2R1A/PTTG1/RACGAP1/RAD21/RAN/RB1/SMC1A/SMC2/TACC3/TPR/TTK/UBE2C/ZNF207	37
GO:0006469	negative regulation of protein kinase activity	46/858	246/18866	1.91318e-16	4.80134e-15	2.21263e-15	AGT/AKT1/AKT1S1/BMP4/CAV1/CDKN1A/CDKN1B/CDKN1C/CDKN2A/CDKN2B/CEACAM1/DEPTOR/DUSP1/DUSP16/DUSP21/DUSP3/DUSP6/ERRFI1/HMGCR/HSPB1/IFNG/ILK/LATS1/LATS2/MEN1/MVP/NF1/NF2/NPM1/PAK2/PARK7/PDCD4/PDPK1/PLK1/PPP2R1A/PRKCD/PTEN/PTPN1/PTPN6/RACK1/RB1/RPTOR/SFN/SFRP1/SIRT1/SOCS1	46
GO:0001655	urogenital system development	54/858	330/18866	1.96403e-16	4.88628e-15	2.25177e-15	AGT/AKR1B1/ALOX15B/AR/ARG2/BCL2/BMP4/CD34/CDKN1B/CTNNB1/CXCR2/CYP26A1/ESR1/FGFR1/FGFR2/FOXA1/FOXD1/GLI1/GPC3/ILK/LRRK2/MME/MMP9/MYC/NF1/NOTCH1/NOTCH3/PAX8/PDGFB/PROX1/PTEN/RARB/RRM2B/SALL1/SDC1/SFRP1/SIX1/SMAD1/SMAD2/SMAD3/SMAD5/SMAD6/SOX4/STAT1/TGFB2/TGFBR1/TP63/UBE3A/VEGFA/WNT5A/WNT7B/WT1/YAP1/ZMPSTE24	54
GO:0071375	cellular response to peptide hormone stimulus	54/858	330/18866	1.96403e-16	4.88628e-15	2.25177e-15	AGT/AKT1/APEX1/ARID1B/ATP6V0A2/ATP6V0C/BRIP1/CAV1/CCNA2/CCND3/CDC6/CDK4/CEACAM1/CPEB1/EIF4EBP1/ERRFI1/FGF21/FOXO1/FOXO3/FOXO4/GDF15/GSK3A/GSK3B/HSF1/IGFBP1/JAK2/KL/MDM2/MEN1/NFE2L2/OGT/OPA1/PARP1/PDPK1/PIK3C2A/PIK3CA/PPARG/PRKCD/PRKDC/PTEN/PTK2/PTPN1/RELA/RPS6KB1/SIRT1/SOCS1/SP1/SRC/SREBF1/STAT1/STAT3/STAT5A/STAT5B/STAT6	54
GO:0051306	mitotic sister chromatid separation	24/858	64/18866	1.9854e-16	4.91813e-15	2.26645e-15	ANAPC1/ATM/AURKB/BUB1/BUB1B/CCNB1/CDC6/DUSP1/ESPL1/FBXO5/MAD1L1/MAD2L1/NCAPH2/NEK6/PLK1/PPP2R1A/PTTG1/RAD21/RB1/TACC3/TPR/TTK/UBE2C/ZNF207	24
GO:0019827	stem cell population maintenance	37/858	162/18866	2.14156e-16	5.28221e-15	2.43423e-15	ARID1A/CTNNB1/EIF4E/ELAVL1/ESRRB/FANCD2/FOXO1/FOXO3/FOXP1/HMGA2/KDM2B/KDM4C/KLF4/LEO1/LOXL2/MED12/METTL14/MYC/NANOG/NOTCH1/NR2E1/PAX8/POU5F1/PROX1/RAF1/RBPJ/SALL1/SFRP1/SMAD2/SMC1A/SOX2/SOX4/SPI1/STAT3/TBX3/TP63/YAP1	37
GO:0001667	ameboidal-type cell migration	67/858	481/18866	2.19782e-16	5.39781e-15	2.4875e-15	AGO2/AGT/AKT1/AKT3/ANLN/BMP4/BMPR2/CALR/CEACAM1/DPP4/ETS1/FERMT1/FGFR1/FOXP1/GJA1/GPC3/GRN/HAS1/HDAC7/HIF1A/HMGB1/HSPB1/ID1/IFNG/ILK/ITGB3/JUN/KDR/KLF4/LOXL2/MAP2K3/MECP2/MET/MMP9/MTOR/NF1/NFE2L2/NOTCH1/NR2E1/PDCD10/PDGFB/PDPK1/PIK3C2A/PIK3CA/PML/PPARG/PRKD1/PRKD2/PROX1/PTEN/PTGS2/PTK2/RHOA/RTN4/SIRT1/SMURF2/SP1/SPARC/SRC/SRF/STAT5A/TGFB2/TGFBR1/TGFBR2/TWIST1/VEGFA/WNT5A	67
GO:0051170	import into nucleus	38/858	171/18866	2.2217e-16	5.43323e-15	2.50383e-15	AGT/AKT1/BAG3/BMP4/CDH1/CDK1/CDKN1A/E2F3/ECT2/ELAVL1/FERMT1/GEMIN2/HDAC3/HNRNPA1/HSP90AB1/IFNG/JAK2/LMNA/LRRK2/MAPK1/MAPK14/MAVS/NF1/NFKBIA/NOLC1/NUTF2/PHB2/PML/PRKCD/PTGS2/RAN/SMAD3/STAT3/SYK/TP53/TPR/TRIM28/TXNIP	38
GO:0033673	negative regulation of kinase activity	48/858	268/18866	2.50328e-16	6.0959e-15	2.80921e-15	AGT/AKT1/AKT1S1/BMP4/CAV1/CDKN1A/CDKN1B/CDKN1C/CDKN2A/CDKN2B/CEACAM1/DEPTOR/DUSP1/DUSP16/DUSP21/DUSP3/DUSP6/ERRFI1/HMGCR/HSPB1/IFNG/ILK/LATS1/LATS2/MEN1/MVP/NF1/NF2/NPM1/PAK2/PARK7/PDCD4/PDPK1/PLK1/PPP2R1A/PPP2R5A/PRKCD/PRKN/PTEN/PTPN1/PTPN6/RACK1/RB1/RPTOR/SFN/SFRP1/SIRT1/SOCS1	48
GO:0060485	mesenchyme development	50/858	290/18866	2.97337e-16	7.2101e-15	3.32267e-15	BCL2/BMP4/BMPR2/CTNNB1/ENG/EPHA3/EZH2/FGFR1/FGFR2/FOXA1/FOXD1/GATA4/GSK3B/HDAC2/HIF1A/HMGA2/HNRNPAB/IL6/LOXL2/MAPK1/MDK/MDM2/MEOX1/MTOR/MYC/NEDD4/NOLC1/NOTCH1/PDCD4/PTEN/RBPJ/RTN4/SFRP1/SIX1/SMAD2/SMAD3/SNAI1/STAT1/TBX2/TGFB1I1/TGFB2/TGFBR1/TGFBR2/TRIM28/TWIST1/WNT16/WNT2/WNT5A/WT1/YAP1	50
GO:0017038	protein import	41/858	200/18866	2.98788e-16	7.21486e-15	3.32486e-15	AGT/AKT1/BAG3/BMP4/CDH1/CDK1/CDKN1A/CLU/E2F3/ECT2/ELAVL1/FERMT1/HDAC3/HSP90AA1/HSP90AB1/IFNG/JAK2/LAMP2/LMNA/LRRK2/MAPK1/MAPK14/MAVS/NF1/NFKBIA/NOLC1/NUTF2/PEX19/PHB2/PML/PRKCD/PTGS2/RAN/ROMO1/SMAD3/STAT3/SYK/TP53/TPR/TRIM28/TXNIP	41
GO:0010632	regulation of epithelial cell migration	51/858	301/18866	3.14315e-16	7.55802e-15	3.483e-15	AGT/AKT1/AKT3/BMP4/BMPR2/CALR/CEACAM1/ETS1/FGFR1/FOXP1/GRN/HDAC7/HIF1A/HMGB1/HSPB1/IFNG/ITGB3/JUN/KDR/KLF4/MAP2K3/MECP2/MET/MMP9/MTOR/NF1/NFE2L2/NOTCH1/NR2E1/PDCD10/PDGFB/PDPK1/PIK3C2A/PPARG/PRKD1/PRKD2/PROX1/PTEN/PTGS2/PTK2/RHOA/RTN4/SIRT1/SP1/SPARC/SRC/STAT5A/TGFB2/TGFBR2/VEGFA/WNT5A	51
GO:0010821	regulation of mitochondrion organization	40/858	191/18866	3.18596e-16	7.62904e-15	3.51573e-15	AKT1/BAG3/BAP1/BCL2/BCL2L1/BCL2L2/BNIP3L/CLU/E2F1/EP300/FIS1/FXN/GSK3A/GSK3B/HIF1A/HSPA1A/KDR/LMNA/LRRK2/MARCHF5/MCU/MMP9/OPA1/PARK7/PINK1/PPARGC1A/PPP1R13B/PRKN/PRMT6/SFN/SIRT7/SLC25A5/SREBF1/TFDP1/TIGAR/TP53/TP53BP2/TP63/YWHAB/YWHAZ	40
GO:0031058	positive regulation of histone modification	28/858	92/18866	3.41205e-16	8.13653e-15	3.7496e-15	ARRB1/ATM/BCL6/BRCA1/BRD4/BRD7/CCNB1/CTNNB1/DNMT1/DNMT3B/FOXP3/ING2/KDM1A/LMNA/LRRK2/MECP2/OGT/PINK1/PPARGC1A/PRKD1/PRKD2/RUVBL2/SIRT1/SMARCB1/SREBF1/TP53/UBE2N/VEGFA	28
GO:0030900	forebrain development	59/858	391/18866	3.66866e-16	8.71232e-15	4.01494e-15	ARID1A/ATRX/AXL/BCL11B/BMP4/BTG2/CDH1/CDK5/CDK5R1/CDK6/CHD5/CTNNB1/DLC1/E2F1/EGFR/EPHA5/ETS1/EZH2/FGFR1/FGFR2/GLI1/GSK3B/HDAC1/HIF1A/KCNA1/KDM1A/KDM2B/KDM6B/LPAR1/LRRK2/MDK/METTL14/NF1/NF2/NOTCH1/NOTCH3/NR2E1/OTX2/OXTR/PITX1/POU3F1/PPARGC1A/PROX1/PTEN/RARB/RBPJ/RHOA/RRM1/RTN4/SALL1/SOX1/SOX2/SRC/SRF/TACC3/TBX3/TRA2B/WNT5A/WNT7B	59
GO:0001890	placenta development	36/858	156/18866	3.85075e-16	9.06977e-15	4.17967e-15	AKT1/ARID1A/BMPR2/CDKN1B/CEBPB/CTSB/E2F7/EGFR/EGLN1/EPAS1/EPOR/FGFR2/GJA1/HIF1A/HSF1/HSP90AB1/HTRA1/JUNB/KRT19/MAP2K1/MAPK1/MAPK14/MEN1/MME/PDGFB/PPARG/PTGS2/PTK2/RBPJ/SNAI1/SOD1/STK4/TRIM28/VDR/WNT2/WNT7B	36
GO:1901861	regulation of muscle tissue development	36/858	156/18866	3.85075e-16	9.06977e-15	4.17967e-15	BCL2/BMP4/CCNB1/CDK1/CTNNB1/FBXO22/FGFR1/FGFR2/G6PD/GJA1/GLI1/GSK3A/HDAC4/HMGCR/IGFBP5/LOX/MAPK1/MAPK14/MRTFB/MTOR/NOTCH1/PIM1/PIN1/PPARGC1A/PTEN/RBPJ/SIRT2/SIX1/SMAD3/TBX2/TGFBR1/TGFBR2/TWIST1/WNT2/YAP1/YY1	36
GO:0090344	negative regulation of cell aging	17/858	29/18866	4.04993e-16	9.49999e-15	4.37793e-15	AKT3/BCL6/CDK6/FBXO5/FOXM1/HMGA2/MARCHF5/MIF/NAMPT/PRKDC/PTEN/RBL1/SIRT1/TERF2/TERT/TWIST1/YBX1	17
GO:0060419	heart growth	31/858	115/18866	4.06695e-16	9.50113e-15	4.37846e-15	AGT/CCNB1/CDK1/DUSP6/FGFR1/FGFR2/G6PD/GATA4/GJA1/GLI1/GSK3A/MAPK1/MAPK14/MTOR/NOTCH1/PIM1/PIN1/PROX1/PTEN/RBPJ/SIRT6/SMAD1/SORBS2/TBX2/TGFB2/TGFBR1/TGFBR2/WNT2/WT1/YAP1/YY1	31
GO:0008631	intrinsic apoptotic signaling pathway in response to oxidative stress	20/858	43/18866	4.11314e-16	9.57014e-15	4.41026e-15	AKT1/BCL2/HIF1A/HSPB1/JAK2/MAP3K5/MCL1/NFE2L2/NOX1/PARK7/PARP1/PDCD10/PINK1/PML/PRKCD/PRKN/PRODH/SIRT1/SOD1/SOD2	20
GO:1905818	regulation of chromosome separation	24/858	66/18866	4.53518e-16	1.05096e-14	4.84318e-15	ANAPC1/ATM/AURKB/BUB1/BUB1B/CCNB1/CDC6/CSNK2A1/DUSP1/ESPL1/FBXO5/MAD1L1/MAD2L1/MOS/NEK6/PLK1/PTTG1/RAD21/RB1/TACC3/TPR/TTK/UBE2C/ZNF207	24
GO:0071248	cellular response to metal ion	40/858	193/18866	4.65394e-16	1.07414e-14	4.95004e-15	AKT1/BRAF/CALR/CARF/CCNB1/CDH1/CDKN1B/CHUK/CYBB/ECT2/EGFR/EIF2AK3/ENDOG/FOS/GSK3A/HSF1/HSPA5/ITPKB/JUN/JUNB/KCNA1/LRRK2/MAPK1/MAPK9/MEF2A/MMP9/MT1G/NFE2L2/NQO1/OGG1/PARP1/PPARGC1A/PRKAA2/PRKN/PTGS2/SOD1/SYT1/SYT7/TIGAR/WNT5A	40
GO:0007517	muscle organ development	60/858	407/18866	6.17546e-16	1.41962e-14	6.54209e-15	ATF3/BCL2/BMP4/BTG2/CAV1/CCNB1/CDK1/CDK5/CTNNB1/EGLN1/EGR2/ENG/EP300/FBXO22/FGFR1/FGFR2/FOS/FOXO4/FXR1/G6PD/GJA1/GLI1/GSK3A/HDAC4/HMGCR/LOX/MAPK1/MAPK12/MAPK14/MEF2A/MRTFB/MTOR/MYLK/NF1/NOTCH1/PIM1/PIN1/PITX1/PROX1/PTEN/RB1/RBPJ/RHOA/SIRT1/SIRT2/SIRT6/SIX1/SMAD3/TAGLN/TBX2/TEAD4/TGFB2/TGFBR1/TGFBR2/TWIST1/WNT2/WNT5A/WT1/YAP1/YY1	60
GO:0051304	chromosome separation	28/858	94/18866	6.37422e-16	1.45947e-14	6.72575e-15	ANAPC1/ATM/AURKB/BUB1/BUB1B/CCNB1/CDC6/CSNK2A1/DUSP1/ESPL1/FBXO5/MAD1L1/MAD2L1/MOS/MUS81/NCAPH2/NEK6/PLK1/PPP2R1A/PTTG1/RAD21/RB1/TACC3/TOP3A/TPR/TTK/UBE2C/ZNF207	28
GO:0032204	regulation of telomere maintenance	26/858	80/18866	6.47656e-16	1.47702e-14	6.80661e-15	ATM/ATR/ATRX/AURKB/CTNNB1/DKC1/ERCC1/FBXO4/HNRNPA1/HNRNPC/HNRNPD/MAP2K7/MAPK1/MAPKAPK5/MYC/NBN/NEK2/PARP1/PINX1/PML/POT1/SIRT6/SMG1/SRC/STN1/TERF2	26
GO:0035270	endocrine system development	32/858	125/18866	6.95947e-16	1.58087e-14	7.28522e-15	AKT1/BMP4/CDH1/CDK6/EIF2AK3/ETS1/FOXO1/GLI1/GSK3A/GSK3B/IL6/MAP2K1/MAPK1/MDK/MEN1/MNX1/NF1/PAX8/PDPK1/PITX1/RAF1/RBPJ/SALL1/SIX1/SMAD2/SMAD3/SOX2/SOX4/SRF/TGFBR1/WNT5A/WT1	32
GO:0031349	positive regulation of defense response	58/858	385/18866	7.10504e-16	1.60759e-14	7.40832e-15	AGT/CD28/CEBPB/CHUK/DHX9/EGFR/EP300/ETS1/FBXW11/GJA1/GRN/HMGB1/HMGB2/HMGB3/HRAS/IFI16/IFNG/IKBKG/IL6/IRF3/IRF7/JAK2/LRRK2/MAP3K7/MAVS/MDK/MUC4/MYD88/NFKBIA/NRAS/PAK2/PARK7/PDCD4/PDPK1/PLA2G2A/PRKCD/PRKDC/PSMA2/PSMA5/PSMB1/PSMB5/PSMD14/PTGS2/RAF1/RELA/RELB/SERPINE1/SRC/STAT3/STAT5B/SYK/TBK1/TLR10/TLR2/TLR3/TLR4/TLR8/WNT5A	58
GO:0045088	regulation of innate immune response	51/858	307/18866	7.28009e-16	1.64073e-14	7.56107e-15	CEACAM1/CHUK/DHX9/EP300/FBXW11/GRN/HMGB1/HMGB2/HMGB3/HRAS/HSP90AB1/IFI16/IFNG/IKBKG/IRF1/IRF3/IRF7/JAK2/MAP3K7/MAVS/MUC4/NLRX1/NR1H2/NRAS/PAK2/PDPK1/PPARG/PRKCD/PRKDC/PSMA2/PSMA5/PSMB1/PSMB5/PSMD14/PTPN1/PTPN6/RAF1/RELA/RELB/RNASEL/SAMHD1/SOCS1/SRC/STAT1/STAT5B/SYK/TBK1/TLR4/TLR8/WNT5A/XIAP	51
GO:2000058	regulation of ubiquitin-dependent protein catabolic process	36/858	159/18866	7.34181e-16	1.64818e-14	7.59539e-15	AKT1/AURKA/CAV1/CLU/CSNK1A1/CSNK2A1/FBXO22/GSK3A/GSK3B/HIPK2/HSP90AB1/HSPA1A/KEAP1/LATS1/LRRK2/MAPK9/MDM2/NFE2L2/OGT/PARK7/PLK1/PML/PRKN/PTEN/PTK2/RACK1/RAD23B/RBX1/RPL11/SENP1/SIRT2/SIRT6/STUB1/SUMO2/UBE3A/XPO1	36
GO:0043542	endothelial cell migration	49/858	286/18866	7.70588e-16	1.72318e-14	7.94102e-15	AGT/AKT1/AKT3/BMP4/BMPR2/CALR/CEACAM1/DPP4/ETS1/FGFR1/FOXP1/GRN/HDAC7/HIF1A/HMGB1/HSPB1/ID1/ITGB3/KDR/KLF4/LOXL2/MAP2K3/MECP2/MET/NF1/NFE2L2/NOTCH1/NR2E1/PDCD10/PDGFB/PDPK1/PIK3C2A/PIK3CA/PPARG/PRKD1/PRKD2/PROX1/PTEN/PTGS2/PTK2/RHOA/SIRT1/SP1/SPARC/SRF/STAT5A/TGFBR1/VEGFA/WNT5A	49
GO:0060249	anatomical structure homeostasis	65/858	469/18866	8.08981e-16	1.80202e-14	8.30435e-15	AKR1B1/ALDOA/APEX1/ATM/ATR/ATRX/AURKB/BAG3/BCL2/CCN2/CD34/CDK5/CTNNB1/DKC1/EGFR/EPAS1/ERCC1/ESRRB/FBXO4/GJA1/HIF1A/HNRNPA1/HNRNPC/HNRNPD/HSP90AA1/HSP90AB1/HSPB1/IL6/ITGB3/LAMP2/LOX/MAP2K7/MAPK1/MAPKAPK5/MUC4/MYC/NBN/NEK2/NF1/NOTCH1/NOX4/PARP1/PINX1/PML/POT1/PRKDC/PRKN/PTGS2/RAD51C/RB1/RECQL4/SIRT6/SMG1/SOD1/SRC/SRF/STN1/SYK/TERF2/TERT/TLR4/TPP1/VEGFA/WRN/YAP1	65
GO:0009416	response to light stimulus	52/858	319/18866	8.48505e-16	1.87733e-14	8.65139e-15	AKT1/ARRB1/ATR/AURKB/BCL2/BCL3/BHLHE40/CCND1/CDC25A/CDK5/CDKN1A/CHEK1/CUL4B/DDB1/DDB2/DTL/DUSP1/EGFR/EP300/ERCC1/FNTB/FOS/GRK4/HIF1A/HMGCR/KDM1A/MAP2K7/MDM2/MECP2/MEIS2/MEN1/MME/MTOR/MYC/NEDD4/NF1/NPM1/OGG1/PARP1/PML/PTGS2/RELA/RUVBL2/SIK1/SIRT1/TP53/TP53INP1/USP1/USP28/WRN/XPC/YY1	52
GO:0030111	regulation of Wnt signaling pathway	57/858	375/18866	8.49322e-16	1.87733e-14	8.65139e-15	ATP6V0C/CAV1/CSNK1A1/CSNK2A1/CTNNB1/EGFR/ESR1/FERMT1/FGFR2/FOXO1/FOXO3/FOXP3/GLI1/GPC3/GSK3A/GSK3B/HDAC1/IGFBP1/ILK/LATS1/LATS2/LRRK2/MAPK14/MDK/NLK/NOTCH1/PIN1/PPM1B/PPP2R1A/PRKN/PSMA2/PSMA5/PSMB1/PSMB5/PSMD14/RACK1/RBPJ/RBX1/RECK/RUNX1/RUVBL2/SALL1/SFRP1/SMAD3/SMARCA4/SMURF2/SOX2/SOX4/SPIN1/SRC/STK4/TERT/TLR2/WIF1/WNT5A/XIAP/YAP1	57
GO:1901989	positive regulation of cell cycle phase transition	30/858	110/18866	8.58165e-16	1.88961e-14	8.70798e-15	AKT1/APEX1/BRD4/CCNB1/CCND1/CCND3/CDC25A/CDC45/CDC6/CDC7/CDK1/CDK4/CUL4B/DTL/EGFR/ESPL1/EZH2/FBXO5/GLI1/HSPA2/MDM2/MECP2/NPM1/PHB2/RAD51C/RB1/RPTOR/TERT/TFDP1/UBE2C	30
GO:0018210	peptidyl-threonine modification	32/858	126/18866	8.93174e-16	1.95919e-14	9.02862e-15	AKT1/BCL2/CDK1/CDK5/CDK5R1/CHEK1/CIT/CSNK2A1/DDIT4/DYRK1A/GSK3A/GSK3B/HIPK2/LRRK2/MAP2K1/MAPK1/MTOR/NLK/PDPK1/PLK1/PRKCD/PRKD1/PRKD2/PRKDC/RPTOR/SIRT2/SPHK1/TBK1/TGFBR1/TGFBR2/TTK/WNT5A	32
GO:0071479	cellular response to ionizing radiation	24/858	68/18866	1.00135e-15	2.18811e-14	1.00836e-14	ATM/ATR/BCL2L1/CDKN1A/CHEK2/ECT2/FBXO4/HMGA2/HRAS/HSF1/HSPA5/IFI16/KDM1A/MAPK14/MDM2/NAMPT/NOX4/SFRP1/SIRT1/TP53/TP53BP1/WRN/YAP1/ZMPSTE24	24
GO:0043161	proteasome-mediated ubiquitin-dependent protein catabolic process	61/858	424/18866	1.12156e-15	2.44152e-14	1.12514e-14	AKT1/ANAPC1/ARRB1/AURKA/AURKB/BUB1B/CAV1/CCNB1/CDK1/CDK2/CLU/CSNK1A1/CTNNB1/CUL4B/DDB1/FBXO22/FBXO31/FBXO4/FBXO5/FBXW11/GSK3A/GSK3B/HSP90AB1/HSPA1A/HSPA5/KAT5/KEAP1/LRRK2/MAD2L1/MAPK9/MDM2/NEDD4/NFE2L2/OGT/PARK7/PLK1/PML/PRKN/PSMA2/PSMA5/PSMB1/PSMB5/PSMD14/PTTG1/RACK1/RAD23B/RBX1/RPL11/SENP1/SIAH1/SIRT1/SIRT2/SIRT6/SKP2/SMURF2/SPOP/STUB1/SUMO2/UBE2C/WWP1/XPO1	61
GO:0001935	endothelial cell proliferation	40/858	199/18866	1.40518e-15	3.04739e-14	1.40435e-14	AKT1/AKT3/BMP4/BMPR2/CAV1/CCL2/CD34/FGFR1/FLT1/GJA1/HIF1A/HMGB1/HMGB2/ITGB3/JUN/KDR/LOXL2/MDK/MTOR/NF1/NRAS/PDCD10/PDGFB/PDPK1/PPARG/PRKD1/PRKD2/PROX1/RPTOR/SIRT1/SIRT6/SP1/SPARC/STAT1/STAT3/STAT5A/TGFBR1/VEGFA/WNT2/WNT5A	40
GO:0009895	negative regulation of catabolic process	52/858	323/18866	1.44508e-15	3.12213e-14	1.43879e-14	AKT1/ATG7/ATRAID/BCL2/CSNK2A1/DDIT4/DHX9/DKC1/E2F1/EGFR/EIF4G2/ELAVL1/GATA4/GSK3A/HDAC4/HIPK2/HMGCR/HNRNPC/HNRNPD/HSP90AB1/KDM4A/LRRK2/MAD2L1/MAPK14/MCL1/MET/MTOR/MYD88/NAMPT/NSUN2/OGT/PARK7/PHB/PIK3CA/PIN1/PINK1/PML/PPARGC1A/PTK2/RELA/RPL11/SENP1/SIRT2/SIRT6/SMAD3/SMG1/STAT3/TIGAR/TP53/TRDMT1/YBX1/ZFP36	52
GO:0072089	stem cell proliferation	32/858	128/18866	1.45945e-15	3.14137e-14	1.44765e-14	ABCB1/CD34/CTNNB1/EIF2AK2/ETV6/FERMT1/FGFR1/FGFR2/GJA1/HIF1A/HMGA2/HMGB2/KCNA1/KDM1A/LRRK2/NANOG/NF1/NF2/NOTCH1/NR2E1/PIM1/RACGAP1/RUNX1/SIRT6/SOX5/TBX3/TERT/TP53/VEGFA/WNT5A/WNT7B/YAP1	32
GO:0006476	protein deacetylation	28/858	97/18866	1.57453e-15	3.37642e-14	1.55598e-14	BCL6/DYRK1A/EP300/FOXP3/HDAC1/HDAC2/HDAC3/HDAC4/HDAC7/IFNG/ING2/LRRK2/MORF4L1/PHB/PINK1/PRKAA2/PRKD1/PRKD2/PRMT6/SIN3B/SIRT1/SIRT2/SIRT3/SIRT6/SIRT7/SREBF1/TP53/VEGFA	28
GO:0010389	regulation of G2/M transition of mitotic cell cycle	40/858	200/18866	1.68178e-15	3.59301e-14	1.65579e-14	ATM/AURKA/AURKB/BRCA1/BRD4/CCNB1/CCND1/CDC25A/CDC6/CDC7/CDK1/CDK2/CDK4/CDKN1A/CLSPN/DTL/FBXO5/FOXO4/HAUS4/HMGA2/HSP90AA1/HSPA2/MECP2/NBN/NEK2/ORC1/PINX1/PLK1/PPP2R1A/PSMA2/PSMA5/PSMB1/PSMB5/PSMD14/RAD21/RAD51C/RBX1/RNASEH2B/TOPBP1/TPX2	40
GO:0010001	glial cell differentiation	43/858	230/18866	1.87901e-15	3.9995e-14	1.84311e-14	AKT1/BIN1/CDK1/CDK5/CDK6/CLU/CTNNB1/DICER1/EGFR/EGR2/ERBB2/GRN/HDAC1/HDAC2/IFNG/IL6/ILK/LPAR1/MAP2K1/MAPK1/MDK/MED12/METTL14/MTOR/NDRG1/NF1/NOTCH1/NR2E1/PHGDH/POU3F1/PPARG/PRPF19/PTEN/RELA/RHOA/SIRT2/SOD1/SOX2/SOX4/STAT3/SUZ12/TLR2/TLR4	43
GO:0001938	positive regulation of endothelial cell proliferation	30/858	113/18866	1.91945e-15	4.07052e-14	1.87584e-14	AKT1/AKT3/BMP4/BMPR2/FGFR1/HIF1A/HMGB1/HMGB2/ITGB3/JUN/KDR/MDK/MTOR/NF1/NRAS/PDGFB/PDPK1/PRKD1/PRKD2/PROX1/RPTOR/SIRT1/SIRT6/SP1/STAT3/STAT5A/TGFBR1/VEGFA/WNT2/WNT5A	30
GO:2000379	positive regulation of reactive oxygen species metabolic process	29/858	106/18866	2.37197e-15	5.01165e-14	2.30955e-14	AGT/AKT1/CDKN1A/CLU/DDAH2/EGFR/FOXO3/HDAC4/HSP90AA1/HSP90AB1/IFNG/JAK2/KLF4/MAPK14/MTOR/NFE2L2/NOX4/PARK7/PDGFB/PRKCD/PTGS2/ROMO1/SIRT3/SMAD3/SOD1/SYK/TGFBR2/TLR4/TP53	29
GO:0033045	regulation of sister chromatid segregation	26/858	84/18866	2.47584e-15	5.21196e-14	2.40185e-14	ANAPC1/ATM/ATRX/AURKB/BECN1/BUB1/BUB1B/CCNB1/CDC6/CTNNB1/DUSP1/ESPL1/FBXO5/MAD1L1/MAD2L1/MOS/NEK6/PLK1/PTTG1/RAD21/RB1/TACC3/TPR/TTK/UBE2C/ZNF207	26
GO:0001936	regulation of endothelial cell proliferation	38/858	184/18866	2.86969e-15	6.01901e-14	2.77377e-14	AKT1/AKT3/BMP4/BMPR2/CAV1/CCL2/FGFR1/FLT1/GJA1/HIF1A/HMGB1/HMGB2/ITGB3/JUN/KDR/MDK/MTOR/NF1/NRAS/PDCD10/PDGFB/PDPK1/PPARG/PRKD1/PRKD2/PROX1/RPTOR/SIRT1/SIRT6/SP1/SPARC/STAT1/STAT3/STAT5A/TGFBR1/VEGFA/WNT2/WNT5A	38
GO:0002831	regulation of response to biotic stimulus	59/858	409/18866	2.96988e-15	6.20652e-14	2.86018e-14	ARG2/CEACAM1/CHUK/DHX9/EP300/FBXW11/FOXP1/GRN/HMGB1/HMGB2/HMGB3/HRAS/HSP90AB1/HTRA1/IFI16/IFNG/IKBKG/IRF1/IRF3/IRF7/JAK2/MAP3K7/MAVS/MIF/MUC4/NLRX1/NR1H2/NRAS/PAK2/PDPK1/PPARG/PPM1B/PRKCD/PRKDC/PSMA2/PSMA5/PSMB1/PSMB5/PSMD14/PTPN1/PTPN6/RAF1/RELA/RELB/RNASEL/SAMHD1/SIRT2/SOCS1/SRC/STAT1/STAT5B/SYK/TBK1/TIGAR/TLR4/TLR8/WNT5A/XIAP/ZMPSTE24	59
GO:0018108	peptidyl-tyrosine phosphorylation	56/858	374/18866	2.99481e-15	6.23594e-14	2.87374e-14	AGT/AXL/BLK/CAV1/DYRK1A/EGFR/EIF2AK2/EPHA3/EPHA5/ERBB2/ERRFI1/FGFR1/FGFR2/FGFR3/FLT1/HDAC2/HIPK2/HSF1/IFNG/IL24/IL6/ITGB3/JAK2/KDR/MAP2K1/MAP2K2/MAP2K3/MAP2K6/MAP2K7/MATK/MET/MIF/MTOR/MVP/NCAPG2/NEK1/NF2/NOX4/PAK2/PDGFB/PPP2R1A/PRKCD/PTK2/PTPN1/PTPN6/RACK1/SFRP1/SOCS1/SRC/STAT3/SYK/TP53/TTK/TYK2/VEGFA/WEE1	56
GO:0061180	mammary gland epithelium development	24/858	71/18866	3.09895e-15	6.42949e-14	2.96294e-14	AKT1/AR/CCND1/CEBPB/ESR1/FGFR2/HIF1A/JAK2/KDM5B/LATS1/MAPK1/MST1/ORAI1/PGR/PHB2/PML/RTN4/SRC/STAT6/TBX3/VDR/WNT2/WNT5A/WNT7B	24
GO:2000027	regulation of animal organ morphogenesis	45/858	254/18866	3.32621e-15	6.87615e-14	3.16877e-14	AGT/AR/BCL2/BMP4/BMPR2/CARM1/CD34/CEACAM1/CTNNB1/ENG/ESR1/FGFR1/FGFR2/GLI1/GPC3/MDK/MED12/MYC/NOTCH1/NTN4/PAX8/PHB2/PIM1/PSMA2/PSMA5/PSMB1/PSMB5/PSMD14/RBPJ/RHOA/SFRP1/SIX1/SMURF2/STAT1/TBX2/TGFB2/TGFBR1/TGFBR2/THRB/TWIST1/VDR/VEGFA/WNT2/WNT5A/WT1	45
GO:0072332	intrinsic apoptotic signaling pathway by p53 class mediator	25/858	78/18866	3.40243e-15	7.00852e-14	3.22977e-14	BCL2/BCL3/CDKN1A/CHEK2/DDIT4/E2F1/EP300/HIPK2/IFI16/ING2/KDM1A/MDM2/MIF/MYBBP1A/PML/PPP1R13B/PRKN/RPL11/RRM2B/RRP8/SIRT1/TP53/TP53BP2/TP63/USP28	25
GO:0097305	response to alcohol	43/858	234/18866	3.57882e-15	7.34554e-14	3.38508e-14	AHR/AKT1/BCL2L1/BRCA1/CCND1/CDH1/CDK1/CDK4/CDKN1A/CTNNB1/CYBB/DNMT3A/EIF4EBP1/FGFR2/FOS/FOXO3/G6PD/HDAC2/HMGCR/HNRNPD/IGFBP7/ITPR2/KLF4/MAP4K1/NQO1/OGG1/PARP1/PMVK/PPARG/PRKAA2/PSMD14/PTEN/RHOA/SFRP1/SMAD2/SOD1/SPARC/SPI1/STAT3/TGFBR1/TGFBR2/TP53INP1/TYMS	43
GO:0010595	positive regulation of endothelial cell migration	32/858	132/18866	3.77923e-15	7.72926e-14	3.56192e-14	AGT/AKT1/AKT3/BMP4/BMPR2/CALR/ETS1/FGFR1/FOXP1/GRN/HDAC7/HIF1A/HMGB1/HSPB1/ITGB3/KDR/MAP2K3/MET/NFE2L2/PDGFB/PDPK1/PIK3C2A/PRKD1/PRKD2/PROX1/PTGS2/SIRT1/SP1/SPARC/STAT5A/VEGFA/WNT5A	32
GO:0042306	regulation of protein import into nucleus	22/858	59/18866	4.1246e-15	8.40569e-14	3.87364e-14	BAG3/BMP4/CDH1/CDK1/ECT2/FERMT1/HDAC3/HSP90AB1/IFNG/JAK2/MAPK1/MAPK14/MAVS/NF1/NOLC1/NUTF2/PRKCD/PTGS2/RAN/SMAD3/TPR/TRIM28	22
GO:0032355	response to estradiol	33/858	141/18866	4.24376e-15	8.61798e-14	3.97147e-14	AGT/ARPC1B/BCL2L2/CALR/CCN2/CCNA2/CCND1/CDKN1B/CTNNB1/DNMT3A/DNMT3B/DUSP1/EGFR/ENDOG/ESR1/ETS1/EZH2/FOXA1/GJA1/HNRNPD/HSF1/KAT5/NQO1/OGG1/OXTR/PPARGC1A/PTEN/PTGS2/RUVBL2/SFRP1/STAT3/STAT5B/TXNIP	33
GO:0018212	peptidyl-tyrosine modification	56/858	377/18866	4.2668e-15	8.63426e-14	3.97897e-14	AGT/AXL/BLK/CAV1/DYRK1A/EGFR/EIF2AK2/EPHA3/EPHA5/ERBB2/ERRFI1/FGFR1/FGFR2/FGFR3/FLT1/HDAC2/HIPK2/HSF1/IFNG/IL24/IL6/ITGB3/JAK2/KDR/MAP2K1/MAP2K2/MAP2K3/MAP2K6/MAP2K7/MATK/MET/MIF/MTOR/MVP/NCAPG2/NEK1/NF2/NOX4/PAK2/PDGFB/PPP2R1A/PRKCD/PTK2/PTPN1/PTPN6/RACK1/SFRP1/SOCS1/SRC/STAT3/SYK/TP53/TTK/TYK2/VEGFA/WEE1	56
GO:0033047	regulation of mitotic sister chromatid segregation	24/858	72/18866	4.45115e-15	8.97571e-14	4.13632e-14	ANAPC1/ATM/ATRX/AURKB/BECN1/BUB1/BUB1B/CCNB1/CDC6/DUSP1/ESPL1/FBXO5/MAD1L1/MAD2L1/NEK6/PLK1/PTTG1/RAD21/RB1/TACC3/TPR/TTK/UBE2C/ZNF207	24
GO:0071383	cellular response to steroid hormone stimulus	40/858	206/18866	4.81787e-15	9.68122e-14	4.46145e-14	AR/ARID1A/BMP4/BRCA1/CALR/CARM1/DDIT4/DNMT3B/EGFR/EIF4E/EIF4EBP1/EP300/ERRFI1/ESR1/ESRRB/FOXA1/FOXO1/FOXO3/FOXP1/HDAC1/JAK2/LATS1/NEDD4/NR2E1/PARK7/PARP1/PGR/PHB/PHB2/RHOA/RUNX1/SFRP1/SIRT1/SKP2/SMARCA4/SRC/TP63/UBE3A/YAP1/ZFP36	40
GO:0050821	protein stabilization	38/858	187/18866	4.99984e-15	1.00119e-13	4.61383e-14	AAK1/ATF7IP/BAG3/CALR/CDKN1A/CHEK2/CLU/EP300/GAPDH/GRN/GTSE1/HSP90AA1/HSP90AB1/HSPA1A/LAMP2/MORC3/NLK/P3H1/PARK7/PDCD10/PEX19/PHB/PHB2/PIM1/PIN1/PINK1/PPARGC1A/PPIB/PRKCD/PRKN/PTEN/RPL11/RTN4/SMAD3/SOX4/STK4/TP53/ZNF207	38
GO:1901992	positive regulation of mitotic cell cycle phase transition	27/858	94/18866	5.78685e-15	1.15476e-13	5.32154e-14	AKT1/APEX1/BRD4/CCNB1/CCND1/CCND3/CDC25A/CDC45/CDC6/CDC7/CDK1/CDK4/CUL4B/DTL/EGFR/ESPL1/FBXO5/HSPA2/MDM2/MECP2/PHB2/RAD51C/RB1/RPTOR/TERT/TFDP1/UBE2C	27
GO:0090399	replicative senescence	12/858	14/18866	6.08071e-15	1.2092e-13	5.57241e-14	ATM/ATR/CDKN1A/CDKN2A/CHEK1/CHEK2/MME/PLA2R1/SERPINE1/TERT/TP53/WNT16	12
GO:0044784	metaphase/anaphase transition of cell cycle	22/858	60/18866	6.23656e-15	1.23591e-13	5.69553e-14	ANAPC1/ATM/AURKB/BUB1/BUB1B/CCNB1/CDC6/DUSP1/ESPL1/FBXO5/MAD1L1/MAD2L1/MOS/NEK6/PLK1/RAD21/RB1/TACC3/TPR/TTK/UBE2C/ZNF207	22
GO:0007623	circadian rhythm	41/858	218/18866	6.91083e-15	1.36483e-13	6.28962e-14	AHR/ATG7/BHLHE40/CDK1/CDK4/DDB1/DYRK1A/EGFR/EP300/EZH2/FBXW11/GSK3B/HDAC1/HDAC2/HDAC3/HNRNPD/ID1/JUN/MAPK9/MTOR/MYBBP1A/NAMPT/OGT/PML/PPARG/PPARGC1A/PRKAA2/PRKDC/PROX1/PTEN/RELB/SERPINE1/SIK1/SIRT1/SREBF1/SUV39H1/TIMELESS/TOP1/TP53/TYMS/UBE3A	41
GO:0016202	regulation of striated muscle tissue development	34/858	153/18866	8.51867e-15	1.67479e-13	7.71802e-14	BCL2/BMP4/CCNB1/CDK1/CTNNB1/FBXO22/FGFR1/FGFR2/G6PD/GJA1/GLI1/GSK3A/HDAC4/HMGCR/LOX/MAPK1/MAPK14/MRTFB/MTOR/NOTCH1/PIM1/PIN1/PTEN/RBPJ/SIRT2/SIX1/SMAD3/TBX2/TGFBR1/TGFBR2/TWIST1/WNT2/YAP1/YY1	34
GO:2001236	regulation of extrinsic apoptotic signaling pathway	35/858	162/18866	8.5386e-15	1.67479e-13	7.71802e-14	AGT/AKT1/AR/ATF3/BCL2/BCL2L1/BMP4/BRCA1/CAV1/DEPTOR/FGFR1/GSK3B/HMGB2/HSPA1A/IL1A/LGALS3/LMNA/MCL1/NF1/PAK2/PARK7/PEA15/PML/PPP2R1A/PTEN/RAF1/RELA/SERPINE1/SFRP1/SRC/STK4/TERT/TGFBR1/YAP1/ZMYND11	35
GO:0008630	intrinsic apoptotic signaling pathway in response to DNA damage	28/858	103/18866	8.61495e-15	1.68402e-13	7.76055e-14	ATM/BCL2/BCL2L1/BCL2L2/BCL3/BRCA1/CASP2/CDKN1A/CHEK2/CLU/DDIT4/E2F1/EP300/HIPK2/IFI16/ING2/KDM1A/MAEL/MCL1/MIF/PML/PRKDC/SFN/SIRT1/SNAI1/TP53/TP63/USP28	28
GO:0034644	cellular response to UV	25/858	81/18866	9.19418e-15	1.79115e-13	8.25425e-14	ATR/AURKB/CDC25A/CDKN1A/CHEK1/CUL4B/DDB1/DDB2/EP300/ERCC1/KDM1A/MDM2/MME/MYC/NEDD4/NPM1/PARP1/PTGS2/RUVBL2/SIRT1/TP53/TP53INP1/USP28/XPC/YY1	25
GO:0010965	regulation of mitotic sister chromatid separation	22/858	61/18866	9.34129e-15	1.81366e-13	8.358e-14	ANAPC1/ATM/AURKB/BUB1/BUB1B/CCNB1/CDC6/DUSP1/ESPL1/FBXO5/MAD1L1/MAD2L1/NEK6/PLK1/PTTG1/RAD21/RB1/TACC3/TPR/TTK/UBE2C/ZNF207	22
GO:0030278	regulation of ossification	40/858	212/18866	1.32353e-14	2.56104e-13	1.18022e-13	ATRAID/BCL2/BMP4/BMPR2/CDK6/CEBPB/CTNNB1/EGR2/FBXO5/FGFR2/GLI1/HDAC4/HDAC7/HIF1A/ID1/IGFBP5/IL6/ILK/KL/MAPK1/MAPK14/MDK/MEN1/NBR1/NOTCH1/PRKD1/PTK2/RBPJ/SFRP1/SMAD1/SMAD3/SMAD5/SMAD6/TGFB2/TP63/TWIST1/TWIST2/WNT5A/WNT7B/ZMPSTE24	40
GO:1904589	regulation of protein import	22/858	62/18866	1.38655e-14	2.674e-13	1.23227e-13	BAG3/BMP4/CDH1/CDK1/ECT2/FERMT1/HDAC3/HSP90AB1/IFNG/JAK2/MAPK1/MAPK14/MAVS/NF1/NOLC1/NUTF2/PRKCD/PTGS2/RAN/SMAD3/TPR/TRIM28	22
GO:0034401	chromatin organization involved in regulation of transcription	34/858	156/18866	1.5717e-14	3.02092e-13	1.39215e-13	ARID1A/ARID1B/ASF1A/ATF7IP/BMI1/CDC45/CDCA4/CDKN2A/CHEK1/CTNNB1/DNMT1/DNMT3A/DOT1L/DPY30/EZH2/HDAC1/HDAC2/HELLS/HIRA/HMGA1/HMGA2/HMGB1/MECP2/MORF4L1/PCGF2/PPM1D/RRP8/SIRT1/SIRT2/SIRT6/SMARCD1/SUV39H1/TPR/TRIM28	34
GO:0048634	regulation of muscle organ development	34/858	157/18866	1.92079e-14	3.67958e-13	1.69568e-13	BCL2/BMP4/CCNB1/CDK1/CTNNB1/FBXO22/FGFR1/FGFR2/G6PD/GJA1/GLI1/GSK3A/HDAC4/HMGCR/LOX/MAPK1/MAPK14/MRTFB/MTOR/NOTCH1/PIM1/PIN1/PTEN/RBPJ/SIRT2/SIX1/SMAD3/TBX2/TGFBR1/TGFBR2/TWIST1/WNT2/YAP1/YY1	34
GO:0035051	cardiocyte differentiation	34/858	158/18866	2.34331e-14	4.46774e-13	2.05889e-13	AGT/ARID1A/ATG5/BMP4/CALR/CCNB1/CDK1/EGFR/G6PD/GATA4/GSK3A/KDM6B/LMNA/MAPK1/MEF2A/MTOR/NOTCH1/NOX4/PDCD4/PIN1/PROX1/RARB/RBPJ/SIK1/SORBS2/SRF/TBX2/TBX3/TGFB2/TWIST1/VEGFA/WT1/YY1/ZMPSTE24	34
GO:0043524	negative regulation of neuron apoptotic process	33/858	149/18866	2.34776e-14	4.46774e-13	2.05889e-13	ARRB1/AXL/BCL2/BCL2L1/BTG2/CCL2/CEBPB/FOXQ1/GRIK2/GRN/HIF1A/HIPK2/HRAS/HSP90AB1/HYOU1/ILK/JAK2/JUN/KDM2B/MDK/MECP2/PARK7/PDPK1/PIK3CA/PIN1/PINK1/PPARGC1A/PRKN/RHOA/SIX1/SOD1/SOD2/TERT	33
GO:0035601	protein deacylation	28/858	107/18866	2.48696e-14	4.7015e-13	2.16662e-13	BCL6/DYRK1A/EP300/FOXP3/HDAC1/HDAC2/HDAC3/HDAC4/HDAC7/IFNG/ING2/LRRK2/MORF4L1/PHB/PINK1/PRKAA2/PRKD1/PRKD2/PRMT6/SIN3B/SIRT1/SIRT2/SIRT3/SIRT6/SIRT7/SREBF1/TP53/VEGFA	28
GO:0055017	cardiac muscle tissue growth	28/858	107/18866	2.48696e-14	4.7015e-13	2.16662e-13	AGT/CCNB1/CDK1/FGFR1/FGFR2/G6PD/GATA4/GJA1/GLI1/GSK3A/MAPK1/MAPK14/MTOR/NOTCH1/PIM1/PIN1/PTEN/RBPJ/SIRT6/SMAD1/SORBS2/TBX2/TGFB2/TGFBR1/TGFBR2/WNT2/YAP1/YY1	28
GO:0042307	positive regulation of protein import into nucleus	18/858	40/18866	2.56322e-14	4.82978e-13	2.22573e-13	BAG3/CDH1/CDK1/ECT2/HDAC3/HSP90AB1/IFNG/JAK2/MAPK1/MAPK14/MAVS/NUTF2/PRKCD/PTGS2/RAN/SMAD3/TPR/TRIM28	18
GO:0043409	negative regulation of MAPK cascade	37/858	187/18866	2.77523e-14	5.21217e-13	2.40195e-13	AGT/AKT1/ARRB1/ATF3/BMP4/CAV1/DUSP1/DUSP16/DUSP21/DUSP3/DUSP6/ERRFI1/FOXM1/FOXO1/HDAC3/HMGCR/KLF4/MEN1/MYC/NF1/NF2/PDCD4/PEBP1/PHB/PIN1/PINK1/PPP2R1A/PRKCD/PRKN/PTEN/PTPN1/PTPN6/RANBP9/SFRP1/SIRT3/TLR4/ZMYND11	37
GO:0010594	regulation of endothelial cell migration	42/858	238/18866	3.23881e-14	6.06302e-13	2.79405e-13	AGT/AKT1/AKT3/BMP4/BMPR2/CALR/CEACAM1/ETS1/FGFR1/FOXP1/GRN/HDAC7/HIF1A/HMGB1/HSPB1/ITGB3/KDR/KLF4/MAP2K3/MECP2/MET/NF1/NFE2L2/NOTCH1/NR2E1/PDCD10/PDGFB/PDPK1/PIK3C2A/PPARG/PRKD1/PRKD2/PROX1/PTGS2/PTK2/RHOA/SIRT1/SP1/SPARC/STAT5A/VEGFA/WNT5A	42
GO:0007091	metaphase/anaphase transition of mitotic cell cycle	21/858	58/18866	3.46887e-14	6.47259e-13	2.9828e-13	ANAPC1/ATM/AURKB/BUB1/BUB1B/CCNB1/CDC6/DUSP1/ESPL1/FBXO5/MAD1L1/MAD2L1/NEK6/PLK1/RAD21/RB1/TACC3/TPR/TTK/UBE2C/ZNF207	21
GO:0006352	DNA-templated transcription, initiation	43/858	249/18866	3.51299e-14	6.5337e-13	3.01096e-13	AR/ATF7IP/BCLAF1/CAVIN1/CCN2/CCNB1/CCND1/CDK1/CDK4/CDKN1A/CTNNB1/E2F3/ERCC1/ESR1/ESRRB/HMGB1/JUN/MECP2/MED12/MITF/NOTCH1/NOTCH3/NR1H2/NR2E1/PGR/PPARG/PPARGC1A/PPM1D/PTEN/RARB/RBPJ/SMARCA4/SMARCB1/SRF/TBPL1/TEAD1/TEAD4/THRB/TP53/TRIM28/TWIST1/VDR/YAP1	43
GO:0010498	proteasomal protein catabolic process	63/858	483/18866	4.05604e-14	7.51937e-13	3.46519e-13	AKT1/ANAPC1/ARRB1/AURKA/AURKB/BUB1B/CAV1/CCNB1/CDK1/CDK2/CLU/CSNK1A1/CTNNB1/CUL4B/DDB1/FBXO22/FBXO31/FBXO4/FBXO5/FBXW11/GSK3A/GSK3B/HSP90AB1/HSPA1A/HSPA5/KAT5/KEAP1/LRRK2/MAD2L1/MAPK9/MDM2/NEDD4/NFE2L2/OGT/PARK7/PINK1/PLK1/PML/PRKN/PRPF19/PSMA2/PSMA5/PSMB1/PSMB5/PSMD14/PTTG1/RACK1/RAD23B/RBX1/RPL11/SENP1/SIAH1/SIRT1/SIRT2/SIRT6/SKP2/SMURF2/SPOP/STUB1/SUMO2/UBE2C/WWP1/XPO1	63
GO:0000723	telomere maintenance	34/858	161/18866	4.21148e-14	7.78243e-13	3.58642e-13	APEX1/ATM/ATR/ATRX/AURKB/CTNNB1/DKC1/ERCC1/FBXO4/HNRNPA1/HNRNPC/HNRNPD/HSP90AA1/HSP90AB1/MAP2K7/MAPK1/MAPKAPK5/MYC/NBN/NEK2/PARP1/PINX1/PML/POT1/PRKDC/RAD51C/RECQL4/SIRT6/SMG1/SRC/STN1/TERF2/TERT/WRN	34
GO:0060070	canonical Wnt signaling pathway	51/858	339/18866	4.42859e-14	8.15741e-13	3.75922e-13	CAV1/CSNK1A1/CTNNB1/EGFR/FERMT1/FGFR2/FOXO1/FOXO3/GLI1/GPC3/GSK3A/GSK3B/HDAC1/IGFBP1/ILK/KLF4/LATS1/LATS2/LRRK2/MAPK14/MDK/MED12/MITF/NOTCH1/PIN1/PPM1B/PRKN/PSMA2/PSMA5/PSMB1/PSMB5/PSMD14/PTEN/RBPJ/RBX1/RECK/RUVBL2/SDC1/SFRP1/SMAD3/SMURF2/SOX2/SOX4/SRC/STK4/WNT16/WNT2/WNT5A/WNT7B/XIAP/YAP1	51
GO:0016575	histone deacetylation	24/858	79/18866	4.69377e-14	8.61824e-13	3.97159e-13	BCL6/FOXP3/HDAC1/HDAC2/HDAC3/HDAC4/HDAC7/ING2/LRRK2/MORF4L1/PHB/PINK1/PRKD1/PRKD2/PRMT6/SIN3B/SIRT1/SIRT2/SIRT3/SIRT6/SIRT7/SREBF1/TP53/VEGFA	24
GO:0002573	myeloid leukocyte differentiation	39/858	210/18866	4.87256e-14	8.91802e-13	4.10974e-13	BMP4/CDK6/CEACAM1/CEBPB/CTNNB1/DHRS2/FASN/FOS/FOXP1/GPC3/IFI16/IFNG/IRF7/JUN/JUNB/LBR/MAPK14/MITF/MMP9/MT1G/MTOR/MYC/NF1/PARP1/PIR/PPARG/RB1/RBPJ/RELB/RUNX1/SFRP1/SIRT1/SPI1/SRC/TGFBR2/TLR2/TLR3/TLR4/VEGFA	39
GO:0010660	regulation of muscle cell apoptotic process	26/858	94/18866	4.98766e-14	9.0997e-13	4.19347e-13	AGT/ARRB1/BAG3/CDKN2A/CXCR2/DNMT1/E2F3/GATA4/HMGCR/HSF1/IFNG/ILK/JAK2/MAP3K5/MDK/NFE2L2/PAX8/PDCD4/PDPK1/PPARG/PTEN/SIRT1/SOD2/STK4/TIGAR/TP53	26
GO:0043393	regulation of protein binding	39/858	211/18866	5.72308e-14	1.04084e-12	4.79656e-13	AKT1/AKTIP/ARRB1/AURKA/AURKB/BMP4/CARM1/CAV1/CDK5/CDKN1A/EP300/GSK3B/HDAC4/HIPK2/HSF1/HSP90AB1/ID1/KDM1A/LOX/LRRK2/MEN1/MET/MMP9/PARK7/PDGFB/PIN1/PLK1/PRKCD/PRKN/RACK1/RAN/RPL11/RUVBL2/SRC/STK4/STUB1/TERT/TGFBR1/WNT5A	39
GO:0060420	regulation of heart growth	25/858	87/18866	5.82156e-14	1.05541e-12	4.86371e-13	CCNB1/CDK1/DUSP6/FGFR1/FGFR2/G6PD/GJA1/GLI1/GSK3A/MAPK1/MAPK14/MTOR/NOTCH1/PIM1/PIN1/PROX1/PTEN/RBPJ/TBX2/TGFBR1/TGFBR2/WNT2/WT1/YAP1/YY1	25
GO:0098732	macromolecule deacylation	28/858	111/18866	6.81245e-14	1.23117e-12	5.67366e-13	BCL6/DYRK1A/EP300/FOXP3/HDAC1/HDAC2/HDAC3/HDAC4/HDAC7/IFNG/ING2/LRRK2/MORF4L1/PHB/PINK1/PRKAA2/PRKD1/PRKD2/PRMT6/SIN3B/SIRT1/SIRT2/SIRT3/SIRT6/SIRT7/SREBF1/TP53/VEGFA	28
GO:0048568	embryonic organ development	60/858	451/18866	6.96633e-14	1.25503e-12	5.78362e-13	AKT1/ARID1A/BMP4/CEBPB/CTNNB1/E2F7/EGFR/EGLN1/ENG/EPAS1/ERCC1/FGFR1/FGFR2/GATA4/GLI1/HIF1A/HIPK2/HOXA9/HSF1/JUNB/KDM2B/KDR/KRT19/MAP2K1/MAPK1/MED12/NOTCH1/PAX8/PCGF2/PDGFB/PROX1/RAD23B/RARB/RBPJ/SALL1/SIX1/SMAD2/SMAD3/SNAI1/SOD1/SRF/STK4/TBX2/TBX3/TEAD1/TEAD4/TGFB2/TGFBR1/TGFBR2/TP53/TRA2B/TRIM28/TWIST1/VEGFA/WNT16/WNT2/WNT5A/WNT7B/YAP1/ZEB1	60
GO:0090092	regulation of transmembrane receptor protein serine/threonine kinase signaling pathway	43/858	254/18866	7.2047e-14	1.29392e-12	5.96283e-13	BMP4/BMPR2/CAV1/CDKN1C/CDKN2B/ENG/EP300/FERMT1/FOXD1/GATA4/GDF15/GPC3/HIPK2/HSP90AB1/HSPA1A/HSPA5/HTRA1/ILK/ING2/JAK2/LOX/MEN1/NOTCH1/PARP1/PDPK1/PIN1/RBPJ/SFRP1/SIRT1/SMAD2/SMAD3/SMAD6/SMURF2/STUB1/TGFB1I1/TGFB2/TGFBR1/TGFBR2/TP53/TTK/WNT5A/XIAP/ZEB1	43
GO:1904591	positive regulation of protein import	18/858	42/18866	7.33631e-14	1.31345e-12	6.05284e-13	BAG3/CDH1/CDK1/ECT2/HDAC3/HSP90AB1/IFNG/JAK2/MAPK1/MAPK14/MAVS/NUTF2/PRKCD/PTGS2/RAN/SMAD3/TPR/TRIM28	18
GO:0032200	telomere organization	35/858	174/18866	8.29551e-14	1.48057e-12	6.82298e-13	APEX1/ATM/ATR/ATRX/AURKB/CTNNB1/DKC1/DOT1L/ERCC1/FBXO4/HNRNPA1/HNRNPC/HNRNPD/HSP90AA1/HSP90AB1/MAP2K7/MAPK1/MAPKAPK5/MYC/NBN/NEK2/PARP1/PINX1/PML/POT1/PRKDC/RAD51C/RECQL4/SIRT6/SMG1/SRC/STN1/TERF2/TERT/WRN	35
GO:0034101	erythrocyte homeostasis	30/858	129/18866	9.02528e-14	1.60583e-12	7.40023e-13	AXL/BCL6/BMP4/CDK6/CEBPG/EPAS1/ETS1/FOXO3/G6PD/HIF1A/HIPK2/HMGB2/HSPA1A/HSPA9/JAK2/MAPK14/NCAPG2/PRKDC/PRMT1/RB1/RPS14/SENP1/SMAD5/SPI1/SRF/STAT1/STAT3/STAT5B/VEGFA/ZFP36	30
GO:0032481	positive regulation of type I interferon production	23/858	74/18866	9.16666e-14	1.62595e-12	7.49296e-13	CHUK/CTNNB1/DHX9/EP300/HMGB2/IFI16/IRF1/IRF3/IRF5/IRF7/MAVS/MYD88/NFKB2/PRKDC/RELA/STAT1/STAT6/SYK/TBK1/TLR2/TLR3/TLR4/TLR8	23
GO:0000187	activation of MAPK activity	33/858	156/18866	9.4886e-14	1.67788e-12	7.73225e-13	AGT/ARRB1/CD40LG/CDK1/DUSP6/GDF15/IKBKG/LPAR1/LPAR3/LRRK2/MAP2K1/MAP2K2/MAP2K3/MAP2K6/MAP2K7/MAP3K5/MAP3K6/MAP3K7/MAP4K1/MAPK1/MAPK14/MAPKAPK5/MOS/PEA15/PTPN1/SOD1/SPAG9/SYK/TLR4/UBE2N/UBE2V1/WNT5A/WNT7B	33
GO:0048872	homeostasis of number of cells	43/858	256/18866	9.54859e-14	1.68331e-12	7.75727e-13	AKT1/AXL/BAP1/BCL2/BCL6/BMP4/CDK6/CEBPG/CXCR2/EPAS1/ETS1/EZH2/FOXO3/FOXP3/G6PD/HIF1A/HIPK2/HMGB1/HMGB2/HSPA1A/HSPA9/IL6/ITPKB/JAK2/MAPK14/MIF/NCAPG2/NOTCH1/PLA2G2A/PRKDC/PRMT1/RB1/RPS14/SENP1/SMAD5/SOD1/SPI1/SRF/STAT1/STAT3/STAT5B/VEGFA/ZFP36	43
GO:0030218	erythrocyte differentiation	29/858	121/18866	1.01873e-13	1.79041e-12	8.25085e-13	BCL6/BMP4/CDK6/CEBPG/EPAS1/ETS1/FOXO3/G6PD/HIF1A/HIPK2/HMGB2/HSPA1A/HSPA9/JAK2/MAPK14/NCAPG2/PRKDC/PRMT1/RB1/RPS14/SENP1/SMAD5/SPI1/SRF/STAT1/STAT3/STAT5B/VEGFA/ZFP36	29
GO:0045732	positive regulation of protein catabolic process	40/858	225/18866	1.03613e-13	1.81543e-12	8.36616e-13	AKT1/ATG7/AURKA/CAV1/CDKN1B/CLU/CSNK1A1/CSNK2A1/CUL4B/DDB1/DTL/FBXO22/FOXO1/GJA1/GPC3/GSK3A/GSK3B/HSP90AA1/HSPA1A/IFNG/KEAP1/LRRK2/MAPK9/MDM2/MSN/NEDD4/NFE2L2/PLK1/PRKN/PTEN/PTK2/RACK1/RBX1/SIRT2/SIRT6/SMURF2/STUB1/SUMO2/WNT5A/WWP1	40
GO:0071216	cellular response to biotic stimulus	42/858	246/18866	1.04774e-13	1.83019e-12	8.43419e-13	AKT1/ATG10/AXL/CCL2/CDK4/CEBPB/CXCL1/EIF2AK3/GSK3B/HMGB1/HMGB2/HSF1/HSPA5/IL1A/IL24/IL6/IRF3/LCN2/MAPK1/MAPK14/MIF/MTDH/MUS81/MYD88/NFKBIA/PDCD4/PPARGC1A/RELA/RHOA/SERPINE1/SIRT2/SMC1A/SRC/SYK/TIGAR/TLR2/TLR4/TP53/TXNIP/WNT5A/ZFP36/ZMPSTE24	42
GO:0043281	regulation of cysteine-type endopeptidase activity involved in apoptotic process	39/858	215/18866	1.07777e-13	1.87696e-12	8.64969e-13	ACER2/AKT1/ARRB1/BIRC5/CASP2/CCN2/CSNK2A1/CTSD/DHCR24/DLC1/EIF2AK3/FIS1/HMGB1/HSF1/JAK2/KLF4/MAP3K5/MDM2/MMP9/MYC/PAK2/PARK7/PML/PPARG/PTGS2/RACK1/RAF1/RHOA/SENP1/SFN/SIRT1/SMAD3/SOX2/SRC/SYK/TNFSF15/TP63/VEGFA/XIAP	39
GO:0019216	regulation of lipid metabolic process	58/858	431/18866	1.12299e-13	1.94979e-12	8.98533e-13	AGT/AKT1/ARF1/ASAH1/BCL11B/BRCA1/CARM1/CAV1/CDK4/CEACAM1/FASN/FDPS/FGF21/FGFR3/FLT1/HDAC3/HMGCR/IFNG/IGFBP7/KLF4/ME1/MTOR/MVK/NR1H2/PDGFB/PHB2/PIK3R5/PMVK/PPARG/PPARGC1A/PPP2R5A/PRKAA2/PRKCD/PRKD1/PROX1/PTGS2/PTK2/RACK1/RAN/RB1/RBL1/RBL2/SIK1/SIN3B/SIRT1/SIRT3/SNAI1/SOCS1/SOD1/SP1/SPHK1/SRC/SREBF1/STAT5B/STUB1/TWIST1/VDR/ZMPSTE24	58
GO:0043401	steroid hormone mediated signaling pathway	31/858	139/18866	1.17834e-13	2.03973e-12	9.39979e-13	AR/ARID1A/BMP4/BRCA1/CALR/CARM1/EP300/ESR1/ESRRB/FOXA1/FOXP1/HDAC1/JAK2/LATS1/NEDD4/NR2E1/PARK7/PARP1/PGR/PHB/PHB2/RHOA/RUNX1/SFRP1/SIRT1/SKP2/SMARCA4/SRC/TP63/UBE3A/YAP1	31
GO:0071901	negative regulation of protein serine/threonine kinase activity	32/858	148/18866	1.18514e-13	2.04535e-12	9.42571e-13	AGT/AKT1/BMP4/CAV1/CDKN1A/CDKN1B/CDKN1C/CDKN2A/CDKN2B/DUSP1/DUSP16/DUSP21/DUSP3/DUSP6/HMGCR/HSPB1/LATS1/LATS2/MEN1/NF1/PDCD4/PLK1/PPP2R1A/PRKCD/PTEN/PTPN1/PTPN6/RB1/RPTOR/SFN/SFRP1/SIRT1	32
GO:0003007	heart morphogenesis	43/858	258/18866	1.26153e-13	2.17066e-12	1.00032e-12	BMP4/BMPR2/CTNNB1/DLC1/EGLN1/ENG/FGFR2/GATA4/GSK3A/HIF1A/ILK/JUN/MDM2/MTOR/NEDD4/NOTCH1/PDCD4/PIM1/PROX1/PTK2/RARB/RBPJ/RTN4/SIRT6/SIX1/SMAD3/SMAD6/SNAI1/SOX4/SRF/TBX2/TBX3/TGFB2/TGFBR1/TGFBR2/TP53/TWIST1/VEGFA/WNT16/WNT2/WNT5A/YAP1/ZMPSTE24	43
GO:0033143	regulation of intracellular steroid hormone receptor signaling pathway	23/858	75/18866	1.26606e-13	2.17196e-12	1.00092e-12	AR/BRCA1/CALR/CARM1/EP300/ESR1/FOXA1/FOXP1/HDAC1/LATS1/PARK7/PARP1/PHB/PHB2/RHOA/RUNX1/SFRP1/SIRT1/SKP2/SMARCA4/SRC/TP63/YAP1	23
GO:0010657	muscle cell apoptotic process	26/858	98/18866	1.47215e-13	2.51799e-12	1.16038e-12	AGT/ARRB1/BAG3/CDKN2A/CXCR2/DNMT1/E2F3/GATA4/HMGCR/HSF1/IFNG/ILK/JAK2/MAP3K5/MDK/NFE2L2/PAX8/PDCD4/PDPK1/PPARG/PTEN/SIRT1/SOD2/STK4/TIGAR/TP53	26
GO:0006282	regulation of DNA repair	30/858	132/18866	1.72863e-13	2.9479e-12	1.3585e-12	BRCA1/CBX8/CEBPG/CHEK1/DEK/DHX9/EGFR/FOXM1/HMGA2/HMGB1/HSF1/KDM1A/OGG1/PARP1/PML/POT1/PRKDC/SIRT1/SIRT6/SIRT7/TERF2/TIGAR/TIMELESS/TP53BP1/TRIM28/TWIST1/UBE2N/UBE2V1/UBE2V2/USP1	30
GO:2000116	regulation of cysteine-type endopeptidase activity	41/858	239/18866	1.75358e-13	2.98161e-12	1.37403e-12	ACER2/AKT1/ARRB1/ASPH/BIRC5/CASP2/CCN2/CSNK2A1/CTSD/DHCR24/DLC1/EIF2AK3/FIS1/HMGB1/HSF1/IFI16/JAK2/KLF4/MAP3K5/MDM2/MMP9/MYC/PAK2/PARK7/PML/PPARG/PTGS2/RACK1/RAF1/RHOA/SENP1/SFN/SIRT1/SMAD3/SOX2/SRC/SYK/TNFSF15/TP63/VEGFA/XIAP	41
GO:0043620	regulation of DNA-templated transcription in response to stress	28/858	115/18866	1.77839e-13	3.01487e-12	1.38936e-12	ATF3/ATF6/BAG3/BCLAF1/CEBPB/CHEK1/EGLN1/EP300/EPAS1/HIF1A/HSF1/HSPA1A/HSPA5/JUN/NEDD4/NFE2L2/NOTCH1/PSMA2/PSMA5/PSMB1/PSMB5/PSMD14/RBPJ/RBX1/RELA/SIRT2/TP53/VEGFA	28
GO:0009612	response to mechanical stimulus	38/858	209/18866	2.07216e-13	3.49229e-12	1.60937e-12	AGT/AKT1/BAG3/BTG2/CASP2/CCNB1/CHEK1/EGFR/ENDOG/ENG/ETS1/FOS/GATA4/GJA1/HDAC4/IRF1/JUN/KCNA1/MAP3K14/MAPK14/MDK/MEIS2/MMP7/MYD88/NFKBIA/PPARG/PTGS2/RAF1/RELA/RHOA/SRC/STAT1/TGFBR2/TLR3/TLR4/TLR8/TXNIP/XPC	38
GO:0040029	regulation of gene expression, epigenetic	38/858	209/18866	2.07216e-13	3.49229e-12	1.60937e-12	ARID1A/ARID1B/ARID4B/ASF1A/BMI1/BRCA1/CDC45/CDCA4/CHEK1/CTNNB1/DEK/DIRAS3/DNMT1/DNMT3A/DNMT3B/DOT1L/DPY30/EP300/EZH2/GSK3A/HDAC2/HDAC4/HIRA/HMGA1/HMGB1/IFI16/MECP2/MORF4L1/MYBBP1A/PCGF2/PPM1D/RBBP4/SIRT1/SIRT2/SIRT6/SMARCD1/SPI1/SUZ12	38
GO:0051146	striated muscle cell differentiation	46/858	295/18866	2.13629e-13	3.58984e-12	1.65433e-12	AGT/AKT1/ARID1A/ATG5/BCL2/BMP4/CALR/CCNB1/CDK1/CHUK/ERVW-1/EZH2/FBXO22/G6PD/GATA4/GDF15/GSK3A/HDAC4/IGFBP5/KDM6B/KRT19/LMNA/LOX/MAPK14/MEF2A/MTOR/NOTCH1/NOX4/PIN1/PROX1/RARB/RB1/RBM38/RBPJ/SDC1/SIK1/SIX1/SORBS2/SPAG9/SRF/TBX3/VEGFA/WT1/YBX1/YY1/ZMPSTE24	46
GO:0061448	connective tissue development	43/858	262/18866	2.18178e-13	3.65559e-12	1.68462e-12	BMP4/BMPR2/CARM1/CCN2/CD34/CDK4/CTNNB1/EIF2AK3/FGFR1/FGFR3/FOXA1/FOXD1/HIF1A/HMGA2/LOX/LOXL2/MAF/MAPK14/MDK/NOTCH1/PDGFB/PIK3CA/PITX1/PPARGC1A/RARB/RELA/RUNX1/SIRT1/SMAD1/SMAD3/SMAD5/SNAI1/SOX5/SRF/TGFBI/TGFBR1/TGFBR2/TYMS/WNT5A/WNT7B/WT1/ZEB1/ZMPSTE24	43
GO:0030518	intracellular steroid hormone receptor signaling pathway	28/858	116/18866	2.2446e-13	3.74991e-12	1.72809e-12	AR/ARID1A/BRCA1/CALR/CARM1/EP300/ESR1/FOXA1/FOXP1/HDAC1/JAK2/LATS1/NEDD4/PARK7/PARP1/PGR/PHB/PHB2/RHOA/RUNX1/SFRP1/SIRT1/SKP2/SMARCA4/SRC/TP63/UBE3A/YAP1	28
GO:1903201	regulation of oxidative stress-induced cell death	23/858	77/18866	2.37392e-13	3.95447e-12	1.82236e-12	AKT1/ATG7/CTNNB1/ENDOG/FOXO3/GATA4/HIF1A/HSPB1/LRRK2/MCL1/MET/NFE2L2/NOX1/PARK7/PARP1/PINK1/PRKN/RACK1/SIRT1/SOD1/SOD2/TLR4/TXN	23
GO:0008637	apoptotic mitochondrial changes	29/858	125/18866	2.49787e-13	4.14891e-12	1.91197e-12	AKT1/BCL2/BCL2L1/BCL2L2/BNIP3L/CLU/E2F1/FIS1/FXN/GGCT/GSK3A/GSK3B/HSPA1A/JUN/LMNA/MMP9/OPA1/PINK1/PPP1R13B/PRKN/SFN/SLC25A5/SOD2/TFDP1/TP53/TP53BP2/TP63/YWHAB/YWHAZ	29
GO:0071103	DNA conformation change	51/858	355/18866	2.80528e-13	4.6461e-12	2.14109e-12	ASF1A/ATF7IP/ATRX/BRIP1/CCNB1/CDK1/CDKN2A/CENPA/CHAF1B/CHD5/CUL4B/DDB1/DDB2/DHX9/DNMT1/DNMT3A/HDAC1/HELLS/HIRA/HJURP/HMGA1/HMGA2/HMGB1/HMGB2/HMGB3/INCENP/MCM7/NBN/NCAPG2/NCAPH2/NPM1/PARP1/POT1/RAD23B/RBBP4/RBX1/RECQL4/RRP8/RUVBL2/SIRT1/SIRT2/SIRT6/SMC2/SUV39H1/TOP1/TOP3A/TP53/TPR/TRIM28/WRN/XPC	51
GO:0007249	I-kappaB kinase/NF-kappaB signaling	45/858	286/18866	2.82243e-13	4.66107e-12	2.14798e-12	AKT1/BCL3/BRD4/CHUK/CTH/CTNNB1/ECT2/ESR1/GJA1/HDAC1/HSPB1/IKBKG/IRAK4/IRF3/LPAR1/MAP3K14/MAP3K7/MAVS/MTDH/MYD88/NEK6/NFKBIA/NLRX1/PDPK1/PINK1/PPM1B/PRKD1/PRKN/RELA/RELB/RHOA/SIRT1/STAT1/TBK1/TFG/TLR2/TLR3/TLR4/TLR8/TMEM9B/UBE2I/UBE2N/UBE2V1/WNT5A/ZMYND11	45
GO:0110110	positive regulation of animal organ morphogenesis	24/858	85/18866	2.85036e-13	4.6937e-12	2.16303e-12	AGT/AR/BMP4/CD34/CTNNB1/ENG/FGFR1/FGFR2/MDK/MYC/NOTCH1/PAX8/PIM1/RBPJ/SIX1/TGFB2/TGFBR1/TGFBR2/TWIST1/VDR/VEGFA/WNT2/WNT5A/WT1	24
GO:0043276	anoikis	16/858	34/18866	2.9808e-13	4.89447e-12	2.25554e-12	AKT1/BCL2/CAV1/CHEK2/E2F1/IKBKG/MAP3K7/MCL1/MTOR/MYBBP1A/NOTCH1/PIK3CA/PTK2/SIK1/SRC/TFDP1	16
GO:0033138	positive regulation of peptidyl-serine phosphorylation	27/858	109/18866	3.07345e-13	5.03223e-12	2.31903e-12	AKT1/ARRB1/BCL2/BRAF/CAV1/EGFR/GSK3A/HSP90AA1/HSP90AB1/IFNG/IL6/LATS1/MIF/PARK7/PDCD10/PIK3CA/PINK1/PRKD1/PRKD2/PTGS2/RAF1/RPTOR/STK4/TBK1/TXN/VEGFA/WNT5A	27
GO:0051985	negative regulation of chromosome segregation	18/858	45/18866	3.12782e-13	5.10671e-12	2.35335e-12	ATM/ATRX/AURKB/BUB1/BUB1B/CCNB1/DUSP1/ESPL1/FBXO5/MAD1L1/MAD2L1/MOS/PLK1/PTTG1/RAD21/TPR/TTK/ZNF207	18
GO:0090287	regulation of cellular response to growth factor stimulus	47/858	310/18866	3.35601e-13	5.46374e-12	2.51788e-12	AGT/BMP4/BMPR2/CAV1/CDKN1C/CDKN2B/CTNNB1/ENG/EP300/FERMT1/FGFR1/FOXD1/GATA4/GPC3/HIF1A/HIPK2/HSP90AB1/HSPA1A/HSPA5/HTRA1/ILK/ING2/ITGB3/LOX/MEN1/NEDD4/NOTCH1/OTX2/PDPK1/PIN1/PRKD2/PTPN1/RBPJ/SFRP1/SIRT1/SMAD2/SMAD3/SMAD6/SMURF2/STUB1/TGFB1I1/TGFBR1/TGFBR2/TP53/WNT5A/XIAP/ZEB1	47
GO:0062012	regulation of small molecule metabolic process	59/858	456/18866	3.82943e-13	6.21687e-12	2.86495e-12	AKT1/BRCA1/CAV1/CEACAM1/DDB1/DDIT4/ENO1/EP300/ESRRB/FASN/FDPS/FOXO1/GNMT/GSK3A/GSK3B/HDAC4/HIF1A/HMGCR/IFNG/IGFBP3/MST1/MTOR/MVK/NQO1/NR1H2/OGT/PARK7/PARP1/PDGFB/PINK1/PMVK/PPARG/PPARGC1A/PRKAA2/PRKN/PROX1/PSMA2/PSMA5/PSMB1/PSMB5/PSMD14/PTGS2/RAN/SIK1/SIRT1/SIRT6/SIRT7/SNAI1/SOD1/SP1/SRC/SREBF1/STAT3/TIGAR/TP53/TPR/TWIST1/VDR/ZMPSTE24	59
GO:1902099	regulation of metaphase/anaphase transition of cell cycle	20/858	58/18866	4.13782e-13	6.6986e-12	3.08695e-12	ATM/AURKB/BUB1/BUB1B/CCNB1/CDC6/DUSP1/ESPL1/FBXO5/MAD1L1/MAD2L1/MOS/NEK6/PLK1/RAD21/RB1/TPR/TTK/UBE2C/ZNF207	20
GO:0016572	histone phosphorylation	17/858	40/18866	4.31569e-13	6.96693e-12	3.21061e-12	ATM/AURKA/AURKB/CCNA2/CCNB1/CDK1/CDK2/CDK5/CHEK1/HMGA2/INCENP/JAK2/MST1/PRKAA2/PRKCD/TWIST1/ZMPSTE24	17
GO:0070371	ERK1 and ERK2 cascade	48/858	325/18866	5.06129e-13	8.14769e-12	3.75474e-12	AGT/ARRB1/ATF3/BMP4/BRAF/CCL2/CCN2/CEACAM1/DUSP1/DUSP3/DUSP6/EGFR/ERBB2/ERRFI1/FGF21/FGFR2/FGFR3/GATA4/HMGB1/HMGCR/HRAS/JUN/KDR/KLF4/MAP2K1/MAP2K2/MAP2K7/MAPK1/MIF/MYC/NOTCH1/NOX4/OXTR/PDGFB/PHB/PHB2/PIN1/PLA2G2A/PRKD2/PTEN/PTPN1/PTPN6/RANBP9/SIRT3/SRC/SYK/TLR4/YWHAZ	48
GO:0071480	cellular response to gamma radiation	15/858	30/18866	5.34551e-13	8.58119e-12	3.95451e-12	ATM/ATR/BCL2L1/CDKN1A/CHEK2/HRAS/HSF1/HSPA5/KDM1A/MDM2/NOX4/TP53/WRN/YAP1/ZMPSTE24	15
GO:0072001	renal system development	45/858	292/18866	5.99315e-13	9.57078e-12	4.41055e-12	AGT/AKR1B1/ARG2/BCL2/BMP4/CD34/CTNNB1/CXCR2/CYP26A1/FGFR1/FGFR2/FOXD1/GPC3/ILK/LRRK2/MME/MMP9/MYC/NF1/NOTCH1/NOTCH3/PAX8/PDGFB/PROX1/RARB/RRM2B/SALL1/SDC1/SFRP1/SIX1/SMAD1/SMAD2/SMAD3/SMAD5/SMAD6/SOX4/STAT1/TGFB2/TGFBR1/VEGFA/WNT5A/WNT7B/WT1/YAP1/ZMPSTE24	45
GO:0043525	positive regulation of neuron apoptotic process	20/858	59/18866	5.99527e-13	9.57078e-12	4.41055e-12	ATM/CASP2/CDK5/CDK5R1/CTNNB1/FIS1/FOXO3/GRIK2/GRN/GSK3A/HDAC4/JUN/MCL1/MYBL2/NF1/NQO1/PIN1/RHOA/TGFB2/TP53	20
GO:0006275	regulation of DNA replication	27/858	112/18866	6.22613e-13	9.91178e-12	4.5677e-12	ATG7/ATR/ATRX/BCL6/CCNA2/CDC6/CDC7/CDK1/CDK2/CHEK2/DHX9/E2F7/EGFR/EHMT2/FBXO5/FGFR1/GLI1/GMNN/HRAS/JUN/NBN/PPP2R1A/STN1/TERF2/TIMELESS/TP53/ZMPSTE24	27
GO:0007565	female pregnancy	36/858	196/18866	6.52551e-13	1.03597e-11	4.77412e-12	AGO2/AGT/AKR1B1/AKT1/AR/ARID1A/BCL2/BMPR2/CALR/CTSB/EPOR/ESR1/ETS1/FOS/GJA1/HSF1/IGFBP5/IGFBP7/JUNB/MAPK1/MEN1/MMP7/MMP9/MTOR/NAMPT/OXTR/PGR/PTGS2/RECK/SMURF2/SOD1/STAT5B/TGFBR2/TRIM28/VDR/VEGFA	36
GO:0051147	regulation of muscle cell differentiation	35/858	186/18866	6.54793e-13	1.03667e-11	4.77732e-12	BCL2/BMP4/CTH/CTNNB1/DNMT1/ENG/EZH2/FBXO22/FGFR2/FOXO4/G6PD/GDF15/GSK3A/HDAC4/MAPK12/MAPK14/MDM2/MECP2/MEF2A/MTOR/NOTCH1/PDCD4/PDGFB/PIN1/PROX1/RBM38/RBPJ/SIK1/SIRT1/SOD2/SPAG9/SRF/YBX1/YY1/ZEB1	35
GO:0002065	columnar/cuboidal epithelial cell differentiation	28/858	121/18866	6.90972e-13	1.09094e-11	5.02743e-12	AGR2/BMP4/CDK6/CDKN1A/CEBPB/FASN/FGFR1/FGFR2/FOXA1/GATA4/GSK3A/GSK3B/HIF1A/MEN1/NOTCH1/PDPK1/PROX1/RARB/RBPJ/SERPINE1/SOD1/SOX4/SRC/TIGAR/TP63/TYMS/WNT5A/YAP1	28
GO:0001822	kidney development	44/858	283/18866	7.9591e-13	1.25318e-11	5.77508e-12	AGT/AKR1B1/ARG2/BCL2/BMP4/CD34/CTNNB1/CXCR2/CYP26A1/FGFR1/FGFR2/FOXD1/GPC3/ILK/LRRK2/MME/MMP9/MYC/NF1/NOTCH1/NOTCH3/PAX8/PDGFB/PROX1/RARB/RRM2B/SALL1/SDC1/SFRP1/SIX1/SMAD1/SMAD2/SMAD3/SMAD5/SMAD6/SOX4/STAT1/TGFB2/TGFBR1/VEGFA/WNT7B/WT1/YAP1/ZMPSTE24	44
GO:0043388	positive regulation of DNA binding	20/858	60/18866	8.61293e-13	1.35242e-11	6.23242e-12	CEBPG/CTNNB1/EP300/HIPK2/HMGB1/HMGB2/IFNG/JAK2/KLF4/MMP9/PARK7/PARP1/PINX1/PPARG/PRKN/RB1/SIRT2/TRIM28/TWIST1/TXN	20
GO:0048762	mesenchymal cell differentiation	39/858	229/18866	8.71674e-13	1.36499e-11	6.29035e-12	BCL2/BMP4/CTNNB1/ENG/EPHA3/EZH2/FGFR1/FGFR2/FOXA1/GSK3B/HDAC2/HIF1A/HMGA2/HNRNPAB/IL6/LOXL2/MAPK1/MDK/MTOR/NOLC1/NOTCH1/PDCD4/PTEN/RBPJ/RTN4/SFRP1/SMAD2/SMAD3/SNAI1/STAT1/TGFB1I1/TGFB2/TGFBR1/TGFBR2/TRIM28/TWIST1/WNT16/WNT2/WNT5A	39
GO:0032434	regulation of proteasomal ubiquitin-dependent protein catabolic process	29/858	131/18866	8.93286e-13	1.39125e-11	6.41138e-12	AKT1/AURKA/CAV1/CLU/CSNK1A1/FBXO22/GSK3A/GSK3B/HSP90AB1/HSPA1A/KEAP1/LRRK2/MAPK9/MDM2/NFE2L2/OGT/PARK7/PLK1/PRKN/RACK1/RAD23B/RBX1/RPL11/SENP1/SIRT2/SIRT6/STUB1/SUMO2/XPO1	29
GO:0045667	regulation of osteoblast differentiation	29/858	131/18866	8.93286e-13	1.39125e-11	6.41138e-12	ATRAID/BMP4/BMPR2/CDK6/CEBPB/CTNNB1/FBXO5/FGFR2/GLI1/HDAC4/HDAC7/ID1/IGFBP5/IL6/ILK/MEN1/NBR1/NOTCH1/PRKD1/PTK2/SFRP1/SMAD1/SMAD3/SMAD5/SMAD6/TP63/TWIST1/TWIST2/WNT7B	29
GO:0006302	double-strand break repair	42/858	262/18866	9.37539e-13	1.45623e-11	6.7108e-12	ATM/BRCA1/BRIP1/CDC45/CDC7/CHEK1/CHEK2/DEK/ERCC1/FANCD2/FOXM1/HMGA2/HSF1/KAT5/KDM1A/MCM7/MDC1/MORF4L1/MUS81/NBN/NHEJ1/OGG1/PARP1/PML/POT1/PRKDC/PRPF19/PSMD14/RAD21/RAD51C/RECQL4/SAMHD1/SIRT6/SIRT7/TIMELESS/TP53/TP53BP1/TWIST1/UBE2N/UBE2V2/WRN/YY1	42
GO:1904029	regulation of cyclin-dependent protein kinase activity	26/858	106/18866	1.08235e-12	1.67662e-11	7.72648e-12	AKT1/CCNA2/CCNB1/CCND1/CCND3/CDC25A/CDC6/CDK4/CDK5R1/CDKN1A/CDKN1B/CDKN1C/CDKN2A/CDKN2B/DIRAS3/EGFR/HSP90AB1/LATS1/LATS2/MEN1/PDGFB/PLK1/PROX1/PTEN/SFN/SRC	26
GO:0007389	pattern specification process	58/858	455/18866	1.14899e-12	1.77081e-11	8.16053e-12	AR/ASPH/ATM/AURKA/BHLHE40/BMI1/BMP4/BMPR2/BTG2/CTNNB1/EGR2/ENG/EP300/ETS2/FGFR1/FGFR2/FOXA1/FOXD1/GATA4/GLI1/GPC3/GRSF1/HIF1A/HIPK2/HOXA9/KDM2B/MED12/MEIS2/MEOX1/NOTCH1/OTX2/PAX8/PCGF2/PRKDC/RBPJ/SFRP1/SIX1/SMAD1/SMAD2/SMAD3/SMAD5/SMAD6/SNAI1/SOX1/SRF/TBX2/TBX3/TGFBR1/TGFBR2/TP53/TP63/TRA2B/WNT2/WNT5A/WNT7B/WT1/YY1/ZEB1	58
GO:0030098	lymphocyte differentiation	51/858	368/18866	1.14932e-12	1.77081e-11	8.16053e-12	ATG5/ATM/AXL/BCL11B/BCL2/BCL3/BCL6/BMP4/CD28/CD40LG/CDK6/CEBPG/CTNNB1/EP300/ERBB2/FANCD2/FOXP1/FOXP3/HDAC4/HMGB1/HMGB3/IFNG/IL1A/IL6/IRF1/ITPKB/LY6D/MDK/MTOR/NCAPH2/NHEJ1/PATZ1/PRKDC/PTPN6/RBPJ/RELB/RHOA/RUNX1/SFRP1/SOCS1/SOD1/SOX4/SPI1/SRF/STAT3/STAT5B/STAT6/SYK/TGFBR2/TP53/ZEB1	51
GO:0051972	regulation of telomerase activity	18/858	48/18866	1.17108e-12	1.79951e-11	8.29279e-12	AURKB/CTNNB1/DKC1/HNRNPD/HSP90AA1/HSP90AB1/KLF4/MAP2K7/MAPK1/MAPKAPK5/MEN1/MYC/NEK2/PINX1/POT1/PPARG/SRC/TP53	18
GO:0072073	kidney epithelium development	30/858	142/18866	1.31374e-12	2.01336e-11	9.27825e-12	AGT/ARG2/BCL2/BMP4/CD34/CTNNB1/CXCR2/FGFR1/FGFR2/FOXD1/GPC3/ILK/MYC/NOTCH1/PAX8/RARB/SALL1/SDC1/SFRP1/SIX1/SMAD1/SMAD2/SMAD3/SMAD5/SMAD6/STAT1/VEGFA/WNT7B/WT1/YAP1	30
GO:0009743	response to carbohydrate	39/858	233/18866	1.53217e-12	2.34186e-11	1.07921e-11	ARRB1/ATG7/CCN2/CDKN1B/ENDOG/EPHA5/ERCC1/FGF21/FIS1/FOXO3/GATA4/GJA1/HIF1A/HMGCR/MAP2K6/ME1/MEN1/NADK/NAMPT/NOX4/OPA1/PIK3CA/PPARGC1A/PRKAA2/PTEN/PTGS2/RACK1/RAF1/RHOA/SMAD2/SMARCA4/SMARCB1/SOX4/SPARC/SREBF1/SRF/TGFBR2/TRA2B/TXNIP	39
GO:0070646	protein modification by small protein removal	45/858	300/18866	1.57991e-12	2.40842e-11	1.10988e-11	AR/ASXL2/BAP1/BECN1/BRCA1/CCNA2/CDC25A/CDK1/CLSPN/DDB2/EP300/ESR1/FOXO4/HIF1A/IKBKG/KEAP1/MAP3K7/MCRS1/MDM2/MYC/NFKBIA/OGT/PARK7/PRKN/PSMA2/PSMA5/PSMB1/PSMB5/PSMD14/PTEN/RAD23B/RHOA/SENP1/SENP7/SKP2/SMAD1/SMAD2/SMAD3/SMURF2/TGFBR1/TP53/TRRAP/USP1/USP28/YY1	45
GO:0032479	regulation of type I interferon production	28/858	125/18866	1.62449e-12	2.46983e-11	1.13818e-11	CHUK/CTNNB1/DHX9/EP300/HMGB2/IFI16/IRF1/IRF3/IRF5/IRF7/MAVS/MYD88/NFKB2/NLRX1/PIN1/PPM1B/PRKDC/RELA/RELB/STAT1/STAT6/SYK/TBK1/TLR2/TLR3/TLR4/TLR8/YY1	28
GO:0050769	positive regulation of neurogenesis	60/858	485/18866	1.69289e-12	2.56702e-11	1.18298e-11	AGT/ARF1/BCL2/BCL6/BIN1/BMP4/BMPR2/CTNNB1/CUX1/DICER1/DNMT3B/E2F1/ECT2/EGR2/EP300/EPHA3/EZH2/FBXO31/FGFR1/FOXA1/GRN/HDAC1/HDAC2/HIF1A/HSPA5/IFNG/IL6/ILK/ITSN2/KDM1A/KDM4C/LIMK1/LPAR1/LPAR3/MAP2K1/MDK/MME/MTOR/NFE2L2/NOTCH1/OPA1/P3H1/PPARG/PRKCH/PRKD1/PRKN/PROX1/PRPF19/PTEN/RARB/RELA/RHOA/SPAG9/SRF/SYT1/TLR2/VEGFA/WNT2/WNT5A/ZEB1	60
GO:0001654	eye development	52/858	384/18866	1.70755e-12	2.58244e-11	1.19008e-11	ARID1A/ATF6/BCL11B/BCL2/BMP4/BMPR2/CASP2/CDK4/CDKN1B/CTNNB1/EGFR/FLT1/HDAC1/HDAC2/HIF1A/HIPK2/JUN/KDM2B/KDM5B/KLF4/MAF/MEIS2/MITF/NF1/NF2/NINJ1/NR2E1/OPA1/PROX1/RARB/RRM1/SIX6/SMAD3/SMARCA4/SOX1/SOX2/SRF/STAT3/TBX2/TGFB2/TGFBR1/TGFBR2/THRB/TWIST1/VEGFA/WNT16/WNT2/WNT5A/WNT7B/WT1/YY1/ZEB1	52
GO:2000573	positive regulation of DNA biosynthetic process	21/858	69/18866	1.74032e-12	2.62509e-11	1.20973e-11	ATM/ATR/AURKB/CTNNB1/DKC1/FBXO4/HNRNPA1/HNRNPD/HSP90AA1/HSP90AB1/KLF4/MAP2K7/MAPK1/MAPKAPK5/MYC/NEK2/NOX4/PDGFB/POT1/PRKD2/SRC	21
GO:0007254	JNK cascade	37/858	213/18866	1.81885e-12	2.73638e-11	1.26102e-11	AKT1/CCN2/CD40LG/DUSP3/EGFR/GADD45G/GRIK2/HDAC3/HIPK2/HMGB1/HRAS/IKBKG/IRAK4/MAP2K7/MAP3K5/MAP3K6/MAP3K7/MAP4K1/MAPK9/MEN1/MINK1/NOX1/PDCD4/PINK1/PRKN/PTPN1/SFRP1/SPAG9/SYK/TLR3/TLR4/UBE2N/UBE2V1/WNT16/WNT5A/WNT7B/ZMYND11	37
GO:1900407	regulation of cellular response to oxidative stress	24/858	92/18866	1.90174e-12	2.8536e-11	1.31504e-11	AKT1/ATG7/CTNNB1/ENDOG/FOXO3/GATA4/HIF1A/HSPB1/LRRK2/MCL1/MET/NFE2L2/NOX1/PARK7/PARP1/PINK1/PRKN/RACK1/SIRT1/SIRT3/SOD1/SOD2/TLR4/TXN	24
GO:1904019	epithelial cell apoptotic process	27/858	117/18866	1.91048e-12	2.85925e-11	1.31764e-11	BCL2L1/BMPR2/CCL2/CD40LG/DNMT3A/E2F1/FGF21/FOXO3/IL6/JAK2/KDR/MAP3K5/MDK/MTOR/NFE2L2/PAK4/PDCD4/PDPK1/PLA2R1/PPARGC1A/RB1/SERPINE1/STK4/TERT/TGFBR2/YAP1/ZFP36	27
GO:0009615	response to virus	49/858	349/18866	1.97723e-12	2.95147e-11	1.36014e-11	ARF1/ATG7/BCL2/BCL2L1/BCL3/BECN1/BNIP3L/CDK6/CHUK/CLU/DDIT4/DHX9/EIF2AK2/ENO1/FOXP3/HMGA1/HMGA2/HSPB1/HTRA1/IFI16/IFNG/IKBKG/IL6/ILF3/IRF1/IRF3/IRF5/IRF7/LCN2/MAP3K14/MAPK14/MAVS/NLRX1/PHB/PHB2/PML/PPM1B/PSMA2/RELA/RNASEL/SAMHD1/SKP2/SRC/STAT1/TBK1/TLR3/TLR8/ZMPSTE24/ZMYND11	49
GO:0043618	regulation of transcription from RNA polymerase II promoter in response to stress	26/858	109/18866	2.17117e-12	3.23257e-11	1.48968e-11	ATF3/ATF6/BAG3/CEBPB/CHEK1/EGLN1/EP300/EPAS1/HIF1A/HSF1/HSPA1A/HSPA5/JUN/NEDD4/NFE2L2/NOTCH1/PSMA2/PSMA5/PSMB1/PSMB5/PSMD14/RBPJ/RBX1/SIRT2/TP53/VEGFA	26
GO:0007548	sex differentiation	43/858	280/18866	2.22614e-12	3.29608e-11	1.51895e-11	AR/ARID4B/ARRB1/ATM/ATRX/AXL/BCL2/BCL2L1/BCL2L2/BRIP1/CASP2/CCND1/CEBPB/CTNNB1/DHCR24/ERCC1/ESR1/FOXO3/GATA4/HMGB2/HOXA9/HSPA5/ING2/PATZ1/PGR/RRM1/SALL1/SDC1/SFRP1/SIRT1/SMAD5/SOD1/SRC/STAT5B/TBX3/TGFB2/TGFBR1/TLR3/TP63/UBE3A/VEGFA/WNT5A/WT1	43
GO:1903050	regulation of proteolysis involved in cellular protein catabolic process	38/858	225/18866	2.23519e-12	3.29608e-11	1.51895e-11	AKT1/AURKA/CAV1/CLU/CSNK1A1/CSNK2A1/FBXO22/GSK3A/GSK3B/HIPK2/HSP90AB1/HSPA1A/KEAP1/LATS1/LRRK2/MAPK9/MDM2/NFE2L2/OGT/PARK7/PINK1/PLK1/PML/PRKN/PSMD14/PTEN/PTK2/RACK1/RAD23B/RBX1/RPL11/SENP1/SIRT2/SIRT6/STUB1/SUMO2/UBE3A/XPO1	38
GO:0030071	regulation of mitotic metaphase/anaphase transition	19/858	56/18866	2.23677e-12	3.29608e-11	1.51895e-11	ATM/AURKB/BUB1/BUB1B/CCNB1/CDC6/DUSP1/ESPL1/FBXO5/MAD1L1/MAD2L1/NEK6/PLK1/RAD21/RB1/TPR/TTK/UBE2C/ZNF207	19
GO:0060688	regulation of morphogenesis of a branching structure	19/858	56/18866	2.23677e-12	3.29608e-11	1.51895e-11	AGT/AR/BMP4/CTNNB1/ESR1/FGFR1/FGFR2/LRRK2/MDK/NTN4/PAX8/PHB2/RTN4/SFRP1/SIRT6/SIX1/VEGFA/WNT2/WNT5A	19
GO:0033135	regulation of peptidyl-serine phosphorylation	30/858	145/18866	2.32423e-12	3.4162e-11	1.57431e-11	AKT1/ARRB1/BCL2/BRAF/CAV1/DDIT4/EGFR/GSK3A/HSP90AA1/HSP90AB1/IFNG/IL6/LATS1/MIF/PARK7/PDCD10/PIK3CA/PINK1/PRKD1/PRKD2/PTEN/PTGS2/RACK1/RAF1/RPTOR/STK4/TBK1/TXN/VEGFA/WNT5A	30
GO:2000773	negative regulation of cellular senescence	13/858	23/18866	2.44119e-12	3.57896e-11	1.64931e-11	AKT3/BCL6/CDK6/FBXO5/HMGA2/NAMPT/PRKDC/RBL1/SIRT1/TERF2/TERT/TWIST1/YBX1	13
GO:0032606	type I interferon production	28/858	127/18866	2.45646e-12	3.59219e-11	1.65541e-11	CHUK/CTNNB1/DHX9/EP300/HMGB2/IFI16/IRF1/IRF3/IRF5/IRF7/MAVS/MYD88/NFKB2/NLRX1/PIN1/PPM1B/PRKDC/RELA/RELB/STAT1/STAT6/SYK/TBK1/TLR2/TLR3/TLR4/TLR8/YY1	28
GO:0150063	visual system development	52/858	388/18866	2.55864e-12	3.73211e-11	1.71989e-11	ARID1A/ATF6/BCL11B/BCL2/BMP4/BMPR2/CASP2/CDK4/CDKN1B/CTNNB1/EGFR/FLT1/HDAC1/HDAC2/HIF1A/HIPK2/JUN/KDM2B/KDM5B/KLF4/MAF/MEIS2/MITF/NF1/NF2/NINJ1/NR2E1/OPA1/PROX1/RARB/RRM1/SIX6/SMAD3/SMARCA4/SOX1/SOX2/SRF/STAT3/TBX2/TGFB2/TGFBR1/TGFBR2/THRB/TWIST1/VEGFA/WNT16/WNT2/WNT5A/WNT7B/WT1/YY1/ZEB1	52
GO:0010718	positive regulation of epithelial to mesenchymal transition	18/858	50/18866	2.65377e-12	3.86107e-11	1.77932e-11	BMP4/CTNNB1/ENG/EZH2/HDAC2/IL6/LOXL2/MDK/MTOR/NOTCH1/SMAD2/SMAD3/SNAI1/TGFB1I1/TGFB2/TGFBR1/TGFBR2/TWIST1	18
GO:0033046	negative regulation of sister chromatid segregation	17/858	44/18866	2.81126e-12	4.07987e-11	1.88015e-11	ATM/ATRX/AURKB/BUB1/BUB1B/CCNB1/DUSP1/ESPL1/FBXO5/MAD1L1/MAD2L1/PLK1/PTTG1/RAD21/TPR/TTK/ZNF207	17
GO:0000079	regulation of cyclin-dependent protein serine/threonine kinase activity	25/858	102/18866	3.0032e-12	4.34745e-11	2.00346e-11	AKT1/CCNA2/CCNB1/CCND1/CCND3/CDC25A/CDC6/CDK4/CDK5R1/CDKN1A/CDKN1B/CDKN1C/CDKN2A/CDKN2B/DIRAS3/EGFR/LATS1/LATS2/MEN1/PDGFB/PLK1/PROX1/PTEN/SFN/SRC	25
GO:1903362	regulation of cellular protein catabolic process	41/858	260/18866	3.03575e-12	4.38353e-11	2.02008e-11	AKT1/ATRAID/AURKA/CAV1/CLU/CSNK1A1/CSNK2A1/FBXO22/GSK3A/GSK3B/HIPK2/HSP90AA1/HSP90AB1/HSPA1A/KEAP1/LATS1/LRRK2/MAPK9/MDM2/MSN/NFE2L2/OGT/PARK7/PINK1/PLK1/PML/PRKN/PSMD14/PTEN/PTK2/RACK1/RAD23B/RBX1/RPL11/SENP1/SIRT2/SIRT6/STUB1/SUMO2/UBE3A/XPO1	41
GO:0052547	regulation of peptidase activity	58/858	466/18866	3.13142e-12	4.51035e-11	2.07853e-11	ACER2/AGT/AKT1/ARRB1/ASPH/BIN1/BIRC5/CASP2/CAV1/CCN2/CSNK2A1/CTSD/DHCR24/DLC1/EIF2AK3/FIS1/GAPDH/GPC3/GRN/HDAC1/HMGB1/HSF1/IFI16/JAK2/KLF4/MAP3K5/MAPK12/MAPK14/MDM2/MMP9/MYC/PAK2/PARK7/PEBP1/PINK1/PML/PPARG/PSMD14/PTGS2/PTTG1/RACK1/RAF1/RECK/RHOA/SENP1/SERPINB2/SERPINE1/SFN/SIRT1/SMAD3/SOX2/SRC/STAT3/SYK/TNFSF15/TP63/VEGFA/XIAP	58
GO:0048017	inositol lipid-mediated signaling	35/858	196/18866	3.19181e-12	4.58583e-11	2.11331e-11	AGT/AKT1/BECN1/CD28/CEACAM1/EGFR/EPOR/ERBB2/FGFR1/FLT1/JAK2/KDR/KLF4/MAPK1/NEDD4/NF1/OGT/PDGFB/PI4KB/PIK3C2A/PIK3CA/PIK3R5/PLD2/PTEN/PTK2/PTPN6/RHOA/RPS6KB1/SIRT1/SIRT2/SRC/TGFB2/TWIST1/UBE3A/WNT16	35
GO:0016579	protein deubiquitination	43/858	283/18866	3.20978e-12	4.60015e-11	2.11991e-11	AR/ASXL2/BAP1/BECN1/BRCA1/CCNA2/CDC25A/CDK1/CLSPN/DDB2/EP300/ESR1/FOXO4/HIF1A/IKBKG/KEAP1/MAP3K7/MCRS1/MDM2/MYC/NFKBIA/OGT/PARK7/PRKN/PSMA2/PSMA5/PSMB1/PSMB5/PSMD14/PTEN/RAD23B/RHOA/SKP2/SMAD1/SMAD2/SMAD3/SMURF2/TGFBR1/TP53/TRRAP/USP1/USP28/YY1	43
GO:0034284	response to monosaccharide	36/858	207/18866	3.50612e-12	5.01235e-11	2.30987e-11	ARRB1/ATG7/CCN2/CDKN1B/ENDOG/EPHA5/FGF21/FIS1/FOXO3/GATA4/GJA1/HIF1A/HMGCR/MEN1/NADK/NAMPT/NOX4/OPA1/PIK3CA/PPARGC1A/PRKAA2/PTEN/PTGS2/RACK1/RAF1/RHOA/SMAD2/SMARCA4/SMARCB1/SOX4/SPARC/SREBF1/SRF/TGFBR2/TRA2B/TXNIP	36
GO:0003002	regionalization	49/858	355/18866	3.74042e-12	5.33405e-11	2.45812e-11	AR/ATM/AURKA/BHLHE40/BMI1/BMP4/BMPR2/BTG2/CTNNB1/EGR2/EP300/ETS2/FGFR1/FGFR2/FOXA1/FOXD1/GATA4/GLI1/GPC3/GRSF1/HIPK2/HOXA9/KDM2B/MED12/MEOX1/NOTCH1/OTX2/PAX8/PCGF2/PRKDC/RBPJ/SFRP1/SIX1/SMAD2/SMAD3/SMAD6/SNAI1/SOX1/SRF/TBX3/TGFBR1/TP53/TP63/TRA2B/WNT2/WNT5A/WNT7B/WT1/YY1	49
GO:0048639	positive regulation of developmental growth	34/858	187/18866	3.85671e-12	5.48627e-11	2.52827e-11	AGR2/AKT1/BCL2/BMPR2/CCNB1/CDK1/FGFR1/FGFR2/GLI1/HSF1/ILK/ITSN2/LIMK1/LPAR3/MAPK1/MAPK14/MTOR/NOTCH1/PIM1/PIN1/PPIB/PRKDC/PRKN/PROX1/RBPJ/SRF/STAT5B/SYT1/TBX2/TGFBR2/VEGFA/WNT2/WT1/YAP1	34
GO:0032206	positive regulation of telomere maintenance	18/858	51/18866	3.92857e-12	5.57468e-11	2.56901e-11	ATM/ATR/ATRX/AURKB/CTNNB1/DKC1/ERCC1/FBXO4/HNRNPA1/HNRNPD/MAP2K7/MAPK1/MAPKAPK5/NBN/NEK2/PML/POT1/SIRT6	18
GO:0060443	mammary gland morphogenesis	17/858	45/18866	4.32819e-12	6.12663e-11	2.82337e-11	AR/BMP4/CAV1/ESR1/FGFR2/IGFBP5/KDM5B/PGR/PHB2/PML/SRC/STAT6/TBX2/TBX3/TGFBR2/VDR/WNT5A	17
GO:0042110	T cell activation	59/858	483/18866	4.45394e-12	6.28913e-11	2.89825e-11	AKT1/ARG2/ATG5/BCL11B/BCL2/BCL3/BCL6/BMP4/CAV1/CCL2/CCND3/CD28/CD40LG/CDK6/CEACAM1/CEBPB/CTNNB1/DPP4/DUSP3/ERBB2/FANCD2/FOXP1/FOXP3/HMGB1/IFNG/IL1A/IL6/IRF1/ITPKB/LGALS3/MAD1L1/MDK/MSN/MTOR/NCAPH2/NEDD4/NHEJ1/PAK2/PATZ1/PDPK1/PIK3CA/PRKDC/PTPN6/RELB/RHOA/RUNX1/SMAD3/SOCS1/SOD1/SOX4/SRC/SRF/STAT3/STAT5B/STAT6/SYK/TGFBR2/TP53/ZEB1	59
GO:0043122	regulation of I-kappaB kinase/NF-kappaB signaling	40/858	252/18866	4.5297e-12	6.38043e-11	2.94033e-11	AKT1/BRD4/CHUK/CTH/CTNNB1/ECT2/ESR1/GJA1/HDAC1/HSPB1/IKBKG/IRAK4/IRF3/LPAR1/MAP3K14/MAP3K7/MAVS/MTDH/MYD88/NEK6/NLRX1/PDPK1/PINK1/PPM1B/PRKD1/PRKN/RELA/RHOA/SIRT1/STAT1/TBK1/TFG/TLR3/TLR4/TMEM9B/UBE2I/UBE2N/UBE2V1/WNT5A/ZMYND11	40
GO:0048880	sensory system development	52/858	394/18866	4.63756e-12	6.51639e-11	3.00298e-11	ARID1A/ATF6/BCL11B/BCL2/BMP4/BMPR2/CASP2/CDK4/CDKN1B/CTNNB1/EGFR/FLT1/HDAC1/HDAC2/HIF1A/HIPK2/JUN/KDM2B/KDM5B/KLF4/MAF/MEIS2/MITF/NF1/NF2/NINJ1/NR2E1/OPA1/PROX1/RARB/RRM1/SIX6/SMAD3/SMARCA4/SOX1/SOX2/SRF/STAT3/TBX2/TGFB2/TGFBR1/TGFBR2/THRB/TWIST1/VEGFA/WNT16/WNT2/WNT5A/WNT7B/WT1/YY1/ZEB1	52
GO:0055021	regulation of cardiac muscle tissue growth	22/858	80/18866	5.02293e-12	7.04067e-11	3.24459e-11	CCNB1/CDK1/FGFR1/FGFR2/G6PD/GJA1/GLI1/GSK3A/MAPK1/MAPK14/MTOR/NOTCH1/PIM1/PIN1/PTEN/RBPJ/TBX2/TGFBR1/TGFBR2/WNT2/YAP1/YY1	22
GO:0006367	transcription initiation from RNA polymerase II promoter	34/858	189/18866	5.2628e-12	7.34109e-11	3.38303e-11	AR/ATF7IP/CCN2/CCNB1/CCND1/CDK1/CDK4/CDKN1A/E2F3/ERCC1/ESR1/ESRRB/HMGB1/MECP2/MED12/NOTCH1/NOTCH3/NR1H2/NR2E1/PGR/PPARG/PPARGC1A/PPM1D/PTEN/RARB/RBPJ/SRF/TEAD1/TEAD4/THRB/TP53/TRIM28/VDR/YAP1	34
GO:0007369	gastrulation	34/858	189/18866	5.2628e-12	7.34109e-11	3.38303e-11	ARID1A/BMP4/BMPR2/CTNNB1/DUSP1/ETS2/FGFR1/FGFR2/GJA1/GPC3/HIRA/HMGA2/IL1RN/ITGB3/ITGB4/KDM6B/KLF4/LEO1/MMP9/NANOG/NF2/OTX2/POU5F1/RACK1/SFRP1/SMAD1/SMAD2/SMAD3/SNAI1/SOX2/SRF/TGFBR2/TP53/WNT5A	34
GO:0001701	in utero embryonic development	51/858	383/18866	5.33834e-12	7.42844e-11	3.42329e-11	AKT1/AR/BCL2L1/CCNB1/CEBPB/CTNNB1/E2F7/EGFR/EGLN1/ENDOG/EPAS1/FGFR1/FGFR2/HIF1A/HOPX/HSF1/JUNB/KDM4C/KEAP1/KRT19/LATS1/MAP2K1/MAPK1/NBN/NCAPG2/NEK2/NOTCH1/NSUN2/PCGF2/PDGFB/POU5F1/PRMT1/PRPF19/RBPJ/RNASEH2B/RTN4/SMAD2/SMAD3/SNAI1/SRF/STK4/TBX3/TGFBR1/TGFBR2/TP53/TRIM28/TWIST1/VEGFA/WNT2/WNT7B/YBX1	51
GO:0010508	positive regulation of autophagy	28/858	131/18866	5.4718e-12	7.59575e-11	3.50039e-11	ATG5/ATG7/BAG3/BNIP3L/FOXO1/FOXO3/GSK3A/GSK3B/HIF1A/HMGB1/IFNG/IKBKG/KAT5/KDR/LRRK2/MAP3K7/MTDH/PARK7/PHB2/PIK3C2A/PINK1/PRKAA2/PRKD1/PRKN/SIRT1/SUPT5H/TBK1/TP53INP1	28
GO:0031330	negative regulation of cellular catabolic process	41/858	265/18866	5.70004e-12	7.88858e-11	3.63534e-11	AKT1/ATG7/ATRAID/BCL2/CSNK2A1/DHX9/DKC1/E2F1/EIF4G2/ELAVL1/GATA4/GSK3A/HIPK2/HNRNPC/HNRNPD/HSP90AB1/KDM4A/LRRK2/MAPK14/MCL1/MET/MTOR/MYD88/NAMPT/NSUN2/OGT/PARK7/PIK3CA/PINK1/PML/PTK2/RPL11/SENP1/SIRT2/SMG1/STAT3/TIGAR/TP53/TRDMT1/YBX1/ZFP36	41
GO:0002064	epithelial cell development	37/858	221/18866	5.71019e-12	7.88858e-11	3.63534e-11	AKR1B1/AR/ARID4B/ATRX/BCL11B/BMP4/CDK6/CDKN1A/CTNNB1/ENG/ESR1/FASN/FGFR1/FOXA1/GSK3A/GSK3B/HIF1A/ID1/MET/MSN/NOTCH1/PDGFB/PDPK1/PGR/PROX1/RARB/SDC1/SFN/SOD1/SRC/TIGAR/TP63/TYMS/VEGFA/WNT5A/WNT7B/YAP1	37
GO:0045839	negative regulation of mitotic nuclear division	18/858	52/18866	5.75539e-12	7.93195e-11	3.65532e-11	ATM/ATRX/AURKB/BMP4/BUB1/BUB1B/CCNB1/CHEK1/DUSP1/FBXO5/MAD1L1/MAD2L1/PLK1/PTTG1/RAD21/TPR/TTK/ZNF207	18
GO:0009755	hormone-mediated signaling pathway	35/858	200/18866	5.82746e-12	8.01207e-11	3.69224e-11	AR/ARID1A/BMP4/BRCA1/CALR/CARM1/EP300/ESR1/ESRRB/FOXA1/FOXP1/HDAC1/JAK2/LATS1/LATS2/NEDD4/NR2E1/PARK7/PARP1/PGR/PHB/PHB2/PPARG/RARB/RHOA/RUNX1/SFRP1/SIRT1/SKP2/SMARCA4/SRC/THRB/TP63/UBE3A/YAP1	35
GO:0051321	meiotic cell cycle	40/858	254/18866	5.85411e-12	8.02949e-11	3.70027e-11	ATM/ATRX/AURKA/BRIP1/BUB1/BUB1B/CALR/CDC25A/CDK2/DUSP1/ERCC1/ESPL1/FANCD2/FBXO5/HSF1/HSPA2/INCENP/ING2/MAEL/MOS/MUS81/NBN/NCAPH2/NEK2/NSUN2/PDIK1L/PLK1/PPP2R1A/PTTG1/RAD21/RAD51C/SIRT2/SIRT7/SMC1A/SMC2/SPIN1/STAG2/TOP3A/TTK/WNT5A	40
GO:0030308	negative regulation of cell growth	34/858	190/18866	6.13708e-12	8.39757e-11	3.8699e-11	AGT/BCL2/BCL6/BMPR2/BTG1/CDK5/CDK5R1/CDKN1A/CDKN1B/CDKN2A/CDKN2AIP/ENO1/G6PD/GJA1/GSK3A/HSPA1A/ING1/PHB/PML/PPARG/PPP2R1A/RACK1/RB1/RTN4/SFRP1/SIRT1/SMAD3/SMARCA2/SMARCA4/TGFB2/TP53/WNT5A/WT1/YY1	34
GO:1905819	negative regulation of chromosome separation	16/858	40/18866	6.57335e-12	8.97317e-11	4.13515e-11	ATM/AURKB/BUB1/BUB1B/CCNB1/DUSP1/FBXO5/MAD1L1/MAD2L1/MOS/PLK1/PTTG1/RAD21/TPR/TTK/ZNF207	16
GO:0030856	regulation of epithelial cell differentiation	32/858	171/18866	7.46973e-12	1.01486e-10	4.67683e-11	ALOX15B/BMP4/BTG1/CAV1/CCND1/CDKN1B/CEACAM1/CEBPB/CTNNB1/ERRFI1/EZH2/GSK3A/GSK3B/ID1/IFNG/KEAP1/MMP9/NOTCH1/PAX8/PRKCH/RUNX1/SERPINE1/SFN/STAT1/STAT5B/TBX3/TP63/VDR/VEGFA/YAP1/ZEB1/ZFP36	32
GO:0051302	regulation of cell division	32/858	171/18866	7.46973e-12	1.01486e-10	4.67683e-11	AURKA/AURKB/BCL2L1/BECN1/CDC6/CIT/E2F7/ECT2/ESRRB/FGFR2/GKN1/IL1A/INCENP/KIF20A/MDK/MYC/PDGFB/PIN1/PLK1/POU5F1/RACGAP1/RACK1/RBL1/RBL2/RHOA/SFN/SIRT2/TGFB2/TP63/TXNIP/VEGFA/YBX1	32
GO:0008406	gonad development	37/858	223/18866	7.53097e-12	1.02077e-10	4.70405e-11	AR/ARID4B/ARRB1/ATM/ATRX/BCL2/BCL2L1/BCL2L2/BRIP1/CASP2/CCND1/CEBPB/ERCC1/ESR1/FOXO3/GATA4/HMGB2/HOXA9/HSPA5/ING2/PATZ1/PGR/RRM1/SALL1/SDC1/SFRP1/SIRT1/SOD1/SRC/STAT5B/TGFB2/TGFBR1/TLR3/UBE3A/VEGFA/WNT5A/WT1	37
GO:0009746	response to hexose	35/858	202/18866	7.82405e-12	1.058e-10	4.87562e-11	ARRB1/ATG7/CCN2/CDKN1B/ENDOG/EPHA5/FGF21/FIS1/FOXO3/GATA4/GJA1/HIF1A/HMGCR/MEN1/NADK/NAMPT/NOX4/OPA1/PIK3CA/PPARGC1A/PRKAA2/PTEN/PTGS2/RACK1/RAF1/RHOA/SMAD2/SMARCA4/SMARCB1/SOX4/SREBF1/SRF/TGFBR2/TRA2B/TXNIP	35
GO:0006305	DNA alkylation	21/858	74/18866	7.87094e-12	1.05935e-10	4.88187e-11	ATF7IP/ATRX/BRCA1/DNMT1/DNMT3A/DNMT3B/EHMT2/EZH2/FOS/GSK3A/HELLS/MAEL/MECP2/MYC/PARP1/PIK3CA/PPM1D/SPI1/TRIM28/WT1/ZMPSTE24	21
GO:0006306	DNA methylation	21/858	74/18866	7.87094e-12	1.05935e-10	4.88187e-11	ATF7IP/ATRX/BRCA1/DNMT1/DNMT3A/DNMT3B/EHMT2/EZH2/FOS/GSK3A/HELLS/MAEL/MECP2/MYC/PARP1/PIK3CA/PPM1D/SPI1/TRIM28/WT1/ZMPSTE24	21
GO:0048015	phosphatidylinositol-mediated signaling	34/858	192/18866	8.3171e-12	1.11619e-10	5.14382e-11	AGT/AKT1/BECN1/CD28/CEACAM1/EGFR/EPOR/ERBB2/FGFR1/FLT1/JAK2/KDR/KLF4/MAPK1/NEDD4/NF1/OGT/PDGFB/PI4KB/PIK3C2A/PIK3CA/PIK3R5/PTEN/PTK2/PTPN6/RHOA/RPS6KB1/SIRT1/SIRT2/SRC/TGFB2/TWIST1/UBE3A/WNT16	34
GO:0001657	ureteric bud development	24/858	98/18866	8.33213e-12	1.11619e-10	5.14382e-11	AGT/ARG2/BCL2/BMP4/CTNNB1/FGFR1/FGFR2/FOXD1/GPC3/ILK/MYC/PAX8/RARB/SALL1/SDC1/SFRP1/SIX1/SMAD1/SMAD2/SMAD3/SMAD5/SMAD6/VEGFA/WT1	24
GO:0006473	protein acetylation	35/858	203/18866	9.05177e-12	1.20876e-10	5.57038e-11	ARRB1/ATG5/BAZ1A/BRCA1/BRD7/CHD5/CHEK1/EP300/FOXO1/FOXP3/GSK3B/HDAC2/ING5/KAT5/MAGEA2/MAP3K7/MCM3AP/MCRS1/MECP2/MORF4L1/OGT/PARK7/PCGF2/PPARGC1A/PRKAA2/RUVBL2/SIRT1/SMARCB1/SOX4/SPHK1/SPI1/TRRAP/TWIST1/YEATS4/ZMPSTE24	35
GO:0051784	negative regulation of nuclear division	19/858	60/18866	9.06515e-12	1.20876e-10	5.57038e-11	ATM/ATRX/AURKB/BMP4/BUB1/BUB1B/CCNB1/CHEK1/DUSP1/FBXO5/MAD1L1/MAD2L1/MOS/PLK1/PTTG1/RAD21/TPR/TTK/ZNF207	19
GO:0007051	spindle organization	33/858	183/18866	1.01091e-11	1.34484e-10	6.1975e-11	ATRX/AURKA/AURKB/BIRC5/CCNB1/CHEK2/ESPL1/FBXO5/HAUS4/HDAC3/HSPA1A/INCENP/KIF11/KIFC1/MECP2/MOS/MYBL2/NEK2/NEK6/PLK1/PPP2R1A/RACGAP1/RAN/RCC1/RHOA/SMC1A/STAG2/TACC3/TPR/TPX2/TTK/XIAP/ZNF207	33
GO:0072163	mesonephric epithelium development	24/858	99/18866	1.05321e-11	1.39465e-10	6.42706e-11	AGT/ARG2/BCL2/BMP4/CTNNB1/FGFR1/FGFR2/FOXD1/GPC3/ILK/MYC/PAX8/RARB/SALL1/SDC1/SFRP1/SIX1/SMAD1/SMAD2/SMAD3/SMAD5/SMAD6/VEGFA/WT1	24
GO:0072164	mesonephric tubule development	24/858	99/18866	1.05321e-11	1.39465e-10	6.42706e-11	AGT/ARG2/BCL2/BMP4/CTNNB1/FGFR1/FGFR2/FOXD1/GPC3/ILK/MYC/PAX8/RARB/SALL1/SDC1/SFRP1/SIX1/SMAD1/SMAD2/SMAD3/SMAD5/SMAD6/VEGFA/WT1	24
GO:1902850	microtubule cytoskeleton organization involved in mitosis	29/858	144/18866	1.09364e-11	1.44486e-10	6.65841e-11	AURKA/AURKB/BIRC5/CCNB1/CENPA/CHEK2/ESPL1/FBXW11/GJA1/HSPA1A/KIF11/KIFC1/MAD2L1/MECP2/MYBL2/NEK2/PLK1/RACGAP1/RAN/RCC1/RHOA/SMC1A/STAG2/TACC3/TPR/TPX2/TTK/XIAP/ZNF207	29
GO:0014855	striated muscle cell proliferation	22/858	83/18866	1.12629e-11	1.48459e-10	6.8415e-11	CCNB1/CDK1/FGFR1/FGFR2/GJA1/GLI1/JAK2/MAPK1/MAPK14/NOTCH1/PIM1/PTEN/RBPJ/SIX1/SMAD1/STAT3/TBX2/TGFB2/TGFBR1/TGFBR2/WNT2/YAP1	22
GO:0014065	phosphatidylinositol 3-kinase signaling	30/858	154/18866	1.17209e-11	1.54142e-10	7.1034e-11	AGT/AKT1/BECN1/CD28/CEACAM1/EGFR/EPOR/ERBB2/FGFR1/FLT1/JAK2/KDR/KLF4/MAPK1/NEDD4/NF1/PDGFB/PIK3C2A/PIK3CA/PIK3R5/PTEN/PTK2/PTPN6/SIRT1/SIRT2/SRC/TGFB2/TWIST1/UBE3A/WNT16	30
GO:0048565	digestive tract development	28/858	135/18866	1.17938e-11	1.54401e-10	7.11533e-11	AGR2/BCL2/BMP4/CCNB1/CDKN1A/CTNNB1/EGFR/FGFR2/GATA4/GLI1/HIF1A/NOTCH1/OXTR/RARB/RB1/SALL1/SFRP1/SMAD2/SMAD3/SRC/TBX2/TGFB2/TGFBR2/TIGAR/TP63/TYMS/WNT5A/YAP1	28
GO:0038061	NIK/NF-kappaB signaling	33/858	184/18866	1.17943e-11	1.54401e-10	7.11533e-11	AKT1/BCL3/CALR/CHUK/DICER1/EGFR/EIF2AK2/EP300/FBXW11/HDAC7/HMGB1/ILK/MAP3K14/MAP3K7/NFKB2/NFKBIA/PDCD4/PHB/PHB2/PPM1B/PSMA2/PSMA5/PSMB1/PSMB5/PSMD14/RELA/RELB/RHOA/SPHK1/TLR2/TLR3/TLR4/TNFSF15	33
GO:0001659	temperature homeostasis	32/858	174/18866	1.21104e-11	1.58178e-10	7.28942e-11	CAV1/CEBPB/EPAS1/FGF21/FOXO1/GADD45G/GJA1/HDAC3/HSF1/ID1/IL1A/JAK2/KDM1A/KDM6B/KSR2/LCN2/MAP2K6/NOTCH1/NR1H2/OGT/OXTR/PPARGC1A/PTGS2/RB1/RBPJ/SIRT6/STAT3/STAT6/SYK/TLR4/TRPM8/VEGFA	32
GO:0043414	macromolecule methylation	45/858	318/18866	1.22333e-11	1.59421e-10	7.34668e-11	ARID4B/ATF7IP/ATRX/BRCA1/BRD4/BTG2/CARM1/CHD5/CTNNB1/DNMT1/DNMT3A/DNMT3B/DOT1L/DPY30/EHMT2/EZH2/FOS/GSK3A/HELLS/KDM1A/KDM4C/LMNA/MAEL/MECP2/MEN1/METTL14/MYC/NSUN2/OGT/PARP1/PIK3CA/PPM1D/PRMT1/PRMT6/SETD1A/SIRT1/SIRT7/SMARCB1/SPI1/SUV39H1/SUZ12/TRDMT1/TRIM28/WT1/ZMPSTE24	45
GO:0055007	cardiac muscle cell differentiation	27/858	126/18866	1.22966e-11	1.59883e-10	7.36799e-11	AGT/ARID1A/ATG5/BMP4/CALR/CCNB1/CDK1/G6PD/GATA4/GSK3A/KDM6B/LMNA/MEF2A/MTOR/NOX4/PIN1/PROX1/RARB/RBPJ/SIK1/SORBS2/SRF/TBX3/VEGFA/WT1/YY1/ZMPSTE24	27
GO:0060828	regulation of canonical Wnt signaling pathway	43/858	295/18866	1.31232e-11	1.70246e-10	7.84555e-11	CAV1/CSNK1A1/CTNNB1/EGFR/FERMT1/FGFR2/FOXO1/FOXO3/GLI1/GPC3/GSK3A/GSK3B/HDAC1/IGFBP1/ILK/LATS1/LATS2/LRRK2/MAPK14/MDK/NOTCH1/PIN1/PPM1B/PRKN/PSMA2/PSMA5/PSMB1/PSMB5/PSMD14/RBPJ/RBX1/RECK/RUVBL2/SFRP1/SMAD3/SMURF2/SOX2/SOX4/SRC/STK4/WNT5A/XIAP/YAP1	43
GO:0072091	regulation of stem cell proliferation	21/858	76/18866	1.38555e-11	1.79341e-10	8.26467e-11	CTNNB1/EIF2AK2/FERMT1/GJA1/HIF1A/HMGA2/HMGB2/KDM1A/LRRK2/NANOG/NF1/NF2/NOTCH1/NR2E1/PIM1/SIRT6/TBX3/TERT/TP53/VEGFA/YAP1	21
GO:0017015	regulation of transforming growth factor beta receptor signaling pathway	27/858	127/18866	1.49534e-11	1.93117e-10	8.89953e-11	CAV1/CDKN1C/CDKN2B/ENG/EP300/FERMT1/HIPK2/HSP90AB1/HSPA1A/HSPA5/HTRA1/ING2/LOX/MEN1/PDPK1/PIN1/SIRT1/SMAD2/SMAD3/SMAD6/SMURF2/STUB1/TGFB1I1/TGFBR1/TGFBR2/TP53/ZEB1	27
GO:0060759	regulation of response to cytokine stimulus	34/858	196/18866	1.5074e-11	1.94239e-10	8.95121e-11	AXL/CAV1/CHUK/DHX9/HIF1A/HSP90AB1/HSPA1A/IFNG/IKBKG/IL1R1/IL1RN/IL6/IRF3/IRF7/JAK2/KLF4/MAVS/NR1H2/PPARG/PRKN/PTPN1/PTPN6/RACK1/RNASEL/RUNX1/SAMHD1/SOCS1/SPHK1/STAT1/SYK/TBK1/TLR2/TLR4/WNT5A	34
GO:0033048	negative regulation of mitotic sister chromatid segregation	16/858	42/18866	1.59847e-11	2.05512e-10	9.47073e-11	ATM/ATRX/AURKB/BUB1/BUB1B/CCNB1/DUSP1/FBXO5/MAD1L1/MAD2L1/PLK1/PTTG1/RAD21/TPR/TTK/ZNF207	16
GO:0007004	telomere maintenance via telomerase	20/858	69/18866	1.61117e-11	2.06683e-10	9.52466e-11	ATM/ATR/AURKB/CTNNB1/DKC1/FBXO4/HNRNPA1/HNRNPC/HSP90AA1/HSP90AB1/MAP2K7/MAPK1/MAPKAPK5/NEK2/PINX1/POT1/SRC/STN1/TERF2/TERT	20
GO:1902882	regulation of response to oxidative stress	24/858	101/18866	1.66688e-11	2.13353e-10	9.83208e-11	AKT1/ATG7/CTNNB1/ENDOG/FOXO3/GATA4/HIF1A/HSPB1/LRRK2/MCL1/MET/NFE2L2/NOX1/PARK7/PARP1/PINK1/PRKN/RACK1/SIRT1/SIRT3/SOD1/SOD2/TLR4/TXN	24
GO:0045137	development of primary sexual characteristics	37/858	229/18866	1.69167e-11	2.16045e-10	9.95612e-11	AR/ARID4B/ARRB1/ATM/ATRX/BCL2/BCL2L1/BCL2L2/BRIP1/CASP2/CCND1/CEBPB/ERCC1/ESR1/FOXO3/GATA4/HMGB2/HOXA9/HSPA5/ING2/PATZ1/PGR/RRM1/SALL1/SDC1/SFRP1/SIRT1/SOD1/SRC/STAT5B/TGFB2/TGFBR1/TLR3/UBE3A/VEGFA/WNT5A/WT1	37
GO:0090100	positive regulation of transmembrane receptor protein serine/threonine kinase signaling pathway	25/858	110/18866	1.80743e-11	2.30317e-10	1.06138e-10	BMP4/BMPR2/CDKN1C/CDKN2B/ENG/EP300/FERMT1/FOXD1/GATA4/GDF15/GPC3/HIPK2/HSP90AB1/ILK/ING2/JAK2/MEN1/NOTCH1/PARP1/RBPJ/SMAD2/TGFB1I1/TGFB2/TGFBR1/TTK	25
GO:2000060	positive regulation of ubiquitin-dependent protein catabolic process	24/858	102/18866	2.08736e-11	2.654e-10	1.22306e-10	AKT1/AURKA/CAV1/CLU/CSNK1A1/FBXO22/GSK3A/GSK3B/HSPA1A/KEAP1/LRRK2/MAPK9/MDM2/NFE2L2/PLK1/PRKN/PTEN/PTK2/RACK1/RBX1/SIRT2/SIRT6/STUB1/SUMO2	24
GO:0030217	T cell differentiation	39/858	253/18866	2.11215e-11	2.67958e-10	1.23485e-10	ATG5/BCL11B/BCL2/BCL3/BCL6/BMP4/CD28/CDK6/CTNNB1/ERBB2/FANCD2/FOXP1/FOXP3/HMGB1/IFNG/IL1A/IL6/IRF1/ITPKB/MDK/MTOR/NCAPH2/NHEJ1/PATZ1/PRKDC/RELB/RHOA/RUNX1/SOCS1/SOD1/SOX4/SRF/STAT3/STAT5B/STAT6/SYK/TGFBR2/TP53/ZEB1	39
GO:0071482	cellular response to light stimulus	27/858	129/18866	2.19748e-11	2.77558e-10	1.27909e-10	ATR/AURKB/CDC25A/CDKN1A/CHEK1/CUL4B/DDB1/DDB2/EP300/ERCC1/FNTB/GRK4/KDM1A/MDM2/MME/MYC/NEDD4/NPM1/PARP1/PTGS2/RUVBL2/SIRT1/TP53/TP53INP1/USP28/XPC/YY1	27
GO:1903844	regulation of cellular response to transforming growth factor beta stimulus	27/858	129/18866	2.19748e-11	2.77558e-10	1.27909e-10	CAV1/CDKN1C/CDKN2B/ENG/EP300/FERMT1/HIPK2/HSP90AB1/HSPA1A/HSPA5/HTRA1/ING2/LOX/MEN1/PDPK1/PIN1/SIRT1/SMAD2/SMAD3/SMAD6/SMURF2/STUB1/TGFB1I1/TGFBR1/TGFBR2/TP53/ZEB1	27
GO:1903707	negative regulation of hemopoiesis	30/858	158/18866	2.30784e-11	2.90858e-10	1.34038e-10	BCL6/BMP4/CDK6/CEACAM1/CTNNB1/ERBB2/FOXP3/HMGB1/HMGB3/HOXA9/HSPA9/IRF1/ITPKB/LEO1/MDK/MEIS2/MYC/NCAPG2/NF1/NFE2L2/NFKBIA/NOTCH1/PRMT1/RUNX1/SFRP1/SOCS1/STAT5B/TLR3/TLR4/ZFP36	30
GO:0002683	negative regulation of immune system process	56/858	463/18866	2.3518e-11	2.9575e-10	1.36292e-10	AKT1/ARG2/ATM/AXL/BCL6/BLK/BMP4/CCL2/CDK6/CEACAM1/CEBPB/CTNNB1/CXCR2/DPP4/DUSP1/DUSP3/ERBB2/FOXP3/GRN/HMGB1/HMGB3/HOXA9/HSPA9/HTRA1/IFI16/IRF1/ITPKB/LEO1/LGALS3/MAD1L1/MDK/MEIS2/MIF/MYC/NCAPG2/NF1/NFE2L2/NFKBIA/NLRX1/NOTCH1/NR1H2/PPARG/PPM1B/PRKDC/PRMT1/PTPN6/RUNX1/SAMHD1/SFRP1/SOCS1/STAT5B/STAT6/TGFB2/TLR3/TLR4/ZFP36	56
GO:1902100	negative regulation of metaphase/anaphase transition of cell cycle	15/858	37/18866	2.39281e-11	3.0025e-10	1.38366e-10	ATM/AURKB/BUB1/BUB1B/CCNB1/DUSP1/FBXO5/MAD1L1/MAD2L1/MOS/PLK1/RAD21/TPR/TTK/ZNF207	15
GO:0001823	mesonephros development	24/858	103/18866	2.60613e-11	3.26306e-10	1.50373e-10	AGT/ARG2/BCL2/BMP4/CTNNB1/FGFR1/FGFR2/FOXD1/GPC3/ILK/MYC/PAX8/RARB/SALL1/SDC1/SFRP1/SIX1/SMAD1/SMAD2/SMAD3/SMAD5/SMAD6/VEGFA/WT1	24
GO:0031398	positive regulation of protein ubiquitination	26/858	121/18866	2.76235e-11	3.45114e-10	1.59041e-10	ARRB1/BMI1/BRCA1/CAV1/FBXO4/GSK3A/HDAC3/HSPA5/KDM1A/LRRK2/MAGEA2/MAPK9/PIN1/PINK1/PLK1/PRKN/PTEN/RASSF5/RBX1/SKP2/SPHK1/STUB1/UBE2C/UBE2N/UBE3A/XIAP	26
GO:0009266	response to temperature stimulus	37/858	233/18866	2.853e-11	3.55666e-10	1.63903e-10	AKT1/AKT1S1/ATM/ATR/BAG3/CD34/CDKN1A/EIF2AK3/EP300/FOS/FOXO1/GRIK2/GSK3B/HDAC2/HSF1/HSP90AA1/HSP90AB1/HSPA1A/HSPA2/IGFBP7/IL1A/MAP2K7/MAPK1/MTOR/NF1/NFKBIA/PPARG/PPARGC1A/PTGS2/RPTOR/SIRT1/SOD1/STUB1/TGFB1I1/TP53INP1/TPR/TRPM8	37
GO:0032436	positive regulation of proteasomal ubiquitin-dependent protein catabolic process	22/858	87/18866	3.11475e-11	3.86358e-10	1.78048e-10	AKT1/AURKA/CAV1/CLU/CSNK1A1/FBXO22/GSK3A/GSK3B/HSPA1A/KEAP1/LRRK2/MAPK9/MDM2/NFE2L2/PLK1/PRKN/RACK1/RBX1/SIRT2/SIRT6/STUB1/SUMO2	22
GO:0045646	regulation of erythrocyte differentiation	17/858	50/18866	3.11752e-11	3.86358e-10	1.78048e-10	CDK6/ETS1/FOXO3/HIF1A/HMGB2/HSPA1A/HSPA9/MAPK14/NCAPG2/PRKDC/PRMT1/SENP1/SPI1/STAT1/STAT3/STAT5B/ZFP36	17
GO:0043536	positive regulation of blood vessel endothelial cell migration	21/858	79/18866	3.11937e-11	3.86358e-10	1.78048e-10	AKT1/AKT3/ETS1/FGFR1/HDAC7/HIF1A/HMGB1/HSPB1/KDR/MAP2K3/NFE2L2/PDGFB/PDPK1/PIK3C2A/PRKD1/PRKD2/PTGS2/SIRT1/SP1/STAT5A/VEGFA	21
GO:1903322	positive regulation of protein modification by small protein conjugation or removal	28/858	141/18866	3.52501e-11	4.35661e-10	2.00768e-10	ARRB1/BMI1/BRCA1/CAV1/FBXO4/GSK3A/HDAC3/HDAC4/HSPA5/KDM1A/LRRK2/MAGEA2/MAPK9/PIN1/PINK1/PLK1/PRKN/PTEN/RASSF5/RBX1/SKP2/SPHK1/STUB1/UBE2C/UBE2I/UBE2N/UBE3A/XIAP	28
GO:1902175	regulation of oxidative stress-induced intrinsic apoptotic signaling pathway	13/858	27/18866	3.61204e-11	4.4546e-10	2.05284e-10	AKT1/HIF1A/HSPB1/MCL1/NFE2L2/NOX1/PARK7/PARP1/PINK1/PRKN/SIRT1/SOD1/SOD2	13
GO:0045089	positive regulation of innate immune response	35/858	213/18866	3.68241e-11	4.52768e-10	2.08651e-10	CHUK/DHX9/EP300/FBXW11/HMGB1/HMGB2/HMGB3/HRAS/IFI16/IKBKG/IRF3/IRF7/MAP3K7/MAVS/MUC4/NRAS/PAK2/PDPK1/PRKCD/PRKDC/PSMA2/PSMA5/PSMB1/PSMB5/PSMD14/RAF1/RELA/RELB/SRC/STAT5B/SYK/TBK1/TLR4/TLR8/WNT5A	35
GO:0071695	anatomical structure maturation	37/858	235/18866	3.68706e-11	4.52768e-10	2.08651e-10	AKR1B1/AURKA/AXL/BCL2/CCNB1/CDK5R1/CDKN1A/CTNNB1/EPAS1/FBXO5/FERMT1/FGFR1/FGFR3/FOXA1/FOXO3/G6PD/HIF1A/KDM1A/LRRK2/MECP2/MTOR/NF1/NSUN2/NTN4/OPA1/PGR/PPARG/PPP2R1A/RB1/RBPJ/RECK/RHOA/SIRT2/TGFB2/TYMS/VEGFA/WNT5A	37
GO:0010661	positive regulation of muscle cell apoptotic process	15/858	38/18866	3.78807e-11	4.6418e-10	2.1391e-10	AGT/ARRB1/CDKN2A/CXCR2/E2F3/HMGCR/IFNG/MAP3K5/PDCD4/PPARG/PTEN/SOD2/STK4/TIGAR/TP53	15
GO:2001022	positive regulation of response to DNA damage stimulus	24/858	105/18866	4.02738e-11	4.92455e-10	2.2694e-10	ATM/ATR/BCLAF1/BRCA1/CBX8/CEBPG/DHX9/EEF1E1/EGFR/EID3/FOXM1/FXR1/HMGA2/HMGB1/MYC/PARP1/PLA2R1/PRKCD/PRKDC/SIRT1/TIGAR/TIMELESS/TRIM28/UBE2N	24
GO:0003151	outflow tract morphogenesis	21/858	80/18866	4.05087e-11	4.94275e-10	2.2778e-10	BMP4/BMPR2/CTNNB1/ENG/FGFR2/HIF1A/ILK/JUN/NEDD4/NOTCH1/RARB/RBPJ/SIX1/SMAD6/TBX2/TBX3/TGFB2/TGFBR2/TWIST1/VEGFA/WNT5A	21
GO:0018394	peptidyl-lysine acetylation	31/858	172/18866	4.34974e-11	5.29618e-10	2.44067e-10	ARRB1/ATG5/BAZ1A/BRCA1/BRD7/CHD5/CHEK1/EP300/FOXP3/HDAC2/ING5/KAT5/MAP3K7/MCM3AP/MCRS1/MECP2/MORF4L1/OGT/PARK7/PCGF2/PPARGC1A/PRKAA2/RUVBL2/SIRT1/SMARCB1/SOX4/SPI1/TRRAP/TWIST1/YEATS4/ZMPSTE24	31
GO:0070372	regulation of ERK1 and ERK2 cascade	43/858	306/18866	4.43451e-11	5.38798e-10	2.48297e-10	ARRB1/ATF3/BMP4/BRAF/CCL2/CCN2/CEACAM1/DUSP1/DUSP3/DUSP6/EGFR/ERBB2/ERRFI1/FGF21/FGFR2/FGFR3/GATA4/HMGB1/HMGCR/HRAS/JUN/KDR/KLF4/MAP2K1/MAP2K7/MIF/NOTCH1/NOX4/PDGFB/PHB/PHB2/PIN1/PLA2G2A/PRKD2/PTEN/PTPN1/PTPN6/RANBP9/SIRT3/SRC/SYK/TLR4/YWHAZ	43
GO:0032869	cellular response to insulin stimulus	36/858	226/18866	4.83038e-11	5.84425e-10	2.69324e-10	AGT/AKT1/ATP6V0A2/ATP6V0C/CCND3/CDK4/CEACAM1/CPEB1/EIF4EBP1/ERRFI1/FOXO1/FOXO3/FOXO4/GSK3A/GSK3B/IGFBP1/KL/OGT/OPA1/PARP1/PDPK1/PIK3C2A/PIK3CA/PPARG/PRKCD/PRKDC/PTEN/PTPN1/RELA/RPS6KB1/SIRT1/SOCS1/SP1/SRC/SREBF1/STAT1	36
GO:0044706	multi-multicellular organism process	36/858	226/18866	4.83038e-11	5.84425e-10	2.69324e-10	AGO2/AGT/AKR1B1/AKT1/AR/ARID1A/BCL2/BMPR2/CALR/CTSB/EPOR/ESR1/ETS1/FOS/GJA1/HSF1/IGFBP5/IGFBP7/JUNB/MAPK1/MEN1/MMP7/MMP9/MTOR/NAMPT/OXTR/PGR/PTGS2/RECK/SMURF2/SOD1/STAT5B/TGFBR2/TRIM28/VDR/VEGFA	36
GO:0097549	chromatin organization involved in negative regulation of transcription	28/858	143/18866	5.00583e-11	6.0438e-10	2.7852e-10	ASF1A/ATF7IP/BMI1/CDC45/CDKN2A/DNMT1/DNMT3A/DOT1L/DPY30/EZH2/HDAC1/HDAC2/HELLS/HIRA/HMGA1/HMGA2/HMGB1/MECP2/MORF4L1/PCGF2/PPM1D/RRP8/SIRT1/SIRT2/SIRT6/SUV39H1/TPR/TRIM28	28
GO:1903311	regulation of mRNA metabolic process	46/858	344/18866	5.19035e-11	6.25345e-10	2.88181e-10	AGO2/AKT1/APEX1/BTG2/CCNB1/CNOT6L/CPEB1/DHX9/DYRK1A/E2F1/ELAVL1/FASTK/FXR1/HNRNPA1/HNRNPC/HNRNPD/HSF1/HSPA1A/HSPB1/LEO1/MAPK14/METTL14/MTOR/MYD88/NPM1/PNPT1/PRKCD/PRPF19/PSMA2/PSMA5/PSMB1/PSMB5/PSMD14/RBM39/RNASEL/SRSF1/SRSF2/SRSF3/SUPT5H/TNFSF13/TRA2B/XPO1/YBX1/YWHAB/YWHAZ/ZFP36	46
GO:0010833	telomere maintenance via telomere lengthening	21/858	81/18866	5.23754e-11	6.2971e-10	2.90193e-10	ATM/ATR/AURKB/CTNNB1/DKC1/FBXO4/HNRNPA1/HNRNPC/HSP90AA1/HSP90AB1/MAP2K7/MAPK1/MAPKAPK5/NEK2/PARP1/PINX1/POT1/SRC/STN1/TERF2/TERT	21
GO:0043010	camera-type eye development	45/858	332/18866	5.34646e-11	6.41464e-10	2.95609e-10	ARID1A/BCL11B/BMP4/BMPR2/CASP2/CDK4/CDKN1B/CTNNB1/EGFR/FLT1/HDAC1/HDAC2/HIF1A/HIPK2/JUN/KDM2B/KDM5B/KLF4/MAF/MITF/NF1/NF2/NINJ1/NR2E1/OPA1/PROX1/RRM1/SMAD3/SMARCA4/SOX1/SRF/TBX2/TGFB2/TGFBR1/TGFBR2/THRB/TWIST1/VEGFA/WNT16/WNT2/WNT5A/WNT7B/WT1/YY1/ZEB1	45
GO:0042771	intrinsic apoptotic signaling pathway in response to DNA damage by p53 class mediator	16/858	45/18866	5.45923e-11	6.53629e-10	3.01216e-10	BCL2/BCL3/CDKN1A/CHEK2/DDIT4/EP300/HIPK2/IFI16/ING2/KDM1A/MIF/PML/SIRT1/TP53/TP63/USP28	16
GO:0046328	regulation of JNK cascade	32/858	184/18866	5.5896e-11	6.67847e-10	3.07767e-10	AKT1/CCN2/CD40LG/DUSP3/EGFR/GADD45G/GRIK2/HDAC3/HIPK2/HMGB1/HRAS/MAP2K7/MAP3K5/MAP3K6/MAP3K7/MAP4K1/MEN1/MINK1/NOX1/PDCD4/PINK1/PRKN/PTPN1/SFRP1/SPAG9/SYK/TLR3/TLR4/WNT16/WNT5A/WNT7B/ZMYND11	32
GO:0044728	DNA methylation or demethylation	23/858	98/18866	5.77801e-11	6.88926e-10	3.17481e-10	ALKBH3/APEX1/ATF7IP/ATRX/BRCA1/DNMT1/DNMT3A/DNMT3B/EHMT2/EZH2/FOS/GSK3A/HELLS/MAEL/MECP2/MYC/PARP1/PIK3CA/PPM1D/SPI1/TRIM28/WT1/ZMPSTE24	23
GO:0009636	response to toxic substance	38/858	250/18866	5.85999e-11	6.97254e-10	3.21319e-10	AHR/BCL2/BRIP1/CCNB1/CDH1/CDK1/CDK4/CDKN1A/CHUK/DHRS2/DNMT3A/DNMT3B/FIS1/FOS/KDM1A/KDM5B/KDM6B/LCN2/MAPK1/MDM2/MT1G/NFE2L2/NQO1/PARK7/PIM1/PINK1/PON1/PRKN/PTGS2/SDC1/SIRT3/SOD1/SOD2/SRF/TLR2/TP53INP1/TXN/TYMS	38
GO:2000816	negative regulation of mitotic sister chromatid separation	15/858	39/18866	5.89832e-11	7.00364e-10	3.22753e-10	ATM/AURKB/BUB1/BUB1B/CCNB1/DUSP1/FBXO5/MAD1L1/MAD2L1/PLK1/PTTG1/RAD21/TPR/TTK/ZNF207	15
GO:0106106	cold-induced thermogenesis	28/858	144/18866	5.95015e-11	7.03611e-10	3.24249e-10	CAV1/CEBPB/EPAS1/FGF21/GADD45G/GJA1/HDAC3/HSF1/ID1/JAK2/KDM1A/KDM6B/KSR2/LCN2/MAP2K6/NOTCH1/NR1H2/OGT/OXTR/PPARGC1A/RB1/RBPJ/SIRT6/STAT6/SYK/TLR4/TRPM8/VEGFA	28
GO:0120161	regulation of cold-induced thermogenesis	28/858	144/18866	5.95015e-11	7.03611e-10	3.24249e-10	CAV1/CEBPB/EPAS1/FGF21/GADD45G/GJA1/HDAC3/HSF1/ID1/JAK2/KDM1A/KDM6B/KSR2/LCN2/MAP2K6/NOTCH1/NR1H2/OGT/OXTR/PPARGC1A/RB1/RBPJ/SIRT6/STAT6/SYK/TLR4/TRPM8/VEGFA	28
GO:0043487	regulation of RNA stability	33/858	195/18866	5.9661e-11	7.04049e-10	3.24451e-10	AKT1/APEX1/CNOT6L/DHX9/DKC1/E2F1/ELAVL1/FASTK/FXR1/HNRNPC/HNRNPD/HSPA1A/HSPB1/MAPK14/METTL14/MTOR/MYD88/NPM1/NSUN2/PRKCD/PSMA2/PSMA5/PSMB1/PSMB5/PSMD14/RNASEL/TNFSF13/TRDMT1/XPO1/YBX1/YWHAB/YWHAZ/ZFP36	33
GO:0031960	response to corticosteroid	30/858	164/18866	6.1032e-11	7.18752e-10	3.31226e-10	BCL2/CCN2/CCND1/CDKN1A/CYBB/DDIT4/DNMT3B/DUSP1/EGFR/EIF4E/EIF4EBP1/ENG/ERRFI1/FOS/FOXO1/FOXO3/IGFBP7/IL1RN/IL6/MDK/NOTCH1/PARP1/PTGS2/RHOA/SDC1/SPARC/SRC/TYMS/WNT7B/ZFP36	30
GO:0061351	neural precursor cell proliferation	29/858	154/18866	6.12676e-11	7.20051e-10	3.31825e-10	BTG2/CIP2A/CTNNB1/FGFR1/FGFR2/FOXO1/FOXO3/GLI1/HIF1A/ILK/KCNA1/KDM1A/KDM2B/LRRK2/MDK/NF1/NF2/NOTCH1/NR2E1/PROX1/RACGAP1/RHOA/RRM1/SIRT2/SOX5/TP53/VEGFA/WNT2/WNT5A	29
GO:0032259	methylation	48/858	371/18866	6.33837e-11	7.43401e-10	3.42585e-10	ARID4B/ATF7IP/ATRX/BRCA1/BRD4/BTG2/CARM1/CHD5/CTNNB1/DNMT1/DNMT3A/DNMT3B/DOT1L/DPY30/EHMT2/EZH2/FOS/GNMT/GSK3A/HELLS/KDM1A/KDM4C/LMNA/MAEL/MECP2/MEN1/METTL14/MYC/NSUN2/OGT/PARP1/PIK3CA/PPM1D/PRMT1/PRMT6/RRP8/SETD1A/SIRT1/SIRT7/SMARCB1/SPI1/SUV39H1/SUZ12/TRDMT1/TRIM28/TYMS/WT1/ZMPSTE24	48
GO:0060421	positive regulation of heart growth	17/858	52/18866	6.37624e-11	7.46319e-10	3.4393e-10	CCNB1/CDK1/FGFR1/FGFR2/GLI1/MAPK1/MAPK14/MTOR/NOTCH1/PIM1/PIN1/PROX1/RBPJ/TBX2/WNT2/WT1/YAP1	17
GO:0031589	cell-substrate adhesion	47/858	359/18866	6.68325e-11	7.80663e-10	3.59757e-10	ABI3BP/ACER2/AGR2/AXL/BCL2/BCL6/CALR/CCN2/CD34/CDK5/CDK6/CDKN2A/CTNNB1/DLC1/DUSP3/EPHA3/FERMT1/FERMT2/GSK3B/ID1/ILK/ITGB3/ITGB4/JAK2/KDR/MDK/MEN1/MINK1/MUC4/NF1/NF2/NINJ1/NOTCH1/NTN4/PDPK1/PTEN/PTK2/RHOA/SERPINE1/SFRP1/SMAD3/SMAD6/SRC/SRF/STK4/TRPM7/VEGFA	47
GO:0006310	DNA recombination	42/858	299/18866	7.57195e-11	8.81564e-10	4.06256e-10	APEX1/ATM/BCL11B/BCL6/BRCA1/BRIP1/CD28/CD40LG/CDC45/CDC7/CHEK1/EID3/ENDOG/ERCC1/FANCD2/FOXP3/HMGB1/HMGB2/HMGB3/KDM1A/MCM7/MCRS1/MORF4L1/MUS81/NBN/PARP1/PRKDC/PSMD14/RAD21/RAD51C/RECQL4/RUVBL2/SAMHD1/SIRT6/STAT6/TERF2/TIMELESS/TNFSF13/TP53BP1/UBE2N/WRN/YY1	42
GO:1902750	negative regulation of cell cycle G2/M phase transition	24/858	108/18866	7.57774e-11	8.81564e-10	4.06256e-10	ATM/AURKA/AURKB/BRCA1/CDC6/CDK1/CDKN1A/CHEK1/CLSPN/DTL/FOXO4/HMGA2/NBN/ORC1/PINX1/PLK1/PSMA2/PSMA5/PSMB1/PSMB5/PSMD14/RAD21/RBX1/TOPBP1	24
GO:0009749	response to glucose	33/858	197/18866	7.89992e-11	9.17189e-10	4.22673e-10	ARRB1/ATG7/CCN2/CDKN1B/ENDOG/EPHA5/FGF21/FIS1/FOXO3/GATA4/GJA1/HIF1A/HMGCR/MEN1/NADK/NOX4/OPA1/PIK3CA/PPARGC1A/PRKAA2/PTEN/RACK1/RAF1/RHOA/SMAD2/SMARCA4/SMARCB1/SOX4/SREBF1/SRF/TGFBR2/TRA2B/TXNIP	33
GO:2000177	regulation of neural precursor cell proliferation	22/858	91/18866	8.10031e-11	9.38558e-10	4.32521e-10	BTG2/CIP2A/CTNNB1/FOXO1/FOXO3/GLI1/HIF1A/ILK/KDM1A/KDM2B/LRRK2/MDK/NF1/NF2/NOTCH1/NR2E1/PROX1/RHOA/SIRT2/TP53/VEGFA/WNT5A	22
GO:0034620	cellular response to unfolded protein	28/858	146/18866	8.36522e-11	9.67302e-10	4.45767e-10	AGR2/ATF3/ATF6/BAG3/CALR/CCL2/CCND1/CTH/EIF2AK2/EIF2AK3/EP300/FGF21/GSK3A/HSF1/HSPA1A/HSPA2/HSPA5/HSPA9/HYOU1/IGFBP1/LMNA/NFE2L2/PRKN/PTPN1/RACK1/STUB1/TPP1/WIPI1	28
GO:1901983	regulation of protein acetylation	20/858	75/18866	8.63924e-11	9.96982e-10	4.59445e-10	ARRB1/ATG5/BRCA1/BRD7/CHEK1/FOXP3/GSK3B/HDAC2/KAT5/MAGEA2/PARK7/PPARGC1A/PRKAA2/RUVBL2/SIRT1/SMARCB1/SOX4/SPI1/TWIST1/ZMPSTE24	20
GO:0001704	formation of primary germ layer	26/858	127/18866	8.68602e-11	9.98371e-10	4.60085e-10	ARID1A/BMP4/BMPR2/CTNNB1/DUSP1/ETS2/FGFR1/FGFR2/GJA1/HMGA2/ITGB3/ITGB4/KDM6B/KLF4/LEO1/MMP9/NANOG/NF2/POU5F1/SMAD1/SMAD2/SMAD3/SNAI1/SOX2/SRF/WNT5A	26
GO:0051053	negative regulation of DNA metabolic process	26/858	127/18866	8.68602e-11	9.98371e-10	4.60085e-10	ATM/BCL6/BMPR2/CDKN1A/DUSP1/ERCC1/FOXP3/GJA1/HMGA2/HNRNPA1/HNRNPC/HSF1/MEN1/NBN/OGG1/PARP1/PINX1/POT1/PPARG/SRC/STN1/TERF2/TP53/TP53BP1/TRIM28/TWIST1	26
GO:0032210	regulation of telomere maintenance via telomerase	17/858	53/18866	8.99302e-11	1.03159e-09	4.75395e-10	ATM/ATR/AURKB/CTNNB1/DKC1/FBXO4/HNRNPA1/HNRNPC/MAP2K7/MAPK1/MAPKAPK5/NEK2/PINX1/POT1/SRC/STN1/TERF2	17
GO:0055123	digestive system development	28/858	147/18866	9.89457e-11	1.13275e-09	5.22011e-10	AGR2/BCL2/BMP4/CCNB1/CDKN1A/CTNNB1/EGFR/FGFR2/GATA4/GLI1/HIF1A/NOTCH1/OXTR/RARB/RB1/SALL1/SFRP1/SMAD2/SMAD3/SRC/TBX2/TGFB2/TGFBR2/TIGAR/TP63/TYMS/WNT5A/YAP1	28
GO:0043491	protein kinase B signaling	40/858	278/18866	1.0248e-10	1.17088e-09	5.39582e-10	AKT1/AXL/CCL2/CD28/EGFR/ENG/ERBB2/ESR1/FGFR1/FGFR2/FGFR3/GATA4/GDF15/HSP90AA1/HSP90AB1/IGFBP5/ILK/KDR/KL/KLF4/LOX/MET/MTDH/MTOR/NOX4/PARK7/PDGFB/PHB/PIK3CA/PIK3R5/PINK1/PTEN/PTK2/RACK1/RTN4/SIRT1/SIRT2/SRC/TGFBR1/TXN	40
GO:1902105	regulation of leukocyte differentiation	41/858	290/18866	1.04119e-10	1.18725e-09	5.47127e-10	AXL/BCL6/BMP4/CD28/CDK6/CEACAM1/CEBPB/CTNNB1/ERBB2/FANCD2/FOS/FOXP1/FOXP3/HMGB1/HMGB3/IFNG/IL1A/IRF1/IRF7/ITPKB/JUN/MDK/MITF/MTOR/MYC/NF1/PRKDC/PTPN6/RB1/RHOA/RUNX1/SFRP1/SOCS1/SOD1/SOX4/STAT5B/SYK/TGFBR2/TLR3/TLR4/ZEB1	41
GO:1903409	reactive oxygen species biosynthetic process	26/858	128/18866	1.04376e-10	1.18781e-09	5.47387e-10	AGT/AKT1/ARG2/CAV1/CCN6/CD34/CLU/CYBB/DDAH2/FOXO3/HDAC4/HSP90AA1/HSP90AB1/IFNG/JAK2/KLF4/MTOR/NOX4/NQO1/PARK7/PTGS2/RHOA/SMAD3/SOD1/STAT3/TLR4	26
GO:0006278	RNA-dependent DNA biosynthetic process	20/858	76/18866	1.12298e-10	1.27545e-09	5.87774e-10	ATM/ATR/AURKB/CTNNB1/DKC1/FBXO4/HNRNPA1/HNRNPC/HSP90AA1/HSP90AB1/MAP2K7/MAPK1/MAPKAPK5/NEK2/PINX1/POT1/SRC/STN1/TERF2/TERT	20
GO:2000637	positive regulation of gene silencing by miRNA	12/858	24/18866	1.18438e-10	1.34253e-09	6.18685e-10	AGO2/BMP4/DHX9/EGFR/FXR1/IL6/MAP2K1/MAP2K2/MYCN/STAT3/TP53/ZFP36	12
GO:1904356	regulation of telomere maintenance via telomere lengthening	18/858	61/18866	1.20192e-10	1.35973e-09	6.26611e-10	ATM/ATR/AURKB/CTNNB1/DKC1/FBXO4/HNRNPA1/HNRNPC/MAP2K7/MAPK1/MAPKAPK5/NEK2/PARP1/PINX1/POT1/SRC/STN1/TERF2	18
GO:0031050	dsRNA processing	17/858	54/18866	1.25738e-10	1.4169e-09	6.52956e-10	AGO2/BMP4/DGCR8/DICER1/EGFR/ESR1/IL6/MAP2K1/MAP2K2/MYCN/SMAD1/SMAD2/SMAD3/STAT3/TERT/TP53/ZMPSTE24	17
GO:0070918	production of small RNA involved in gene silencing by RNA	17/858	54/18866	1.25738e-10	1.4169e-09	6.52956e-10	AGO2/BMP4/DGCR8/DICER1/EGFR/ESR1/IL6/MAP2K1/MAP2K2/MYCN/SMAD1/SMAD2/SMAD3/STAT3/TERT/TP53/ZMPSTE24	17
GO:0042593	glucose homeostasis	37/858	245/18866	1.26893e-10	1.42712e-09	6.57665e-10	AKT1/ARRB1/ENDOG/EPHA5/FGF21/FIS1/FOXA1/FOXO1/FOXO3/FOXO4/GATA4/HIF1A/HK3/HMGCR/IGFBP5/IL6/MCU/MEN1/NADK/NOX4/OPA1/PARK7/PIK3CA/PPARG/PPARGC1A/PRKAA2/PYGL/RACK1/RAF1/SIRT1/SIRT6/SMARCA4/SMARCB1/SOX4/SRF/STAT3/TRA2B	37
GO:0051092	positive regulation of NF-kappaB transcription factor activity	29/858	159/18866	1.36909e-10	1.53674e-09	7.08186e-10	AGT/AR/CARM1/CAV1/CD40LG/CHUK/CLU/CTH/DHX9/EIF2AK2/HSPA1A/IKBKG/MAP3K7/MTDH/MYD88/NFKB2/NPM1/PRKCH/PRKD1/PRKD2/RELA/SPHK1/STAT3/TLR2/TLR3/TLR4/UBE2N/UBE2V1/WNT5A	29
GO:0055024	regulation of cardiac muscle tissue development	23/858	102/18866	1.37451e-10	1.53982e-09	7.09604e-10	BMP4/CCNB1/CDK1/FGFR1/FGFR2/G6PD/GJA1/GLI1/GSK3A/MAPK1/MAPK14/MTOR/NOTCH1/PIM1/PIN1/PTEN/RBPJ/TBX2/TGFBR1/TGFBR2/WNT2/YAP1/YY1	23
GO:0000083	regulation of transcription involved in G1/S transition of mitotic cell cycle	14/858	35/18866	1.38643e-10	1.55016e-09	7.14369e-10	BRD4/CDC45/CDC6/CDK18/CDK5/E2F1/E2F7/ESRRB/FBXO5/ORC1/RB1/RRM2/TFDP1/TYMS	14
GO:0060038	cardiac muscle cell proliferation	19/858	69/18866	1.39161e-10	1.55292e-09	7.15643e-10	CCNB1/CDK1/FGFR1/FGFR2/GJA1/GLI1/MAPK1/MAPK14/NOTCH1/PIM1/PTEN/RBPJ/SMAD1/TBX2/TGFB2/TGFBR1/TGFBR2/WNT2/YAP1	19
GO:0033500	carbohydrate homeostasis	37/858	246/18866	1.43002e-10	1.59269e-09	7.33969e-10	AKT1/ARRB1/ENDOG/EPHA5/FGF21/FIS1/FOXA1/FOXO1/FOXO3/FOXO4/GATA4/HIF1A/HK3/HMGCR/IGFBP5/IL6/MCU/MEN1/NADK/NOX4/OPA1/PARK7/PIK3CA/PPARG/PPARGC1A/PRKAA2/PYGL/RACK1/RAF1/SIRT1/SIRT6/SMARCA4/SMARCB1/SOX4/SRF/STAT3/TRA2B	37
GO:0060411	cardiac septum morphogenesis	20/858	77/18866	1.45299e-10	1.61516e-09	7.44321e-10	BMP4/BMPR2/EGLN1/ENG/FGFR2/GATA4/MDM2/NOTCH1/PROX1/RARB/RBPJ/SMAD6/SOX4/TBX2/TBX3/TGFB2/TGFBR1/TGFBR2/TP53/WNT5A	20
GO:0034976	response to endoplasmic reticulum stress	41/858	294/18866	1.6008e-10	1.77603e-09	8.18456e-10	AGR2/ATF3/ATF6/ATG10/BCL2/BCL2L1/CALR/CAV1/CCL2/CCND1/CEBPB/CLU/CTH/EIF2AK2/EIF2AK3/EP300/FGF21/GSK3A/GSK3B/HSPA1A/HSPA5/HYOU1/IGFBP1/ITPR1/JUN/LMNA/LRRK2/MAP3K5/NFE2L2/NR1H2/OPA1/PARK7/PML/PRKN/PTPN1/RACK1/SIRT1/STUB1/TP53/TPP1/WIPI1	41
GO:1905330	regulation of morphogenesis of an epithelium	31/858	181/18866	1.66497e-10	1.84366e-09	8.49622e-10	AGT/AR/BMP4/CTNNB1/ESR1/FGFR1/FOXP1/GJA1/GPC3/MDK/MED12/MTOR/NTN4/PAX8/PHB2/PSMA2/PSMA5/PSMB1/PSMB5/PSMD14/PTEN/RHOA/SFRP1/SIRT6/SIX1/SMURF2/STAT1/TBX2/VEGFA/WNT2/WNT5A	31
GO:0032648	regulation of interferon-beta production	16/858	48/18866	1.67429e-10	1.85041e-09	8.52735e-10	DHX9/HMGB2/IRF1/IRF3/IRF5/IRF7/MAVS/NLRX1/PPM1B/RELB/TBK1/TLR2/TLR3/TLR4/TLR8/YY1	16
GO:0052548	regulation of endopeptidase activity	52/858	434/18866	1.74896e-10	1.92923e-09	8.89056e-10	ACER2/AGT/AKT1/ARRB1/ASPH/BIN1/BIRC5/CASP2/CCN2/CSNK2A1/CTSD/DHCR24/DLC1/EIF2AK3/FIS1/GAPDH/HDAC1/HMGB1/HSF1/IFI16/JAK2/KLF4/MAP3K5/MDM2/MMP9/MYC/PAK2/PARK7/PEBP1/PML/PPARG/PSMD14/PTGS2/PTTG1/RACK1/RAF1/RECK/RHOA/SENP1/SERPINB2/SERPINE1/SFN/SIRT1/SMAD3/SOX2/SRC/STAT3/SYK/TNFSF15/TP63/VEGFA/XIAP	52
GO:1901863	positive regulation of muscle tissue development	21/858	86/18866	1.77952e-10	1.95918e-09	9.0286e-10	BCL2/BMP4/CCNB1/CDK1/CTNNB1/FGFR1/FGFR2/GLI1/HMGCR/MAPK1/MAPK14/MRTFB/MTOR/NOTCH1/PIM1/PIN1/PPARGC1A/RBPJ/TBX2/WNT2/YAP1	21
GO:0007584	response to nutrient	30/858	171/18866	1.78492e-10	1.96137e-09	9.03868e-10	BRIP1/CCND1/CDKN2B/CYBB/CYP26A1/DNMT3A/DNMT3B/EGFR/ERCC1/GATA4/HMGCR/HSF1/MDM2/MTOR/NQO1/OGG1/OGT/PIM1/PPARG/PTEN/PTGS2/RELA/SFRP1/SPARC/SRF/SRSF2/STAT1/TGFBR2/TYMS/VDR	30
GO:0043543	protein acylation	37/858	248/18866	1.81223e-10	1.98757e-09	9.15945e-10	ARRB1/ATG5/BAZ1A/BRCA1/BRD7/CHD5/CHEK1/EP300/FOXO1/FOXP3/GSK3B/HDAC2/ING5/KAT5/MAGEA2/MAP3K7/MCM3AP/MCRS1/MECP2/MORF4L1/OGT/PARK7/PCGF2/PPARGC1A/PPM1B/PRKAA2/RUVBL2/SIRT1/SMARCB1/SOX4/SPHK1/SPI1/TRRAP/TWIST1/YEATS4/ZDHHC3/ZMPSTE24	37
GO:0032727	positive regulation of interferon-alpha production	11/858	20/18866	1.863e-10	2.03936e-09	9.39811e-10	CHUK/DHX9/IRF3/IRF5/IRF7/MAVS/STAT1/TBK1/TLR3/TLR4/TLR8	11
GO:1902751	positive regulation of cell cycle G2/M phase transition	13/858	30/18866	1.89906e-10	2.07489e-09	9.56182e-10	BRD4/CCNB1/CCND1/CDC25A/CDC7/CDK1/CDK4/DTL/FBXO5/HSPA2/MECP2/NPM1/RAD51C	13
GO:0045841	negative regulation of mitotic metaphase/anaphase transition	14/858	36/18866	2.17422e-10	2.3682e-09	1.09135e-09	ATM/AURKB/BUB1/BUB1B/CCNB1/DUSP1/FBXO5/MAD1L1/MAD2L1/PLK1/RAD21/TPR/TTK/ZNF207	14
GO:0046622	positive regulation of organ growth	18/858	63/18866	2.17576e-10	2.3682e-09	1.09135e-09	AKT1/CCNB1/CDK1/FGFR1/FGFR2/GLI1/MAPK1/MAPK14/MTOR/NOTCH1/PIM1/PIN1/PROX1/RBPJ/TBX2/WNT2/WT1/YAP1	18
GO:0060148	positive regulation of posttranscriptional gene silencing	12/858	25/18866	2.18355e-10	2.37219e-09	1.09319e-09	AGO2/BMP4/DHX9/EGFR/FXR1/IL6/MAP2K1/MAP2K2/MYCN/STAT3/TP53/ZFP36	12
GO:0006986	response to unfolded protein	31/858	183/18866	2.21498e-10	2.40179e-09	1.10683e-09	AGR2/ATF3/ATF6/BAG3/CALR/CCL2/CCND1/CTH/EIF2AK2/EIF2AK3/EP300/FGF21/GSK3A/HSF1/HSP90AA1/HSP90AB1/HSPA1A/HSPA2/HSPA5/HSPA9/HSPB1/HYOU1/IGFBP1/LMNA/NFE2L2/PRKN/PTPN1/RACK1/STUB1/TPP1/WIPI1	31
GO:0051770	positive regulation of nitric-oxide synthase biosynthetic process	10/858	16/18866	2.24432e-10	2.42902e-09	1.11938e-09	CCL2/IFNG/JAK2/KDR/LRRK2/MAP2K6/NAMPT/STAT1/TLR2/TLR4	10
GO:0035196	production of miRNAs involved in gene silencing by miRNA	16/858	49/18866	2.38193e-10	2.57311e-09	1.18578e-09	AGO2/BMP4/DGCR8/DICER1/EGFR/ESR1/IL6/MAP2K1/MAP2K2/MYCN/SMAD1/SMAD2/SMAD3/STAT3/TP53/ZMPSTE24	16
GO:0002833	positive regulation of response to biotic stimulus	37/858	251/18866	2.5718e-10	2.773e-09	1.2779e-09	CHUK/DHX9/EP300/FBXW11/GRN/HMGB1/HMGB2/HMGB3/HRAS/IFI16/IKBKG/IRF3/IRF7/MAP3K7/MAVS/MIF/MUC4/NRAS/PAK2/PDPK1/PRKCD/PRKDC/PSMA2/PSMA5/PSMB1/PSMB5/PSMD14/RAF1/RELA/RELB/SRC/STAT5B/SYK/TBK1/TLR4/TLR8/WNT5A	37
GO:0016571	histone methylation	27/858	143/18866	2.62821e-10	2.82852e-09	1.30348e-09	ARID4B/ATRX/BRCA1/BRD4/CARM1/CHD5/CTNNB1/DNMT1/DNMT3B/DOT1L/DPY30/EHMT2/EZH2/KDM1A/KDM4C/LMNA/MECP2/MEN1/OGT/PRMT1/PRMT6/SETD1A/SIRT1/SIRT7/SMARCB1/SUV39H1/SUZ12	27
GO:0022407	regulation of cell-cell adhesion	52/858	439/18866	2.65194e-10	2.84872e-09	1.31279e-09	AKT1/ARG2/BCL6/BLK/BMP4/CAV1/CCL2/CD28/CD40LG/CDH1/CEACAM1/CEBPB/DPP4/DUSP3/ERBB2/ETS1/FOXA1/FOXP3/HMGB1/IFNG/IL1A/IL1RN/IL6/IRF1/ITPKB/JAK2/KLF4/LGALS3/MAD1L1/MAPK14/MDK/MINK1/NF2/NOTCH1/PAK2/PDPK1/PIK3CA/PRKCD/PTK2/PTPN6/RELA/RHOA/RUNX1/SOCS1/SOX2/SOX4/SRC/STAT5B/SYK/TGFBR2/VEGFA/WNT5A	52
GO:0046686	response to cadmium ion	18/858	64/18866	2.89983e-10	3.1092e-09	1.43283e-09	AKT1/CDK1/CDKN1B/CHUK/CYBB/EGFR/ERCC1/FOS/HSF1/JUN/MAPK1/MAPK9/MMP9/MT1G/OGG1/SOD1/SPARC/TERT	18
GO:0043535	regulation of blood vessel endothelial cell migration	29/858	164/18866	2.95464e-10	3.16207e-09	1.4572e-09	AKT1/AKT3/ETS1/FGFR1/HDAC7/HIF1A/HMGB1/HSPB1/KDR/KLF4/MAP2K3/MECP2/NF1/NFE2L2/NOTCH1/NR2E1/PDCD10/PDGFB/PDPK1/PIK3C2A/PPARG/PRKD1/PRKD2/PTGS2/RHOA/SIRT1/SP1/STAT5A/VEGFA	29
GO:0048863	stem cell differentiation	38/858	264/18866	2.98226e-10	3.1857e-09	1.46808e-09	BMP4/CDK6/EIF2AK2/ESR1/ESRRB/FGFR2/FOXA1/FOXO4/GATA4/HIF1A/HMGA2/HSPA9/KDM4C/MAPK1/MEOX1/NFE2L2/NOLC1/NOTCH1/NSUN2/PRKDC/PSMA2/PSMA5/PSMB1/PSMB5/PSMD14/RBPJ/RUNX1/SETD1A/SFRP1/SOX5/SRF/STAT3/TBX2/TGFB2/TP53/TP63/TWIST1/YAP1	38
GO:0051225	spindle assembly	24/858	115/18866	3.02942e-10	3.23007e-09	1.48853e-09	AURKA/AURKB/BIRC5/CHEK2/FBXO5/HAUS4/HDAC3/HSPA1A/INCENP/KIF11/KIFC1/MYBL2/NEK2/NEK6/PLK1/RACGAP1/RCC1/RHOA/SMC1A/STAG2/TPR/TPX2/XIAP/ZNF207	24
GO:1901655	cellular response to ketone	22/858	97/18866	3.06721e-10	3.26431e-09	1.50431e-09	AHR/AKR1B1/AKT1/AR/CDK4/DDIT4/DNMT3B/EGFR/EIF4E/EIF4EBP1/ERRFI1/FOXO1/FOXO3/KLF4/MAP4K1/MSN/PARK7/PPARG/PRKAA2/SFRP1/SIRT1/SRC	22
GO:0002218	activation of innate immune response	27/858	144/18866	3.0974e-10	3.29035e-09	1.51631e-09	CHUK/EP300/FBXW11/HMGB1/HRAS/IFI16/IKBKG/MAP3K7/MAVS/MUC4/NRAS/PAK2/PDPK1/PRKCD/PRKDC/PSMA2/PSMA5/PSMB1/PSMB5/PSMD14/RAF1/RELA/RELB/SRC/SYK/TBK1/TLR4	27
GO:0007160	cell-matrix adhesion	35/858	230/18866	3.25487e-10	3.45124e-09	1.59045e-09	ACER2/BCL2/BCL6/CCN2/CD34/CDK5/CDK6/CDKN2A/CTNNB1/DLC1/DUSP3/EPHA3/FERMT1/FERMT2/GSK3B/ILK/ITGB3/ITGB4/KDR/MINK1/MUC4/NF1/NF2/NINJ1/PDPK1/PTEN/PTK2/RHOA/SERPINE1/SFRP1/SMAD3/SRC/SRF/TRPM7/VEGFA	35
GO:0032608	interferon-beta production	16/858	50/18866	3.35613e-10	3.55206e-09	1.63692e-09	DHX9/HMGB2/IRF1/IRF3/IRF5/IRF7/MAVS/NLRX1/PPM1B/RELB/TBK1/TLR2/TLR3/TLR4/TLR8/YY1	16
GO:0061013	regulation of mRNA catabolic process	33/858	208/18866	3.44929e-10	3.63756e-09	1.67632e-09	AGO2/AKT1/APEX1/BTG2/CNOT6L/DHX9/E2F1/ELAVL1/FASTK/FXR1/HNRNPC/HNRNPD/HSPA1A/HSPB1/MAPK14/METTL14/MTOR/MYD88/NPM1/PNPT1/PRKCD/PSMA2/PSMA5/PSMB1/PSMB5/PSMD14/RNASEL/TNFSF13/XPO1/YBX1/YWHAB/YWHAZ/ZFP36	33
GO:0051216	cartilage development	32/858	197/18866	3.44957e-10	3.63756e-09	1.67632e-09	BMP4/BMPR2/CARM1/CCN2/CTNNB1/EIF2AK3/FGFR1/FGFR3/HIF1A/HMGA2/LOXL2/MAF/MAPK14/MDK/PITX1/RARB/RELA/RUNX1/SMAD1/SMAD3/SMAD5/SNAI1/SOX5/SRF/TGFBI/TGFBR1/TGFBR2/TYMS/WNT5A/WNT7B/ZEB1/ZMPSTE24	32
GO:0055006	cardiac cell development	21/858	89/18866	3.54266e-10	3.72888e-09	1.7184e-09	AGT/ATG5/BMP4/CCNB1/CDK1/G6PD/GATA4/GSK3A/LMNA/MEF2A/MTOR/NOTCH1/PDCD4/PIN1/PROX1/SORBS2/SRF/TBX3/VEGFA/YY1/ZMPSTE24	21
GO:1990845	adaptive thermogenesis	28/858	155/18866	3.58734e-10	3.769e-09	1.73689e-09	CAV1/CEBPB/EPAS1/FGF21/GADD45G/GJA1/HDAC3/HSF1/ID1/JAK2/KDM1A/KDM6B/KSR2/LCN2/MAP2K6/NOTCH1/NR1H2/OGT/OXTR/PPARGC1A/RB1/RBPJ/SIRT6/STAT6/SYK/TLR4/TRPM8/VEGFA	28
GO:0034968	histone lysine methylation	24/858	116/18866	3.65788e-10	3.8361e-09	1.76781e-09	ARID4B/ATRX/BRCA1/BRD4/CHD5/CTNNB1/DNMT1/DNMT3B/DOT1L/DPY30/EHMT2/EZH2/KDM1A/KDM4C/LMNA/MECP2/MEN1/OGT/PRMT6/SETD1A/SIRT1/SMARCB1/SUV39H1/SUZ12	24
GO:0090312	positive regulation of protein deacetylation	11/858	21/18866	3.75157e-10	3.92719e-09	1.80979e-09	BCL6/DYRK1A/IFNG/ING2/LRRK2/PINK1/PRKD1/PRKD2/SREBF1/TP53/VEGFA	11
GO:2001237	negative regulation of extrinsic apoptotic signaling pathway	23/858	107/18866	3.81258e-10	3.9838e-09	1.83588e-09	AKT1/AR/BCL2/BCL2L1/BMP4/BRCA1/GSK3B/HMGB2/HSPA1A/IL1A/LGALS3/LMNA/MCL1/PARK7/PEA15/RAF1/RELA/SERPINE1/SRC/TERT/TGFBR1/YAP1/ZMYND11	23
GO:0090307	mitotic spindle assembly	18/858	65/18866	3.84173e-10	4.00698e-09	1.84656e-09	AURKB/BIRC5/CHEK2/HSPA1A/KIF11/KIFC1/MYBL2/NEK2/PLK1/RACGAP1/RCC1/RHOA/SMC1A/STAG2/TPR/TPX2/XIAP/ZNF207	18
GO:0009408	response to heat	29/858	166/18866	3.98224e-10	4.14601e-09	1.91063e-09	AKT1/AKT1S1/ATM/ATR/BAG3/CD34/CDKN1A/EP300/GSK3B/HDAC2/HSF1/HSP90AA1/HSP90AB1/HSPA1A/HSPA2/IGFBP7/IL1A/MAP2K7/MAPK1/MTOR/NF1/PTGS2/RPTOR/SIRT1/SOD1/STUB1/TGFB1I1/TP53INP1/TPR	29
GO:0051145	smooth muscle cell differentiation	19/858	73/18866	4.03187e-10	4.19009e-09	1.93094e-09	BMP4/CTH/CTNNB1/DNMT1/ENG/FGFR2/FOXO4/MECP2/MRTFA/MRTFB/NOTCH1/PDCD4/PDGFB/SIRT1/SIX1/SOD2/SRF/VEGFA/ZEB1	19
GO:0010717	regulation of epithelial to mesenchymal transition	22/858	99/18866	4.66413e-10	4.83841e-09	2.22971e-09	BMP4/CTNNB1/ENG/EPHA3/EZH2/FOXA1/HDAC2/IL6/LOXL2/MDK/MTOR/NOTCH1/PTEN/SFRP1/SMAD2/SMAD3/SNAI1/TGFB1I1/TGFB2/TGFBR1/TGFBR2/TWIST1	22
GO:0014066	regulation of phosphatidylinositol 3-kinase signaling	25/858	127/18866	4.80883e-10	4.97056e-09	2.29061e-09	AGT/BECN1/CD28/CEACAM1/EGFR/EPOR/FGFR1/FLT1/JAK2/KDR/KLF4/MAPK1/NEDD4/PDGFB/PIK3CA/PIK3R5/PTEN/PTK2/PTPN6/SIRT1/SRC/TGFB2/TWIST1/UBE3A/WNT16	25
GO:1905477	positive regulation of protein localization to membrane	25/858	127/18866	4.80883e-10	4.97056e-09	2.29061e-09	AGR2/AKT1/BCL2/CDK5/CDK5R1/E2F1/EGFR/EPHA3/ERBB2/FIS1/HRAS/IFNG/LGALS3/PDPK1/PPP1R13B/PRKCH/PRKN/RACK1/SFN/TFDP1/TP53/TP53BP2/TP63/YWHAB/YWHAZ	25
GO:0051897	positive regulation of protein kinase B signaling	30/858	178/18866	4.91321e-10	5.06934e-09	2.33613e-09	AXL/CD28/EGFR/ENG/ERBB2/ESR1/FGFR1/FGFR2/FGFR3/GDF15/HSP90AA1/HSP90AB1/IGFBP5/ILK/KL/MET/MTDH/MTOR/NOX4/PARK7/PDGFB/PHB/PIK3CA/PIK3R5/PINK1/PTK2/RTN4/SRC/TGFBR1/TXN	30
GO:0043534	blood vessel endothelial cell migration	31/858	189/18866	5.08045e-10	5.22803e-09	2.40926e-09	AKT1/AKT3/ETS1/FGFR1/HDAC7/HIF1A/HMGB1/HSPB1/ID1/KDR/KLF4/MAP2K3/MECP2/NF1/NFE2L2/NOTCH1/NR2E1/PDCD10/PDGFB/PDPK1/PIK3C2A/PPARG/PRKD1/PRKD2/PTGS2/RHOA/SIRT1/SP1/SRF/STAT5A/VEGFA	31
GO:0031334	positive regulation of protein-containing complex assembly	37/858	257/18866	5.08521e-10	5.22803e-09	2.40926e-09	ARF1/ARPC1B/ATM/ATR/BIN1/CDK5R1/CDKN1B/CLU/CUL4B/DDB1/DDB2/ERCC1/ESR1/FSCN1/GSK3B/HSP90AA1/HSPA1A/IFNG/LGALS3/MAPK9/MECP2/MET/MSN/MTOR/NR1H2/PARK7/PARP1/PINK1/RACK1/RBX1/RHOA/SRC/STUB1/SYK/TLR4/TP53/VEGFA	37
GO:0007052	mitotic spindle organization	24/858	118/18866	5.29771e-10	5.43678e-09	2.50546e-09	AURKA/AURKB/BIRC5/CCNB1/CHEK2/HSPA1A/KIF11/KIFC1/MECP2/MYBL2/NEK2/PLK1/RACGAP1/RAN/RCC1/RHOA/SMC1A/STAG2/TACC3/TPR/TPX2/TTK/XIAP/ZNF207	24
GO:0031099	regeneration	32/858	201/18866	5.83446e-10	5.97694e-09	2.75438e-09	AURKA/AXL/BCL2/CCNA2/CCNB1/CCND1/CDK1/CDK4/CDKN1A/CDKN1B/CEBPB/EGFR/EZH2/GATA4/GLI1/GRN/IGFBP1/IL6/JAK2/JUN/KLF4/MAP2K1/MDK/NINJ1/NOTCH1/PNPT1/PPARG/PTEN/SOX2/TGFBR2/TYMS/YAP1	32
GO:0043254	regulation of protein-containing complex assembly	52/858	449/18866	5.95986e-10	6.09454e-09	2.80858e-09	ARF1/ARPC1B/ATF7IP/ATM/ATR/BIN1/CDK5R1/CDKN1B/CLU/CUL4B/DDB1/DDB2/DYRK1A/EIF2AK2/EIF4EBP1/EP300/ERCC1/ESR1/FSCN1/GSK3B/HJURP/HMGB1/HSF1/HSP90AA1/HSPA1A/HSPA5/IFNG/LATS1/LGALS3/MAPK9/MECP2/MET/MSN/MTOR/NR1H2/PARK7/PARP1/PINK1/PRKCD/RACK1/RAF1/RB1/RBX1/RHOA/SIRT2/SMAD6/SRC/STUB1/SYK/TLR4/TP53/VEGFA	52
GO:0060043	regulation of cardiac muscle cell proliferation	17/858	59/18866	5.97186e-10	6.09597e-09	2.80924e-09	CCNB1/CDK1/FGFR1/FGFR2/GJA1/GLI1/MAPK1/MAPK14/NOTCH1/PIM1/PTEN/RBPJ/TBX2/TGFBR1/TGFBR2/WNT2/YAP1	17
GO:0070316	regulation of G0 to G1 transition	15/858	45/18866	6.26327e-10	6.3708e-09	2.93589e-09	BMI1/BRCA1/CBX5/CCN2/CDC7/CHEK1/E2F1/EHMT2/EZH2/FOXO4/PCGF2/RBBP4/RRM2/SUZ12/TFDP1	15
GO:0090311	regulation of protein deacetylation	15/858	45/18866	6.26327e-10	6.3708e-09	2.93589e-09	BCL6/DYRK1A/EP300/FOXP3/IFNG/ING2/LRRK2/PINK1/PRKAA2/PRKD1/PRKD2/PRMT6/SREBF1/TP53/VEGFA	15
GO:0010822	positive regulation of mitochondrion organization	24/858	119/18866	6.35498e-10	6.45266e-09	2.97361e-09	BAP1/BCL2/E2F1/FIS1/GSK3A/GSK3B/HIF1A/KDR/MARCHF5/MCU/MMP9/OPA1/PARK7/PINK1/PPARGC1A/PPP1R13B/PRKN/SFN/TFDP1/TP53/TP53BP2/TP63/YWHAB/YWHAZ	24
GO:0032868	response to insulin	39/858	283/18866	6.38903e-10	6.47579e-09	2.98428e-09	AGT/AKT1/ATP6V0A2/ATP6V0C/CCND3/CDK4/CEACAM1/CPEB1/EGR2/EIF4EBP1/ERRFI1/FOXO1/FOXO3/FOXO4/GSK3A/GSK3B/IGFBP1/KL/MTOR/OGT/OPA1/PARP1/PDPK1/PIK3C2A/PIK3CA/PPARG/PRKCD/PRKDC/PTEN/PTPN1/RELA/RPS6KB1/SIRT1/SOCS1/SP1/SRC/SREBF1/STAT1/TLR2	39
GO:0016573	histone acetylation	28/858	159/18866	6.59864e-10	6.67648e-09	3.07676e-09	ARRB1/ATG5/BAZ1A/BRCA1/BRD7/CHD5/CHEK1/EP300/FOXP3/ING5/KAT5/MAP3K7/MCM3AP/MCRS1/MECP2/MORF4L1/OGT/PARK7/PCGF2/PPARGC1A/RUVBL2/SIRT1/SMARCB1/SPI1/TRRAP/TWIST1/YEATS4/ZMPSTE24	28
GO:0010971	positive regulation of G2/M transition of mitotic cell cycle	12/858	27/18866	6.70887e-10	6.77607e-09	3.12265e-09	BRD4/CCNB1/CCND1/CDC25A/CDC7/CDK1/CDK4/DTL/FBXO5/HSPA2/MECP2/RAD51C	12
GO:2000279	negative regulation of DNA biosynthetic process	14/858	39/18866	7.60443e-10	7.65653e-09	3.5284e-09	BMPR2/CDKN1A/DUSP1/GJA1/HNRNPA1/HNRNPC/MEN1/PINX1/POT1/PPARG/SRC/STN1/TERF2/TP53	14
GO:0006304	DNA modification	24/858	120/18866	7.60724e-10	7.65653e-09	3.5284e-09	ALKBH3/APEX1/ATF7IP/ATRX/BRCA1/DNMT1/DNMT3A/DNMT3B/EHMT2/EZH2/FOS/GSK3A/HELLS/MAEL/MECP2/MYC/OGG1/PARP1/PIK3CA/PPM1D/SPI1/TRIM28/WT1/ZMPSTE24	24
GO:0001836	release of cytochrome c from mitochondria	17/858	60/18866	7.98316e-10	8.02084e-09	3.69629e-09	AKT1/BCL2/BCL2L1/BCL2L2/CLU/FIS1/FXN/GGCT/JUN/LMNA/MMP9/OPA1/PINK1/PRKN/SFN/SOD2/TP53	17
GO:0010464	regulation of mesenchymal cell proliferation	13/858	33/18866	8.00406e-10	8.0278e-09	3.6995e-09	BMP4/CTNNB1/FGFR1/FGFR2/LMNA/MYC/SIX1/STAT1/TGFBR2/VEGFA/WNT2/WNT5A/ZEB1	13
GO:0060968	regulation of gene silencing	26/858	140/18866	8.18662e-10	8.19661e-09	3.77729e-09	AGO2/ASF1A/BMP4/CDC45/CDK2/DHX9/EGFR/ELAVL1/ESR1/FXR1/HIRA/HMGA1/IL6/MAEL/MAP2K1/MAP2K2/MYCN/POU5F1/PPARG/SIRT6/STAT3/TERT/TP53/TPR/ZFP36/ZMPSTE24	26
GO:0061136	regulation of proteasomal protein catabolic process	31/858	193/18866	8.65417e-10	8.63464e-09	3.97915e-09	AKT1/AURKA/CAV1/CLU/CSNK1A1/FBXO22/GSK3A/GSK3B/HSP90AB1/HSPA1A/KEAP1/LRRK2/MAPK9/MDM2/NFE2L2/OGT/PARK7/PINK1/PLK1/PRKN/PSMD14/RACK1/RAD23B/RBX1/RPL11/SENP1/SIRT2/SIRT6/STUB1/SUMO2/XPO1	31
GO:1903046	meiotic cell cycle process	31/858	193/18866	8.65417e-10	8.63464e-09	3.97915e-09	ATM/ATRX/AURKA/BRIP1/BUB1/BUB1B/CALR/CDC25A/ERCC1/ESPL1/FANCD2/FBXO5/HSF1/HSPA2/INCENP/ING2/MAEL/MOS/MUS81/NCAPH2/NSUN2/PLK1/PPP2R1A/PTTG1/RAD21/RAD51C/SIRT2/SIRT7/SMC2/TTK/WNT5A	31
GO:0045023	G0 to G1 transition	15/858	46/18866	8.90582e-10	8.87032e-09	4.08776e-09	BMI1/BRCA1/CBX5/CCN2/CDC7/CHEK1/E2F1/EHMT2/EZH2/FOXO4/PCGF2/RBBP4/RRM2/SUZ12/TFDP1	15
GO:0021700	developmental maturation	39/858	287/18866	9.66143e-10	9.60627e-09	4.42691e-09	AKR1B1/AURKA/AXL/BCL2/CCNB1/CDK5R1/CDKN1A/CTNNB1/EPAS1/FBXO5/FERMT1/FGFR1/FGFR3/FOXA1/FOXO3/G6PD/HIF1A/KDM1A/LRRK2/MECP2/MTOR/NF1/NSUN2/NTN4/OPA1/PGR/PPARG/PPP2R1A/PTEN/RB1/RBPJ/RECK/RHOA/SIRT2/TGFB2/TYMS/VEGFA/WNT5A/YWHAZ	39
GO:0035966	response to topologically incorrect protein	32/858	205/18866	9.72139e-10	9.62394e-09	4.43505e-09	AGR2/ATF3/ATF6/BAG3/CALR/CCL2/CCND1/CLU/CTH/EIF2AK2/EIF2AK3/EP300/FGF21/GSK3A/HSF1/HSP90AA1/HSP90AB1/HSPA1A/HSPA2/HSPA5/HSPA9/HSPB1/HYOU1/IGFBP1/LMNA/NFE2L2/PRKN/PTPN1/RACK1/STUB1/TPP1/WIPI1	32
GO:0001959	regulation of cytokine-mediated signaling pathway	30/858	183/18866	9.78596e-10	9.62394e-09	4.43505e-09	AXL/CAV1/CHUK/HIF1A/HSP90AB1/HSPA1A/IFNG/IKBKG/IL1R1/IL1RN/IL6/IRF3/IRF7/JAK2/MAVS/NR1H2/PPARG/PRKN/PTPN1/PTPN6/RACK1/RNASEL/RUNX1/SAMHD1/SOCS1/SPHK1/STAT1/SYK/TBK1/WNT5A	30
GO:0030177	positive regulation of Wnt signaling pathway	30/858	183/18866	9.78596e-10	9.62394e-09	4.43505e-09	ATP6V0C/CAV1/CSNK2A1/EGFR/FGFR2/GPC3/ILK/LRRK2/PIN1/PPM1B/PSMA2/PSMA5/PSMB1/PSMB5/PSMD14/RBPJ/RECK/SALL1/SFRP1/SMAD3/SMARCA4/SMURF2/SOX4/SPIN1/SRC/TERT/TLR2/WNT5A/XIAP/YAP1	30
GO:0055001	muscle cell development	30/858	183/18866	9.78596e-10	9.62394e-09	4.43505e-09	AGT/ATG5/BCL2/BIN1/BMP4/CCNB1/CDK1/ENG/FBXO22/G6PD/GATA4/GSK3A/HDAC4/KDM1A/KRT19/LMNA/LOX/MEF2A/MTOR/NOTCH1/PIN1/PROX1/SDC1/SIX1/SORBS2/SRF/TBX3/VEGFA/YY1/ZMPSTE24	30
GO:0032092	positive regulation of protein binding	20/858	85/18866	9.81317e-10	9.62394e-09	4.43505e-09	AKTIP/ARRB1/BMP4/CAV1/CDK5/EP300/GSK3B/HIPK2/HSF1/HSP90AB1/LRRK2/MEN1/MMP9/PIN1/PRKN/RAN/RPL11/STK4/TERT/WNT5A	20
GO:0034502	protein localization to chromosome	20/858	85/18866	9.81317e-10	9.62394e-09	4.43505e-09	ATM/ATR/ATRX/AURKB/CARM1/CDK1/CENPA/DKC1/ESR1/EZH2/PINX1/PLK1/POT1/RAD21/RB1/RUVBL2/TERF2/TERT/TPP1/TTK	20
GO:0045844	positive regulation of striated muscle tissue development	20/858	85/18866	9.81317e-10	9.62394e-09	4.43505e-09	BCL2/BMP4/CCNB1/CDK1/CTNNB1/FGFR1/FGFR2/GLI1/HMGCR/MAPK1/MAPK14/MRTFB/MTOR/NOTCH1/PIM1/PIN1/RBPJ/TBX2/WNT2/YAP1	20
GO:0048636	positive regulation of muscle organ development	20/858	85/18866	9.81317e-10	9.62394e-09	4.43505e-09	BCL2/BMP4/CCNB1/CDK1/CTNNB1/FGFR1/FGFR2/GLI1/HMGCR/MAPK1/MAPK14/MRTFB/MTOR/NOTCH1/PIM1/PIN1/RBPJ/TBX2/WNT2/YAP1	20
GO:2000756	regulation of peptidyl-lysine acetylation	17/858	61/18866	1.06032e-09	1.0381e-08	4.78393e-09	ARRB1/ATG5/BRCA1/BRD7/CHEK1/FOXP3/HDAC2/PARK7/PPARGC1A/PRKAA2/RUVBL2/SIRT1/SMARCB1/SOX4/SPI1/TWIST1/ZMPSTE24	17
GO:0042698	ovulation cycle	18/858	69/18866	1.11919e-09	1.09388e-08	5.04097e-09	ARRB1/AXL/CASP2/EGFR/ESR1/ETS1/FOXO3/HAS1/HSPA5/MAP2K6/MDK/MMP7/OXTR/PGR/SIRT1/SRC/STAT5B/TGFB2	18
GO:1990776	response to angiotensin	12/858	28/18866	1.12558e-09	1.09752e-08	5.05776e-09	AGT/ARID1B/BRIP1/CAV1/CDC6/CYBB/HSF1/NFE2L2/PRKCD/PTGS2/RELA/SRC	12
GO:0001101	response to acid chemical	25/858	132/18866	1.12674e-09	1.09752e-08	5.05776e-09	AKR1B1/BCL2L1/BCL2L2/CCN2/CDKN1B/CEBPB/CHUK/CPEB1/CYBB/DNMT1/DNMT3A/EGFR/FGF21/HNRNPD/HSF1/MTOR/OPA1/PPARGC1A/RELA/RHOA/RPTOR/SIX1/SOCS1/VEGFA/ZEB1	25
GO:0051896	regulation of protein kinase B signaling	36/858	253/18866	1.20821e-09	1.17489e-08	5.41431e-09	AKT1/AXL/CD28/EGFR/ENG/ERBB2/ESR1/FGFR1/FGFR2/FGFR3/GATA4/GDF15/HSP90AA1/HSP90AB1/IGFBP5/ILK/KL/KLF4/MET/MTDH/MTOR/NOX4/PARK7/PDGFB/PHB/PIK3CA/PIK3R5/PINK1/PTEN/PTK2/RACK1/RTN4/SIRT1/SRC/TGFBR1/TXN	36
GO:0030857	negative regulation of epithelial cell differentiation	16/858	54/18866	1.21179e-09	1.17637e-08	5.42115e-09	CAV1/CCND1/CTNNB1/EZH2/GSK3A/GSK3B/ID1/IFNG/MMP9/NOTCH1/STAT1/TBX3/TP63/VEGFA/YAP1/ZEB1	16
GO:0043516	regulation of DNA damage response, signal transduction by p53 class mediator	13/858	34/18866	1.24216e-09	1.20383e-08	5.54766e-09	ATM/ATR/DYRK1A/EEF1E1/KDM1A/MDM2/MIF/PLA2R1/SIRT1/SNAI1/TP53/TWIST1/ZMPSTE24	13
GO:0008286	insulin receptor signaling pathway	26/858	143/18866	1.31868e-09	1.27584e-08	5.87952e-09	AGT/AKT1/ATP6V0A2/ATP6V0C/CCND3/CDK4/EIF4EBP1/FOXO1/FOXO3/FOXO4/GSK3A/GSK3B/IGFBP1/KL/OGT/OPA1/PIK3C2A/PIK3CA/PRKCD/PTPN1/RELA/RPS6KB1/SIRT1/SOCS1/SRC/SREBF1	26
GO:1901522	positive regulation of transcription from RNA polymerase II promoter involved in cellular response to chemical stimulus	11/858	23/18866	1.32241e-09	1.2773e-08	5.88624e-09	CARF/EP300/HIF1A/NFE2L2/NOTCH1/RBPJ/RELA/SMAD1/SMAD5/TP53/VEGFA	11
GO:0009952	anterior/posterior pattern specification	33/858	219/18866	1.35018e-09	1.30193e-08	5.99976e-09	ATM/AURKA/BHLHE40/BMP4/BMPR2/BTG2/CTNNB1/EP300/ETS2/GATA4/GPC3/GRSF1/HIPK2/HOXA9/KDM2B/MED12/MEOX1/NOTCH1/OTX2/PCGF2/PRKDC/RBPJ/SFRP1/SMAD2/SMAD3/SRF/TBX3/TGFBR1/TP53/WNT2/WNT5A/WT1/YY1	33
GO:0018393	internal peptidyl-lysine acetylation	28/858	164/18866	1.37192e-09	1.31847e-08	6.07595e-09	ARRB1/ATG5/BAZ1A/BRCA1/BRD7/CHD5/CHEK1/EP300/FOXP3/ING5/KAT5/MAP3K7/MCM3AP/MCRS1/MECP2/MORF4L1/OGT/PARK7/PCGF2/PPARGC1A/RUVBL2/SIRT1/SMARCB1/SPI1/TRRAP/TWIST1/YEATS4/ZMPSTE24	28
GO:0046661	male sex differentiation	28/858	164/18866	1.37192e-09	1.31847e-08	6.07595e-09	AR/ARID4B/ATRX/BCL2/BCL2L1/BCL2L2/BRIP1/CCND1/CTNNB1/DHCR24/ERCC1/ESR1/GATA4/HMGB2/HOXA9/ING2/PATZ1/RRM1/SDC1/SFRP1/SMAD5/STAT5B/TBX3/TGFB2/TGFBR1/TLR3/WNT5A/WT1	28
GO:0043200	response to amino acid	23/858	114/18866	1.43197e-09	1.37388e-08	6.33131e-09	BCL2L1/BCL2L2/CCN2/CDKN1B/CEBPB/CHUK/CPEB1/CYBB/DNMT1/DNMT3A/EGFR/FGF21/HNRNPD/HSF1/MTOR/OPA1/PPARGC1A/RELA/RHOA/RPTOR/SIX1/SOCS1/ZEB1	23
GO:0050680	negative regulation of epithelial cell proliferation	29/858	175/18866	1.43558e-09	1.37505e-08	6.33671e-09	AR/BMP4/CAV1/CCL2/CDK6/CDKN1B/CDKN1C/CDKN2B/CEACAM1/FGFR2/FLT1/GJA1/GPC3/MEN1/NF1/PDCD10/PHB2/PPARG/PTEN/RB1/SFN/SFRP1/SOX2/SPARC/STAT1/TGFB2/TGFBR1/VDR/WNT5A	29
GO:0043488	regulation of mRNA stability	30/858	186/18866	1.46068e-09	1.39676e-08	6.43676e-09	AKT1/APEX1/CNOT6L/DHX9/E2F1/ELAVL1/FASTK/FXR1/HNRNPC/HNRNPD/HSPA1A/HSPB1/MAPK14/METTL14/MTOR/MYD88/NPM1/PRKCD/PSMA2/PSMA5/PSMB1/PSMB5/PSMD14/RNASEL/TNFSF13/XPO1/YBX1/YWHAB/YWHAZ/ZFP36	30
GO:0010972	negative regulation of G2/M transition of mitotic cell cycle	21/858	96/18866	1.57281e-09	1.50148e-08	6.91937e-09	ATM/AURKA/AURKB/BRCA1/CDC6/CDK1/CDKN1A/CLSPN/FOXO4/HMGA2/NBN/ORC1/PINX1/PSMA2/PSMA5/PSMB1/PSMB5/PSMD14/RAD21/RBX1/TOPBP1	21
GO:0070317	negative regulation of G0 to G1 transition	14/858	41/18866	1.63174e-09	1.55259e-08	7.15487e-09	BMI1/BRCA1/CBX5/CDC7/CHEK1/E2F1/EHMT2/EZH2/FOXO4/PCGF2/RBBP4/RRM2/SUZ12/TFDP1	14
GO:2000826	regulation of heart morphogenesis	14/858	41/18866	1.63174e-09	1.55259e-08	7.15487e-09	BMP4/BMPR2/CTNNB1/ENG/NOTCH1/PIM1/RBPJ/SIX1/TBX2/TGFB2/TGFBR1/TGFBR2/TWIST1/WNT5A	14
GO:0002237	response to molecule of bacterial origin	44/858	356/18866	1.72184e-09	1.63561e-08	7.53745e-09	AKT1/AXL/CCL2/CDK4/CEBPB/CHUK/CXCL1/FGFR2/FOS/FOXP1/GJA1/HDAC2/HMGB1/HMGB2/HSF1/IL1A/IL24/IL6/IRF3/IRF5/JAK2/LCN2/MAPK1/MAPK14/MIF/MTDH/MYD88/NFKB2/NFKBIA/NOTCH1/PDCD4/PPARGC1A/PTGS2/RELA/RHOA/SERPINE1/SIRT2/SMAD6/SPARC/SRC/TLR2/TLR4/WNT5A/ZFP36	44
GO:0055023	positive regulation of cardiac muscle tissue growth	15/858	48/18866	1.74707e-09	1.65684e-08	7.63529e-09	CCNB1/CDK1/FGFR1/FGFR2/GLI1/MAPK1/MAPK14/MTOR/NOTCH1/PIM1/PIN1/RBPJ/TBX2/WNT2/YAP1	15
GO:0001952	regulation of cell-matrix adhesion	24/858	125/18866	1.8142e-09	1.71766e-08	7.91559e-09	ACER2/BCL2/BCL6/CDK6/CDKN2A/DLC1/DUSP3/EPHA3/FERMT1/GSK3B/ILK/KDR/MINK1/NF1/NF2/NINJ1/PTEN/PTK2/RHOA/SERPINE1/SFRP1/SMAD3/SRC/VEGFA	24
GO:0006475	internal protein amino acid acetylation	28/858	166/18866	1.82238e-09	1.71974e-08	7.92517e-09	ARRB1/ATG5/BAZ1A/BRCA1/BRD7/CHD5/CHEK1/EP300/FOXP3/ING5/KAT5/MAP3K7/MCM3AP/MCRS1/MECP2/MORF4L1/OGT/PARK7/PCGF2/PPARGC1A/RUVBL2/SIRT1/SMARCB1/SPI1/TRRAP/TWIST1/YEATS4/ZMPSTE24	28
GO:0035967	cellular response to topologically incorrect protein	28/858	166/18866	1.82238e-09	1.71974e-08	7.92517e-09	AGR2/ATF3/ATF6/BAG3/CALR/CCL2/CCND1/CTH/EIF2AK2/EIF2AK3/EP300/FGF21/GSK3A/HSF1/HSPA1A/HSPA2/HSPA5/HSPA9/HYOU1/IGFBP1/LMNA/NFE2L2/PRKN/PTPN1/RACK1/STUB1/TPP1/WIPI1	28
GO:1904031	positive regulation of cyclin-dependent protein kinase activity	13/858	35/18866	1.89424e-09	1.78462e-08	8.22417e-09	AKT1/CCNB1/CCND1/CCND3/CDC6/CDK5R1/CDKN1A/CDKN1B/EGFR/HSP90AB1/PDGFB/PROX1/SRC	13
GO:0043123	positive regulation of I-kappaB kinase/NF-kappaB signaling	30/858	188/18866	1.89795e-09	1.78519e-08	8.22677e-09	AKT1/BRD4/CHUK/CTH/CTNNB1/ECT2/GJA1/IKBKG/IRAK4/IRF3/LPAR1/MAP3K14/MAP3K7/MAVS/MTDH/MYD88/NEK6/PINK1/PRKD1/PRKN/RELA/RHOA/TBK1/TFG/TLR3/TLR4/TMEM9B/UBE2I/UBE2N/UBE2V1	30
GO:0120162	positive regulation of cold-induced thermogenesis	21/858	97/18866	1.92265e-09	1.80547e-08	8.32023e-09	CAV1/CEBPB/EPAS1/FGF21/GADD45G/GJA1/HDAC3/HSF1/JAK2/KDM1A/KDM6B/KSR2/LCN2/OGT/OXTR/PPARGC1A/SIRT6/STAT6/SYK/TRPM8/VEGFA	21
GO:0034612	response to tumor necrosis factor	41/858	320/18866	2.13889e-09	2.00525e-08	9.24089e-09	AKT1/ASAH1/BRCA1/CCL2/CD40LG/CHUK/DHX9/ENDOG/FOXO3/HDAC4/HSPA1A/IKBKG/ILK/JAK2/LCN2/MAP2K7/MAP3K14/MAP3K5/MAPK1/MAPK14/NFE2L2/NFKBIA/PPARGC1A/PRKN/PSMA2/PSMA5/PSMB1/PSMB5/PSMD14/PTGS2/RACK1/RELA/SFRP1/SIRT1/SPHK1/STAT1/SYK/TNFSF13/TNFSF15/TP53/ZFP36	41
GO:0048771	tissue remodeling	29/858	178/18866	2.15586e-09	2.01787e-08	9.29908e-09	AGT/ATG5/AXL/BMPR2/CAV1/CEACAM1/CTNNB1/EGFR/EPAS1/GJA1/HIF1A/IGFBP5/IL1A/IL6/ITGB3/MDK/MDM2/MITF/NF1/NOX4/RBPJ/SFRP1/SRC/SYK/SYT7/TP53/TPP1/VDR/WNT16	29
GO:0050727	regulation of inflammatory response	49/858	425/18866	2.19101e-09	2.04744e-08	9.43532e-09	AGT/ATM/BAP1/BCL6/BRD4/CD28/CEBPB/DHX9/EGFR/ESR1/ETS1/FANCD2/FOXP1/FOXP3/GRN/IFNG/IL1R1/IL6/IRF3/JAK2/KLF4/LRRK2/MAPK14/MDK/MMP9/MVK/MYD88/NFKBIA/NLRX1/PARK7/PDCD4/PLA2G2A/PPARG/PRKCD/PTGS2/RB1/RELA/SERPINE1/SMAD3/SOD1/SPHK1/STAT3/STAT5B/TLR10/TLR2/TLR3/TLR4/WNT5A/XIAP	49
GO:1903426	regulation of reactive oxygen species biosynthetic process	22/858	107/18866	2.23605e-09	2.08614e-08	9.61365e-09	AGT/AKT1/ARG2/CAV1/CCN6/CD34/CLU/DDAH2/FOXO3/HDAC4/HSP90AA1/HSP90AB1/IFNG/JAK2/KLF4/MTOR/PARK7/PTGS2/RHOA/SMAD3/STAT3/TLR4	22
GO:0001892	embryonic placenta development	20/858	89/18866	2.33283e-09	2.17289e-08	1.00135e-08	AKT1/CEBPB/E2F7/EGFR/EGLN1/EPAS1/FGFR2/HIF1A/HSF1/JUNB/KRT19/MAP2K1/MAPK1/PDGFB/RBPJ/SNAI1/STK4/TRIM28/WNT2/WNT7B	20
GO:0036003	positive regulation of transcription from RNA polymerase II promoter in response to stress	11/858	24/18866	2.34116e-09	2.17713e-08	1.0033e-08	ATF3/ATF6/CEBPB/HIF1A/HSF1/HSPA5/NFE2L2/NOTCH1/RBPJ/TP53/VEGFA	11
GO:0010952	positive regulation of peptidase activity	31/858	201/18866	2.3968e-09	2.22213e-08	1.02404e-08	ACER2/ARRB1/ASPH/CASP2/CAV1/CCN2/CTSD/DLC1/EIF2AK3/FIS1/GRN/HMGB1/HSF1/IFI16/JAK2/MAP3K5/MAPK12/MAPK14/MYC/PINK1/PML/PPARG/PSMD14/RACK1/RHOA/SENP1/SIRT1/SMAD3/STAT3/SYK/TNFSF15	31
GO:0032496	response to lipopolysaccharide	42/858	334/18866	2.4049e-09	2.22213e-08	1.02404e-08	AKT1/AXL/CCL2/CDK4/CEBPB/CHUK/CXCL1/FGFR2/FOS/FOXP1/GJA1/HDAC2/HMGB1/HMGB2/HSF1/IL1A/IL24/IL6/IRF3/JAK2/LCN2/MAPK1/MAPK14/MIF/MTDH/MYD88/NFKB2/NFKBIA/NOTCH1/PDCD4/PPARGC1A/PTGS2/RELA/RHOA/SERPINE1/SMAD6/SPARC/SRC/TLR2/TLR4/WNT5A/ZFP36	42
GO:0002067	glandular epithelial cell differentiation	15/858	49/18866	2.41275e-09	2.22213e-08	1.02404e-08	AGR2/BMP4/CDK6/FASN/FGFR2/FOXA1/GSK3A/GSK3B/MEN1/NOTCH1/PDPK1/PROX1/RARB/TP63/WNT5A	15
GO:0030850	prostate gland development	15/858	49/18866	2.41275e-09	2.22213e-08	1.02404e-08	ALOX15B/AR/BMP4/CDKN1B/CTNNB1/ESR1/FGFR2/FOXA1/GLI1/NOTCH1/PTEN/SFRP1/TP63/UBE3A/WNT5A	15
GO:0042149	cellular response to glucose starvation	15/858	49/18866	2.41275e-09	2.22213e-08	1.02404e-08	BCL2/BECN1/EIF2AK3/FOXO3/HNRNPA1/HSPA5/IFI16/MYBBP1A/NFE2L2/NUAK1/NUAK2/PRKAA2/RRP8/SIK1/TP53	15
GO:0061647	histone H3-K9 modification	15/858	49/18866	2.41275e-09	2.22213e-08	1.02404e-08	ARID4B/ATRX/BRCA1/CHEK1/DNMT1/DNMT3B/EHMT2/KDM1A/KDM4C/LMNA/MECP2/SIRT1/SIRT6/SMARCB1/SUV39H1	15
GO:1903052	positive regulation of proteolysis involved in cellular protein catabolic process	24/858	127/18866	2.5342e-09	2.33025e-08	1.07386e-08	AKT1/AURKA/CAV1/CLU/CSNK1A1/FBXO22/GSK3A/GSK3B/HSPA1A/KEAP1/LRRK2/MAPK9/MDM2/NFE2L2/PLK1/PRKN/PTEN/PTK2/RACK1/RBX1/SIRT2/SIRT6/STUB1/SUMO2	24
GO:0016236	macroautophagy	40/858	310/18866	2.73676e-09	2.51249e-08	1.15784e-08	AKT1/ATG10/ATG12/ATG16L1/ATG5/ATG7/ATP6V0A2/ATP6V0C/BAG3/BECN1/BNIP3L/CAPNS1/CDK5/CDK5R1/CSNK2A1/GAPDH/HIF1A/IKBKG/KDR/LAMP2/LRRK2/MAP3K7/MTOR/NBR1/NEDD4/PHB2/PIK3CA/PINK1/PRKAA2/PRKN/RPTOR/SIRT1/SMG1/SRC/SUPT5H/TBK1/TIGAR/TP53/TP53INP1/WIPI1	40
GO:0051100	negative regulation of binding	28/858	169/18866	2.76485e-09	2.53422e-08	1.16786e-08	AKT1/AURKA/AURKB/CARM1/CAV1/CDKN1A/E2F1/GSK3B/HDAC2/HMGA2/ID1/IFI16/JAK2/JUN/KDM1A/LRRK2/MET/NEK2/NFKBIA/PARK7/PDGFB/PEX19/PIN1/PRKCD/RACK1/RUVBL2/STUB1/SUMO3	28
GO:0045785	positive regulation of cell adhesion	49/858	428/18866	2.77209e-09	2.53682e-08	1.16905e-08	ABI3BP/AGR2/AKT1/ATM/BCL6/CALR/CAV1/CCL2/CD28/CD40LG/CDK6/DPP4/ERBB2/ETS1/FERMT1/FOXA1/FOXP3/GSK3B/HMGB1/IFNG/IL1A/IL6/ILK/ITPKB/JAK2/KDR/MDK/NINJ1/PAK2/PDPK1/PIK3CA/PRKD2/PTPN6/RELA/RHOA/RUNX1/SFRP1/SMAD3/SOCS1/SOX2/SOX4/SRC/STAT5B/STK4/SYK/TGFB2/TGFBR2/VEGFA/WNT5A	49
GO:0051973	positive regulation of telomerase activity	13/858	36/18866	2.84201e-09	2.59666e-08	1.19663e-08	AURKB/CTNNB1/DKC1/HNRNPD/HSP90AA1/HSP90AB1/KLF4/MAP2K7/MAPK1/MAPKAPK5/MYC/NEK2/POT1	13
GO:0032728	positive regulation of interferon-beta production	12/858	30/18866	2.9415e-09	2.6833e-08	1.23656e-08	DHX9/HMGB2/IRF1/IRF3/IRF5/IRF7/MAVS/TBK1/TLR2/TLR3/TLR4/TLR8	12
GO:1903747	regulation of establishment of protein localization to mitochondrion	18/858	73/18866	3.00808e-09	2.73969e-08	1.26255e-08	BAG3/BAP1/BCL2/BNIP3L/E2F1/GSK3A/LRRK2/PINK1/PPP1R13B/PRKN/SFN/SREBF1/TFDP1/TP53/TP53BP2/TP63/YWHAB/YWHAZ	18
GO:0048645	animal organ formation	17/858	65/18866	3.10822e-09	2.82642e-08	1.30251e-08	AR/BMP4/CTNNB1/FGFR1/FGFR2/MAP2K1/MAPK1/NOTCH1/PAX8/PIM1/RBPJ/SIX1/TGFBR2/TP63/WNT2/WNT5A/WT1	17
GO:0032874	positive regulation of stress-activated MAPK cascade	28/858	170/18866	3.16952e-09	2.87306e-08	1.32401e-08	CCN2/CD40LG/EIF2AK2/GADD45G/HIPK2/HMGB1/HMGCR/HRAS/MAP2K7/MAP3K5/MAP3K6/MAP3K7/MAP4K1/MINK1/NOX1/PDCD10/PRMT1/PTPN1/SPAG9/SPHK1/SYK/TGFB2/TLR3/TLR4/VEGFA/WNT16/WNT5A/WNT7B	28
GO:2000241	regulation of reproductive process	28/858	170/18866	3.16952e-09	2.87306e-08	1.32401e-08	AGO2/AR/AURKA/BMP4/CALR/CDC25A/CDKN1B/CTNNB1/DUSP1/ESR1/FBXO5/GJA1/HDAC2/HDAC4/MOS/NOTCH1/OXTR/PPP2R1A/SFRP1/SIRT2/SMURF2/SNAI1/SRC/STK4/TTK/VEGFA/WNT5A/WT1	28
GO:1903364	positive regulation of cellular protein catabolic process	26/858	149/18866	3.28412e-09	2.97225e-08	1.36972e-08	AKT1/AURKA/CAV1/CLU/CSNK1A1/FBXO22/GSK3A/GSK3B/HSP90AA1/HSPA1A/KEAP1/LRRK2/MAPK9/MDM2/MSN/NFE2L2/PLK1/PRKN/PTEN/PTK2/RACK1/RBX1/SIRT2/SIRT6/STUB1/SUMO2	26
GO:0048546	digestive tract morphogenesis	15/858	50/18866	3.30296e-09	2.98461e-08	1.37541e-08	AGR2/BCL2/BMP4/CTNNB1/EGFR/FGFR2/GATA4/GLI1/HIF1A/NOTCH1/SFRP1/SMAD2/SMAD3/TP63/WNT5A	15
GO:0030307	positive regulation of cell growth	28/858	171/18866	3.62924e-09	3.27429e-08	1.50891e-08	AKT1/BCL2/BMPR2/CDKN2AIP/CSNK2A1/EGFR/EIF4G2/ERBB2/FXN/IGFBP1/ILK/ITSN2/KDM2B/LIMK1/LPAR3/MTOR/PIN1/PRKN/RHOA/RPTOR/SFN/SFRP1/SPHK1/SRF/SYT1/TGFB2/TGFBR1/VEGFA	28
GO:1901800	positive regulation of proteasomal protein catabolic process	22/858	110/18866	3.86338e-09	3.47092e-08	1.59952e-08	AKT1/AURKA/CAV1/CLU/CSNK1A1/FBXO22/GSK3A/GSK3B/HSPA1A/KEAP1/LRRK2/MAPK9/MDM2/NFE2L2/PLK1/PRKN/RACK1/RBX1/SIRT2/SIRT6/STUB1/SUMO2	22
GO:0010662	regulation of striated muscle cell apoptotic process	16/858	58/18866	3.87135e-09	3.47092e-08	1.59952e-08	AGT/BAG3/CXCR2/GATA4/HMGCR/HSF1/ILK/JAK2/MAP3K5/MDK/NFE2L2/PAX8/PDPK1/PTEN/TIGAR/TP53	16
GO:1900408	negative regulation of cellular response to oxidative stress	16/858	58/18866	3.87135e-09	3.47092e-08	1.59952e-08	AKT1/ATG7/CTNNB1/GATA4/HIF1A/HSPB1/LRRK2/MET/NFE2L2/PARK7/PINK1/PRKN/RACK1/SIRT1/SOD2/TXN	16
GO:1903202	negative regulation of oxidative stress-induced cell death	16/858	58/18866	3.87135e-09	3.47092e-08	1.59952e-08	AKT1/ATG7/CTNNB1/GATA4/HIF1A/HSPB1/LRRK2/MET/NFE2L2/PARK7/PINK1/PRKN/RACK1/SIRT1/SOD2/TXN	16
GO:0032647	regulation of interferon-alpha production	11/858	25/18866	4.00909e-09	3.58324e-08	1.65128e-08	CHUK/DHX9/IRF3/IRF5/IRF7/MAVS/STAT1/TBK1/TLR3/TLR4/TLR8	11
GO:0070920	regulation of production of small RNA involved in gene silencing by RNA	11/858	25/18866	4.00909e-09	3.58324e-08	1.65128e-08	BMP4/EGFR/ESR1/IL6/MAP2K1/MAP2K2/MYCN/STAT3/TERT/TP53/ZMPSTE24	11
GO:0010810	regulation of cell-substrate adhesion	32/858	217/18866	4.1355e-09	3.69048e-08	1.7007e-08	ABI3BP/ACER2/AGR2/BCL2/BCL6/CALR/CDK6/CDKN2A/DLC1/DUSP3/EPHA3/FERMT1/GSK3B/ILK/JAK2/KDR/MDK/MEN1/MINK1/NF1/NF2/NINJ1/NOTCH1/PTEN/PTK2/RHOA/SERPINE1/SFRP1/SMAD3/SRC/STK4/VEGFA	32
GO:0070304	positive regulation of stress-activated protein kinase signaling cascade	28/858	172/18866	4.15092e-09	3.6985e-08	1.7044e-08	CCN2/CD40LG/EIF2AK2/GADD45G/HIPK2/HMGB1/HMGCR/HRAS/MAP2K7/MAP3K5/MAP3K6/MAP3K7/MAP4K1/MINK1/NOX1/PDCD10/PRMT1/PTPN1/SPAG9/SPHK1/SYK/TGFB2/TLR3/TLR4/VEGFA/WNT16/WNT5A/WNT7B	28
GO:0055013	cardiac muscle cell development	19/858	83/18866	4.21084e-09	3.74029e-08	1.72366e-08	AGT/ATG5/BMP4/CCNB1/CDK1/G6PD/GATA4/GSK3A/LMNA/MEF2A/MTOR/PIN1/PROX1/SORBS2/SRF/TBX3/VEGFA/YY1/ZMPSTE24	19
GO:2001021	negative regulation of response to DNA damage stimulus	19/858	83/18866	4.21084e-09	3.74029e-08	1.72366e-08	BCL2/BCL2L1/CHEK2/CLU/DYRK1A/ERCC1/FBXO5/HMGA2/HSF1/ING2/KDM1A/MDM2/MIF/OGG1/SIRT1/SNAI1/TERF2/TP53BP1/TWIST1	19
GO:0051767	nitric-oxide synthase biosynthetic process	10/858	20/18866	4.38348e-09	3.88164e-08	1.7888e-08	CCL2/IFNG/JAK2/KDR/LRRK2/MAP2K6/NAMPT/STAT1/TLR2/TLR4	10
GO:0051769	regulation of nitric-oxide synthase biosynthetic process	10/858	20/18866	4.38348e-09	3.88164e-08	1.7888e-08	CCL2/IFNG/JAK2/KDR/LRRK2/MAP2K6/NAMPT/STAT1/TLR2/TLR4	10
GO:0006261	DNA-dependent DNA replication	26/858	151/18866	4.40073e-09	3.89092e-08	1.79307e-08	ATG7/ATRX/BAZ1A/BCL6/CDC45/CDC6/CDC7/CDK2/CDK2AP1/CHEK2/E2F7/FBXO5/FGFR1/GMNN/HMGA1/MCM7/NBN/ORC1/RECQL4/RRM2B/SAMHD1/TERF2/TIMELESS/TOPBP1/WRN/ZMPSTE24	26
GO:0010463	mesenchymal cell proliferation	14/858	44/18866	4.68583e-09	4.13663e-08	1.9063e-08	BMP4/CTNNB1/FGFR1/FGFR2/GPC3/LMNA/MYC/SIX1/STAT1/TGFBR2/VEGFA/WNT2/WNT5A/ZEB1	14
GO:0035019	somatic stem cell population maintenance	18/858	75/18866	4.79995e-09	4.23088e-08	1.94974e-08	FOXP1/KLF4/MYC/NANOG/NR2E1/PAX8/POU5F1/RAF1/RBPJ/SALL1/SFRP1/SMAD2/SOX2/SOX4/SPI1/STAT3/TP63/YAP1	18
GO:0003206	cardiac chamber morphogenesis	24/858	131/18866	4.83942e-09	4.25913e-08	1.96276e-08	BMP4/BMPR2/EGLN1/ENG/FGFR2/GATA4/GSK3A/HIF1A/MDM2/NOTCH1/PROX1/RARB/RBPJ/SMAD6/SOX4/SRF/TBX2/TBX3/TGFB2/TGFBR1/TGFBR2/TP53/WNT2/WNT5A	24
GO:0046890	regulation of lipid biosynthetic process	31/858	207/18866	4.95296e-09	4.35239e-08	2.00574e-08	AKT1/ASAH1/BRCA1/CDK4/CEACAM1/FASN/FDPS/HMGCR/IFNG/IGFBP7/MTOR/MVK/NR1H2/PDGFB/PMVK/PPARGC1A/PRKAA2/PRKCD/PROX1/PTGS2/RACK1/RAN/SIK1/SIRT1/SIRT3/SNAI1/SOD1/SP1/SPHK1/SREBF1/VDR	31
GO:0007596	blood coagulation	42/858	343/18866	5.34699e-09	4.69147e-08	2.162e-08	ANXA5/ARRB1/AXL/BLK/CAV1/CBX5/CD34/CD40LG/CEACAM1/GATA4/HDAC1/HDAC2/HSPB1/IL6/ILK/IRF1/ITGB3/ITPK1/ITPR1/ITPR2/ITPR3/JAK2/KDM1A/MAPK1/NFE2L2/PAPSS2/PDGFB/PDPK1/PIK3CA/PIK3R5/PRKCD/PRKCH/PTPN6/RAD51C/RAF1/SERPINB2/SERPINE1/SRC/SRF/SYK/TLR4/YWHAZ	42
GO:0003205	cardiac chamber development	28/858	174/18866	5.41186e-09	4.74115e-08	2.18489e-08	ARID1A/BMP4/BMPR2/EGLN1/ENG/FGFR2/GATA4/GSK3A/HIF1A/MDM2/NOTCH1/PAX8/PROX1/RARB/RBPJ/SALL1/SMAD6/SOX4/SRF/TBX2/TBX3/TGFB2/TGFBR1/TGFBR2/TP53/WNT2/WNT5A/ZMPSTE24	28
GO:0018022	peptidyl-lysine methylation	24/858	132/18866	5.66445e-09	4.95489e-08	2.28339e-08	ARID4B/ATRX/BRCA1/BRD4/CHD5/CTNNB1/DNMT1/DNMT3B/DOT1L/DPY30/EHMT2/EZH2/KDM1A/KDM4C/LMNA/MECP2/MEN1/OGT/PRMT6/SETD1A/SIRT1/SMARCB1/SUV39H1/SUZ12	24
GO:0021782	glial cell development	23/858	122/18866	5.69942e-09	4.97789e-08	2.29399e-08	AKT1/CDK5/CDK6/CLU/DICER1/EGFR/GRN/IFNG/IL6/ILK/LPAR1/MDK/MED12/NDRG1/NF1/PHGDH/POU3F1/PTEN/SIRT2/SOD1/SOX4/TLR2/TLR4	23
GO:0001678	cellular glucose homeostasis	26/858	153/18866	5.86486e-09	5.11462e-08	2.357e-08	ARRB1/ENDOG/EPHA5/FGF21/FIS1/FOXO1/FOXO3/GATA4/HIF1A/HK3/HMGCR/MEN1/NADK/NOX4/OPA1/PIK3CA/PPARGC1A/PRKAA2/RACK1/RAF1/SIRT1/SMARCA4/SMARCB1/SOX4/SRF/TRA2B	26
GO:0003281	ventricular septum development	18/858	76/18866	6.02537e-09	5.2387e-08	2.41418e-08	BMP4/BMPR2/EGLN1/FGFR2/GATA4/MDM2/NOTCH1/PAX8/PROX1/RBPJ/SALL1/SMAD6/SOX4/TBX3/TGFB2/TGFBR1/TGFBR2/WNT5A	18
GO:0033077	T cell differentiation in thymus	18/858	76/18866	6.02537e-09	5.2387e-08	2.41418e-08	ATG5/BCL11B/BCL2/BMP4/CD28/CDK6/CTNNB1/ERBB2/FOXP3/IL1A/ITPKB/NCAPH2/PRKDC/SOD1/SRF/STAT5B/TP53/ZEB1	18
GO:0072132	mesenchyme morphogenesis	15/858	52/18866	6.03889e-09	5.24252e-08	2.41594e-08	ENG/FGFR1/MDM2/MYC/NOTCH1/RBPJ/SMAD2/SMAD3/SNAI1/TBX2/TGFB2/TGFBR1/TGFBR2/TWIST1/WNT5A	15
GO:0051567	histone H3-K9 methylation	13/858	38/18866	6.11929e-09	5.28836e-08	2.43706e-08	ARID4B/ATRX/BRCA1/DNMT1/DNMT3B/EHMT2/KDM1A/KDM4C/LMNA/MECP2/SIRT1/SMARCB1/SUV39H1	13
GO:0060045	positive regulation of cardiac muscle cell proliferation	13/858	38/18866	6.11929e-09	5.28836e-08	2.43706e-08	CCNB1/CDK1/FGFR1/FGFR2/GLI1/MAPK1/MAPK14/NOTCH1/PIM1/RBPJ/TBX2/WNT2/YAP1	13
GO:0071276	cellular response to cadmium ion	13/858	38/18866	6.11929e-09	5.28836e-08	2.43706e-08	AKT1/CHUK/CYBB/EGFR/FOS/HSF1/JUN/MAPK1/MAPK9/MMP9/MT1G/OGG1/SOD1	13
GO:0010507	negative regulation of autophagy	19/858	85/18866	6.4308e-09	5.54922e-08	2.55728e-08	AKT1/ATG7/BCL2/EIF4G2/GATA4/KDM4A/LRRK2/MCL1/MET/MTOR/NAMPT/PIK3CA/PINK1/PTK2/SIRT2/SMG1/STAT3/TIGAR/TP53	19
GO:0003197	endocardial cushion development	14/858	45/18866	6.51915e-09	5.60862e-08	2.58465e-08	BMP4/BMPR2/ENG/GATA4/MDM2/NEDD4/NOTCH1/RBPJ/SNAI1/TBX2/TGFB2/TGFBR1/TGFBR2/TWIST1	14
GO:1901028	regulation of mitochondrial outer membrane permeabilization involved in apoptotic signaling pathway	14/858	45/18866	6.51915e-09	5.60862e-08	2.58465e-08	BCL2/E2F1/GSK3A/GSK3B/HSPA1A/PPP1R13B/SFN/SLC25A5/TFDP1/TP53/TP53BP2/TP63/YWHAB/YWHAZ	14
GO:0010823	negative regulation of mitochondrion organization	16/858	60/18866	6.65012e-09	5.69571e-08	2.62479e-08	AKT1/BAG3/BCL2L1/BCL2L2/CLU/FXN/HSPA1A/LMNA/LRRK2/OPA1/PINK1/PPARGC1A/PRKN/SLC25A5/TIGAR/TP53	16
GO:1902883	negative regulation of response to oxidative stress	16/858	60/18866	6.65012e-09	5.69571e-08	2.62479e-08	AKT1/ATG7/CTNNB1/GATA4/HIF1A/HSPB1/LRRK2/MET/NFE2L2/PARK7/PINK1/PRKN/RACK1/SIRT1/SOD2/TXN	16
GO:1903428	positive regulation of reactive oxygen species biosynthetic process	16/858	60/18866	6.65012e-09	5.69571e-08	2.62479e-08	AGT/AKT1/CLU/DDAH2/FOXO3/HDAC4/HSP90AA1/HSP90AB1/IFNG/JAK2/KLF4/MTOR/PARK7/PTGS2/SMAD3/TLR4	16
GO:0060317	cardiac epithelial to mesenchymal transition	12/858	32/18866	7.05841e-09	6.03641e-08	2.78179e-08	ENG/NOTCH1/PDCD4/RBPJ/RTN4/SNAI1/TGFB2/TGFBR1/TGFBR2/TWIST1/WNT16/WNT2	12
GO:0046902	regulation of mitochondrial membrane permeability	18/858	77/18866	7.53331e-09	6.42343e-08	2.96014e-08	BCL2/BCL2L1/BCL2L2/BNIP3L/E2F1/GSK3A/GSK3B/HSPA1A/PPP1R13B/SFN/SLC25A5/STAT3/TFDP1/TP53/TP53BP2/TP63/YWHAB/YWHAZ	18
GO:0048332	mesoderm morphogenesis	18/858	77/18866	7.53331e-09	6.42343e-08	2.96014e-08	BMP4/BMPR2/FGFR1/FGFR2/GJA1/HMGA2/ITGB3/ITGB4/KDM6B/KLF4/NF2/SMAD1/SMAD2/SMAD3/SNAI1/SRF/TBX3/WNT5A	18
GO:0003279	cardiac septum development	22/858	114/18866	7.76316e-09	6.60961e-08	3.04594e-08	BMP4/BMPR2/EGLN1/ENG/FGFR2/GATA4/MDM2/NOTCH1/PAX8/PROX1/RARB/RBPJ/SALL1/SMAD6/SOX4/TBX2/TBX3/TGFB2/TGFBR1/TGFBR2/TP53/WNT5A	22
GO:0007599	hemostasis	42/858	348/18866	8.21625e-09	6.98503e-08	3.21895e-08	ANXA5/ARRB1/AXL/BLK/CAV1/CBX5/CD34/CD40LG/CEACAM1/GATA4/HDAC1/HDAC2/HSPB1/IL6/ILK/IRF1/ITGB3/ITPK1/ITPR1/ITPR2/ITPR3/JAK2/KDM1A/MAPK1/NFE2L2/PAPSS2/PDGFB/PDPK1/PIK3CA/PIK3R5/PRKCD/PRKCH/PTPN6/RAD51C/RAF1/SERPINB2/SERPINE1/SRC/SRF/SYK/TLR4/YWHAZ	42
GO:0006401	RNA catabolic process	47/858	415/18866	8.28879e-09	7.03629e-08	3.24257e-08	AGO2/AKT1/APEX1/ATM/BTG2/CNOT6/CNOT6L/DHX9/DKC1/E2F1/ELAVL1/FASTK/FXR1/GRSF1/HNRNPC/HNRNPD/HSPA1A/HSPB1/MAGOHB/MAPK14/METTL14/MTOR/MYD88/NPM1/NSUN2/PNPT1/PPP2R1A/PRKCD/PSMA2/PSMA5/PSMB1/PSMB5/PSMD14/RNASEH2A/RNASEH2B/RNASEL/RPL11/RPS14/RPS9/SMG1/TNFSF13/TRDMT1/XPO1/YBX1/YWHAB/YWHAZ/ZFP36	47
GO:0071356	cellular response to tumor necrosis factor	38/858	297/18866	8.63665e-09	7.3108e-08	3.36907e-08	AKT1/ASAH1/BRCA1/CCL2/CD40LG/CHUK/DHX9/FOXO3/HDAC4/HSPA1A/IKBKG/ILK/JAK2/LCN2/MAP3K14/MAP3K5/MAPK1/MAPK14/NFE2L2/NFKBIA/PPARGC1A/PRKN/PSMA2/PSMA5/PSMB1/PSMB5/PSMD14/RACK1/RELA/SFRP1/SIRT1/SPHK1/STAT1/SYK/TNFSF13/TNFSF15/TP53/ZFP36	38
GO:0010658	striated muscle cell apoptotic process	16/858	61/18866	8.6376e-09	7.3108e-08	3.36907e-08	AGT/BAG3/CXCR2/GATA4/HMGCR/HSF1/ILK/JAK2/MAP3K5/MDK/NFE2L2/PAX8/PDPK1/PTEN/TIGAR/TP53	16
GO:0014037	Schwann cell differentiation	13/858	39/18866	8.79872e-09	7.42529e-08	3.42184e-08	AKT1/CDK1/CDK5/DICER1/EGR2/ILK/MED12/NDRG1/NF1/POU3F1/RELA/SIRT2/SOD1	13
GO:0033146	regulation of intracellular estrogen receptor signaling pathway	13/858	39/18866	8.79872e-09	7.42529e-08	3.42184e-08	AR/BRCA1/CARM1/ESR1/FOXA1/LATS1/PARP1/PHB2/RUNX1/SKP2/SRC/TP63/YAP1	13
GO:0050817	coagulation	42/858	349/18866	8.94273e-09	7.53576e-08	3.47274e-08	ANXA5/ARRB1/AXL/BLK/CAV1/CBX5/CD34/CD40LG/CEACAM1/GATA4/HDAC1/HDAC2/HSPB1/IL6/ILK/IRF1/ITGB3/ITPK1/ITPR1/ITPR2/ITPR3/JAK2/KDM1A/MAPK1/NFE2L2/PAPSS2/PDGFB/PDPK1/PIK3CA/PIK3R5/PRKCD/PRKCH/PTPN6/RAD51C/RAF1/SERPINB2/SERPINE1/SRC/SRF/SYK/TLR4/YWHAZ	42
GO:0048538	thymus development	14/858	46/18866	8.98165e-09	7.55747e-08	3.48275e-08	ATM/BCL11B/BCL2/CTNNB1/MAD1L1/MAP2K1/MAPK1/PRKDC/RAF1/SIX1/SOD1/SRF/TGFBR1/ZMPSTE24	14
GO:0034250	positive regulation of cellular amide metabolic process	27/858	167/18866	9.1284e-09	7.66973e-08	3.53448e-08	BCL3/CD28/CDK4/CLU/DHX9/ELAVL1/ERBB2/FXR1/GSK3A/HNRNPD/IFNG/IL6/MAPK1/MTOR/NFE2L2/NPM1/PINK1/PRKCD/PRKDC/RACK1/RELA/RHOA/RPS6KB1/RPS9/SIRT3/SOX4/SP1	27
GO:0060560	developmental growth involved in morphogenesis	33/858	236/18866	9.21515e-09	7.73131e-08	3.56286e-08	AURKA/BMP4/BMPR2/CDK5/CDK5R1/CTNNB1/ESR1/FGFR2/GSK3B/HSP90AA1/HSP90AB1/ILK/ITSN2/KDM5B/LIMK1/LPAR3/MED12/NOTCH1/PRKN/RTN4/SALL1/SFRP1/SIRT6/SIX1/SRF/SYT1/TBX2/TGFBR2/TRIM28/VEGFA/WNT5A/WNT7B/YAP1	33
GO:0002221	pattern recognition receptor signaling pathway	30/858	201/18866	9.47895e-09	7.94104e-08	3.65951e-08	CAV1/CHUK/CTSB/ESR1/HMGB1/HSPA1A/IKBKG/IRAK4/IRF1/IRF3/IRF7/MAP2K6/MAP3K7/MYD88/NFKBIA/NLRX1/PDPK1/PHB/PHB2/RELA/RTN4/TBK1/TLR10/TLR2/TLR3/TLR4/TLR8/UBE2N/UBE2V1/XIAP	30
GO:0001942	hair follicle development	19/858	87/18866	9.69087e-09	8.10676e-08	3.73588e-08	BCL2/CTNNB1/EGFR/FERMT1/FGFR2/FOXQ1/HDAC1/HDAC2/IGFBP5/NF1/NOTCH1/NSUN2/RBPJ/RELA/SNAI1/TGFB2/TP63/WNT5A/ZMPSTE24	19
GO:0043967	histone H4 acetylation	17/858	70/18866	1.05821e-08	8.83943e-08	4.07352e-08	ARRB1/ATG5/BRCA1/CHD5/EP300/ING5/KAT5/MCRS1/MORF4L1/OGT/RUVBL2/SIRT1/SMARCB1/SPI1/TRRAP/YEATS4/ZMPSTE24	17
GO:0032757	positive regulation of interleukin-8 production	15/858	54/18866	1.07096e-08	8.93299e-08	4.11664e-08	HMGB1/HSPA1A/IL6/MAVS/MYD88/PARK7/PRKD2/RELA/SERPINE1/STAT3/SYK/TLR2/TLR3/TLR4/TLR8	15
GO:0032607	interferon-alpha production	11/858	27/18866	1.07842e-08	8.98218e-08	4.13931e-08	CHUK/DHX9/IRF3/IRF5/IRF7/MAVS/STAT1/TBK1/TLR3/TLR4/TLR8	11
GO:0045814	negative regulation of gene expression, epigenetic	23/858	126/18866	1.08547e-08	9.02466e-08	4.15888e-08	ASF1A/BMI1/CDC45/DNMT1/DNMT3A/DNMT3B/DOT1L/DPY30/EZH2/HDAC2/HIRA/HMGA1/HMGB1/MECP2/MORF4L1/PCGF2/PPM1D/RBBP4/SIRT1/SIRT2/SIRT6/SPI1/SUZ12	23
GO:0032392	DNA geometric change	22/858	116/18866	1.08666e-08	9.02466e-08	4.15888e-08	ATRX/BRIP1/CHD5/CUL4B/DDB1/DDB2/DHX9/HMGA1/HMGB1/HMGB2/HMGB3/MCM7/NBN/PARP1/POT1/RAD23B/RBX1/RECQL4/RUVBL2/TP53/WRN/XPC	22
GO:0055025	positive regulation of cardiac muscle tissue development	16/858	62/18866	1.11552e-08	9.25091e-08	4.26314e-08	BMP4/CCNB1/CDK1/FGFR1/FGFR2/GLI1/MAPK1/MAPK14/MTOR/NOTCH1/PIM1/PIN1/RBPJ/TBX2/WNT2/YAP1	16
GO:0051592	response to calcium ion	25/858	147/18866	1.12913e-08	9.35029e-08	4.30894e-08	BRAF/CARF/CAV1/CCND1/DUSP1/ECT2/EGFR/ENDOG/FOS/HNRNPD/HSPA5/ITPKB/ITPR3/JUN/JUNB/MEF2A/NEDD4/PRKAA2/SDC1/SPARC/STIM1/SYT1/SYT7/TXNIP/WNT5A	25
GO:0050708	regulation of protein secretion	42/858	352/18866	1.15039e-08	9.51263e-08	4.38376e-08	ARF1/ARRB1/BLK/CD34/CD40LG/DPP4/EGFR/EPHA5/FOXP3/GAPDH/GJA1/HIF1A/HMGCR/IFNG/IL1A/IL6/IRF3/ITPR1/ITPR2/ITPR3/JAK2/MCU/MIF/NADK/NR1H2/P3H1/PRKN/RAPGEF4/SFRP1/SIRT3/SLC25A5/SOCS1/SOX4/SRC/SREBF1/SYK/SYT7/TGFB2/TLR10/TLR2/TLR4/TLR8	42
GO:0031016	pancreas development	18/858	79/18866	1.16402e-08	9.6115e-08	4.42932e-08	AKT1/BMP4/CDK6/CTNNB1/EIF2AK3/FOXO1/GSK3A/GSK3B/IL6/MEIS2/MEN1/MET/MNX1/PDPK1/PROX1/SMAD2/SOX4/WNT5A	18
GO:0030168	platelet activation	26/858	158/18866	1.1753e-08	9.67687e-08	4.45945e-08	ARRB1/AXL/BLK/CD40LG/CEACAM1/HSPB1/IL6/ILK/ITGB3/ITPR1/ITPR2/ITPR3/MAPK1/PDGFB/PDPK1/PIK3CA/PIK3R5/PRKCD/PRKCH/PTPN6/RAF1/SRC/SRF/SYK/TLR4/YWHAZ	26
GO:0050729	positive regulation of inflammatory response	26/858	158/18866	1.1753e-08	9.67687e-08	4.45945e-08	AGT/CD28/CEBPB/DHX9/EGFR/ETS1/GRN/IFNG/IL6/JAK2/LRRK2/MDK/MYD88/NFKBIA/PARK7/PDCD4/PLA2G2A/PTGS2/SERPINE1/STAT3/STAT5B/TLR10/TLR2/TLR3/TLR4/WNT5A	26
GO:0014068	positive regulation of phosphatidylinositol 3-kinase signaling	19/858	88/18866	1.18394e-08	9.72017e-08	4.4794e-08	AGT/BECN1/CD28/EPOR/FGFR1/FLT1/JAK2/KDR/NEDD4/PDGFB/PIK3CA/PIK3R5/PTK2/PTPN6/SIRT1/SRC/TGFB2/UBE3A/WNT16	19
GO:0090559	regulation of membrane permeability	19/858	88/18866	1.18394e-08	9.72017e-08	4.4794e-08	BCL2/BCL2L1/BCL2L2/BNIP3L/E2F1/GSK3A/GSK3B/HSPA1A/MTOR/PPP1R13B/SFN/SLC25A5/STAT3/TFDP1/TP53/TP53BP2/TP63/YWHAB/YWHAZ	19
GO:0010675	regulation of cellular carbohydrate metabolic process	25/858	148/18866	1.30108e-08	1.06667e-07	4.91557e-08	AKT1/DDB1/DDIT4/EP300/ESRRB/FOXO1/GNMT/GSK3A/GSK3B/HDAC4/IGFBP3/MST1/MTOR/OGT/PPARGC1A/PRKN/SIK1/SIRT1/SIRT6/SIRT7/SRC/STAT3/TIGAR/TP53/ZMPSTE24	25
GO:0031065	positive regulation of histone deacetylation	9/858	17/18866	1.39663e-08	1.14336e-07	5.26902e-08	BCL6/ING2/LRRK2/PINK1/PRKD1/PRKD2/SREBF1/TP53/VEGFA	9
GO:0097345	mitochondrial outer membrane permeabilization	15/858	55/18866	1.41117e-08	1.15363e-07	5.31633e-08	BCL2/BNIP3L/E2F1/GSK3A/GSK3B/HSPA1A/PPP1R13B/SFN/SLC25A5/TFDP1/TP53/TP53BP2/TP63/YWHAB/YWHAZ	15
GO:0070059	intrinsic apoptotic signaling pathway in response to endoplasmic reticulum stress	16/858	63/18866	1.43275e-08	1.16961e-07	5.38995e-08	BCL2/BCL2L1/CEBPB/EIF2AK3/HSPA1A/HYOU1/ITPR1/LRRK2/MAP3K5/OPA1/PARK7/PML/PRKN/PTPN1/SIRT1/TP53	16
GO:0070828	heterochromatin organization	18/858	80/18866	1.43889e-08	1.17214e-07	5.40165e-08	ATF7IP/CDKN2A/DNMT1/DNMT3A/HDAC1/HDAC2/HELLS/HMGA1/HMGA2/LOXL2/RRP8/SIRT1/SIRT2/SIRT6/SNAI1/SUV39H1/TPR/TRIM28	18
GO:0022404	molting cycle process	19/858	89/18866	1.44198e-08	1.17214e-07	5.40165e-08	BCL2/CTNNB1/EGFR/FERMT1/FGFR2/FOXQ1/HDAC1/HDAC2/IGFBP5/NF1/NOTCH1/NSUN2/RBPJ/RELA/SNAI1/TGFB2/TP63/WNT5A/ZMPSTE24	19
GO:0022405	hair cycle process	19/858	89/18866	1.44198e-08	1.17214e-07	5.40165e-08	BCL2/CTNNB1/EGFR/FERMT1/FGFR2/FOXQ1/HDAC1/HDAC2/IGFBP5/NF1/NOTCH1/NSUN2/RBPJ/RELA/SNAI1/TGFB2/TP63/WNT5A/ZMPSTE24	19
GO:0071887	leukocyte apoptotic process	21/858	108/18866	1.47394e-08	1.19643e-07	5.51357e-08	AKT1/ARG2/AURKB/AXL/BCL6/BLK/BMP4/CDKN2A/CXCR2/FOXP1/HIF1A/IL6/IRF3/IRF7/ITPKB/LGALS3/MIF/PTEN/SIRT1/TP53/WNT5A	21
GO:0014013	regulation of gliogenesis	23/858	128/18866	1.48214e-08	1.20139e-07	5.53642e-08	BIN1/CDK1/CTNNB1/DICER1/E2F1/EGR2/EZH2/HDAC1/HDAC2/IL6/MDK/MTOR/NF1/NF2/NOTCH1/NR2E1/PPARG/PRKCH/PRPF19/RELA/SIRT2/TERT/TLR2	23
GO:2000736	regulation of stem cell differentiation	22/858	118/18866	1.50899e-08	1.22143e-07	5.62879e-08	BMP4/CDK6/EIF2AK2/ESRRB/GATA4/HSPA9/KDM4C/NFE2L2/NOTCH1/NSUN2/PRKDC/PSMA2/PSMA5/PSMB1/PSMB5/PSMD14/RUNX1/SETD1A/SOX5/STAT3/TGFB2/YAP1	22
GO:0007094	mitotic spindle assembly checkpoint	12/858	34/18866	1.57575e-08	1.26655e-07	5.8367e-08	ATM/AURKB/BUB1/BUB1B/CCNB1/DUSP1/MAD1L1/MAD2L1/PLK1/TPR/TTK/ZNF207	12
GO:0031577	spindle checkpoint	12/858	34/18866	1.57575e-08	1.26655e-07	5.8367e-08	ATM/AURKB/BUB1/BUB1B/CCNB1/DUSP1/MAD1L1/MAD2L1/PLK1/TPR/TTK/ZNF207	12
GO:0032212	positive regulation of telomere maintenance via telomerase	12/858	34/18866	1.57575e-08	1.26655e-07	5.8367e-08	ATM/ATR/AURKB/CTNNB1/DKC1/FBXO4/HNRNPA1/MAP2K7/MAPK1/MAPKAPK5/NEK2/POT1	12
GO:0071173	spindle assembly checkpoint	12/858	34/18866	1.57575e-08	1.26655e-07	5.8367e-08	ATM/AURKB/BUB1/BUB1B/CCNB1/DUSP1/MAD1L1/MAD2L1/PLK1/TPR/TTK/ZNF207	12
GO:0071174	mitotic spindle checkpoint	12/858	34/18866	1.57575e-08	1.26655e-07	5.8367e-08	ATM/AURKB/BUB1/BUB1B/CCNB1/DUSP1/MAD1L1/MAD2L1/PLK1/TPR/TTK/ZNF207	12
GO:0021761	limbic system development	21/858	109/18866	1.74866e-08	1.40347e-07	6.46769e-08	BTG2/CDK5/CDK5R1/CDK6/EPHA5/ETS1/EZH2/FGFR1/FGFR2/GSK3B/HDAC1/KCNA1/KDM6B/MDK/NF1/NF2/NR2E1/PROX1/PTEN/SRF/TBX3	21
GO:0098773	skin epidermis development	19/858	90/18866	1.75098e-08	1.40347e-07	6.46769e-08	BCL2/CTNNB1/EGFR/FERMT1/FGFR2/FOXQ1/HDAC1/HDAC2/IGFBP5/NF1/NOTCH1/NSUN2/RBPJ/RELA/SNAI1/TGFB2/TP63/WNT5A/ZMPSTE24	19
GO:0046825	regulation of protein export from nucleus	13/858	41/18866	1.75391e-08	1.40386e-07	6.46948e-08	BAG3/CDK5/GSK3B/GTSE1/MDM2/NSUN2/PARK7/SFN/SIRT7/TP53/TPR/TXN/XPO1	13
GO:0046660	female sex differentiation	22/858	119/18866	1.77305e-08	1.41524e-07	6.52194e-08	ARRB1/ATM/AXL/BCL2/BCL2L1/CASP2/CEBPB/ESR1/FOXO3/HSPA5/PGR/SFRP1/SIRT1/SOD1/SRC/STAT5B/TBX3/TP63/UBE3A/VEGFA/WNT5A/WT1	22
GO:1901222	regulation of NIK/NF-kappaB signaling	22/858	119/18866	1.77305e-08	1.41524e-07	6.52194e-08	BCL3/CALR/EGFR/EIF2AK2/EP300/FBXW11/HDAC7/HMGB1/ILK/MAP3K7/NFKBIA/PDCD4/PHB/PHB2/PPM1B/RELA/RHOA/SPHK1/TLR2/TLR3/TLR4/TNFSF15	22
GO:1905475	regulation of protein localization to membrane	29/858	195/18866	1.81314e-08	1.44523e-07	6.66014e-08	AGR2/AKT1/AR/BCL2/BCL2L1/CDK5/CDK5R1/E2F1/EGFR/EPHA3/ERBB2/FIS1/GPC3/HRAS/IFNG/LGALS3/PDPK1/PPP1R13B/PPP2R5A/PRKCH/PRKN/RACK1/SFN/TFDP1/TP53/TP53BP2/TP63/YWHAB/YWHAZ	29
GO:0002066	columnar/cuboidal epithelial cell development	16/858	64/18866	1.83048e-08	1.45501e-07	6.70521e-08	BMP4/CDK6/CDKN1A/FASN/FGFR1/GSK3A/GSK3B/HIF1A/PDPK1/RARB/SOD1/SRC/TIGAR/TYMS/WNT5A/YAP1	16
GO:0060135	maternal process involved in female pregnancy	16/858	64/18866	1.83048e-08	1.45501e-07	6.70521e-08	AKR1B1/AKT1/AR/BMPR2/CTSB/EPOR/ESR1/GJA1/JUNB/MAPK1/MEN1/MMP7/MTOR/PGR/PTGS2/VDR	16
GO:0010665	regulation of cardiac muscle cell apoptotic process	15/858	56/18866	1.8471e-08	1.4662e-07	6.75676e-08	AGT/CXCR2/GATA4/HMGCR/HSF1/ILK/JAK2/MAP3K5/MDK/NFE2L2/PAX8/PDPK1/PTEN/TIGAR/TP53	15
GO:0006479	protein methylation	28/858	184/18866	1.91323e-08	1.51243e-07	6.9698e-08	ARID4B/ATRX/BRCA1/BRD4/BTG2/CARM1/CHD5/CTNNB1/DNMT1/DNMT3B/DOT1L/DPY30/EHMT2/EZH2/KDM1A/KDM4C/LMNA/MECP2/MEN1/OGT/PRMT1/PRMT6/SETD1A/SIRT1/SIRT7/SMARCB1/SUV39H1/SUZ12	28
GO:0008213	protein alkylation	28/858	184/18866	1.91323e-08	1.51243e-07	6.9698e-08	ARID4B/ATRX/BRCA1/BRD4/BTG2/CARM1/CHD5/CTNNB1/DNMT1/DNMT3B/DOT1L/DPY30/EHMT2/EZH2/KDM1A/KDM4C/LMNA/MECP2/MEN1/OGT/PRMT1/PRMT6/SETD1A/SIRT1/SIRT7/SMARCB1/SUV39H1/SUZ12	28
GO:0090090	negative regulation of canonical Wnt signaling pathway	28/858	184/18866	1.91323e-08	1.51243e-07	6.9698e-08	CAV1/CSNK1A1/FERMT1/FOXO1/FOXO3/GLI1/GPC3/GSK3A/GSK3B/HDAC1/IGFBP1/LATS1/LATS2/MAPK14/MDK/NOTCH1/PRKN/PSMA2/PSMA5/PSMB1/PSMB5/PSMD14/RBX1/RUVBL2/SFRP1/SOX2/STK4/WNT5A	28
GO:0030178	negative regulation of Wnt signaling pathway	31/858	219/18866	1.93397e-08	1.52672e-07	7.03566e-08	CAV1/CSNK1A1/FERMT1/FOXO1/FOXO3/GLI1/GPC3/GSK3A/GSK3B/HDAC1/IGFBP1/LATS1/LATS2/MAPK14/MDK/NLK/NOTCH1/PRKN/PSMA2/PSMA5/PSMB1/PSMB5/PSMD14/RACK1/RBX1/RUVBL2/SFRP1/SOX2/STK4/WIF1/WNT5A	31
GO:0043467	regulation of generation of precursor metabolites and energy	26/858	162/18866	2.00424e-08	1.58003e-07	7.28132e-08	AKT1/CCNB1/CDK1/DDIT4/EP300/ESRRB/GSK3A/GSK3B/HDAC4/HIF1A/IFNG/MTOR/OGT/PARK7/PHB2/PIK3CA/PINK1/PNPT1/PPARGC1A/PRKAA2/RHOA/SIRT6/STAT3/TIGAR/TP53/TPR	26
GO:0071222	cellular response to lipopolysaccharide	30/858	208/18866	2.11781e-08	1.66727e-07	7.68335e-08	AKT1/AXL/CCL2/CDK4/CEBPB/CXCL1/HMGB1/HMGB2/HSF1/IL1A/IL24/IL6/IRF3/LCN2/MAPK1/MAPK14/MIF/MTDH/MYD88/NFKBIA/PDCD4/PPARGC1A/RELA/RHOA/SERPINE1/SRC/TLR2/TLR4/WNT5A/ZFP36	30
GO:0001889	liver development	24/858	141/18866	2.17393e-08	1.70911e-07	7.87618e-08	AURKA/CCND1/CEACAM1/CEBPB/CEBPG/E2F7/EGFR/EZH2/GLI1/HNRNPD/HRAS/IL6/JUN/MDK/MET/NF1/NOTCH1/PIK3CA/PNPT1/PROX1/RELA/SMAD3/TYMS/ZMPSTE24	24
GO:0110111	negative regulation of animal organ morphogenesis	12/858	35/18866	2.29904e-08	1.80254e-07	8.30674e-08	BCL2/BMP4/BMPR2/CEACAM1/CTNNB1/NOTCH1/PAX8/STAT1/TBX2/TGFB2/THRB/WNT5A	12
GO:1901030	positive regulation of mitochondrial outer membrane permeabilization involved in apoptotic signaling pathway	12/858	35/18866	2.29904e-08	1.80254e-07	8.30674e-08	BCL2/E2F1/GSK3A/GSK3B/PPP1R13B/SFN/TFDP1/TP53/TP53BP2/TP63/YWHAB/YWHAZ	12
GO:0051570	regulation of histone H3-K9 methylation	10/858	23/18866	2.39596e-08	1.87086e-07	8.62161e-08	ATRX/BRCA1/DNMT1/DNMT3B/KDM1A/KDM4C/LMNA/MECP2/SIRT1/SMARCB1	10
GO:1901984	negative regulation of protein acetylation	10/858	23/18866	2.39596e-08	1.87086e-07	8.62161e-08	ATG5/BRCA1/FOXP3/GSK3B/HDAC2/MAGEA2/PARK7/SIRT1/SPI1/TWIST1	10
GO:1903798	regulation of production of miRNAs involved in gene silencing by miRNA	10/858	23/18866	2.39596e-08	1.87086e-07	8.62161e-08	BMP4/EGFR/ESR1/IL6/MAP2K1/MAP2K2/MYCN/STAT3/TP53/ZMPSTE24	10
GO:0042303	molting cycle	21/858	111/18866	2.44546e-08	1.90434e-07	8.77589e-08	BCL2/CTNNB1/EGFR/FERMT1/FGFR2/FOXQ1/HDAC1/HDAC2/IGFBP5/NF1/NOTCH1/NSUN2/PTGS2/RBPJ/RELA/SNAI1/TERT/TGFB2/TP63/WNT5A/ZMPSTE24	21
GO:0042633	hair cycle	21/858	111/18866	2.44546e-08	1.90434e-07	8.77589e-08	BCL2/CTNNB1/EGFR/FERMT1/FGFR2/FOXQ1/HDAC1/HDAC2/IGFBP5/NF1/NOTCH1/NSUN2/PTGS2/RBPJ/RELA/SNAI1/TERT/TGFB2/TP63/WNT5A/ZMPSTE24	21
GO:0051607	defense response to virus	34/858	258/18866	2.50425e-08	1.94575e-07	8.96672e-08	ATG7/BCL2/BCL2L1/BECN1/BNIP3L/DDIT4/DHX9/EIF2AK2/HTRA1/IFI16/IFNG/IL6/ILF3/IRF1/IRF3/IRF5/IRF7/MAP3K14/MAVS/NLRX1/PHB/PHB2/PML/PPM1B/RELA/RNASEL/SAMHD1/SKP2/STAT1/TBK1/TLR3/TLR8/ZMPSTE24/ZMYND11	34
GO:0007006	mitochondrial membrane organization	24/858	142/18866	2.50541e-08	1.94575e-07	8.96672e-08	BCL2/BCL2L1/BCL2L2/BNIP3L/E2F1/GSK3A/GSK3B/HSP90AA1/HSPA1A/HSPA9/IMMT/OPA1/PINK1/PPP1R13B/ROMO1/SFN/SLC25A5/STAT3/TFDP1/TP53/TP53BP2/TP63/YWHAB/YWHAZ	24
GO:1903321	negative regulation of protein modification by small protein conjugation or removal	19/858	92/18866	2.55939e-08	1.985e-07	9.14757e-08	AKT1/ARRB1/ATG5/CAV1/CDK5/CTNNB1/FBXO5/HSPA1A/LIMK1/MAD2L1/MAGEA2/MTOR/OGT/PARK7/PINX1/RELA/RPL11/SIRT7/SOX4	19
GO:0031063	regulation of histone deacetylation	11/858	29/18866	2.63186e-08	2.03845e-07	9.39391e-08	BCL6/FOXP3/ING2/LRRK2/PINK1/PRKD1/PRKD2/PRMT6/SREBF1/TP53/VEGFA	11
GO:0006109	regulation of carbohydrate metabolic process	30/858	210/18866	2.64505e-08	2.04591e-07	9.42829e-08	AKT1/DDB1/DDIT4/EP300/ESRRB/FOXO1/GNMT/GSK3A/GSK3B/HDAC4/HIF1A/IFNG/IGFBP3/MST1/MTOR/OGT/PDGFB/PPARGC1A/PRKAA2/PRKN/SIK1/SIRT1/SIRT6/SIRT7/SRC/STAT3/TIGAR/TP53/TPR/ZMPSTE24	30
GO:0031145	anaphase-promoting complex-dependent catabolic process	18/858	83/18866	2.66129e-08	2.0557e-07	9.4734e-08	ANAPC1/AURKA/AURKB/BUB1B/CCNB1/CDK1/CDK2/FBXO31/FBXO5/MAD2L1/PLK1/PSMA2/PSMA5/PSMB1/PSMB5/PSMD14/PTTG1/UBE2C	18
GO:0071219	cellular response to molecule of bacterial origin	31/858	222/18866	2.67182e-08	2.06107e-07	9.49813e-08	AKT1/AXL/CCL2/CDK4/CEBPB/CXCL1/HMGB1/HMGB2/HSF1/IL1A/IL24/IL6/IRF3/LCN2/MAPK1/MAPK14/MIF/MTDH/MYD88/NFKBIA/PDCD4/PPARGC1A/RELA/RHOA/SERPINE1/SIRT2/SRC/TLR2/TLR4/WNT5A/ZFP36	31
GO:0021537	telencephalon development	34/858	259/18866	2.7601e-08	2.12631e-07	9.7988e-08	BCL11B/BMP4/BTG2/CDK5/CDK5R1/CDK6/CTNNB1/EGFR/EPHA5/EZH2/GSK3B/HDAC1/HIF1A/KCNA1/KDM1A/KDM2B/KDM6B/LPAR1/LRRK2/MDK/NF1/NF2/NR2E1/OXTR/PROX1/PTEN/RARB/RHOA/RTN4/SALL1/SRF/TACC3/TRA2B/WNT5A	34
GO:0042752	regulation of circadian rhythm	22/858	122/18866	2.84431e-08	2.18826e-07	1.00843e-07	ATG7/BHLHE40/CDK1/DDB1/EZH2/FBXW11/GSK3B/HDAC3/HNRNPD/MAPK9/MTOR/PML/PPARG/PPARGC1A/PRKAA2/PRKDC/PROX1/SIK1/SUV39H1/TIMELESS/TP53/UBE3A	22
GO:0016241	regulation of macroautophagy	27/858	176/18866	2.87507e-08	2.20896e-07	1.01797e-07	AKT1/ATP6V0A2/ATP6V0C/BAG3/BNIP3L/CAPNS1/CDK5/CDK5R1/GAPDH/HIF1A/IKBKG/KDR/LRRK2/MAP3K7/MTOR/NEDD4/PIK3CA/PINK1/PRKAA2/PRKN/RPTOR/SIRT1/SMG1/SUPT5H/TBK1/TIGAR/TP53	27
GO:0045444	fat cell differentiation	32/858	235/18866	2.94036e-08	2.25503e-07	1.0392e-07	AKT1/ASXL2/CARM1/CCND1/CEBPB/E2F1/EGR2/EP300/FOXO1/HMGA2/IL6/KLF4/MAPK14/MTOR/PIM1/PPARG/PPARGC1A/PTGS2/RNASEL/SFRP1/SIRT1/SIRT2/SIX1/SMAD3/SMAD6/SOCS1/SREBF1/STK4/TGFB1I1/WIF1/WNT5A/ZFP36	32
GO:2000378	negative regulation of reactive oxygen species metabolic process	16/858	66/18866	2.94288e-08	2.25503e-07	1.0392e-07	ATG5/BCL2/BRCA1/CAV1/CD34/G6PD/HIF1A/PARK7/PINK1/PRKN/RHOA/SIRT2/SIRT3/STAT3/TIGAR/TP53	16
GO:0014909	smooth muscle cell migration	19/858	93/18866	3.08129e-08	2.35794e-07	1.08662e-07	AGT/APEX1/BCL2/FOXO4/HDAC4/IGFBP3/IGFBP5/ILK/ITGB3/LPAR1/MDK/MDM2/NFE2L2/NOX4/PDGFB/PPARGC1A/SERPINE1/SRC/TERT	19
GO:0001707	mesoderm formation	17/858	75/18866	3.21803e-08	2.44307e-07	1.12585e-07	BMP4/BMPR2/FGFR1/FGFR2/GJA1/HMGA2/ITGB3/ITGB4/KDM6B/KLF4/NF2/SMAD1/SMAD2/SMAD3/SNAI1/SRF/WNT5A	17
GO:0031100	animal organ regeneration	17/858	75/18866	3.21803e-08	2.44307e-07	1.12585e-07	AURKA/AXL/CCNA2/CCND1/CDK1/CDK4/CDKN1A/CEBPB/EGFR/EZH2/GLI1/IL6/NOTCH1/PNPT1/PPARG/TGFBR2/TYMS	17
GO:0038034	signal transduction in absence of ligand	17/858	75/18866	3.21803e-08	2.44307e-07	1.12585e-07	AKT1/BAG3/BCL2/BCL2L1/BCL2L2/CASP2/FGFR1/FOXO3/GSK3A/GSK3B/HSPA1A/IL1A/LCN2/MCL1/NF1/PPP2R1A/TERT	17
GO:0045685	regulation of glial cell differentiation	17/858	75/18866	3.21803e-08	2.44307e-07	1.12585e-07	BIN1/CDK1/CTNNB1/DICER1/EGR2/HDAC1/HDAC2/IL6/MDK/MTOR/NF1/NOTCH1/NR2E1/PPARG/PRPF19/RELA/TLR2	17
GO:0048844	artery morphogenesis	17/858	75/18866	3.21803e-08	2.44307e-07	1.12585e-07	BMP4/BMPR2/ENG/MDK/MYLK/NF1/NOTCH1/NOTCH3/PROX1/RBPJ/SIX1/SOX4/SRF/TBX2/TGFB2/TGFBR1/VEGFA	17
GO:0097192	extrinsic apoptotic signaling pathway in absence of ligand	17/858	75/18866	3.21803e-08	2.44307e-07	1.12585e-07	AKT1/BAG3/BCL2/BCL2L1/BCL2L2/CASP2/FGFR1/FOXO3/GSK3A/GSK3B/HSPA1A/IL1A/LCN2/MCL1/NF1/PPP2R1A/TERT	17
GO:0046209	nitric oxide metabolic process	18/858	84/18866	3.24493e-08	2.45989e-07	1.1336e-07	AGT/AKT1/ARG2/CAV1/CD34/CLU/DDAH2/HSP90AA1/HSP90AB1/IFNG/JAK2/KLF4/MTOR/NQO1/PTGS2/SMAD3/TLR2/TLR4	18
GO:0140013	meiotic nuclear division	27/858	177/18866	3.24875e-08	2.45989e-07	1.1336e-07	ATM/AURKA/BRIP1/BUB1/BUB1B/CALR/ESPL1/FANCD2/FBXO5/HSF1/HSPA2/INCENP/ING2/MAEL/MOS/MUS81/NCAPH2/PLK1/PPP2R1A/PTTG1/RAD21/RAD51C/SIRT2/SIRT7/SMC2/TTK/WNT5A	27
GO:0031572	G2 DNA damage checkpoint	12/858	36/18866	3.30647e-08	2.49701e-07	1.15071e-07	ATM/BRCA1/CDK1/CDKN1A/CHEK1/CLSPN/DTL/FOXO4/HMGA2/NBN/PLK1/TOPBP1	12
GO:1905332	positive regulation of morphogenesis of an epithelium	12/858	36/18866	3.30647e-08	2.49701e-07	1.15071e-07	AGT/AR/BMP4/CTNNB1/GJA1/MDK/MTOR/PAX8/SIRT6/SIX1/VEGFA/WNT2	12
GO:0061008	hepaticobiliary system development	24/858	144/18866	3.31362e-08	2.49913e-07	1.15169e-07	AURKA/CCND1/CEACAM1/CEBPB/CEBPG/E2F7/EGFR/EZH2/GLI1/HNRNPD/HRAS/IL6/JUN/MDK/MET/NF1/NOTCH1/PIK3CA/PNPT1/PROX1/RELA/SMAD3/TYMS/ZMPSTE24	24
GO:0070498	interleukin-1-mediated signaling pathway	20/858	103/18866	3.3221e-08	2.50224e-07	1.15312e-07	CHUK/FBXW11/IKBKG/IL1A/IL1R1/IL1RN/IL6/IRAK4/MAP3K7/MYD88/NFKBIA/PSMA2/PSMA5/PSMB1/PSMB5/PSMD14/RBX1/RELA/UBE2N/UBE2V1	20
GO:0009306	protein secretion	49/858	462/18866	3.32789e-08	2.50332e-07	1.15362e-07	AGT/ARF1/ARRB1/BLK/CAVIN1/CD34/CD40LG/DPP4/EGFR/EPHA5/FOXP3/GAPDH/GJA1/HIF1A/HMGB1/HMGCR/IFNG/IL1A/IL1RN/IL6/IRF3/ITPR1/ITPR2/ITPR3/JAK2/MCU/MIF/NADK/NR1H2/P3H1/PARK7/PRKN/RAF1/RAPGEF4/SFRP1/SIRT3/SLC25A5/SMAD2/SOCS1/SOX4/SRC/SREBF1/SYK/SYT7/TGFB2/TLR10/TLR2/TLR4/TLR8	49
GO:0030509	BMP signaling pathway	25/858	155/18866	3.38191e-08	2.54063e-07	1.17081e-07	BMP4/BMPR2/ENG/FOXD1/GATA4/GDF15/GPC3/HIPK2/HIVEP1/HTRA1/ID1/ILK/NOTCH1/PDCD4/RBPJ/SFRP1/SMAD1/SMAD2/SMAD3/SMAD5/SMAD6/SMURF2/TGFB2/WNT5A/XIAP	25
GO:0002223	stimulatory C-type lectin receptor signaling pathway	21/858	113/18866	3.3916e-08	2.54459e-07	1.17264e-07	CHUK/EP300/FBXW11/HRAS/IKBKG/MAP3K7/MUC4/NRAS/PAK2/PDPK1/PRKCD/PSMA2/PSMA5/PSMB1/PSMB5/PSMD14/RAF1/RELA/RELB/SRC/SYK	21
GO:0035592	establishment of protein localization to extracellular region	49/858	463/18866	3.56336e-08	2.66996e-07	1.23041e-07	AGT/ARF1/ARRB1/BLK/CAVIN1/CD34/CD40LG/DPP4/EGFR/EPHA5/FOXP3/GAPDH/GJA1/HIF1A/HMGB1/HMGCR/IFNG/IL1A/IL1RN/IL6/IRF3/ITPR1/ITPR2/ITPR3/JAK2/MCU/MIF/NADK/NR1H2/P3H1/PARK7/PRKN/RAF1/RAPGEF4/SFRP1/SIRT3/SLC25A5/SMAD2/SOCS1/SOX4/SRC/SREBF1/SYK/SYT7/TGFB2/TLR10/TLR2/TLR4/TLR8	49
GO:0007498	mesoderm development	23/858	134/18866	3.62601e-08	2.70984e-07	1.24879e-07	BMP4/BMPR2/ETS2/FGFR1/FGFR2/GJA1/HMGA2/ITGB3/ITGB4/JAK2/KDM6B/KLF4/NF2/SMAD1/SMAD2/SMAD3/SNAI1/SRF/TBX3/TP63/VEGFA/WNT5A/YAP1	23
GO:0071333	cellular response to glucose stimulus	23/858	134/18866	3.62601e-08	2.70984e-07	1.24879e-07	ARRB1/ENDOG/EPHA5/FGF21/FIS1/FOXO3/GATA4/HIF1A/HMGCR/MEN1/NADK/NOX4/OPA1/PIK3CA/PPARGC1A/PRKAA2/RACK1/RAF1/SMARCA4/SMARCB1/SOX4/SRF/TRA2B	23
GO:0045666	positive regulation of neuron differentiation	43/858	380/18866	3.68453e-08	2.75e-07	1.2673e-07	AGT/ARF1/BCL2/BCL6/BMP4/BMPR2/CUX1/DNMT3B/ECT2/EP300/EPHA3/EZH2/FBXO31/FGFR1/FOXA1/GRN/HSPA5/ILK/ITSN2/KDM1A/KDM4C/LIMK1/LPAR1/LPAR3/MAP2K1/MDK/MTOR/NFE2L2/OPA1/P3H1/PRKD1/PRKN/PROX1/PRPF19/PTEN/RARB/RHOA/SPAG9/SRF/SYT1/VEGFA/WNT5A/ZEB1	43
GO:1904035	regulation of epithelial cell apoptotic process	19/858	94/18866	3.69951e-08	2.7576e-07	1.2708e-07	CCL2/CD40LG/FGF21/FOXO3/IL6/JAK2/KDR/MDK/MTOR/NFE2L2/PAK4/PDCD4/PDPK1/PLA2R1/PPARGC1A/SERPINE1/TERT/YAP1/ZFP36	19
GO:0071322	cellular response to carbohydrate stimulus	24/858	145/18866	3.8029e-08	2.83099e-07	1.30462e-07	ARRB1/ENDOG/EPHA5/FGF21/FIS1/FOXO3/GATA4/HIF1A/HMGCR/MAP2K6/MEN1/NADK/NOX4/OPA1/PIK3CA/PPARGC1A/PRKAA2/RACK1/RAF1/SMARCA4/SMARCB1/SOX4/SRF/TRA2B	24
GO:0006984	ER-nucleus signaling pathway	14/858	51/18866	3.91475e-08	2.91048e-07	1.34125e-07	AGR2/ATF3/ATF6/ATG10/CALR/CCL2/EIF2AK3/GSK3B/HSPA5/IGFBP1/NFE2L2/PTPN1/SREBF1/TP53	14
GO:0007162	negative regulation of cell adhesion	37/858	301/18866	3.93892e-08	2.91803e-07	1.34473e-07	ACER2/AKT1/ARG2/BCL6/BMP4/CDH1/CDKN2A/CEACAM1/CEBPB/DLC1/DUSP1/DUSP3/ERBB2/FOXP3/HMGB1/IL1RN/IRF1/JAK2/KLF4/LGALS3/MAD1L1/MDK/MEN1/NF1/NF2/NOTCH1/PRKCD/PTEN/PTK2/PTPN6/RHOA/RUNX1/SERPINE1/SOCS1/SRC/TGFBI/VEGFA	37
GO:0060444	branching involved in mammary gland duct morphogenesis	10/858	24/18866	3.94013e-08	2.91803e-07	1.34473e-07	AR/ESR1/KDM5B/PGR/PHB2/PML/SRC/TBX3/VDR/WNT5A	10
GO:2000209	regulation of anoikis	10/858	24/18866	3.94013e-08	2.91803e-07	1.34473e-07	BCL2/CAV1/CHEK2/MCL1/MYBBP1A/NOTCH1/PIK3CA/PTK2/SIK1/SRC	10
GO:0071229	cellular response to acid chemical	17/858	76/18866	3.97164e-08	2.93738e-07	1.35365e-07	BCL2L1/BCL2L2/CEBPB/CPEB1/CYBB/DNMT1/DNMT3A/EGFR/HNRNPD/HSF1/MTOR/OPA1/RPTOR/SIX1/SOCS1/VEGFA/ZEB1	17
GO:0002791	regulation of peptide secretion	43/858	381/18866	3.97648e-08	2.93738e-07	1.35365e-07	ARF1/ARRB1/BLK/CD34/CD40LG/DPP4/EGFR/EPHA5/FOXP3/GAPDH/GJA1/HIF1A/HMGCR/IFNG/IL1A/IL6/IRF3/ITPR1/ITPR2/ITPR3/JAK2/MCU/MIF/NADK/NR1H2/P3H1/PAX8/PRKN/RAPGEF4/SFRP1/SIRT3/SLC25A5/SOCS1/SOX4/SRC/SREBF1/SYK/SYT7/TGFB2/TLR10/TLR2/TLR4/TLR8	43
GO:0036475	neuron death in response to oxidative stress	11/858	30/18866	3.98528e-08	2.94006e-07	1.35488e-07	ATG7/CTNNB1/ENDOG/HIF1A/MCL1/PARK7/PARP1/PINK1/PRKN/RACK1/TLR4	11
GO:0010659	cardiac muscle cell apoptotic process	15/858	59/18866	3.99034e-08	2.94006e-07	1.35488e-07	AGT/CXCR2/GATA4/HMGCR/HSF1/ILK/JAK2/MAP3K5/MDK/NFE2L2/PAX8/PDPK1/PTEN/TIGAR/TP53	15
GO:0006006	glucose metabolic process	30/858	214/18866	4.08743e-08	3.00774e-07	1.38607e-07	AKT1/ALDOA/ATF3/DDB1/ENO1/EP300/ESRRB/FOXO1/G6PD/GAPDH/GNMT/GSK3A/GSK3B/HK3/IGFBP3/MAPK14/MDH1/MST1/MTOR/OGT/PIK3CA/PPARGC1A/PRKN/SIK1/SIRT1/SIRT7/SRC/TIGAR/TP53/ZMPSTE24	30
GO:0048469	cell maturation	27/858	179/18866	4.13563e-08	3.03932e-07	1.40062e-07	AKR1B1/AURKA/AXL/BCL2/CCNB1/CDKN1A/CTNNB1/EPAS1/FBXO5/FGFR1/FOXA1/FOXO3/G6PD/HIF1A/KDM1A/LRRK2/MECP2/MTOR/NTN4/OPA1/PGR/PPARG/PPP2R1A/RB1/SIRT2/TYMS/VEGFA	27
GO:0003158	endothelium development	23/858	135/18866	4.18593e-08	3.07236e-07	1.41585e-07	BMP4/BMPR2/BTG1/CD34/CEACAM1/CTNNB1/ENG/FASN/FOXP1/GJA1/ID1/KDM6B/KDR/MET/MSN/NOTCH1/PRKD2/PROX1/RBPJ/RHOA/VEGFA/WNT7B/ZEB1	23
GO:0045638	negative regulation of myeloid cell differentiation	19/858	95/18866	4.42999e-08	3.24734e-07	1.49649e-07	CDK6/CEACAM1/CTNNB1/HMGB3/HOXA9/HSPA9/ITPKB/LEO1/MEIS2/MYC/NCAPG2/NF1/NFKBIA/PRMT1/SFRP1/STAT5B/TLR3/TLR4/ZFP36	19
GO:0030968	endoplasmic reticulum unfolded protein response	22/858	125/18866	4.49012e-08	3.28304e-07	1.51294e-07	AGR2/ATF3/ATF6/CALR/CCL2/CCND1/CTH/EIF2AK2/EIF2AK3/EP300/FGF21/GSK3A/HSPA5/HYOU1/IGFBP1/LMNA/NFE2L2/PTPN1/RACK1/STUB1/TPP1/WIPI1	22
GO:0034605	cellular response to heat	22/858	125/18866	4.49012e-08	3.28304e-07	1.51294e-07	AKT1S1/ATM/ATR/BAG3/CD34/CDKN1A/EP300/GSK3B/HDAC2/HSF1/HSP90AA1/HSP90AB1/HSPA1A/IL1A/MAPK1/MTOR/NF1/PTGS2/RPTOR/SIRT1/STUB1/TPR	22
GO:1904358	positive regulation of telomere maintenance via telomere lengthening	12/858	37/18866	4.69198e-08	3.42628e-07	1.57895e-07	ATM/ATR/AURKB/CTNNB1/DKC1/FBXO4/HNRNPA1/MAP2K7/MAPK1/MAPKAPK5/NEK2/POT1	12
GO:0014910	regulation of smooth muscle cell migration	18/858	86/18866	4.77861e-08	3.48069e-07	1.60403e-07	AGT/APEX1/BCL2/FOXO4/HDAC4/IGFBP3/IGFBP5/ILK/LPAR1/MDK/MDM2/NFE2L2/NOX4/PDGFB/PPARGC1A/SERPINE1/SRC/TERT	18
GO:2000106	regulation of leukocyte apoptotic process	18/858	86/18866	4.77861e-08	3.48069e-07	1.60403e-07	ARG2/AURKB/AXL/BCL6/BLK/BMP4/CDKN2A/CXCR2/FOXP1/HIF1A/IRF7/ITPKB/LGALS3/MIF/PTEN/SIRT1/TP53/WNT5A	18
GO:0071331	cellular response to hexose stimulus	23/858	136/18866	4.82505e-08	3.51007e-07	1.61756e-07	ARRB1/ENDOG/EPHA5/FGF21/FIS1/FOXO3/GATA4/HIF1A/HMGCR/MEN1/NADK/NOX4/OPA1/PIK3CA/PPARGC1A/PRKAA2/RACK1/RAF1/SMARCA4/SMARCB1/SOX4/SRF/TRA2B	23
GO:0006323	DNA packaging	32/858	240/18866	4.87159e-08	3.53734e-07	1.63013e-07	ASF1A/ATF7IP/ATRX/CCNB1/CDK1/CDKN2A/CENPA/CHAF1B/CHD5/DNMT1/DNMT3A/HDAC1/HELLS/HIRA/HJURP/HMGA1/HMGA2/HMGB2/INCENP/NCAPG2/NCAPH2/NPM1/RBBP4/RRP8/SIRT1/SIRT2/SIRT6/SMC2/SUV39H1/TP53/TPR/TRIM28	32
GO:0055002	striated muscle cell development	26/858	169/18866	4.87849e-08	3.53734e-07	1.63013e-07	AGT/ATG5/BCL2/BMP4/CCNB1/CDK1/FBXO22/G6PD/GATA4/GSK3A/HDAC4/KRT19/LMNA/LOX/MEF2A/MTOR/PIN1/PROX1/SDC1/SIX1/SORBS2/SRF/TBX3/VEGFA/YY1/ZMPSTE24	26
GO:0006342	chromatin silencing	17/858	77/18866	4.8835e-08	3.53734e-07	1.63013e-07	ASF1A/BMI1/CDC45/DOT1L/DPY30/EZH2/HDAC2/HIRA/HMGA1/HMGB1/MECP2/MORF4L1/PCGF2/PPM1D/SIRT1/SIRT2/SIRT6	17
GO:1902176	negative regulation of oxidative stress-induced intrinsic apoptotic signaling pathway	9/858	19/18866	4.88716e-08	3.53734e-07	1.63013e-07	AKT1/HIF1A/HSPB1/NFE2L2/PARK7/PINK1/PRKN/SIRT1/SOD2	9
GO:0051384	response to glucocorticoid	24/858	147/18866	4.98863e-08	3.60625e-07	1.66189e-07	BCL2/CCND1/CDKN1A/DDIT4/DNMT3B/DUSP1/EGFR/EIF4E/EIF4EBP1/ERRFI1/FOS/FOXO1/FOXO3/IGFBP7/IL1RN/IL6/MDK/PTGS2/RHOA/SDC1/SPARC/TYMS/WNT7B/ZFP36	24
GO:0051168	nuclear export	29/858	204/18866	5.02729e-08	3.62962e-07	1.67266e-07	BAG3/CALR/CDK5/DHX9/DUSP16/EGR2/EIF4E/GSK3B/GTSE1/HNRNPA1/HSPA9/MAGOHB/MCM3AP/MDM2/NPM1/NSUN2/NUTF2/PARK7/RAN/SFN/SIRT7/SMG1/SRSF1/SRSF2/SRSF3/TP53/TPR/TXN/XPO1	29
GO:1902808	positive regulation of cell cycle G1/S phase transition	15/858	60/18866	5.09878e-08	3.67662e-07	1.69432e-07	AKT1/APEX1/CCND1/CCND3/CDC45/CDC6/CUL4B/EGFR/EZH2/GLI1/MDM2/PHB2/RPTOR/TERT/TFDP1	15
GO:0000186	activation of MAPKK activity	14/858	52/18866	5.13453e-08	3.69314e-07	1.70193e-07	BMP4/BRAF/EGFR/EIF2AK2/JAK2/LRRK2/MAP3K14/MAP3K5/MAP3K6/MAP3K7/MAPK1/MOS/RAF1/TGFBR1	14
GO:0090329	regulation of DNA-dependent DNA replication	14/858	52/18866	5.13453e-08	3.69314e-07	1.70193e-07	ATG7/ATRX/BCL6/CDC7/CDK2/CHEK2/E2F7/FBXO5/FGFR1/GMNN/NBN/TERF2/TIMELESS/ZMPSTE24	14
GO:0002220	innate immune response activating cell surface receptor signaling pathway	21/858	116/18866	5.45768e-08	3.92066e-07	1.80678e-07	CHUK/EP300/FBXW11/HRAS/IKBKG/MAP3K7/MUC4/NRAS/PAK2/PDPK1/PRKCD/PSMA2/PSMA5/PSMB1/PSMB5/PSMD14/RAF1/RELA/RELB/SRC/SYK	21
GO:0014812	muscle cell migration	20/858	106/18866	5.50428e-08	3.94428e-07	1.81766e-07	AGT/APEX1/BCL2/FOXO4/HDAC4/IGFBP3/IGFBP5/ILK/ITGB3/LPAR1/MDK/MDM2/NFE2L2/NOX4/PDGFB/PPARGC1A/SERPINE1/SIX1/SRC/TERT	20
GO:0046632	alpha-beta T cell differentiation	20/858	106/18866	5.50428e-08	3.94428e-07	1.81766e-07	BCL11B/BCL2/BCL3/BCL6/FOXP1/FOXP3/HMGB1/IFNG/IL6/IRF1/ITPKB/MTOR/RELB/RHOA/RUNX1/SOCS1/STAT3/STAT6/SYK/TGFBR2	20
GO:0071326	cellular response to monosaccharide stimulus	23/858	137/18866	5.55351e-08	3.9746e-07	1.83164e-07	ARRB1/ENDOG/EPHA5/FGF21/FIS1/FOXO3/GATA4/HIF1A/HMGCR/MEN1/NADK/NOX4/OPA1/PIK3CA/PPARGC1A/PRKAA2/RACK1/RAF1/SMARCA4/SMARCB1/SOX4/SRF/TRA2B	23
GO:0071692	protein localization to extracellular region	49/858	470/18866	5.70975e-08	4.08133e-07	1.88082e-07	AGT/ARF1/ARRB1/BLK/CAVIN1/CD34/CD40LG/DPP4/EGFR/EPHA5/FOXP3/GAPDH/GJA1/HIF1A/HMGB1/HMGCR/IFNG/IL1A/IL1RN/IL6/IRF3/ITPR1/ITPR2/ITPR3/JAK2/MCU/MIF/NADK/NR1H2/P3H1/PARK7/PRKN/RAF1/RAPGEF4/SFRP1/SIRT3/SLC25A5/SMAD2/SOCS1/SOX4/SRC/SREBF1/SYK/SYT7/TGFB2/TLR10/TLR2/TLR4/TLR8	49
GO:2001057	reactive nitrogen species metabolic process	18/858	87/18866	5.7724e-08	4.12099e-07	1.8991e-07	AGT/AKT1/ARG2/CAV1/CD34/CLU/DDAH2/HSP90AA1/HSP90AB1/IFNG/JAK2/KLF4/MTOR/NQO1/PTGS2/SMAD3/TLR2/TLR4	18
GO:0071230	cellular response to amino acid stimulus	16/858	69/18866	5.79097e-08	4.12912e-07	1.90284e-07	BCL2L1/BCL2L2/CEBPB/CPEB1/CYBB/DNMT1/DNMT3A/EGFR/HNRNPD/HSF1/MTOR/OPA1/RPTOR/SIX1/SOCS1/ZEB1	16
GO:0050863	regulation of T cell activation	39/858	332/18866	5.86216e-08	4.1747e-07	1.92385e-07	AKT1/ARG2/BCL6/BMP4/CAV1/CCL2/CD28/CD40LG/CEACAM1/CEBPB/CTNNB1/DPP4/DUSP3/ERBB2/FANCD2/FOXP3/HMGB1/IFNG/IL1A/IL6/IRF1/ITPKB/LGALS3/MAD1L1/MDK/PAK2/PDPK1/PIK3CA/PTPN6/RHOA/RUNX1/SOCS1/SOD1/SOX4/SRC/STAT5B/SYK/TGFBR2/ZEB1	39
GO:0045737	positive regulation of cyclin-dependent protein serine/threonine kinase activity	11/858	31/18866	5.92411e-08	4.2136e-07	1.94177e-07	AKT1/CCNB1/CCND1/CCND3/CDC6/CDK5R1/CDKN1B/EGFR/PDGFB/PROX1/SRC	11
GO:0031018	endocrine pancreas development	13/858	45/18866	6.13673e-08	4.34868e-07	2.00403e-07	AKT1/BMP4/CDK6/EIF2AK3/FOXO1/GSK3A/GSK3B/IL6/MEN1/MNX1/PDPK1/SOX4/WNT5A	13
GO:0045429	positive regulation of nitric oxide biosynthetic process	13/858	45/18866	6.13673e-08	4.34868e-07	2.00403e-07	AGT/AKT1/CLU/DDAH2/HSP90AA1/HSP90AB1/IFNG/JAK2/KLF4/MTOR/PTGS2/SMAD3/TLR4	13
GO:0060412	ventricular septum morphogenesis	13/858	45/18866	6.13673e-08	4.34868e-07	2.00403e-07	BMP4/BMPR2/EGLN1/FGFR2/NOTCH1/PROX1/RBPJ/SOX4/TBX3/TGFB2/TGFBR1/TGFBR2/WNT5A	13
GO:0002053	positive regulation of mesenchymal cell proliferation	10/858	25/18866	6.29961e-08	4.45312e-07	2.05215e-07	CTNNB1/FGFR1/FGFR2/MYC/SIX1/STAT1/TGFBR2/VEGFA/WNT2/WNT5A	10
GO:1904385	cellular response to angiotensin	10/858	25/18866	6.29961e-08	4.45312e-07	2.05215e-07	AGT/ARID1B/BRIP1/CAV1/CDC6/HSF1/NFE2L2/PRKCD/RELA/SRC	10
GO:0002758	innate immune response-activating signal transduction	21/858	117/18866	6.37116e-08	4.49816e-07	2.07291e-07	CHUK/EP300/FBXW11/HRAS/IKBKG/MAP3K7/MUC4/NRAS/PAK2/PDPK1/PRKCD/PSMA2/PSMA5/PSMB1/PSMB5/PSMD14/RAF1/RELA/RELB/SRC/SYK	21
GO:1902110	positive regulation of mitochondrial membrane permeability involved in apoptotic process	15/858	61/18866	6.47976e-08	4.56708e-07	2.10467e-07	BCL2/BNIP3L/E2F1/GSK3A/GSK3B/HSPA1A/PPP1R13B/SFN/SLC25A5/TFDP1/TP53/TP53BP2/TP63/YWHAB/YWHAZ	15
GO:0014897	striated muscle hypertrophy	20/858	107/18866	6.48466e-08	4.56708e-07	2.10467e-07	AGT/ERRFI1/EZH2/FOXO1/G6PD/GATA4/GSK3A/HDAC2/HDAC4/IGFBP5/LMNA/MEF2A/MTOR/NOTCH1/PARP1/PIN1/PTK2/SMAD3/SORBS2/YY1	20
GO:0014074	response to purine-containing compound	24/858	149/18866	6.50974e-08	4.57913e-07	2.11023e-07	AHR/APEX1/CARM1/DNMT3B/DUSP1/FOS/HDAC2/HSPA5/IGFBP5/ITPR2/KDM1A/NOX4/PNPT1/PPARG/PPARGC1A/PTEN/PTGS2/RELA/SDC1/SOD1/SPARC/SREBF1/STAT1/WT1	24
GO:0030224	monocyte differentiation	12/858	38/18866	6.57508e-08	4.61379e-07	2.1262e-07	BMP4/CDK6/FASN/FOXP1/IFI16/IRF7/JUN/MT1G/MYC/PIR/PPARG/VEGFA	12
GO:1903131	mononuclear cell differentiation	12/858	38/18866	6.57508e-08	4.61379e-07	2.1262e-07	BMP4/CDK6/FASN/FOXP1/IFI16/IRF7/JUN/MT1G/MYC/PIR/PPARG/VEGFA	12
GO:0044262	cellular carbohydrate metabolic process	36/858	294/18866	6.63089e-08	4.64728e-07	2.14163e-07	AKR1B1/AKT1/BRAF/DDB1/DDIT4/EP300/ESRRB/FOXO1/GNMT/GSK3A/GSK3B/HAS1/HDAC4/HK3/HS2ST1/IGFBP3/ITPK1/MECP2/MST1/MTOR/NDST2/OGT/PPARGC1A/PRKN/PTEN/PYGL/SIK1/SIRT1/SIRT6/SIRT7/SRC/STAT3/STK40/TIGAR/TP53/ZMPSTE24	36
GO:0007219	Notch signaling pathway	28/858	195/18866	6.86385e-08	4.80469e-07	2.21417e-07	AAK1/AKT1/ARRB1/BCL6/CDK6/CDKN1B/EGFR/EP300/FOXA1/KRT19/MDK/MYC/NFKBIA/NOTCH1/NOTCH3/PDCD10/RBPJ/SNAI1/SORBS2/SRC/STAT1/STAT3/TBX2/TGFB2/TGFBR2/TP63/YAP1/YBX1	28
GO:0002244	hematopoietic progenitor cell differentiation	26/858	172/18866	7.02722e-08	4.91307e-07	2.26412e-07	ANLN/BCL2/BMP4/CDK6/EIF2AK2/FLT1/HSPA9/KDR/MEOX1/NFE2L2/NOTCH1/PRKDC/PSMA2/PSMA5/PSMB1/PSMB5/PSMD14/PTPN6/RUNX1/SETD1A/SFRP1/SOX4/SPI1/SRF/TP53/YAP1	26
GO:0000422	autophagy of mitochondrion	17/858	79/18866	7.30434e-08	5.08209e-07	2.34201e-07	ATG12/ATG5/ATG7/BECN1/BNIP3L/FIS1/GSK3A/HIF1A/PARK7/PHB2/PINK1/PPARGC1A/PRKN/SREBF1/TIGAR/TP53/WIPI1	17
GO:0006809	nitric oxide biosynthetic process	17/858	79/18866	7.30434e-08	5.08209e-07	2.34201e-07	AGT/AKT1/ARG2/CAV1/CD34/CLU/DDAH2/HSP90AA1/HSP90AB1/IFNG/JAK2/KLF4/MTOR/NQO1/PTGS2/SMAD3/TLR4	17
GO:0061726	mitochondrion disassembly	17/858	79/18866	7.30434e-08	5.08209e-07	2.34201e-07	ATG12/ATG5/ATG7/BECN1/BNIP3L/FIS1/GSK3A/HIF1A/PARK7/PHB2/PINK1/PPARGC1A/PRKN/SREBF1/TIGAR/TP53/WIPI1	17
GO:0071260	cellular response to mechanical stimulus	17/858	79/18866	7.30434e-08	5.08209e-07	2.34201e-07	AGT/AKT1/BAG3/CASP2/CHEK1/EGFR/ENG/GJA1/HDAC4/IRF1/MAP3K14/MMP7/MYD88/PTGS2/TLR3/TLR4/TLR8	17
GO:0006611	protein export from nucleus	27/858	184/18866	7.4338e-08	5.16591e-07	2.38063e-07	BAG3/CALR/CDK5/DUSP16/EGR2/EIF4E/GSK3B/GTSE1/HSPA9/MAGOHB/MCM3AP/MDM2/NPM1/NSUN2/NUTF2/PARK7/RAN/SFN/SIRT7/SMG1/SRSF1/SRSF2/SRSF3/TP53/TPR/TXN/XPO1	27
GO:0048010	vascular endothelial growth factor receptor signaling pathway	19/858	98/18866	7.49055e-08	5.19906e-07	2.39591e-07	AXL/CYBB/FLT1/HIF1A/HSP90AA1/HSPB1/ITGB3/KDR/MAPK14/NEDD4/PAK2/PIK3CA/PRKD1/PRKD2/PTK2/PTPN1/RHOA/SRC/VEGFA	19
GO:0002062	chondrocyte differentiation	20/858	108/18866	7.62346e-08	5.28493e-07	2.43548e-07	BMP4/BMPR2/CCN2/CTNNB1/EIF2AK3/FGFR1/FGFR3/HMGA2/LOXL2/MAF/MAPK14/MDK/RARB/RELA/RUNX1/SMAD3/SOX5/TGFBI/TGFBR1/TGFBR2	20
GO:2001244	positive regulation of intrinsic apoptotic signaling pathway	15/858	62/18866	8.19175e-08	5.67121e-07	2.61349e-07	BCL2/BCL2L1/BCLAF1/BECN1/CAV1/FIS1/MCL1/NOX1/PARK7/RACK1/RPL11/SIAH1/SIRT1/SOD1/TP53	15
GO:1904407	positive regulation of nitric oxide metabolic process	13/858	46/18866	8.20041e-08	5.67121e-07	2.61349e-07	AGT/AKT1/CLU/DDAH2/HSP90AA1/HSP90AB1/IFNG/JAK2/KLF4/MTOR/PTGS2/SMAD3/TLR4	13
GO:2001056	positive regulation of cysteine-type endopeptidase activity	24/858	151/18866	8.4514e-08	5.83776e-07	2.69025e-07	ACER2/ARRB1/ASPH/CASP2/CCN2/CTSD/DLC1/EIF2AK3/FIS1/HMGB1/HSF1/IFI16/JAK2/MAP3K5/MYC/PML/PPARG/RACK1/RHOA/SENP1/SIRT1/SMAD3/SYK/TNFSF15	24
GO:0070932	histone H3 deacetylation	9/858	20/18866	8.52709e-08	5.88298e-07	2.71108e-07	HDAC1/HDAC2/HDAC3/HDAC4/HDAC7/SIRT1/SIRT2/SIRT6/SIRT7	9
GO:0051438	regulation of ubiquitin-protein transferase activity	14/858	54/18866	8.65391e-08	5.9515e-07	2.74266e-07	BMI1/FBXO5/LIMK1/MAD2L1/MAGEA2/PARK7/PIN1/PINK1/PLK1/PTEN/RPL11/STUB1/UBE2C/UBE2N	14
GO:0044818	mitotic G2/M transition checkpoint	11/858	32/18866	8.65749e-08	5.9515e-07	2.74266e-07	ATM/BRCA1/CDC6/CDK1/CDKN1A/CLSPN/FOXO4/HMGA2/NBN/ORC1/TOPBP1	11
GO:0060603	mammary gland duct morphogenesis	11/858	32/18866	8.65749e-08	5.9515e-07	2.74266e-07	AR/ESR1/FGFR2/KDM5B/PGR/PHB2/PML/SRC/TBX3/VDR/WNT5A	11
GO:1901224	positive regulation of NIK/NF-kappaB signaling	17/858	80/18866	8.88709e-08	6.10204e-07	2.81204e-07	CALR/EGFR/EIF2AK2/EP300/HMGB1/ILK/MAP3K7/PDCD4/PHB/PHB2/RELA/RHOA/SPHK1/TLR2/TLR3/TLR4/TNFSF15	17
GO:0014896	muscle hypertrophy	20/858	109/18866	8.94364e-08	6.13355e-07	2.82655e-07	AGT/ERRFI1/EZH2/FOXO1/G6PD/GATA4/GSK3A/HDAC2/HDAC4/IGFBP5/LMNA/MEF2A/MTOR/NOTCH1/PARP1/PIN1/PTK2/SMAD3/SORBS2/YY1	20
GO:0060416	response to growth hormone	12/858	39/18866	9.10628e-08	6.23764e-07	2.87452e-07	AKT1/GDF15/IGFBP5/JAK2/PNPT1/PTK2/PTPN1/RBBP4/STAT3/STAT5A/STAT5B/STAT6	12
GO:0008584	male gonad development	23/858	141/18866	9.60727e-08	6.57297e-07	3.02906e-07	AR/ARID4B/ATRX/BCL2/BCL2L1/BCL2L2/BRIP1/CCND1/ERCC1/ESR1/GATA4/HMGB2/HOXA9/ING2/PATZ1/RRM1/SDC1/SFRP1/TGFB2/TGFBR1/TLR3/WNT5A/WT1	23
GO:1900739	regulation of protein insertion into mitochondrial membrane involved in apoptotic signaling pathway	10/858	26/18866	9.82036e-08	6.69485e-07	3.08523e-07	BCL2/E2F1/PPP1R13B/SFN/TFDP1/TP53/TP53BP2/TP63/YWHAB/YWHAZ	10
GO:1900740	positive regulation of protein insertion into mitochondrial membrane involved in apoptotic signaling pathway	10/858	26/18866	9.82036e-08	6.69485e-07	3.08523e-07	BCL2/E2F1/PPP1R13B/SFN/TFDP1/TP53/TP53BP2/TP63/YWHAB/YWHAZ	10
GO:1904353	regulation of telomere capping	10/858	26/18866	9.82036e-08	6.69485e-07	3.08523e-07	ATM/AURKB/ERCC1/HNRNPD/MAP2K7/MAPK1/MAPKAPK5/NBN/NEK2/TERF2	10
GO:0070542	response to fatty acid	18/858	90/18866	9.99883e-08	6.80845e-07	3.13757e-07	AKT1/CCN2/CCNB1/CDK4/E2F1/FOXO1/FOXO3/PON1/PPARG/PPARGC1A/PRKAA2/PTGS2/SFRP1/SMARCD1/SRC/SREBF1/TLR2/YY1	18
GO:1902686	mitochondrial outer membrane permeabilization involved in programmed cell death	15/858	63/18866	1.03039e-07	7.0079e-07	3.22949e-07	BCL2/BNIP3L/E2F1/GSK3A/GSK3B/HSPA1A/PPP1R13B/SFN/SLC25A5/TFDP1/TP53/TP53BP2/TP63/YWHAB/YWHAZ	15
GO:0007259	receptor signaling pathway via JAK-STAT	25/858	164/18866	1.05779e-07	7.18572e-07	3.31143e-07	AGT/AKR1B1/BCL3/CAV1/CCL2/CDK5/CDK5R1/DOT1L/FGFR3/HDAC2/HSF1/IFNG/IL24/IL6/JAK2/NF2/NLK/NOTCH1/PPP2R1A/SOCS1/STAT1/STAT3/STAT5A/STAT5B/STAT6	25
GO:0070555	response to interleukin-1	29/858	211/18866	1.0618e-07	7.20442e-07	3.32005e-07	CCL2/CEBPB/CHUK/ETS1/FBXW11/HDAC4/HIF1A/IKBKG/IL1A/IL1R1/IL1RN/IL6/IRAK4/LCN2/MAP3K7/MYD88/NFKBIA/PSMA2/PSMA5/PSMB1/PSMB5/PSMD14/RBX1/RELA/SFRP1/SRC/UBE2N/UBE2V1/YY1	29
GO:0003231	cardiac ventricle development	22/858	131/18866	1.06986e-07	7.25059e-07	3.34133e-07	BMP4/BMPR2/EGLN1/ENG/FGFR2/GATA4/GSK3A/HIF1A/MDM2/NOTCH1/PAX8/PROX1/RBPJ/SALL1/SMAD6/SOX4/TBX3/TGFB2/TGFBR1/TGFBR2/WNT5A/ZMPSTE24	22
GO:0035722	interleukin-12-mediated signaling pathway	13/858	47/18866	1.08671e-07	7.33879e-07	3.38197e-07	ARF1/HSPA9/IFNG/JAK2/LMNB1/MIF/MSN/PAK2/PDCD4/SERPINB2/SOD1/SOD2/TYK2	13
GO:0046677	response to antibiotic	13/858	47/18866	1.08671e-07	7.33879e-07	3.38197e-07	CDKN1B/ENDOG/EZH2/HSP90AA1/HSPA5/ID1/JAK2/KDM1A/KDM5B/KDM6B/MDM2/SOD1/TP53	13
GO:0051150	regulation of smooth muscle cell differentiation	13/858	47/18866	1.08671e-07	7.33879e-07	3.38197e-07	BMP4/CTH/DNMT1/ENG/FGFR2/FOXO4/MECP2/PDCD4/PDGFB/SIRT1/SOD2/SRF/ZEB1	13
GO:0046546	development of primary male sexual characteristics	23/858	142/18866	1.09799e-07	7.40628e-07	3.41307e-07	AR/ARID4B/ATRX/BCL2/BCL2L1/BCL2L2/BRIP1/CCND1/ERCC1/ESR1/GATA4/HMGB2/HOXA9/ING2/PATZ1/RRM1/SDC1/SFRP1/TGFB2/TGFBR1/TLR3/WNT5A/WT1	23
GO:0051573	negative regulation of histone H3-K9 methylation	7/858	11/18866	1.10427e-07	7.43122e-07	3.42457e-07	BRCA1/DNMT1/DNMT3B/KDM1A/KDM4C/SIRT1/SMARCB1	7
GO:1903800	positive regulation of production of miRNAs involved in gene silencing by miRNA	7/858	11/18866	1.10427e-07	7.43122e-07	3.42457e-07	BMP4/EGFR/IL6/MAP2K1/MAP2K2/MYCN/TP53	7
GO:0002931	response to ischemia	14/858	55/18866	1.1127e-07	7.47045e-07	3.44265e-07	ARID1B/BCL2/BCL2L2/CAV1/EIF4EBP1/GJA1/HYOU1/MAP2K6/MAP3K5/PINK1/PPARGC1A/STUB1/TIGAR/TP53	14
GO:0035065	regulation of histone acetylation	14/858	55/18866	1.1127e-07	7.47045e-07	3.44265e-07	ARRB1/ATG5/BRCA1/BRD7/CHEK1/FOXP3/PARK7/PPARGC1A/RUVBL2/SIRT1/SMARCB1/SPI1/TWIST1/ZMPSTE24	14
GO:0010906	regulation of glucose metabolic process	21/858	121/18866	1.16193e-07	7.79184e-07	3.59075e-07	AKT1/DDB1/EP300/ESRRB/FOXO1/GNMT/GSK3A/GSK3B/IGFBP3/MST1/MTOR/OGT/PPARGC1A/PRKN/SIK1/SIRT1/SIRT7/SRC/TIGAR/TP53/ZMPSTE24	21
GO:0001656	metanephros development	18/858	91/18866	1.19416e-07	7.98002e-07	3.67748e-07	AKR1B1/BCL2/BMP4/CD34/CTNNB1/CXCR2/FOXD1/GPC3/MYC/NF1/PAX8/PDGFB/SALL1/SIX1/STAT1/WNT7B/WT1/YAP1	18
GO:0033273	response to vitamin	18/858	91/18866	1.19416e-07	7.98002e-07	3.67748e-07	BRIP1/CCND1/CYP26A1/DNMT3A/DNMT3B/EGFR/GATA4/MDM2/OGG1/PIM1/PPARG/PTGS2/RELA/SFRP1/SPARC/SRSF2/TYMS/VDR	18
GO:0097306	cellular response to alcohol	18/858	91/18866	1.19416e-07	7.98002e-07	3.67748e-07	AHR/AKT1/BRCA1/CDH1/CDK4/CTNNB1/CYBB/DNMT3A/FOXO3/ITPR2/KLF4/MAP4K1/PPARG/PRKAA2/PTEN/SFRP1/SPI1/TP53INP1	18
GO:1901797	negative regulation of signal transduction by p53 class mediator	11/858	33/18866	1.24545e-07	8.31313e-07	3.83099e-07	BCL2/DYRK1A/ING2/KDM1A/MDM2/MIF/PRKN/RRM2B/SIRT1/SNAI1/TWIST1	11
GO:0045740	positive regulation of DNA replication	12/858	40/18866	1.24735e-07	8.31612e-07	3.83236e-07	ATRX/CDC7/CDK1/CDK2/DHX9/E2F7/EGFR/FGFR1/GLI1/HRAS/JUN/STN1	12
GO:0045471	response to ethanol	21/858	122/18866	1.34438e-07	8.95266e-07	4.1257e-07	CCND1/CDK1/CYBB/DNMT3A/EIF4EBP1/FGFR2/G6PD/HDAC2/HMGCR/ITPR2/NQO1/OGG1/PSMD14/PTEN/RHOA/SOD1/SPARC/SPI1/STAT3/TP53INP1/TYMS	21
GO:1903037	regulation of leukocyte cell-cell adhesion	38/858	329/18866	1.34754e-07	8.96333e-07	4.13062e-07	AKT1/ARG2/BCL6/BMP4/CAV1/CCL2/CD28/CD40LG/CEACAM1/CEBPB/DPP4/DUSP3/ERBB2/ETS1/FOXP3/HMGB1/IFNG/IL1A/IL6/IRF1/ITPKB/KLF4/LGALS3/MAD1L1/MDK/PAK2/PDPK1/PIK3CA/PTPN6/RELA/RHOA/RUNX1/SOCS1/SOX4/SRC/STAT5B/SYK/TGFBR2	38
GO:1905897	regulation of response to endoplasmic reticulum stress	18/858	92/18866	1.42237e-07	9.45014e-07	4.35496e-07	AGR2/ATF6/BCL2L1/CAV1/CLU/EIF2AK3/HSPA1A/HSPA5/HYOU1/LRRK2/NFE2L2/NR1H2/OPA1/PARK7/PRKN/PTPN1/RACK1/SIRT1	18
GO:0070585	protein localization to mitochondrion	23/858	144/18866	1.42839e-07	9.47045e-07	4.36432e-07	AKT1/BAG3/BAP1/BCL2/BNIP3L/E2F1/FIS1/GSK3A/HSP90AA1/LRRK2/MARCHF5/PINK1/PPP1R13B/PRKN/ROMO1/SFN/SREBF1/TFDP1/TP53/TP53BP2/TP63/YWHAB/YWHAZ	23
GO:0016574	histone ubiquitination	13/858	48/18866	1.42873e-07	9.47045e-07	4.36432e-07	BMI1/CBX8/CUL4B/DDB1/DDB2/KDM1A/KDM2B/LEO1/PARK7/PCGF2/SUZ12/UBE2N/UHRF1	13
GO:0043502	regulation of muscle adaptation	19/858	102/18866	1.45894e-07	9.64849e-07	4.44637e-07	AGT/ERRFI1/FOXO1/FOXO3/G6PD/GSK3A/HDAC4/IGFBP5/KLF4/LMNA/MEF2A/MTOR/NOTCH1/PARP1/PIN1/PPARGC1A/PTK2/SMAD3/YY1	19
GO:0060840	artery development	19/858	102/18866	1.45894e-07	9.64849e-07	4.44637e-07	BMP4/BMPR2/ENG/LOX/MDK/MYLK/NF1/NOTCH1/NOTCH3/PROX1/RBPJ/SIX1/SMAD6/SOX4/SRF/TBX2/TGFB2/TGFBR1/VEGFA	19
GO:1903203	regulation of oxidative stress-induced neuron death	10/858	27/18866	1.49627e-07	9.88397e-07	4.55488e-07	ATG7/CTNNB1/HIF1A/MCL1/PARK7/PARP1/PINK1/PRKN/RACK1/TLR4	10
GO:0051271	negative regulation of cellular component movement	43/858	400/18866	1.59264e-07	1.05085e-06	4.8427e-07	AKT1/ALOX15B/APEX1/BCL2/BIN1/CALR/CCL2/CDH1/CDKN1B/DLC1/DPP4/DUSP1/DUSP3/ENG/FOXO3/GJA1/HAS1/HMGB1/IGFBP3/IGFBP5/IL24/ILK/KLF4/MECP2/MIF/MITF/NF1/NF2/NFE2L2/NOTCH1/PDCD10/PIN1/PPARG/PPARGC1A/PTEN/RECK/RHOA/SERPINE1/SFRP1/SRF/STAT3/TP53INP1/WNT5A	43
GO:0035794	positive regulation of mitochondrial membrane permeability	15/858	65/18866	1.60692e-07	1.05906e-06	4.88051e-07	BCL2/BNIP3L/E2F1/GSK3A/GSK3B/HSPA1A/PPP1R13B/SFN/SLC25A5/TFDP1/TP53/TP53BP2/TP63/YWHAB/YWHAZ	15
GO:0043280	positive regulation of cysteine-type endopeptidase activity involved in apoptotic process	22/858	134/18866	1.61721e-07	1.0634e-06	4.90052e-07	ACER2/ARRB1/CASP2/CCN2/CTSD/DLC1/EIF2AK3/FIS1/HMGB1/HSF1/JAK2/MAP3K5/MYC/PML/PPARG/RACK1/RHOA/SENP1/SIRT1/SMAD3/SYK/TNFSF15	22
GO:0046683	response to organophosphorus	22/858	134/18866	1.61721e-07	1.0634e-06	4.90052e-07	AHR/APEX1/CARM1/DUSP1/FOS/HSPA5/IGFBP5/ITPR2/KDM1A/LPAR1/NOX4/PNPT1/PTEN/PTGS2/RELA/SDC1/SOD1/SPARC/SREBF1/STAT1/TYMS/WT1	22
GO:0036124	histone H3-K9 trimethylation	8/858	16/18866	1.64682e-07	1.08163e-06	4.98454e-07	ARID4B/ATRX/KDM4C/LMNA/MECP2/SIRT1/SMARCB1/SUV39H1	8
GO:1903555	regulation of tumor necrosis factor superfamily cytokine production	20/858	113/18866	1.66071e-07	1.08951e-06	5.02083e-07	ARG2/AXL/CD34/CLU/DICER1/FOXP1/FOXP3/HDAC2/HMGB1/HSF1/IFNG/JAK2/MAVS/MIF/PTPN6/TLR2/TLR3/TLR4/TWIST1/ZFP36	20
GO:0032677	regulation of interleukin-8 production	18/858	93/18866	1.68979e-07	1.10606e-06	5.09712e-07	ARRB1/BCL3/HMGB1/HSPA1A/IL6/KLF4/MAVS/MYD88/PARK7/PRKD2/RELA/SERPINE1/STAT3/SYK/TLR2/TLR3/TLR4/TLR8	18
GO:0045132	meiotic chromosome segregation	18/858	93/18866	1.68979e-07	1.10606e-06	5.09712e-07	ATM/BRIP1/BUB1/BUB1B/ESPL1/FANCD2/MAEL/MOS/MUS81/NCAPH2/PLK1/PPP2R1A/PTTG1/RAD21/RAD51C/SIRT7/SMC2/TTK	18
GO:0071772	response to BMP	25/858	168/18866	1.70586e-07	1.11404e-06	5.1339e-07	BMP4/BMPR2/ENG/FOXD1/GATA4/GDF15/GPC3/HIPK2/HIVEP1/HTRA1/ID1/ILK/NOTCH1/PDCD4/RBPJ/SFRP1/SMAD1/SMAD2/SMAD3/SMAD5/SMAD6/SMURF2/TGFB2/WNT5A/XIAP	25
GO:0071773	cellular response to BMP stimulus	25/858	168/18866	1.70586e-07	1.11404e-06	5.1339e-07	BMP4/BMPR2/ENG/FOXD1/GATA4/GDF15/GPC3/HIPK2/HIVEP1/HTRA1/ID1/ILK/NOTCH1/PDCD4/RBPJ/SFRP1/SMAD1/SMAD2/SMAD3/SMAD5/SMAD6/SMURF2/TGFB2/WNT5A/XIAP	25
GO:0007265	Ras protein signal transduction	39/858	346/18866	1.76085e-07	1.14865e-06	5.29338e-07	ARRB1/BCL6/CCNA2/CDK2/CDKN1A/CDKN2A/CHUK/CTNNAL1/DHCR24/DLC1/DNMT1/EPOR/FOXM1/HRAS/ITPKB/JAK2/JUN/KSR2/LIMK1/LPAR1/MAPK14/MAPKAPK5/MET/NF1/NOTCH1/NRAS/OGT/PARK7/PRKD1/RAF1/RASSF1/RB1/RCC1/RHOA/RRAS2/TGFB2/TP53/TRIM28/USP28	39
GO:0008608	attachment of spindle microtubules to kinetochore	11/858	34/18866	1.76574e-07	1.14923e-06	5.29606e-07	AURKB/BECN1/CCNB1/ECT2/KIF2C/MAD1L1/NEK2/RACGAP1/RB1/SIRT2/ZNF207	11
GO:0045648	positive regulation of erythrocyte differentiation	11/858	34/18866	1.76574e-07	1.14923e-06	5.29606e-07	ETS1/FOXO3/HIF1A/HMGB2/HSPA1A/MAPK14/PRKDC/PRMT1/STAT1/STAT3/STAT5B	11
GO:1903708	positive regulation of hemopoiesis	28/858	204/18866	1.80651e-07	1.1733e-06	5.407e-07	AXL/BCL6/ETS1/FOS/FOXO3/FOXP3/HIF1A/HMGB1/HMGB2/HSPA1A/IFNG/IL1A/ITPKB/JUN/MAPK14/MDK/PRKDC/PRMT1/RB1/RHOA/RUNX1/SOCS1/SOX4/STAT1/STAT3/STAT5B/SYK/TGFBR2	28
GO:0030520	intracellular estrogen receptor signaling pathway	14/858	57/18866	1.80681e-07	1.1733e-06	5.407e-07	AR/ARID1A/BRCA1/CARM1/ESR1/FOXA1/LATS1/PARP1/PHB2/RUNX1/SKP2/SRC/TP63/YAP1	14
GO:0045058	T cell selection	13/858	49/18866	1.86427e-07	1.20789e-06	5.56638e-07	ATG5/BCL11B/BCL2/CD28/FOXP3/IL6/ITPKB/MTOR/RHOA/SRF/STAT3/STAT6/SYK	13
GO:0071349	cellular response to interleukin-12	13/858	49/18866	1.86427e-07	1.20789e-06	5.56638e-07	ARF1/HSPA9/IFNG/JAK2/LMNB1/MIF/MSN/PAK2/PDCD4/SERPINB2/SOD1/SOD2/TYK2	13
GO:0030279	negative regulation of ossification	17/858	84/18866	1.88557e-07	1.22031e-06	5.62364e-07	BCL2/CDK6/HDAC4/HDAC7/HIF1A/ID1/IGFBP5/MDK/MEN1/NBR1/NOTCH1/RBPJ/SFRP1/SMAD3/SMAD6/TWIST1/TWIST2	17
GO:0010950	positive regulation of endopeptidase activity	26/858	181/18866	1.98967e-07	1.28479e-06	5.92077e-07	ACER2/ARRB1/ASPH/CASP2/CCN2/CTSD/DLC1/EIF2AK3/FIS1/HMGB1/HSF1/IFI16/JAK2/MAP3K5/MYC/PML/PPARG/PSMD14/RACK1/RHOA/SENP1/SIRT1/SMAD3/STAT3/SYK/TNFSF15	26
GO:0045619	regulation of lymphocyte differentiation	26/858	181/18866	1.98967e-07	1.28479e-06	5.92077e-07	AXL/BCL6/BMP4/CD28/ERBB2/FANCD2/FOXP3/HMGB1/HMGB3/IFNG/IL1A/IRF1/ITPKB/MDK/PRKDC/PTPN6/RHOA/RUNX1/SFRP1/SOCS1/SOD1/SOX4/STAT5B/SYK/TGFBR2/ZEB1	26
GO:1902108	regulation of mitochondrial membrane permeability involved in apoptotic process	15/858	66/18866	1.99299e-07	1.28549e-06	5.92399e-07	BCL2/BNIP3L/E2F1/GSK3A/GSK3B/HSPA1A/PPP1R13B/SFN/SLC25A5/TFDP1/TP53/TP53BP2/TP63/YWHAB/YWHAZ	15
GO:0060993	kidney morphogenesis	18/858	94/18866	2.00238e-07	1.2901e-06	5.94524e-07	AGT/BCL2/BMP4/CTNNB1/FOXD1/GPC3/ILK/LRRK2/MYC/PAX8/SALL1/SIX1/SOX4/STAT1/VEGFA/WNT7B/WT1/ZMPSTE24	18
GO:0000726	non-recombinational repair	19/858	104/18866	2.00881e-07	1.29135e-06	5.95099e-07	ATM/BRCA1/DEK/ERCC1/HMGA2/HSF1/KAT5/MDC1/NBN/NHEJ1/OGG1/POT1/PRKDC/PRPF19/PSMD14/SIRT7/TP53BP1/UBE2N/UBE2V2	19
GO:0003300	cardiac muscle hypertrophy	19/858	104/18866	2.00881e-07	1.29135e-06	5.95099e-07	AGT/ERRFI1/EZH2/FOXO1/G6PD/GATA4/GSK3A/HDAC2/HDAC4/LMNA/MEF2A/MTOR/NOTCH1/PARP1/PIN1/PTK2/SMAD3/SORBS2/YY1	19
GO:1903578	regulation of ATP metabolic process	21/858	125/18866	2.06162e-07	1.32381e-06	6.1006e-07	CCNB1/CDK1/DDIT4/ENO1/EP300/ESRRB/HDAC4/HIF1A/IFNG/OGT/PARK7/PARP1/PINK1/PPARGC1A/PRKAA2/RHOA/SIRT6/STAT3/TIGAR/TP53/TPR	21
GO:0006402	mRNA catabolic process	41/858	376/18866	2.10796e-07	1.35206e-06	6.23076e-07	AGO2/AKT1/APEX1/ATM/BTG2/CNOT6/CNOT6L/DHX9/E2F1/ELAVL1/FASTK/FXR1/HNRNPC/HNRNPD/HSPA1A/HSPB1/MAGOHB/MAPK14/METTL14/MTOR/MYD88/NPM1/PNPT1/PPP2R1A/PRKCD/PSMA2/PSMA5/PSMB1/PSMB5/PSMD14/RNASEL/RPL11/RPS14/RPS9/SMG1/TNFSF13/XPO1/YBX1/YWHAB/YWHAZ/ZFP36	41
GO:0071824	protein-DNA complex subunit organization	34/858	282/18866	2.2233e-07	1.42445e-06	6.56437e-07	ARID1A/ASF1A/ATF7IP/ATRX/CDC45/CENPA/CHAF1B/CHD5/CUL4B/DDB1/DDB2/ESR1/GMNN/HELLS/HIRA/HJURP/HMGA1/HMGB1/HMGB2/MCM3AP/MCM7/MYC/NPM1/PARP1/RAD23B/RAD51C/RB1/RBBP4/RBX1/SMARCA4/SMARCB1/SMARCD1/TP53/XPC	34
GO:0033598	mammary gland epithelial cell proliferation	10/858	28/18866	2.23289e-07	1.429e-06	6.58535e-07	CCND1/CEBPB/ESR1/KDM5B/MAPK1/MST1/PHB2/RTN4/STAT6/WNT5A	10
GO:0008544	epidermis development	48/858	477/18866	2.27438e-07	1.45394e-06	6.70025e-07	ALOX15B/ASAH1/BCL11B/BCL2/BMP4/CAPNS1/CCN2/CTNNB1/EGFR/ERRFI1/EZH2/FERMT1/FGFR1/FGFR2/FOXQ1/GLI1/HDAC1/HDAC2/IGFBP5/KEAP1/KLF4/KRT19/LATS1/MAP2K1/NF1/NOTCH1/NSUN2/POU3F1/PRKCH/RBP2/RBPJ/RELA/RUNX1/SFN/SNAI1/SOD1/STK4/TFDP1/TGFB2/TP63/TXNIP/VDR/WNT16/WNT5A/YAP1/YBX1/ZFP36/ZMPSTE24	48
GO:0055093	response to hyperoxia	9/858	22/18866	2.32571e-07	1.48509e-06	6.84384e-07	ATG7/CAV1/CDK4/CDKN1A/DNMT3B/FOXO1/HDAC2/NOX1/PPARG	9
GO:0062014	negative regulation of small molecule metabolic process	19/858	105/18866	2.34962e-07	1.4987e-06	6.90654e-07	AKT1/BRCA1/CEACAM1/DDIT4/EP300/GSK3A/HDAC4/MST1/PARP1/PPARGC1A/PROX1/SIK1/SIRT1/SIRT6/SNAI1/SOD1/STAT3/TIGAR/TP53	19
GO:0030336	negative regulation of cell migration	39/858	350/18866	2.37881e-07	1.51563e-06	6.98457e-07	AKT1/ALOX15B/APEX1/BCL2/CALR/CCL2/CDH1/DLC1/DPP4/DUSP1/DUSP3/ENG/FOXO3/GJA1/HAS1/HMGB1/IGFBP3/IGFBP5/IL24/ILK/KLF4/MECP2/MIF/MITF/NF1/NF2/NFE2L2/NOTCH1/PDCD10/PPARG/PPARGC1A/PTEN/RECK/RHOA/SERPINE1/SFRP1/SRF/STAT3/TP53INP1	39
GO:0001774	microglial cell activation	13/858	50/18866	2.41517e-07	1.5337e-06	7.06784e-07	ATM/CLU/GRN/IFNG/IL6/JAK2/JUN/LRRK2/NAMPT/SPHK1/TLR2/TLR3/TLR8	13
GO:0002269	leukocyte activation involved in inflammatory response	13/858	50/18866	2.41517e-07	1.5337e-06	7.06784e-07	ATM/CLU/GRN/IFNG/IL6/JAK2/JUN/LRRK2/NAMPT/SPHK1/TLR2/TLR3/TLR8	13
GO:0070671	response to interleukin-12	13/858	50/18866	2.41517e-07	1.5337e-06	7.06784e-07	ARF1/HSPA9/IFNG/JAK2/LMNB1/MIF/MSN/PAK2/PDCD4/SERPINB2/SOD1/SOD2/TYK2	13
GO:1905710	positive regulation of membrane permeability	15/858	67/18866	2.46103e-07	1.5611e-06	7.19408e-07	BCL2/BNIP3L/E2F1/GSK3A/GSK3B/HSPA1A/PPP1R13B/SFN/SLC25A5/TFDP1/TP53/TP53BP2/TP63/YWHAB/YWHAZ	15
GO:0033144	negative regulation of intracellular steroid hormone receptor signaling pathway	11/858	35/18866	2.46966e-07	1.56485e-06	7.21137e-07	BRCA1/CALR/FOXP1/HDAC1/PHB/PHB2/RHOA/SFRP1/SIRT1/SMARCA4/TP63	11
GO:0071347	cellular response to interleukin-1	26/858	183/18866	2.48146e-07	1.57059e-06	7.23783e-07	CCL2/CEBPB/CHUK/FBXW11/HIF1A/IKBKG/IL1A/IL1R1/IL1RN/IL6/IRAK4/LCN2/MAP3K7/MYD88/NFKBIA/PSMA2/PSMA5/PSMB1/PSMB5/PSMD14/RBX1/RELA/SFRP1/UBE2N/UBE2V1/YY1	26
GO:0014745	negative regulation of muscle adaptation	7/858	12/18866	2.54587e-07	1.60605e-06	7.40126e-07	ERRFI1/FOXO1/IGFBP5/KLF4/LMNA/MTOR/SMAD3	7
GO:0060788	ectodermal placode formation	7/858	12/18866	2.54587e-07	1.60605e-06	7.40126e-07	CTNNB1/HDAC1/HDAC2/PROX1/SIX1/TBX2/TBX3	7
GO:0071697	ectodermal placode morphogenesis	7/858	12/18866	2.54587e-07	1.60605e-06	7.40126e-07	CTNNB1/HDAC1/HDAC2/PROX1/SIX1/TBX2/TBX3	7
GO:2000146	negative regulation of cell motility	40/858	365/18866	2.59709e-07	1.63656e-06	7.54186e-07	AKT1/ALOX15B/APEX1/BCL2/CALR/CCL2/CDH1/DLC1/DPP4/DUSP1/DUSP3/ENG/FOXO3/GJA1/HAS1/HMGB1/IGFBP3/IGFBP5/IL24/ILK/KLF4/MECP2/MIF/MITF/NF1/NF2/NFE2L2/NOTCH1/PDCD10/PIN1/PPARG/PPARGC1A/PTEN/RECK/RHOA/SERPINE1/SFRP1/SRF/STAT3/TP53INP1	40
GO:0006333	chromatin assembly or disassembly	29/858	220/18866	2.6316e-07	1.6565e-06	7.63372e-07	ARID1A/ASF1A/ATF7IP/ATRX/CDKN2A/CENPA/CHAF1B/DNMT1/DNMT3A/HDAC1/HELLS/HIRA/HJURP/HMGA1/HMGA2/HMGB2/NPM1/RBBP4/RRP8/SIRT1/SIRT2/SIRT6/SMARCA4/SMARCB1/SMARCD1/SUV39H1/TP53/TPR/TRIM28	29
GO:0009791	post-embryonic development	17/858	86/18866	2.69705e-07	1.69398e-06	7.80646e-07	AGO2/ATM/ATRX/BCL11B/BCL2/BMP4/ERCC1/FGFR2/ITPR1/KDM5B/KLF4/MECP2/MORC3/MTOR/SMAD2/TGFBR1/VEGFA	17
GO:0045445	myoblast differentiation	17/858	86/18866	2.69705e-07	1.69398e-06	7.80646e-07	BMP4/BTG1/EPAS1/HMGCR/IGFBP3/ILK/MAP3K5/MAPK12/MAPK14/NOTCH1/PITX1/RB1/RBPJ/SDC1/SRF/TBX2/TBX3	17
GO:0000724	double-strand break repair via homologous recombination	22/858	138/18866	2.74943e-07	1.725e-06	7.9494e-07	ATM/BRCA1/CDC45/CDC7/CHEK1/KDM1A/MCM7/MORF4L1/MUS81/NBN/PARP1/PSMD14/RAD21/RAD51C/RECQL4/SAMHD1/SIRT6/TIMELESS/TP53BP1/UBE2N/WRN/YY1	22
GO:0006303	double-strand break repair via nonhomologous end joining	18/858	96/18866	2.79103e-07	1.74919e-06	8.06087e-07	ATM/BRCA1/DEK/ERCC1/HMGA2/HSF1/KAT5/MDC1/NBN/NHEJ1/POT1/PRKDC/PRPF19/PSMD14/SIRT7/TP53BP1/UBE2N/UBE2V2	18
GO:0002200	somatic diversification of immune receptors	16/858	77/18866	2.94188e-07	1.83771e-06	8.46883e-07	ATM/BCL11B/BCL6/CD28/CD40LG/ERCC1/FOXP3/HMGB1/HMGB2/MCM3AP/NBN/PRKDC/SAMHD1/STAT6/TNFSF13/TP53BP1	16
GO:0061418	regulation of transcription from RNA polymerase II promoter in response to hypoxia	16/858	77/18866	2.94188e-07	1.83771e-06	8.46883e-07	EGLN1/EP300/EPAS1/HIF1A/NFE2L2/NOTCH1/PSMA2/PSMA5/PSMB1/PSMB5/PSMD14/RBPJ/RBX1/SIRT2/TP53/VEGFA	16
GO:0150076	neuroinflammatory response	16/858	77/18866	2.94188e-07	1.83771e-06	8.46883e-07	ATM/CLU/EGFR/GRN/IFNG/IL6/JAK2/JUN/LRRK2/MMP9/NAMPT/PTGS2/SPHK1/TLR2/TLR3/TLR8	16
GO:0030521	androgen receptor signaling pathway	12/858	43/18866	3.01903e-07	1.88002e-06	8.66381e-07	AR/ARID1A/EP300/FOXP1/HDAC1/PARK7/PHB/RHOA/SFRP1/SIRT1/SMARCA4/UBE3A	12
GO:2000648	positive regulation of stem cell proliferation	12/858	43/18866	3.01903e-07	1.88002e-06	8.66381e-07	CTNNB1/GJA1/HIF1A/HMGA2/KDM1A/NANOG/NOTCH1/NR2E1/SIRT6/TBX3/TERT/VEGFA	12
GO:0002753	cytoplasmic pattern recognition receptor signaling pathway	15/858	68/18866	3.02617e-07	1.88002e-06	8.66381e-07	HSPA1A/IKBKG/IRF3/IRF7/MAP2K6/MAP3K7/NFKBIA/NLRX1/PHB/PHB2/RELA/TLR4/UBE2N/UBE2V1/XIAP	15
GO:0032642	regulation of chemokine production	15/858	68/18866	3.02617e-07	1.88002e-06	8.66381e-07	ACKR1/ARG2/EIF2AK2/FOXP1/HIF1A/HMGB1/IL6/KLF4/MAVS/MIF/SYK/TLR2/TLR3/TLR4/TWIST1	15
GO:0045428	regulation of nitric oxide biosynthetic process	15/858	68/18866	3.02617e-07	1.88002e-06	8.66381e-07	AGT/AKT1/CAV1/CD34/CLU/DDAH2/HSP90AA1/HSP90AB1/IFNG/JAK2/KLF4/MTOR/PTGS2/SMAD3/TLR4	15
GO:0021543	pallium development	25/858	173/18866	3.02924e-07	1.88002e-06	8.66381e-07	BTG2/CDK5/CDK5R1/CDK6/CTNNB1/EGFR/EPHA5/EZH2/GSK3B/HDAC1/HIF1A/KCNA1/KDM1A/KDM6B/MDK/NF1/NF2/NR2E1/PROX1/PTEN/RHOA/RTN4/SRF/TACC3/TRA2B	25
GO:0032873	negative regulation of stress-activated MAPK cascade	13/858	51/18866	3.10749e-07	1.92236e-06	8.85893e-07	AKT1/DUSP1/DUSP3/FOXM1/FOXO1/HDAC3/MEN1/MYC/PDCD4/PINK1/PRKN/SFRP1/ZMYND11	13
GO:0045912	negative regulation of carbohydrate metabolic process	13/858	51/18866	3.10749e-07	1.92236e-06	8.85893e-07	DDIT4/EP300/GSK3A/GSK3B/HDAC4/MST1/PPARGC1A/PRKN/SIK1/SIRT6/STAT3/TIGAR/TP53	13
GO:0070303	negative regulation of stress-activated protein kinase signaling cascade	13/858	51/18866	3.10749e-07	1.92236e-06	8.85893e-07	AKT1/DUSP1/DUSP3/FOXM1/FOXO1/HDAC3/MEN1/MYC/PDCD4/PINK1/PRKN/SFRP1/ZMYND11	13
GO:0060218	hematopoietic stem cell differentiation	17/858	87/18866	3.21185e-07	1.98053e-06	9.12698e-07	CDK6/EIF2AK2/HSPA9/MEOX1/NFE2L2/PRKDC/PSMA2/PSMA5/PSMB1/PSMB5/PSMD14/RUNX1/SETD1A/SFRP1/SRF/TP53/YAP1	17
GO:1904705	regulation of vascular associated smooth muscle cell proliferation	17/858	87/18866	3.21185e-07	1.98053e-06	9.12698e-07	AGT/CDKN1A/CDKN1B/DNMT1/GJA1/IGFBP5/JAK2/JUN/MAP3K5/MDM2/MMP9/PDCD4/PDGFB/PPARG/PTEN/SOD2/TERT	17
GO:1990874	vascular associated smooth muscle cell proliferation	17/858	87/18866	3.21185e-07	1.98053e-06	9.12698e-07	AGT/CDKN1A/CDKN1B/DNMT1/GJA1/IGFBP5/JAK2/JUN/MAP3K5/MDM2/MMP9/PDCD4/PDGFB/PPARG/PTEN/SOD2/TERT	17
GO:0036296	response to increased oxygen levels	10/858	29/18866	3.26958e-07	2.01397e-06	9.28107e-07	ATG7/ATP6V0A2/CAV1/CDK4/CDKN1A/DNMT3B/FOXO1/HDAC2/NOX1/PPARG	10
GO:0097696	receptor signaling pathway via STAT	25/858	174/18866	3.38789e-07	2.0846e-06	9.60658e-07	AGT/AKR1B1/BCL3/CAV1/CCL2/CDK5/CDK5R1/DOT1L/FGFR3/HDAC2/HSF1/IFNG/IL24/IL6/JAK2/NF2/NLK/NOTCH1/PPP2R1A/SOCS1/STAT1/STAT3/STAT5A/STAT5B/STAT6	25
GO:0032205	negative regulation of telomere maintenance	11/858	36/18866	3.41083e-07	2.09648e-06	9.6613e-07	ATM/ERCC1/HNRNPA1/HNRNPC/NBN/PARP1/PINX1/POT1/SRC/STN1/TERF2	11
GO:0016331	morphogenesis of embryonic epithelium	23/858	151/18866	3.4457e-07	2.11565e-06	9.74964e-07	AR/ARID1A/BMP4/CTNNB1/DLC1/FGFR2/GRSF1/HIF1A/KDM2B/MED12/PAX8/SFRP1/SIX1/SOX4/STK4/TGFB1I1/TGFB2/TP63/TWIST1/WNT16/WNT2/WNT5A/WNT7B	23
GO:0000725	recombinational repair	22/858	140/18866	3.55548e-07	2.1784e-06	1.00388e-06	ATM/BRCA1/CDC45/CDC7/CHEK1/KDM1A/MCM7/MORF4L1/MUS81/NBN/PARP1/PSMD14/RAD21/RAD51C/RECQL4/SAMHD1/SIRT6/TIMELESS/TP53BP1/UBE2N/WRN/YY1	22
GO:0072655	establishment of protein localization to mitochondrion	22/858	140/18866	3.55548e-07	2.1784e-06	1.00388e-06	AKT1/BAG3/BAP1/BCL2/BNIP3L/E2F1/FIS1/GSK3A/HSP90AA1/LRRK2/PINK1/PPP1R13B/PRKN/ROMO1/SFN/SREBF1/TFDP1/TP53/TP53BP2/TP63/YWHAB/YWHAZ	22
GO:0061900	glial cell activation	14/858	60/18866	3.58698e-07	2.19536e-06	1.0117e-06	ATM/CLU/EGFR/GRN/IFNG/IL6/JAK2/JUN/LRRK2/NAMPT/SPHK1/TLR2/TLR3/TLR8	14
GO:0060149	negative regulation of posttranscriptional gene silencing	9/858	23/18866	3.66678e-07	2.23705e-06	1.03091e-06	ELAVL1/ESR1/IL6/POU5F1/PPARG/STAT3/TERT/TP53/ZMPSTE24	9
GO:0060967	negative regulation of gene silencing by RNA	9/858	23/18866	3.66678e-07	2.23705e-06	1.03091e-06	ELAVL1/ESR1/IL6/POU5F1/PPARG/STAT3/TERT/TP53/ZMPSTE24	9
GO:0090343	positive regulation of cell aging	9/858	23/18866	3.66678e-07	2.23705e-06	1.03091e-06	ARG2/CDKN2A/EEF1E1/HMGA1/HMGA2/LMNA/SIRT1/TP53/YPEL3	9
GO:0003179	heart valve morphogenesis	13/858	52/18866	3.97217e-07	2.4169e-06	1.11379e-06	BMP4/BMPR2/GATA4/MDM2/MTOR/NOTCH1/RB1/SMAD6/SNAI1/SOX4/TGFB2/TGFBR2/TWIST1	13
GO:0060425	lung morphogenesis	13/858	52/18866	3.97217e-07	2.4169e-06	1.11379e-06	BMP4/CTNNB1/FGFR2/FOXA1/ID1/MAP2K1/MAPK1/SRF/STK40/TGFBR2/WNT2/WNT7B/YAP1	13
GO:0071706	tumor necrosis factor superfamily cytokine production	20/858	119/18866	3.97419e-07	2.4169e-06	1.11379e-06	ARG2/AXL/CD34/CLU/DICER1/FOXP1/FOXP3/HDAC2/HMGB1/HSF1/IFNG/JAK2/MAVS/MIF/PTPN6/TLR2/TLR3/TLR4/TWIST1/ZFP36	20
GO:0045687	positive regulation of glial cell differentiation	12/858	44/18866	3.98046e-07	2.41815e-06	1.11437e-06	BIN1/DICER1/EGR2/HDAC1/HDAC2/MDK/MTOR/NOTCH1/PPARG/PRPF19/RELA/TLR2	12
GO:0050730	regulation of peptidyl-tyrosine phosphorylation	32/858	263/18866	4.08944e-07	2.48173e-06	1.14367e-06	AGT/CAV1/EGFR/ERRFI1/FGFR3/HDAC2/HSF1/IFNG/IL24/IL6/ITGB3/JAK2/MIF/MTOR/MVP/NCAPG2/NF2/NOX4/PAK2/PDGFB/PPP2R1A/PRKCD/PTPN1/PTPN6/RACK1/SFRP1/SOCS1/SRC/STAT3/SYK/TP53/VEGFA	32
GO:0043407	negative regulation of MAP kinase activity	16/858	79/18866	4.2619e-07	2.58094e-06	1.18939e-06	AGT/BMP4/CAV1/DUSP1/DUSP16/DUSP21/DUSP3/DUSP6/HMGCR/NF1/PDCD4/PPP2R1A/PRKCD/PTPN1/PTPN6/SFRP1	16
GO:1900034	regulation of cellular response to heat	16/858	79/18866	4.2619e-07	2.58094e-06	1.18939e-06	AKT1S1/ATM/ATR/BAG3/CD34/EP300/GSK3B/HSF1/HSP90AA1/HSP90AB1/HSPA1A/MAPK1/MTOR/RPTOR/SIRT1/TPR	16
GO:0003170	heart valve development	14/858	61/18866	4.46243e-07	2.69954e-06	1.24404e-06	BMP4/BMPR2/GATA4/MDM2/MTOR/NOTCH1/RB1/RBPJ/SMAD6/SNAI1/SOX4/TGFB2/TGFBR2/TWIST1	14
GO:0008625	extrinsic apoptotic signaling pathway via death domain receptors	17/858	89/18866	4.51792e-07	2.73023e-06	1.25819e-06	ATF3/BAG3/BCL2/BCL2L1/BRCA1/GSK3B/HMGB2/LGALS3/NF1/PARK7/PEA15/PTEN/RAF1/SERPINE1/SFRP1/STK4/ZDHHC3	17
GO:0060147	regulation of posttranscriptional gene silencing	20/858	120/18866	4.56853e-07	2.75502e-06	1.26961e-06	AGO2/BMP4/DHX9/EGFR/ELAVL1/ESR1/FXR1/IL6/MAEL/MAP2K1/MAP2K2/MYCN/POU5F1/PPARG/STAT3/TERT/TP53/TPR/ZFP36/ZMPSTE24	20
GO:0060966	regulation of gene silencing by RNA	20/858	120/18866	4.56853e-07	2.75502e-06	1.26961e-06	AGO2/BMP4/DHX9/EGFR/ELAVL1/ESR1/FXR1/IL6/MAEL/MAP2K1/MAP2K2/MYCN/POU5F1/PPARG/STAT3/TERT/TP53/TPR/ZFP36/ZMPSTE24	20
GO:0060428	lung epithelium development	11/858	37/18866	4.65537e-07	2.80151e-06	1.29103e-06	AGR2/BMP4/ERRFI1/FGFR2/FOXA1/MAP2K1/RBPJ/THRB/WNT2/WNT7B/YAP1	11
GO:0060969	negative regulation of gene silencing	11/858	37/18866	4.65537e-07	2.80151e-06	1.29103e-06	ASF1A/ELAVL1/ESR1/HMGA1/IL6/POU5F1/PPARG/STAT3/TERT/TP53/ZMPSTE24	11
GO:0001844	protein insertion into mitochondrial membrane involved in apoptotic signaling pathway	10/858	30/18866	4.70511e-07	2.82553e-06	1.3021e-06	BCL2/E2F1/PPP1R13B/SFN/TFDP1/TP53/TP53BP2/TP63/YWHAB/YWHAZ	10
GO:1904837	beta-catenin-TCF complex assembly	10/858	30/18866	4.70511e-07	2.82553e-06	1.3021e-06	CTNNB1/EP300/HDAC1/KAT5/LEO1/MEN1/MYC/SMARCA4/TERT/TRRAP	10
GO:0032680	regulation of tumor necrosis factor production	19/858	110/18866	4.99029e-07	2.99365e-06	1.37958e-06	ARG2/AXL/CD34/CLU/DICER1/FOXP1/FOXP3/HDAC2/HMGB1/HSF1/JAK2/MAVS/MIF/PTPN6/TLR2/TLR3/TLR4/TWIST1/ZFP36	19
GO:0045668	negative regulation of osteoblast differentiation	13/858	53/18866	5.04577e-07	3.02378e-06	1.39346e-06	CDK6/HDAC4/HDAC7/ID1/IGFBP5/MEN1/NBR1/NOTCH1/SFRP1/SMAD3/SMAD6/TWIST1/TWIST2	13
GO:0031397	negative regulation of protein ubiquitination	16/858	80/18866	5.1052e-07	3.05621e-06	1.40841e-06	AKT1/ARRB1/ATG5/CAV1/CDK5/FBXO5/HSPA1A/LIMK1/MAD2L1/MTOR/OGT/PARK7/PINX1/RPL11/SIRT7/SOX4	16
GO:0045598	regulation of fat cell differentiation	22/858	143/18866	5.1774e-07	3.0962e-06	1.42684e-06	AKT1/ASXL2/CARM1/CEBPB/E2F1/FOXO1/IL6/MAPK14/MTOR/PIM1/PPARG/PTGS2/SFRP1/SIRT1/SIRT2/SIX1/SMAD3/STK4/TGFB1I1/WIF1/WNT5A/ZFP36	22
GO:0010677	negative regulation of cellular carbohydrate metabolic process	12/858	45/18866	5.20474e-07	3.10287e-06	1.42991e-06	DDIT4/EP300/GSK3A/GSK3B/HDAC4/MST1/PPARGC1A/PRKN/SIK1/SIRT6/STAT3/TIGAR	12
GO:0031057	negative regulation of histone modification	12/858	45/18866	5.20474e-07	3.10287e-06	1.42991e-06	ATG5/BRCA1/DNMT1/DNMT3B/FOXP3/KDM1A/KDM4C/PRMT6/SIRT1/SMARCB1/SPI1/TWIST1	12
GO:0051204	protein insertion into mitochondrial membrane	12/858	45/18866	5.20474e-07	3.10287e-06	1.42991e-06	BCL2/E2F1/HSP90AA1/PPP1R13B/ROMO1/SFN/TFDP1/TP53/TP53BP2/TP63/YWHAB/YWHAZ	12
GO:0008585	female gonad development	18/858	100/18866	5.27259e-07	3.14006e-06	1.44705e-06	ARRB1/ATM/BCL2/BCL2L1/CASP2/CEBPB/ESR1/FOXO3/HSPA5/PGR/SFRP1/SIRT1/SOD1/SRC/STAT5B/UBE3A/VEGFA/WT1	18
GO:0051988	regulation of attachment of spindle microtubules to kinetochore	7/858	13/18866	5.29893e-07	3.14922e-06	1.45127e-06	AURKB/BECN1/CCNB1/ECT2/NEK2/RACGAP1/SIRT2	7
GO:0071696	ectodermal placode development	7/858	13/18866	5.29893e-07	3.14922e-06	1.45127e-06	CTNNB1/HDAC1/HDAC2/PROX1/SIX1/TBX2/TBX3	7
GO:0070374	positive regulation of ERK1 and ERK2 cascade	28/858	215/18866	5.41689e-07	3.216e-06	1.48205e-06	ARRB1/BMP4/BRAF/CCL2/CCN2/EGFR/FGF21/FGFR2/FGFR3/GATA4/HMGB1/HMGCR/HRAS/JUN/KDR/MAP2K1/MAP2K7/MIF/NOTCH1/NOX4/PDGFB/PHB/PHB2/PLA2G2A/PRKD2/PTEN/SRC/TLR4	28
GO:0014823	response to activity	15/858	71/18866	5.49292e-07	3.25777e-06	1.5013e-06	AGT/CDK1/DNMT3B/FGF21/FIS1/HIF1A/HSF1/IL6/KDM6B/MTOR/OPA1/PPARGC1A/PRKAA2/PRKDC/PTEN	15
GO:0003181	atrioventricular valve morphogenesis	9/858	24/18866	5.63045e-07	3.33589e-06	1.5373e-06	BMPR2/GATA4/MDM2/NOTCH1/SMAD6/SOX4/TGFB2/TGFBR2/TWIST1	9
GO:0019318	hexose metabolic process	31/858	254/18866	5.78361e-07	3.42311e-06	1.57749e-06	AKR1B1/AKT1/ALDOA/ATF3/DDB1/ENO1/EP300/ESRRB/FOXO1/G6PD/GAPDH/GNMT/GSK3A/GSK3B/HK3/IGFBP3/MAPK14/MDH1/MST1/MTOR/OGT/PIK3CA/PPARGC1A/PRKN/SIK1/SIRT1/SIRT7/SRC/TIGAR/TP53/ZMPSTE24	31
GO:0022408	negative regulation of cell-cell adhesion	26/858	191/18866	5.79669e-07	3.42732e-06	1.57943e-06	AKT1/ARG2/BCL6/BMP4/CDH1/CEACAM1/CEBPB/DUSP3/ERBB2/FOXP3/HMGB1/IL1RN/IRF1/JAK2/KLF4/LGALS3/MAD1L1/MDK/NF2/NOTCH1/PRKCD/PTK2/PTPN6/RUNX1/SOCS1/VEGFA	26
GO:0050921	positive regulation of chemotaxis	22/858	144/18866	5.85345e-07	3.45733e-06	1.59326e-06	BMPR2/CALR/CXCR2/FGFR1/HMGB1/HSPB1/IL6/KDR/LPAR1/MAPK1/MAPK14/MCU/MDK/MET/PDGFB/PRKD1/PRKD2/PTK2/SERPINE1/SMAD3/VEGFA/WNT5A	22
GO:0021766	hippocampus development	16/858	81/18866	6.09659e-07	3.59724e-06	1.65773e-06	BTG2/CDK5/CDK5R1/CDK6/EPHA5/EZH2/GSK3B/HDAC1/KCNA1/KDM6B/MDK/NF2/NR2E1/PROX1/PTEN/SRF	16
GO:0032637	interleukin-8 production	18/858	101/18866	6.14729e-07	3.61972e-06	1.6681e-06	ARRB1/BCL3/HMGB1/HSPA1A/IL6/KLF4/MAVS/MYD88/PARK7/PRKD2/RELA/SERPINE1/STAT3/SYK/TLR2/TLR3/TLR4/TLR8	18
GO:0042116	macrophage activation	18/858	101/18866	6.14729e-07	3.61972e-06	1.6681e-06	ATM/CLU/FOXP1/GRN/IFNG/IL6/JAK2/JUN/LRRK2/MIF/NAMPT/SPHK1/SYK/TLR2/TLR3/TLR4/TLR8/WNT5A	18
GO:0050920	regulation of chemotaxis	29/858	229/18866	6.1699e-07	3.62932e-06	1.67252e-06	BMPR2/CALR/CCL2/CXCR2/DPP4/DUSP1/DUSP3/FGFR1/HMGB1/HSPB1/IL6/KDR/LPAR1/MAPK1/MAPK14/MCU/MDK/MET/MIF/MST1/NOTCH1/PDGFB/PRKD1/PRKD2/PTK2/SERPINE1/SMAD3/VEGFA/WNT5A	29
GO:0010742	macrophage derived foam cell differentiation	11/858	38/18866	6.28413e-07	3.68896e-06	1.7e-06	AGT/ALOX15B/EP300/ITGB3/MAPK9/NFKBIA/NR1H2/PLA2G2A/PPARG/PRKCH/STAT1	11
GO:0090077	foam cell differentiation	11/858	38/18866	6.28413e-07	3.68896e-06	1.7e-06	AGT/ALOX15B/EP300/ITGB3/MAPK9/NFKBIA/NR1H2/PLA2G2A/PPARG/PRKCH/STAT1	11
GO:0006417	regulation of translation	45/858	450/18866	6.4714e-07	3.79501e-06	1.74888e-06	AGO2/AKT1/BCL3/BTG2/CALR/CD28/CDK4/CNOT6/CNOT6L/CPEB1/DHX9/EIF2AK2/EIF2AK3/EIF4E/EIF4EBP1/EIF4G2/ELAVL1/ERBB2/FOXO3/FXR1/GAPDH/HNRNPD/HSPB1/IGFBP5/IL6/ILF3/MAPK1/MAPKAPK5/METTL14/MTOR/NOLC1/NPM1/PINK1/PRKDC/RACK1/RHOA/RPS14/RPS6KB1/RPS9/SOX4/STAT3/TPR/TYMS/YBX1/ZFP36	45
GO:0007159	leukocyte cell-cell adhesion	39/858	364/18866	6.52306e-07	3.82141e-06	1.76104e-06	AKT1/ARG2/BCL6/BMP4/CAV1/CCL2/CD28/CD40LG/CEACAM1/CEBPB/DPP4/DUSP3/ERBB2/ETS1/FOXP3/HMGB1/IFNG/IL1A/IL6/IRF1/ITPKB/KLF4/LGALS3/MAD1L1/MDK/MSN/PAK2/PDPK1/PIK3CA/PTPN6/RELA/RHOA/RUNX1/SOCS1/SOX4/SRC/STAT5B/SYK/TGFBR2	39
GO:0038127	ERBB signaling pathway	22/858	145/18866	6.60958e-07	3.86815e-06	1.78258e-06	AGR2/AGT/AKT1/BRAF/CEACAM1/DUSP3/EGFR/ERBB2/ERRFI1/HSP90AA1/MAPK1/MATK/MMP9/MVP/PDPK1/PIK3C2A/PIK3CA/PTK2/RBPJ/RTN4/SRC/STUB1	22
GO:0031507	heterochromatin assembly	15/858	72/18866	6.64993e-07	3.87991e-06	1.788e-06	ATF7IP/CDKN2A/DNMT1/DNMT3A/HDAC1/HELLS/HMGA1/HMGA2/RRP8/SIRT1/SIRT2/SIRT6/SUV39H1/TPR/TRIM28	15
GO:0050663	cytokine secretion	15/858	72/18866	6.64993e-07	3.87991e-06	1.788e-06	AGT/CD34/FOXP3/GAPDH/HMGB1/IFNG/IL1A/IRF3/MIF/SOCS1/SRC/SYK/TLR10/TLR2/TLR8	15
GO:0061035	regulation of cartilage development	15/858	72/18866	6.64993e-07	3.87991e-06	1.788e-06	BMP4/BMPR2/CARM1/CCN2/CTNNB1/LOXL2/MAF/MDK/RARB/RELA/SMAD1/SMAD3/SOX5/TGFBR1/WNT5A	15
GO:0014044	Schwann cell development	10/858	31/18866	6.66354e-07	3.87998e-06	1.78803e-06	AKT1/CDK5/DICER1/ILK/MED12/NDRG1/NF1/POU3F1/SIRT2/SOD1	10
GO:1902253	regulation of intrinsic apoptotic signaling pathway by p53 class mediator	10/858	31/18866	6.66354e-07	3.87998e-06	1.78803e-06	BCL2/ING2/KDM1A/MDM2/MIF/PRKN/RPL11/RRM2B/SIRT1/TP53	10
GO:0032570	response to progesterone	12/858	46/18866	6.75229e-07	3.9237e-06	1.80818e-06	CAV1/FOS/OXTR/RELA/SRC/SREBF1/TGFB2/TLR2/TXNIP/TYMS/UBE3A/YAP1	12
GO:2000142	regulation of DNA-templated transcription, initiation	12/858	46/18866	6.75229e-07	3.9237e-06	1.80818e-06	ATF7IP/BCLAF1/CTNNB1/ERCC1/ESR1/HMGB1/JUN/MED12/MITF/SRF/TP53/TWIST1	12
GO:0090257	regulation of muscle system process	31/858	256/18866	6.8688e-07	3.98738e-06	1.83752e-06	AGT/BIN1/CAV1/CCN2/ENO1/ERRFI1/FOXO1/FOXO3/G6PD/GATA4/GSK3A/HDAC4/IGFBP5/KCNA1/KLF4/LMNA/MEF2A/MTOR/NOTCH1/OXTR/PARP1/PIN1/PPARGC1A/PTGS2/PTK2/RHOA/SMAD3/SOD1/SPHK1/SRF/YY1	31
GO:0003012	muscle system process	46/858	467/18866	7.44399e-07	4.31691e-06	1.98939e-06	AGT/ALDOA/ARG2/ASPH/BIN1/CAV1/CCN2/CHUK/ENO1/ERRFI1/EZH2/FOXO1/FOXO3/G6PD/GATA4/GJA1/GSK3A/HDAC2/HDAC4/IGFBP5/KCNA1/KCNJ12/KLF4/LMNA/MAP2K3/MAP2K6/MEF2A/MTOR/MYLK/NOTCH1/OXTR/PARP1/PIK3C2A/PIK3CA/PIN1/PPARGC1A/PTGS2/PTK2/RHOA/SMAD3/SMAD5/SOD1/SORBS2/SPHK1/SRF/YY1	46
GO:0046631	alpha-beta T cell activation	22/858	146/18866	7.45428e-07	4.31852e-06	1.99013e-06	ARG2/BCL11B/BCL2/BCL3/BCL6/CD28/FOXP1/FOXP3/HMGB1/IFNG/IL6/IRF1/ITPKB/MTOR/RELB/RHOA/RUNX1/SOCS1/STAT3/STAT6/SYK/TGFBR2	22
GO:0060326	cell chemotaxis	35/858	311/18866	7.77562e-07	4.50015e-06	2.07383e-06	CALR/CCL2/CXCL1/CXCR2/DPP4/DUSP1/FGFR1/FLT1/HMGB1/HMGB2/HSPB1/IL6/KDR/LGALS3/LOX/LPAR1/MAPK1/MAPK14/MCU/MDK/MET/MIF/MST1/NOTCH1/PDGFB/PPIB/PRKCD/PRKD1/PRKD2/PTK2/SERPINE1/SYK/TGFB2/VEGFA/WNT5A	35
GO:0030198	extracellular matrix organization	41/858	395/18866	7.795e-07	4.50683e-06	2.07691e-06	ABI3BP/AGT/BCL3/CAPNS1/CAV1/CCN2/CDH1/CRISPLD2/DPP4/ENG/ETS1/FERMT1/FSCN1/HAS1/HTRA1/IL6/ITGB3/ITGB4/KDR/LOX/LOXL2/MMP7/MMP9/NF1/NFKB2/NOTCH1/NOX1/NR2E1/NTN4/PDGFB/PTK2/RB1/RECK/SERPINE1/SMAD3/SPARC/TGFB2/TGFBI/TGFBR1/VCAN/WT1	41
GO:0016233	telomere capping	13/858	55/18866	7.9989e-07	4.62007e-06	2.12909e-06	ATM/AURKB/ERCC1/HNRNPD/MAP2K7/MAPK1/MAPKAPK5/NBN/NEK2/POT1/PRKDC/STN1/TERF2	13
GO:0006839	mitochondrial transport	32/858	271/18866	8.00981e-07	4.62172e-06	2.12985e-06	BAG3/BAP1/BCL2/BCL2L1/BCL2L2/BNIP3L/COX5B/E2F1/FIS1/GSK3A/GSK3B/HSP90AA1/HSPA1A/LRRK2/MCU/OPA1/PINK1/PNPT1/PPP1R13B/PRKAA2/PRKN/ROMO1/SFN/SLC25A5/SREBF1/STAT3/TFDP1/TP53/TP53BP2/TP63/YWHAB/YWHAZ	32
GO:0043062	extracellular structure organization	41/858	396/18866	8.32526e-07	4.79892e-06	2.21151e-06	ABI3BP/AGT/BCL3/CAPNS1/CAV1/CCN2/CDH1/CRISPLD2/DPP4/ENG/ETS1/FERMT1/FSCN1/HAS1/HTRA1/IL6/ITGB3/ITGB4/KDR/LOX/LOXL2/MMP7/MMP9/NF1/NFKB2/NOTCH1/NOX1/NR2E1/NTN4/PDGFB/PTK2/RB1/RECK/SERPINE1/SMAD3/SPARC/TGFB2/TGFBI/TGFBR1/VCAN/WT1	41
GO:1905268	negative regulation of chromatin organization	14/858	64/18866	8.35468e-07	4.81106e-06	2.21711e-06	ASF1A/ATG5/BRCA1/DNMT1/DNMT3B/FOXP3/HMGA1/KDM1A/KDM4C/PRMT6/SIRT1/SMARCB1/SPI1/TWIST1	14
GO:0060571	morphogenesis of an epithelial fold	9/858	25/18866	8.44322e-07	4.85717e-06	2.23836e-06	AR/BMP4/CTNNB1/EGFR/FGFR2/HIF1A/TP63/WNT2/WNT5A	9
GO:0034393	positive regulation of smooth muscle cell apoptotic process	8/858	19/18866	8.55952e-07	4.91916e-06	2.26692e-06	ARRB1/CDKN2A/E2F3/IFNG/PDCD4/PPARG/SOD2/STK4	8
GO:0001570	vasculogenesis	16/858	83/18866	8.61735e-07	4.94251e-06	2.27768e-06	CAV1/CD34/CEACAM1/CTNNB1/ENG/FOXM1/HDAC7/JUNB/KDR/NOTCH1/PTK2/TGFBR2/VEGFA/WNT7B/WT1/YAP1	16
GO:0002088	lens development in camera-type eye	16/858	83/18866	8.61735e-07	4.94251e-06	2.27768e-06	BMP4/CDK4/CDKN1B/CTNNB1/HIPK2/KDM5B/MAF/NF2/PROX1/SMAD3/SOX1/TGFBR1/TGFBR2/WNT2/WNT5A/WNT7B	16
GO:0030510	regulation of BMP signaling pathway	17/858	93/18866	8.66757e-07	4.95647e-06	2.28412e-06	BMP4/BMPR2/ENG/FOXD1/GATA4/GPC3/HIPK2/HTRA1/ILK/NOTCH1/RBPJ/SFRP1/SMAD2/SMAD6/SMURF2/WNT5A/XIAP	17
GO:0072080	nephron tubule development	17/858	93/18866	8.66757e-07	4.95647e-06	2.28412e-06	AGT/BCL2/BMP4/CTNNB1/FOXD1/GPC3/ILK/MYC/NOTCH1/PAX8/SALL1/SIX1/STAT1/VEGFA/WNT7B/WT1/YAP1	17
GO:2000117	negative regulation of cysteine-type endopeptidase activity	17/858	93/18866	8.66757e-07	4.95647e-06	2.28412e-06	AKT1/ARRB1/BIRC5/CSNK2A1/DHCR24/IFI16/KLF4/MDM2/MMP9/PAK2/PARK7/PTGS2/RAF1/SFN/SRC/VEGFA/XIAP	17
GO:0070849	response to epidermal growth factor	12/858	47/18866	8.69477e-07	4.96708e-06	2.28901e-06	AKT1/DUSP3/EGFR/ERBB2/ERRFI1/ID1/MAPK1/MCM7/PDPK1/STAT5B/TPR/ZFP36	12
GO:0040013	negative regulation of locomotion	41/858	397/18866	8.889e-07	5.073e-06	2.33782e-06	AKT1/ALOX15B/APEX1/BCL2/CALR/CCL2/CDH1/DLC1/DPP4/DUSP1/DUSP3/ENG/FOXO3/GJA1/HAS1/HMGB1/IGFBP3/IGFBP5/IL24/ILK/KLF4/MECP2/MIF/MITF/NF1/NF2/NFE2L2/NOTCH1/PDCD10/PIN1/PPARG/PPARGC1A/PTEN/RECK/RHOA/SERPINE1/SFRP1/SRF/STAT3/TP53INP1/WNT5A	41
GO:0043500	muscle adaptation	20/858	125/18866	8.95234e-07	5.10408e-06	2.35214e-06	AGT/ERRFI1/EZH2/FOXO1/FOXO3/G6PD/GSK3A/HDAC4/IGFBP5/KLF4/LMNA/MEF2A/MTOR/NOTCH1/PARP1/PIN1/PPARGC1A/PTK2/SMAD3/YY1	20
GO:0070661	leukocyte proliferation	35/858	313/18866	9.04041e-07	5.14918e-06	2.37293e-06	AHR/ARG2/ATM/BCL2/BCL6/BLK/BMP4/CCND3/CD28/CD40LG/CDKN1A/CEBPB/CLU/CTNNB1/ERBB2/FOXP3/HELLS/HMGB1/IL1A/IL6/IRF1/LGALS3/MAD1L1/MAPK1/MIF/MSN/PRKCD/PTK2/PTPN6/STAT5B/SYK/TBK1/TGFBR2/TLR4/TP53	35
GO:0048730	epidermis morphogenesis	10/858	32/18866	9.2989e-07	5.28593e-06	2.43594e-06	BCL2/CTNNB1/FGFR2/FOXQ1/IGFBP5/KLF4/NOTCH1/SNAI1/TGFB2/TP63	10
GO:1902235	regulation of endoplasmic reticulum stress-induced intrinsic apoptotic signaling pathway	10/858	32/18866	9.2989e-07	5.28593e-06	2.43594e-06	BCL2L1/EIF2AK3/HSPA1A/HYOU1/LRRK2/OPA1/PARK7/PRKN/PTPN1/SIRT1	10
GO:0050714	positive regulation of protein secretion	24/858	172/18866	9.95271e-07	5.652e-06	2.60464e-06	ARF1/ARRB1/BLK/CD34/EGFR/GAPDH/GJA1/HIF1A/IFNG/IL1A/IL6/IRF3/JAK2/MCU/MIF/NADK/NR1H2/SIRT3/SOX4/SRC/SYK/TGFB2/TLR2/TLR4	24
GO:0090183	regulation of kidney development	13/858	56/18866	9.98725e-07	5.66601e-06	2.6111e-06	AGT/BMP4/CTNNB1/FOXD1/MMP9/MYC/PAX8/PDGFB/SIX1/STAT1/VEGFA/WT1/YAP1	13
GO:0048640	negative regulation of developmental growth	19/858	115/18866	1.0113e-06	5.73167e-06	2.64136e-06	BMP4/CDK5/CDK5R1/CDKN1A/CDKN1B/FGFR3/FXN/G6PD/GDF15/GJA1/GSK3A/PTEN/PTK2/RTN4/SFRP1/STK4/TGFBR2/WNT5A/YY1	19
GO:0045778	positive regulation of ossification	17/858	94/18866	1.01391e-06	5.73518e-06	2.64297e-06	ATRAID/BMP4/BMPR2/CEBPB/CTNNB1/FBXO5/IL6/ILK/KL/PRKD1/SMAD1/SMAD3/SMAD5/TGFB2/TP63/WNT5A/WNT7B	17
GO:0051591	response to cAMP	17/858	94/18866	1.01391e-06	5.73518e-06	2.64297e-06	AHR/APEX1/CARM1/DUSP1/FOS/HSPA5/IGFBP5/ITPR2/KDM1A/NOX4/PNPT1/RELA/SDC1/SPARC/SREBF1/STAT1/WT1	17
GO:0036295	cellular response to increased oxygen levels	7/858	14/18866	1.0181e-06	5.74191e-06	2.64607e-06	ATG7/ATP6V0A2/CAV1/DNMT3B/FOXO1/NOX1/PPARG	7
GO:0090239	regulation of histone H4 acetylation	7/858	14/18866	1.0181e-06	5.74191e-06	2.64607e-06	ARRB1/ATG5/BRCA1/SIRT1/SMARCB1/SPI1/ZMPSTE24	7
GO:1902894	negative regulation of pri-miRNA transcription by RNA polymerase II	7/858	14/18866	1.0181e-06	5.74191e-06	2.64607e-06	BMP4/HDAC4/PDGFB/POU5F1/RELA/SRF/YY1	7
GO:0048562	embryonic organ morphogenesis	34/858	302/18866	1.10568e-06	6.22976e-06	2.87089e-06	ARID1A/BMP4/CTNNB1/ENG/FGFR1/FGFR2/GATA4/GLI1/HIF1A/HIPK2/HOXA9/KDM2B/MAPK1/MED12/NOTCH1/PAX8/PCGF2/PROX1/RARB/SALL1/SIX1/SMAD2/SMAD3/SOD1/SRF/TBX2/TBX3/TGFBR1/TGFBR2/TWIST1/WNT16/WNT5A/YAP1/ZEB1	34
GO:0014911	positive regulation of smooth muscle cell migration	12/858	48/18866	1.11168e-06	6.25006e-06	2.88025e-06	AGT/BCL2/FOXO4/HDAC4/IGFBP5/LPAR1/MDK/MDM2/NOX4/PDGFB/SRC/TERT	12
GO:0046545	development of primary female sexual characteristics	18/858	105/18866	1.11255e-06	6.25006e-06	2.88025e-06	ARRB1/ATM/BCL2/BCL2L1/CASP2/CEBPB/ESR1/FOXO3/HSPA5/PGR/SFRP1/SIRT1/SOD1/SRC/STAT5B/UBE3A/VEGFA/WT1	18
GO:1902106	negative regulation of leukocyte differentiation	18/858	105/18866	1.11255e-06	6.25006e-06	2.88025e-06	BCL6/BMP4/CDK6/CEACAM1/CTNNB1/ERBB2/FOXP3/HMGB1/HMGB3/IRF1/MDK/MYC/NF1/RUNX1/SFRP1/SOCS1/TLR3/TLR4	18
GO:0046330	positive regulation of JNK cascade	21/858	138/18866	1.12352e-06	6.30555e-06	2.90582e-06	CCN2/CD40LG/GADD45G/HIPK2/HMGB1/HRAS/MAP2K7/MAP3K5/MAP3K6/MAP3K7/MAP4K1/MINK1/NOX1/PTPN1/SPAG9/SYK/TLR3/TLR4/WNT16/WNT5A/WNT7B	21
GO:0006695	cholesterol biosynthetic process	15/858	75/18866	1.15529e-06	6.45861e-06	2.97636e-06	ACLY/CYB5R3/DHCR24/FASN/FDPS/G6PD/HMGCR/LBR/MVK/PMVK/PRKAA2/RAN/SOD1/SP1/SREBF1	15
GO:0032602	chemokine production	15/858	75/18866	1.15529e-06	6.45861e-06	2.97636e-06	ACKR1/ARG2/EIF2AK2/FOXP1/HIF1A/HMGB1/IL6/KLF4/MAVS/MIF/SYK/TLR2/TLR3/TLR4/TWIST1	15
GO:0043627	response to estrogen	15/858	75/18866	1.15529e-06	6.45861e-06	2.97636e-06	AR/ARPC1B/BRCA1/CAV1/CCND1/EP300/ESR1/KRT19/MAPK1/MDM2/PELP1/PPARG/SFRP1/SMAD6/TGFBR2	15
GO:1902653	secondary alcohol biosynthetic process	15/858	75/18866	1.15529e-06	6.45861e-06	2.97636e-06	ACLY/CYB5R3/DHCR24/FASN/FDPS/G6PD/HMGCR/LBR/MVK/PMVK/PRKAA2/RAN/SOD1/SP1/SREBF1	15
GO:0032640	tumor necrosis factor production	19/858	116/18866	1.15866e-06	6.46133e-06	2.97761e-06	ARG2/AXL/CD34/CLU/DICER1/FOXP1/FOXP3/HDAC2/HMGB1/HSF1/JAK2/MAVS/MIF/PTPN6/TLR2/TLR3/TLR4/TWIST1/ZFP36	19
GO:0060964	regulation of gene silencing by miRNA	19/858	116/18866	1.15866e-06	6.46133e-06	2.97761e-06	AGO2/BMP4/DHX9/EGFR/ELAVL1/ESR1/FXR1/IL6/MAEL/MAP2K1/MAP2K2/MYCN/POU5F1/PPARG/STAT3/TP53/TPR/ZFP36/ZMPSTE24	19
GO:0019079	viral genome replication	20/858	127/18866	1.15915e-06	6.46133e-06	2.97761e-06	ATG16L1/ATG5/BCL2/CCL2/CD28/DDB1/DEK/EIF2AK2/HMGA2/IFI16/ILF3/MAVS/NOTCH1/PHB/PPIB/PRKN/PROX1/RNASEL/SMARCB1/TRIM28	20
GO:0061326	renal tubule development	17/858	95/18866	1.1833e-06	6.58958e-06	3.03671e-06	AGT/BCL2/BMP4/CTNNB1/FOXD1/GPC3/ILK/MYC/NOTCH1/PAX8/SALL1/SIX1/STAT1/VEGFA/WNT7B/WT1/YAP1	17
GO:0035107	appendage morphogenesis	22/858	150/18866	1.19176e-06	6.61742e-06	3.04954e-06	ASPH/ATRX/BMP4/CTNNB1/FGFR1/FGFR2/GPC3/HDAC1/HDAC2/HOXA9/NOTCH1/PITX1/RARB/RECK/SALL1/SOX4/TBX2/TBX3/TGFB2/TP63/TWIST1/WNT5A	22
GO:0035108	limb morphogenesis	22/858	150/18866	1.19176e-06	6.61742e-06	3.04954e-06	ASPH/ATRX/BMP4/CTNNB1/FGFR1/FGFR2/GPC3/HDAC1/HDAC2/HOXA9/NOTCH1/PITX1/RARB/RECK/SALL1/SOX4/TBX2/TBX3/TGFB2/TP63/TWIST1/WNT5A	22
GO:0090263	positive regulation of canonical Wnt signaling pathway	22/858	150/18866	1.19176e-06	6.61742e-06	3.04954e-06	CAV1/EGFR/FGFR2/GPC3/ILK/LRRK2/PIN1/PPM1B/PSMA2/PSMA5/PSMB1/PSMB5/PSMD14/RBPJ/RECK/SFRP1/SMAD3/SMURF2/SOX4/SRC/XIAP/YAP1	22
GO:0043154	negative regulation of cysteine-type endopeptidase activity involved in apoptotic process	16/858	85/18866	1.20431e-06	6.67424e-06	3.07573e-06	AKT1/ARRB1/BIRC5/CSNK2A1/DHCR24/KLF4/MDM2/MMP9/PAK2/PARK7/PTGS2/RAF1/SFN/SRC/VEGFA/XIAP	16
GO:2000779	regulation of double-strand break repair	16/858	85/18866	1.20431e-06	6.67424e-06	3.07573e-06	CHEK1/DEK/FOXM1/HMGA2/HSF1/KDM1A/OGG1/PARP1/PML/POT1/PRKDC/SIRT6/SIRT7/TIMELESS/TP53BP1/TWIST1	16
GO:0003171	atrioventricular valve development	9/858	26/18866	1.23933e-06	6.83611e-06	3.15032e-06	BMPR2/GATA4/MDM2/NOTCH1/SMAD6/SOX4/TGFB2/TGFBR2/TWIST1	9
GO:0060740	prostate gland epithelium morphogenesis	9/858	26/18866	1.23933e-06	6.83611e-06	3.15032e-06	AR/BMP4/ESR1/FGFR2/FOXA1/NOTCH1/SFRP1/TP63/WNT5A	9
GO:0032615	interleukin-12 production	13/858	57/18866	1.24042e-06	6.83611e-06	3.15032e-06	CD40LG/FOXP1/HMGB1/IFNG/IRF5/MAPK14/MDK/PRKCD/SYK/TLR2/TLR3/TLR4/TLR8	13
GO:0060760	positive regulation of response to cytokine stimulus	13/858	57/18866	1.24042e-06	6.83611e-06	3.15032e-06	AXL/DHX9/HIF1A/HSPA1A/IL1R1/IRF3/IRF7/MAVS/PRKN/TBK1/TLR2/TLR4/WNT5A	13
GO:0002562	somatic diversification of immune receptors via germline recombination within a single locus	14/858	66/18866	1.24185e-06	6.83611e-06	3.15032e-06	ATM/BCL11B/BCL6/CD28/CD40LG/ERCC1/FOXP3/HMGB1/HMGB2/NBN/PRKDC/STAT6/TNFSF13/TP53BP1	14
GO:0016444	somatic cell DNA recombination	14/858	66/18866	1.24185e-06	6.83611e-06	3.15032e-06	ATM/BCL11B/BCL6/CD28/CD40LG/ERCC1/FOXP3/HMGB1/HMGB2/NBN/PRKDC/STAT6/TNFSF13/TP53BP1	14
GO:0032922	circadian regulation of gene expression	14/858	66/18866	1.24185e-06	6.83611e-06	3.15032e-06	AHR/BHLHE40/HDAC1/HDAC2/HDAC3/ID1/MYBBP1A/NAMPT/OGT/PML/PPARGC1A/RELB/SIRT1/TOP1	14
GO:0033028	myeloid cell apoptotic process	10/858	33/18866	1.28004e-06	7.03288e-06	3.241e-06	BCL2/CDKN2A/CXCR2/IL6/IRF3/IRF7/ITPKB/MIF/PTEN/SIRT1	10
GO:0045736	negative regulation of cyclin-dependent protein serine/threonine kinase activity	10/858	33/18866	1.28004e-06	7.03288e-06	3.241e-06	CDKN1A/CDKN1B/CDKN1C/CDKN2A/CDKN2B/LATS1/LATS2/MEN1/PLK1/PTEN	10
GO:0032091	negative regulation of protein binding	18/858	106/18866	1.28402e-06	7.04799e-06	3.24796e-06	AKT1/AURKA/AURKB/CARM1/CAV1/CDKN1A/GSK3B/ID1/KDM1A/LRRK2/MET/PARK7/PDGFB/PIN1/PRKCD/RACK1/RUVBL2/STUB1	18
GO:0060965	negative regulation of gene silencing by miRNA	8/858	20/18866	1.36974e-06	7.49704e-06	3.4549e-06	ELAVL1/ESR1/IL6/POU5F1/PPARG/STAT3/TP53/ZMPSTE24	8
GO:1900409	positive regulation of cellular response to oxidative stress	8/858	20/18866	1.36974e-06	7.49704e-06	3.4549e-06	ENDOG/FOXO3/MCL1/NOX1/PARK7/SIRT3/SOD1/TLR4	8
GO:1902236	negative regulation of endoplasmic reticulum stress-induced intrinsic apoptotic signaling pathway	8/858	20/18866	1.36974e-06	7.49704e-06	3.4549e-06	BCL2L1/HSPA1A/HYOU1/LRRK2/OPA1/PARK7/PRKN/PTPN1	8
GO:0014743	regulation of muscle hypertrophy	15/858	76/18866	1.37957e-06	7.54368e-06	3.4764e-06	AGT/ERRFI1/FOXO1/G6PD/GSK3A/IGFBP5/LMNA/MEF2A/MTOR/NOTCH1/PARP1/PIN1/PTK2/SMAD3/YY1	15
GO:0090151	establishment of protein localization to mitochondrial membrane	12/858	49/18866	1.41176e-06	7.70502e-06	3.55075e-06	BCL2/E2F1/HSP90AA1/PPP1R13B/ROMO1/SFN/TFDP1/TP53/TP53BP2/TP63/YWHAB/YWHAZ	12
GO:1900087	positive regulation of G1/S transition of mitotic cell cycle	12/858	49/18866	1.41176e-06	7.70502e-06	3.55075e-06	AKT1/APEX1/CCND1/CCND3/CDC45/CDC6/CUL4B/EGFR/MDM2/RPTOR/TERT/TFDP1	12
GO:0030073	insulin secretion	27/858	213/18866	1.46672e-06	7.9974e-06	3.68549e-06	ARRB1/BLK/DPP4/EPHA5/GJA1/HIF1A/HMGCR/IFNG/IL1RN/IL6/ITPR1/ITPR2/ITPR3/JAK2/MCU/NADK/PARK7/PRKN/RAF1/RAPGEF4/SFRP1/SIRT3/SLC25A5/SMAD2/SOX4/SREBF1/SYT7	27
GO:0031060	regulation of histone methylation	14/858	67/18866	1.50487e-06	8.19765e-06	3.77777e-06	ATRX/BRCA1/BRD4/CTNNB1/DNMT1/DNMT3B/KDM1A/KDM4C/LMNA/MECP2/OGT/PRMT6/SIRT1/SMARCB1	14
GO:0046165	alcohol biosynthetic process	23/858	164/18866	1.523e-06	8.28853e-06	3.81965e-06	ACER2/ACLY/AKR1B1/ASAH1/CYB5R3/DHCR24/FASN/FDPS/G6PD/HMGCR/IFNG/ITPKB/LBR/MVK/PARK7/PMVK/PRKAA2/RAN/SOD1/SP1/SPHK1/SREBF1/VDR	23
GO:0007566	embryo implantation	13/858	58/18866	1.53281e-06	8.3183e-06	3.83337e-06	AGO2/ARID1A/CALR/GJA1/IGFBP7/MMP9/PTGS2/RECK/SMURF2/SOD1/TGFBR2/TRIM28/VEGFA	13
GO:0043489	RNA stabilization	13/858	58/18866	1.53281e-06	8.3183e-06	3.83337e-06	DHX9/DKC1/E2F1/ELAVL1/HNRNPC/HNRNPD/MAPK14/MTOR/MYD88/NSUN2/TRDMT1/YBX1/ZFP36	13
GO:1903749	positive regulation of establishment of protein localization to mitochondrion	13/858	58/18866	1.53281e-06	8.3183e-06	3.83337e-06	BAP1/BCL2/E2F1/GSK3A/PINK1/PPP1R13B/SFN/TFDP1/TP53/TP53BP2/TP63/YWHAB/YWHAZ	13
GO:0045792	negative regulation of cell size	6/858	10/18866	1.56056e-06	8.4609e-06	3.89908e-06	AKT1/AKT1S1/DEPTOR/MTOR/PTEN/RHOA	6
GO:0007422	peripheral nervous system development	15/858	77/18866	1.64217e-06	8.88657e-06	4.09524e-06	AKT1/CDK1/CDK5/DICER1/EGR2/ERBB2/ILK/MED12/NDRG1/NF1/POU3F1/RELA/RUNX1/SIRT2/SOD1	15
GO:0014015	positive regulation of gliogenesis	15/858	77/18866	1.64217e-06	8.88657e-06	4.09524e-06	BIN1/DICER1/E2F1/EGR2/HDAC1/HDAC2/IL6/MDK/MTOR/NOTCH1/PPARG/PRKCH/PRPF19/RELA/TLR2	15
GO:0030512	negative regulation of transforming growth factor beta receptor signaling pathway	16/858	87/18866	1.66509e-06	9.00216e-06	4.14851e-06	CAV1/HSPA1A/HSPA5/HTRA1/PDPK1/PIN1/SIRT1/SMAD2/SMAD3/SMAD6/SMURF2/STUB1/TGFB1I1/TGFBR1/TGFBR2/TP53	16
GO:0032508	DNA duplex unwinding	18/858	108/18866	1.70063e-06	9.18566e-06	4.23308e-06	ATRX/BRIP1/CHD5/CUL4B/DDB1/DDB2/DHX9/HMGA1/MCM7/NBN/PARP1/POT1/RAD23B/RBX1/RECQL4/RUVBL2/WRN/XPC	18
GO:0008156	negative regulation of DNA replication	10/858	34/18866	1.73982e-06	9.36211e-06	4.31439e-06	ATG7/ATR/BCL6/CDC6/CHEK2/FBXO5/GMNN/TERF2/TIMELESS/TP53	10
GO:0036474	cell death in response to hydrogen peroxide	10/858	34/18866	1.73982e-06	9.36211e-06	4.31439e-06	ENDOG/FOXO3/LRRK2/MET/NFE2L2/PARK7/PDCD10/PINK1/RACK1/TXN	10
GO:0060795	cell fate commitment involved in formation of primary germ layer	10/858	34/18866	1.73982e-06	9.36211e-06	4.31439e-06	BMP4/CTNNB1/ETS2/FGFR1/KLF4/LEO1/NANOG/POU5F1/SMAD1/SOX2	10
GO:1904030	negative regulation of cyclin-dependent protein kinase activity	10/858	34/18866	1.73982e-06	9.36211e-06	4.31439e-06	CDKN1A/CDKN1B/CDKN1C/CDKN2A/CDKN2B/LATS1/LATS2/MEN1/PLK1/PTEN	10
GO:0031648	protein destabilization	12/858	50/18866	1.78131e-06	9.56747e-06	4.40903e-06	EP300/FBXO4/FBXW11/ID1/MDM2/PLK1/PRKDC/PRKN/SIAH1/SIRT1/SIRT6/SRC	12
GO:0043616	keratinocyte proliferation	12/858	50/18866	1.78131e-06	9.56747e-06	4.40903e-06	BCL11B/FERMT1/FGFR2/MDK/PRKD1/SFN/TLR4/TP63/VDR/WNT16/YAP1/ZFP36	12
GO:0003148	outflow tract septum morphogenesis	9/858	27/18866	1.78417e-06	9.57391e-06	4.41199e-06	BMP4/BMPR2/ENG/FGFR2/RARB/SMAD6/TBX2/TGFB2/TGFBR2	9
GO:0070507	regulation of microtubule cytoskeleton organization	25/858	190/18866	1.79595e-06	9.62809e-06	4.43697e-06	AURKA/BRCA1/CDK5R1/CDKN1B/CHEK1/CKAP2/CTNNB1/DYRK1A/EPHA3/GSK3B/HSPA1A/KIF11/MECP2/MET/NEK2/NPM1/PLK1/PRKAA2/RASSF1/RCC1/RHOA/TACC3/TPR/TPX2/XPO1	25
GO:0007292	female gamete generation	21/858	142/18866	1.80793e-06	9.68328e-06	4.4624e-06	ATM/AURKA/BCL2/CCNB1/CTNNB1/ERCC1/ETV6/FBXO5/FOXO3/HSF1/MDK/NCAPH2/PGR/PLK1/PPP2R1A/PTGS2/RAD51C/SIRT1/SIRT2/SRC/TTK	21
GO:0043518	negative regulation of DNA damage response, signal transduction by p53 class mediator	7/858	15/18866	1.83389e-06	9.79494e-06	4.51385e-06	DYRK1A/KDM1A/MDM2/MIF/SIRT1/SNAI1/TWIST1	7
GO:1900119	positive regulation of execution phase of apoptosis	7/858	15/18866	1.83389e-06	9.79494e-06	4.51385e-06	DLC1/ENDOG/HSF1/IL6/SIRT2/TP53/TP53BP2	7
GO:2001028	positive regulation of endothelial cell chemotaxis	7/858	15/18866	1.83389e-06	9.79494e-06	4.51385e-06	FGFR1/HSPB1/KDR/MET/PRKD1/PRKD2/VEGFA	7
GO:0050810	regulation of steroid biosynthetic process	17/858	98/18866	1.85602e-06	9.90397e-06	4.5641e-06	ASAH1/FASN/FDPS/HMGCR/IFNG/IGFBP7/MVK/PMVK/PPARGC1A/PROX1/RAN/SIRT1/SNAI1/SOD1/SP1/SREBF1/VDR	17
GO:0001658	branching involved in ureteric bud morphogenesis	13/858	59/18866	1.88492e-06	1.00395e-05	4.62656e-06	AGT/BCL2/BMP4/CTNNB1/FOXD1/GPC3/ILK/MYC/PAX8/SALL1/SIX1/VEGFA/WT1	13
GO:0050707	regulation of cytokine secretion	13/858	59/18866	1.88492e-06	1.00395e-05	4.62656e-06	CD34/FOXP3/GAPDH/IFNG/IL1A/IRF3/MIF/SOCS1/SRC/SYK/TLR10/TLR2/TLR8	13
GO:0019218	regulation of steroid metabolic process	20/858	131/18866	1.91006e-06	1.0164e-05	4.68394e-06	AGT/ASAH1/FASN/FDPS/HMGCR/IFNG/IGFBP7/MVK/PMVK/PPARGC1A/PROX1/RAN/SIRT1/SNAI1/SOD1/SP1/SREBF1/STAT5B/STUB1/VDR	20
GO:0005996	monosaccharide metabolic process	33/858	296/18866	1.97028e-06	1.04747e-05	4.82712e-06	AKR1B1/AKT1/ALDOA/ATF3/CYB5R3/DDB1/ENO1/EP300/ESRRB/FOXO1/G6PD/GAPDH/GNMT/GSK3A/GSK3B/HK3/IGFBP3/MAPK14/MDH1/MST1/MTOR/NUDT5/OGT/PIK3CA/PPARGC1A/PRKN/SIK1/SIRT1/SIRT7/SRC/TIGAR/TP53/ZMPSTE24	33
GO:0046651	lymphocyte proliferation	32/858	283/18866	2.07126e-06	1.10014e-05	5.06985e-06	AHR/ARG2/ATM/BCL2/BCL6/BLK/BMP4/CCND3/CD28/CD40LG/CDKN1A/CEBPB/CTNNB1/ERBB2/FOXP3/HELLS/HMGB1/IL1A/IL6/IRF1/LGALS3/MAD1L1/MIF/MSN/PRKCD/PTPN6/STAT5B/SYK/TBK1/TGFBR2/TLR4/TP53	32
GO:0050773	regulation of dendrite development	22/858	155/18866	2.08874e-06	1.1084e-05	5.1079e-06	ARF1/CARM1/CDK5/CDK5R1/CUX1/EZH2/FBXO31/GSK3A/GSK3B/HDAC2/ID1/ILK/KNDC1/LPAR1/LRRK2/MTOR/NEDD4/NR2E1/OPA1/PTEN/RHOA/UBE3A	22
GO:0003015	heart process	33/858	297/18866	2.12246e-06	1.12221e-05	5.17156e-06	AGT/ASPH/ATG5/BIN1/CAV1/CCN2/EPAS1/GATA4/GJA1/GSK3A/HDAC4/ITPR1/ITPR2/ITPR3/JAK2/KCNJ12/MAP2K3/MAP2K6/MDM2/MEF2A/MTOR/NOX4/PIK3CA/SMAD5/SOD1/SRC/SREBF1/STIM1/TBX2/TGFB2/THRB/YAP1/ZMPSTE24	33
GO:0031061	negative regulation of histone methylation	8/858	21/18866	2.12453e-06	1.12221e-05	5.17156e-06	BRCA1/DNMT1/DNMT3B/KDM1A/KDM4C/PRMT6/SIRT1/SMARCB1	8
GO:0036499	PERK-mediated unfolded protein response	8/858	21/18866	2.12453e-06	1.12221e-05	5.17156e-06	AGR2/ATF3/CCL2/EIF2AK3/HSPA5/IGFBP1/NFE2L2/PTPN1	8
GO:0090201	negative regulation of release of cytochrome c from mitochondria	8/858	21/18866	2.12453e-06	1.12221e-05	5.17156e-06	AKT1/BCL2L1/BCL2L2/CLU/FXN/LMNA/OPA1/PRKN	8
GO:0140467	integrated stress response signaling	8/858	21/18866	2.12453e-06	1.12221e-05	5.17156e-06	AGR2/ATF3/CCL2/EIF2AK3/HSPA5/IGFBP1/NFE2L2/PTPN1	8
GO:0051817	modulation of process of other organism involved in symbiotic interaction	17/858	99/18866	2.14726e-06	1.13318e-05	5.22207e-06	ATG5/ATG7/BCL2L1/EIF2AK2/EP300/GAPDH/HDAC1/HIPK2/HMGA2/JUN/PHB/PHB2/PPIB/PRKN/SMARCA4/SMARCB1/SP1	17
GO:1903573	negative regulation of response to endoplasmic reticulum stress	12/858	51/18866	2.23379e-06	1.17776e-05	5.42754e-06	BCL2L1/CLU/HSPA1A/HSPA5/HYOU1/LRRK2/NR1H2/OPA1/PARK7/PRKN/PTPN1/RACK1	12
GO:0072009	nephron epithelium development	18/858	110/18866	2.23602e-06	1.17786e-05	5.42798e-06	AGT/BCL2/BMP4/CD34/CTNNB1/FOXD1/GPC3/ILK/MYC/NOTCH1/PAX8/SALL1/SIX1/STAT1/VEGFA/WNT7B/WT1/YAP1	18
GO:1903845	negative regulation of cellular response to transforming growth factor beta stimulus	16/858	89/18866	2.2788e-06	1.19929e-05	5.52676e-06	CAV1/HSPA1A/HSPA5/HTRA1/PDPK1/PIN1/SIRT1/SMAD2/SMAD3/SMAD6/SMURF2/STUB1/TGFB1I1/TGFBR1/TGFBR2/TP53	16
GO:0000209	protein polyubiquitination	36/858	340/18866	2.3045e-06	1.21115e-05	5.58143e-06	AKTIP/ANAPC1/BCL2/BRCA1/CTNNB1/DDB2/DTL/FBXO22/FBXO31/FBXO4/FBXW11/MARCHF5/MDM2/MKRN1/NEDD4/PRKN/PRPF19/PSMA2/PSMA5/PSMB1/PSMB5/PSMD14/RBX1/SIAH1/SKP2/SMURF2/SPOP/STUB1/UBE2C/UBE2N/UBE2V1/UBE2V2/UBE3A/WSB1/WWP1/XIAP	36
GO:0007492	endoderm development	15/858	79/18866	2.30556e-06	1.21115e-05	5.58143e-06	BMP4/CTNNB1/DUSP1/GATA4/HDAC1/HMGA2/LEO1/MED12/MMP9/NANOG/NOTCH1/POU5F1/SMAD2/SMAD3/SOX2	15
GO:0043903	regulation of symbiotic process	28/858	231/18866	2.30967e-06	1.21221e-05	5.58629e-06	BCL2/CAV1/CD28/DDB1/DHX9/EIF2AK2/EP300/GAPDH/HDAC1/HMGA2/IFI16/ILF3/JUN/MAVS/NOTCH1/PHB/PML/PPIB/PRKN/PROX1/RNASEL/SMARCA4/SMARCB1/SP1/STAT1/SUPT5H/TRIM28/ZFP36	28
GO:0003203	endocardial cushion morphogenesis	10/858	35/18866	2.33696e-06	1.21763e-05	5.61129e-06	ENG/MDM2/NOTCH1/RBPJ/SNAI1/TBX2/TGFB2/TGFBR1/TGFBR2/TWIST1	10
GO:0030513	positive regulation of BMP signaling pathway	10/858	35/18866	2.33696e-06	1.21763e-05	5.61129e-06	BMP4/BMPR2/ENG/FOXD1/GATA4/GPC3/ILK/NOTCH1/RBPJ/SMAD2	10
GO:0032735	positive regulation of interleukin-12 production	10/858	35/18866	2.33696e-06	1.21763e-05	5.61129e-06	CD40LG/HMGB1/IFNG/IRF5/MAPK14/MDK/SYK/TLR2/TLR3/TLR4	10
GO:0034390	smooth muscle cell apoptotic process	10/858	35/18866	2.33696e-06	1.21763e-05	5.61129e-06	ARRB1/CDKN2A/DNMT1/E2F3/IFNG/PDCD4/PPARG/SIRT1/SOD2/STK4	10
GO:0034391	regulation of smooth muscle cell apoptotic process	10/858	35/18866	2.33696e-06	1.21763e-05	5.61129e-06	ARRB1/CDKN2A/DNMT1/E2F3/IFNG/PDCD4/PPARG/SIRT1/SOD2/STK4	10
GO:0035909	aorta morphogenesis	10/858	35/18866	2.33696e-06	1.21763e-05	5.61129e-06	ENG/MYLK/NOTCH1/PROX1/RBPJ/SIX1/SOX4/SRF/TBX2/TGFB2	10
GO:0048333	mesodermal cell differentiation	10/858	35/18866	2.33696e-06	1.21763e-05	5.61129e-06	BMP4/FGFR1/FGFR2/GJA1/HMGA2/ITGB3/ITGB4/KDM6B/KLF4/SMAD1	10
GO:0060338	regulation of type I interferon-mediated signaling pathway	10/858	35/18866	2.33696e-06	1.21763e-05	5.61129e-06	HSP90AB1/IRF3/IRF7/MAVS/PTPN1/PTPN6/RNASEL/SAMHD1/TBK1/WNT5A	10
GO:1901617	organic hydroxy compound biosynthetic process	30/858	258/18866	2.41951e-06	1.2595e-05	5.80424e-06	ACER2/ACLY/AKR1B1/ALOX15B/ASAH1/CYB5R3/DAO/DHCR24/FASN/FDPS/G6PD/HMGCR/IFNG/ITPKB/LBR/MVK/PARK7/PMVK/PRKAA2/PROX1/RAN/SIRT1/SNAI1/SOD1/SP1/SPHK1/SREBF1/TGFB2/VDR/WNT5A	30
GO:0090101	negative regulation of transmembrane receptor protein serine/threonine kinase signaling pathway	20/858	133/18866	2.43175e-06	1.26473e-05	5.82833e-06	CAV1/HIPK2/HSPA1A/HSPA5/HTRA1/NOTCH1/PDPK1/PIN1/SFRP1/SIRT1/SMAD2/SMAD3/SMAD6/SMURF2/STUB1/TGFB1I1/TGFBR1/TGFBR2/TP53/WNT5A	20
GO:0019058	viral life cycle	36/858	341/18866	2.46702e-06	1.28191e-05	5.90751e-06	ATG16L1/ATG5/AXL/BCL2/CAV1/CCL2/CD28/CDK1/CTSB/DDB1/DEK/DPP4/EGFR/EIF2AK2/HMGA2/HSP90AB1/HSPA1A/IFI16/ILF3/ITGB3/MAVS/NEDD4/NOTCH1/PHB/PML/PPIB/PRKN/PROX1/RAN/RNASEL/SLC52A1/SMARCB1/TPR/TRIM28/WWP1/XPO1	36
GO:0046364	monosaccharide biosynthetic process	17/858	100/18866	2.47906e-06	1.28701e-05	5.93099e-06	AKR1B1/ALDOA/ATF3/DDB1/ENO1/EP300/FOXO1/G6PD/GAPDH/GNMT/MDH1/MST1/OGT/PPARGC1A/SIK1/SIRT1/SIRT7	17
GO:0048736	appendage development	24/858	181/18866	2.50637e-06	1.29884e-05	5.98551e-06	ASPH/ATRX/BMP4/BMPR2/CTNNB1/FGFR1/FGFR2/GPC3/HDAC1/HDAC2/HOXA9/ITGB4/NOTCH1/PITX1/RARB/RECK/SALL1/SOX4/TBX2/TBX3/TGFB2/TP63/TWIST1/WNT5A	24
GO:0060173	limb development	24/858	181/18866	2.50637e-06	1.29884e-05	5.98551e-06	ASPH/ATRX/BMP4/BMPR2/CTNNB1/FGFR1/FGFR2/GPC3/HDAC1/HDAC2/HOXA9/ITGB4/NOTCH1/PITX1/RARB/RECK/SALL1/SOX4/TBX2/TBX3/TGFB2/TP63/TWIST1/WNT5A	24
GO:0002360	T cell lineage commitment	9/858	28/18866	2.52354e-06	1.30187e-05	5.99946e-06	BCL2/FOXP3/IL6/MTOR/PRKDC/RHOA/STAT3/STAT6/TP53	9
GO:0031069	hair follicle morphogenesis	9/858	28/18866	2.52354e-06	1.30187e-05	5.99946e-06	BCL2/CTNNB1/FGFR2/FOXQ1/IGFBP5/NOTCH1/SNAI1/TGFB2/TP63	9
GO:0048596	embryonic camera-type eye morphogenesis	9/858	28/18866	2.52354e-06	1.30187e-05	5.99946e-06	ARID1A/HIPK2/KDM2B/PROX1/TBX2/TWIST1/WNT16/WNT5A/ZEB1	9
GO:0060512	prostate gland morphogenesis	9/858	28/18866	2.52354e-06	1.30187e-05	5.99946e-06	AR/BMP4/ESR1/FGFR2/FOXA1/NOTCH1/SFRP1/TP63/WNT5A	9
GO:1903579	negative regulation of ATP metabolic process	9/858	28/18866	2.52354e-06	1.30187e-05	5.99946e-06	DDIT4/HDAC4/PARP1/PPARGC1A/RHOA/SIRT6/STAT3/TIGAR/TP53	9
GO:1903008	organelle disassembly	18/858	111/18866	2.55716e-06	1.31803e-05	6.07393e-06	ATG12/ATG5/ATG7/BECN1/BNIP3L/CDK1/FIS1/GSK3A/HIF1A/PARK7/PHB2/PINK1/PPARGC1A/PRKN/SREBF1/TIGAR/TP53/WIPI1	18
GO:0032943	mononuclear cell proliferation	32/858	286/18866	2.59966e-06	1.33873e-05	6.16934e-06	AHR/ARG2/ATM/BCL2/BCL6/BLK/BMP4/CCND3/CD28/CD40LG/CDKN1A/CEBPB/CTNNB1/ERBB2/FOXP3/HELLS/HMGB1/IL1A/IL6/IRF1/LGALS3/MAD1L1/MIF/MSN/PRKCD/PTPN6/STAT5B/SYK/TBK1/TGFBR2/TLR4/TP53	32
GO:0070192	chromosome organization involved in meiotic cell cycle	14/858	70/18866	2.61779e-06	1.34686e-05	6.20681e-06	ATM/ATRX/BRIP1/BUB1/BUB1B/FANCD2/INCENP/MAEL/NCAPH2/PPP2R1A/RAD21/RAD51C/SIRT7/SMC2	14
GO:0046879	hormone secretion	34/858	314/18866	2.66734e-06	1.37113e-05	6.31865e-06	AGT/ARRB1/BLK/DPP4/EGFR/EPHA5/FGFR1/FOXD1/GJA1/HIF1A/HMGCR/IFNG/IL1RN/IL6/ITPR1/ITPR2/ITPR3/JAK2/KDM5B/MCU/NADK/PARK7/PAX8/PRKN/RAF1/RAPGEF4/SFRP1/SIRT3/SLC25A5/SMAD2/SOX4/SREBF1/SYT7/TBX3	34
GO:0045995	regulation of embryonic development	20/858	134/18866	2.73838e-06	1.40639e-05	6.48112e-06	AR/BMP4/CDK1/CTNNB1/FGFR1/GJA1/IL1RN/KLF4/NFE2L2/NOTCH1/OTX2/RACGAP1/RACK1/SFRP1/SIX1/SNAI1/STK4/TBX2/WNT2/WNT5A	20
GO:1902041	regulation of extrinsic apoptotic signaling pathway via death domain receptors	13/858	61/18866	2.81104e-06	1.44241e-05	6.64715e-06	ATF3/BCL2L1/BRCA1/GSK3B/HMGB2/LGALS3/PARK7/PEA15/PTEN/RAF1/SERPINE1/SFRP1/STK4	13
GO:0010721	negative regulation of cell development	36/858	343/18866	2.82433e-06	1.44794e-05	6.67262e-06	BCL2/CALR/CARM1/CDK5/CDK5R1/CTNNB1/DICER1/EIF4E/FOXO3/G6PD/GSK3A/GSK3B/HDAC2/ID1/IL6/LPAR1/LRRK2/MDM2/NF1/NOTCH1/NOTCH3/NR2E1/PTEN/PTK2/RHOA/RTN4/SIRT2/SOX2/STAT3/TERT/THRB/TP53/UBE3A/VEGFA/WNT5A/YY1	36
GO:0031497	chromatin assembly	25/858	195/18866	2.89624e-06	1.48348e-05	6.83641e-06	ASF1A/ATF7IP/ATRX/CDKN2A/CENPA/CHAF1B/DNMT1/DNMT3A/HDAC1/HELLS/HIRA/HJURP/HMGA1/HMGA2/HMGB2/NPM1/RBBP4/RRP8/SIRT1/SIRT2/SIRT6/SUV39H1/TP53/TPR/TRIM28	25
GO:0043433	negative regulation of DNA-binding transcription factor activity	24/858	183/18866	3.04838e-06	1.56002e-05	7.18913e-06	ARRB1/BHLHE40/CDKN2A/CEBPG/CHUK/EGLN1/ESR1/EZH2/FOXP3/HDAC2/HDAC4/ID1/KDM1A/KEAP1/KLF4/MEN1/NFKBIA/PHB2/PIM1/PROX1/RB1/SIK1/SIRT1/TWIST1	24
GO:0030901	midbrain development	16/858	91/18866	3.08859e-06	1.57779e-05	7.27101e-06	CKB/CTNNB1/CXCR2/FGFR1/FGFR2/G6PD/HSPA5/KDM2B/OTX2/RHOA/SFRP1/SIRT2/SMAD1/WNT2/WNT5A/ZNF148	16
GO:0045682	regulation of epidermis development	16/858	91/18866	3.08859e-06	1.57779e-05	7.27101e-06	ALOX15B/BMP4/CTNNB1/ERRFI1/EZH2/FERMT1/KEAP1/NOTCH1/PRKCH/RUNX1/SFN/TGFB2/TP63/VDR/WNT5A/ZFP36	16
GO:0001893	maternal placenta development	10/858	36/18866	3.1046e-06	1.58175e-05	7.28927e-06	AKT1/BMPR2/CTSB/EPOR/GJA1/JUNB/MAPK1/MEN1/PTGS2/VDR	10
GO:0003230	cardiac atrium development	10/858	36/18866	3.1046e-06	1.58175e-05	7.28927e-06	BMPR2/ENG/GATA4/MDM2/NOTCH1/PROX1/SOX4/TGFB2/WNT2/WNT5A	10
GO:0010092	specification of animal organ identity	10/858	36/18866	3.1046e-06	1.58175e-05	7.28927e-06	AR/BMP4/CTNNB1/FGFR1/FGFR2/PAX8/RBPJ/SIX1/WNT2/WNT5A	10
GO:0045739	positive regulation of DNA repair	14/858	71/18866	3.12584e-06	1.59116e-05	7.33263e-06	BRCA1/CBX8/CEBPG/DHX9/EGFR/FOXM1/HMGB1/PARP1/PRKDC/SIRT1/TIGAR/TIMELESS/TRIM28/UBE2N	14
GO:0048820	hair follicle maturation	7/858	16/18866	3.13216e-06	1.59156e-05	7.33446e-06	CTNNB1/FERMT1/NF1/NSUN2/RBPJ/TGFB2/WNT5A	7
GO:0060572	morphogenesis of an epithelial bud	7/858	16/18866	3.13216e-06	1.59156e-05	7.33446e-06	AR/BMP4/CTNNB1/FGFR2/TP63/WNT2/WNT5A	7
GO:0016126	sterol biosynthetic process	15/858	81/18866	3.19937e-06	1.62316e-05	7.4801e-06	ACLY/CYB5R3/DHCR24/FASN/FDPS/G6PD/HMGCR/LBR/MVK/PMVK/PRKAA2/RAN/SOD1/SP1/SREBF1	15
GO:0006925	inflammatory cell apoptotic process	8/858	22/18866	3.20565e-06	1.62316e-05	7.4801e-06	CDKN2A/CXCR2/IL6/IRF3/IRF7/ITPKB/SIRT1/ZMPSTE24	8
GO:0032069	regulation of nuclease activity	8/858	22/18866	3.20565e-06	1.62316e-05	7.4801e-06	AKT1/HMGB1/HMGB2/HSPA1A/NPM1/PRKCD/SIRT1/TERF2	8
GO:1902884	positive regulation of response to oxidative stress	8/858	22/18866	3.20565e-06	1.62316e-05	7.4801e-06	ENDOG/FOXO3/MCL1/NOX1/PARK7/SIRT3/SOD1/TLR4	8
GO:1903039	positive regulation of leukocyte cell-cell adhesion	28/858	235/18866	3.23824e-06	1.63822e-05	7.5495e-06	AKT1/BCL6/CAV1/CCL2/CD28/CD40LG/DPP4/ETS1/FOXP3/HMGB1/IFNG/IL1A/IL6/ITPKB/MDK/PAK2/PDPK1/PIK3CA/PTPN6/RELA/RHOA/RUNX1/SOCS1/SOX4/SRC/STAT5B/SYK/TGFBR2	28
GO:0031929	TOR signaling	19/858	124/18866	3.24784e-06	1.64163e-05	7.56521e-06	AKT1/AKT1S1/ATM/DDIT4/DEPTOR/EIF4EBP1/GSK3A/HDAC3/HIF1A/MAPKAPK5/MTOR/PIK3CA/PINK1/PRKAA2/RPS6KB1/RPTOR/SIRT1/SMG1/ZMPSTE24	19
GO:0006348	chromatin silencing at telomere	6/858	11/18866	3.30073e-06	1.6596e-05	7.64804e-06	CDC45/DOT1L/DPY30/EZH2/SIRT2/SIRT6	6
GO:0051974	negative regulation of telomerase activity	6/858	11/18866	3.30073e-06	1.6596e-05	7.64804e-06	MEN1/PINX1/POT1/PPARG/SRC/TP53	6
GO:0060439	trachea morphogenesis	6/858	11/18866	3.30073e-06	1.6596e-05	7.64804e-06	BMP4/CTNNB1/MAP2K1/MAPK1/TGFBR2/WNT7B	6
GO:0060525	prostate glandular acinus development	6/858	11/18866	3.30073e-06	1.6596e-05	7.64804e-06	ESR1/FGFR2/FOXA1/NOTCH1/SFRP1/TP63	6
GO:0070933	histone H4 deacetylation	6/858	11/18866	3.30073e-06	1.6596e-05	7.64804e-06	HDAC1/HDAC2/HDAC3/HDAC4/SIRT2/SIRT7	6
GO:1900112	regulation of histone H3-K9 trimethylation	6/858	11/18866	3.30073e-06	1.6596e-05	7.64804e-06	ATRX/KDM4C/LMNA/MECP2/SIRT1/SMARCB1	6
GO:0007405	neuroblast proliferation	13/858	62/18866	3.41024e-06	1.71317e-05	7.89489e-06	CTNNB1/FGFR1/FGFR2/HIF1A/KCNA1/KDM1A/LRRK2/NF1/NOTCH1/RACGAP1/SOX5/TP53/VEGFA	13
GO:0022412	cellular process involved in reproduction in multicellular organism	38/858	375/18866	3.49696e-06	1.7552e-05	8.08857e-06	AKT1/ARRB1/ATM/AURKA/BCL2/BCL2L1/BMP4/BRIP1/CCNB1/CHD5/CTNNB1/DNMT3A/ERCC1/ETV6/FBXO5/FBXW11/FOXO3/HMGB2/HSF1/HSPA2/ING2/MAEL/MDK/MTOR/NCAPH2/NSUN2/PLK1/PPP2R1A/RAD51C/SFRP1/SIRT2/SMAD5/SMARCA2/SRC/TBPL1/TGFBR1/TTK/WT1	38
GO:0035116	embryonic hindlimb morphogenesis	9/858	29/18866	3.512e-06	1.76121e-05	8.11629e-06	BMP4/CTNNB1/GPC3/NOTCH1/PITX1/RARB/TBX3/TP63/TWIST1	9
GO:0051961	negative regulation of nervous system development	34/858	319/18866	3.7864e-06	1.89716e-05	8.74279e-06	CALR/CARM1/CDK5/CDK5R1/CTNNB1/DICER1/EIF2AK3/EIF4E/FOXO3/GSK3A/GSK3B/HDAC2/ID1/IL6/LPAR1/LRRK2/MDM2/NF1/NOTCH1/NOTCH3/NR2E1/PTEN/PTK2/RHOA/RTN4/SIRT2/SOX2/STAT3/TERT/THRB/TLR2/TP53/UBE3A/WNT5A	34
GO:0048588	developmental cell growth	28/858	237/18866	3.82114e-06	1.9129e-05	8.81532e-06	AGT/AURKA/BMPR2/CDK5/CDK5R1/CTNNB1/G6PD/GATA4/GSK3A/GSK3B/HSP90AA1/HSP90AB1/ILK/ITSN2/LIMK1/LPAR3/MTOR/PIN1/PRKN/RTN4/SIRT6/SORBS2/SRF/SYT1/TGFBR2/VEGFA/WNT5A/YY1	28
GO:0033209	tumor necrosis factor-mediated signaling pathway	23/858	173/18866	3.85769e-06	1.92952e-05	8.89189e-06	CD40LG/CHUK/FOXO3/HSPA1A/IKBKG/ILK/JAK2/MAP3K14/NFKBIA/PRKN/PSMA2/PSMA5/PSMB1/PSMB5/PSMD14/RACK1/RELA/SPHK1/STAT1/SYK/TNFSF13/TNFSF15/TP53	23
GO:0032722	positive regulation of chemokine production	11/858	45/18866	3.95923e-06	1.97858e-05	9.11802e-06	EIF2AK2/HIF1A/HMGB1/IL6/MAVS/MIF/SYK/TLR2/TLR3/TLR4/TWIST1	11
GO:0048048	embryonic eye morphogenesis	10/858	37/18866	4.08203e-06	2.03464e-05	9.37636e-06	ARID1A/HIPK2/KDM2B/PROX1/RARB/TBX2/TWIST1/WNT16/WNT5A/ZEB1	10
GO:0070423	nucleotide-binding oligomerization domain containing signaling pathway	10/858	37/18866	4.08203e-06	2.03464e-05	9.37636e-06	HSPA1A/IKBKG/MAP2K6/MAP3K7/NFKBIA/RELA/TLR4/UBE2N/UBE2V1/XIAP	10
GO:1905314	semi-lunar valve development	10/858	37/18866	4.08203e-06	2.03464e-05	9.37636e-06	BMP4/BMPR2/GATA4/NOTCH1/RB1/RBPJ/SMAD6/SNAI1/TGFB2/TWIST1	10
GO:0007062	sister chromatid cohesion	13/858	63/18866	4.11986e-06	2.05172e-05	9.45505e-06	ATRX/BUB1/BUB1B/CTNNB1/ESPL1/PHB2/PLK1/PPP2R1A/RAD21/RAD51C/RB1/SMC1A/STAG2	13
GO:0022409	positive regulation of cell-cell adhesion	31/858	279/18866	4.29196e-06	2.13557e-05	9.84148e-06	AKT1/BCL6/CAV1/CCL2/CD28/CD40LG/DPP4/ETS1/FOXA1/FOXP3/HMGB1/IFNG/IL1A/IL6/ITPKB/MDK/PAK2/PDPK1/PIK3CA/PTPN6/RELA/RHOA/RUNX1/SOCS1/SOX2/SOX4/SRC/STAT5B/SYK/TGFBR2/WNT5A	31
GO:0043279	response to alkaloid	17/858	104/18866	4.31837e-06	2.14686e-05	9.89347e-06	ATG7/BCL2L1/CCNA2/CDK5/DNMT3A/DNMT3B/HDAC2/HSP90AB1/HSPA5/MDM2/MTOR/OXTR/PEA15/PPARG/PPARGC1A/RELA/UBE3A	17
GO:0010611	regulation of cardiac muscle hypertrophy	14/858	73/18866	4.41216e-06	2.19103e-05	1.00971e-05	AGT/ERRFI1/FOXO1/G6PD/GSK3A/LMNA/MEF2A/MTOR/NOTCH1/PARP1/PIN1/PTK2/SMAD3/YY1	14
GO:0035148	tube formation	21/858	150/18866	4.42248e-06	2.19103e-05	1.00971e-05	ARID1A/BMP4/CTNNB1/DICER1/DLC1/FGFR2/HIF1A/KDM2B/MED12/NOTCH1/PAX8/PROX1/SFRP1/SIX1/SOX4/STK4/TGFB2/TWIST1/VEGFA/WNT5A/YWHAZ	21
GO:0035264	multicellular organism growth	21/858	150/18866	4.42248e-06	2.19103e-05	1.00971e-05	AR/ATM/ATRX/BCL2/CDK4/EP300/ERCC1/FXN/GDF15/HSF1/MTOR/PIK3CA/PPIB/RARB/SOD1/STAT3/STAT5A/STAT5B/STK40/TP53/ZMPSTE24	21
GO:0045580	regulation of T cell differentiation	21/858	150/18866	4.42248e-06	2.19103e-05	1.00971e-05	BCL6/BMP4/CD28/ERBB2/FANCD2/FOXP3/HMGB1/IFNG/IL1A/IRF1/ITPKB/MDK/RHOA/RUNX1/SOCS1/SOD1/SOX4/STAT5B/SYK/TGFBR2/ZEB1	21
GO:0016051	carbohydrate biosynthetic process	26/858	213/18866	4.62197e-06	2.28789e-05	1.05434e-05	AKR1B1/AKT1/ALDOA/ATF3/DDB1/ENO1/EP300/ESRRB/FOXO1/G6PD/GAPDH/GNMT/GSK3A/GSK3B/HAS1/HS2ST1/MDH1/MST1/MTOR/NDST2/OGT/PDGFB/PPARGC1A/SIK1/SIRT1/SIRT7	26
GO:0072215	regulation of metanephros development	8/858	23/18866	4.71977e-06	2.33029e-05	1.07388e-05	BMP4/CTNNB1/MYC/PAX8/PDGFB/STAT1/WT1/YAP1	8
GO:1902254	negative regulation of intrinsic apoptotic signaling pathway by p53 class mediator	8/858	23/18866	4.71977e-06	2.33029e-05	1.07388e-05	BCL2/ING2/KDM1A/MDM2/MIF/PRKN/RRM2B/SIRT1	8
GO:2000178	negative regulation of neural precursor cell proliferation	8/858	23/18866	4.71977e-06	2.33029e-05	1.07388e-05	BTG2/ILK/KDM2B/NF1/NR2E1/SIRT2/TP53/WNT5A	8
GO:0019319	hexose biosynthetic process	16/858	94/18866	4.79047e-06	2.35931e-05	1.08725e-05	AKR1B1/ALDOA/ATF3/DDB1/ENO1/EP300/FOXO1/GAPDH/GNMT/MDH1/MST1/OGT/PPARGC1A/SIK1/SIRT1/SIRT7	16
GO:0003209	cardiac atrium morphogenesis	9/858	30/18866	4.8155e-06	2.35931e-05	1.08725e-05	BMPR2/ENG/GATA4/NOTCH1/PROX1/SOX4/TGFB2/WNT2/WNT5A	9
GO:0003401	axis elongation	9/858	30/18866	4.8155e-06	2.35931e-05	1.08725e-05	BMP4/ESR1/FGFR2/MED12/SFRP1/SIX1/TRIM28/WNT5A/YAP1	9
GO:0030511	positive regulation of transforming growth factor beta receptor signaling pathway	9/858	30/18866	4.8155e-06	2.35931e-05	1.08725e-05	CDKN1C/CDKN2B/EP300/FERMT1/HIPK2/HSP90AB1/ING2/MEN1/TGFB1I1	9
GO:0043457	regulation of cellular respiration	9/858	30/18866	4.8155e-06	2.35931e-05	1.08725e-05	CCNB1/CDK1/HIF1A/IFNG/PARK7/PIK3CA/PINK1/PNPT1/PPARGC1A	9
GO:0044030	regulation of DNA methylation	9/858	30/18866	4.8155e-06	2.35931e-05	1.08725e-05	BRCA1/GSK3A/MECP2/MYC/PARP1/PIK3CA/SPI1/WT1/ZMPSTE24	9
GO:0070198	protein localization to chromosome, telomeric region	9/858	30/18866	4.8155e-06	2.35931e-05	1.08725e-05	ATM/ATR/ATRX/DKC1/PINX1/POT1/TERF2/TERT/TPP1	9
GO:1903205	regulation of hydrogen peroxide-induced cell death	9/858	30/18866	4.8155e-06	2.35931e-05	1.08725e-05	ENDOG/FOXO3/LRRK2/MET/NFE2L2/PARK7/PINK1/RACK1/TXN	9
GO:1903846	positive regulation of cellular response to transforming growth factor beta stimulus	9/858	30/18866	4.8155e-06	2.35931e-05	1.08725e-05	CDKN1C/CDKN2B/EP300/FERMT1/HIPK2/HSP90AB1/ING2/MEN1/TGFB1I1	9
GO:0070663	regulation of leukocyte proliferation	28/858	240/18866	4.87751e-06	2.38765e-05	1.10032e-05	AHR/ARG2/ATM/BCL2/BCL6/BLK/BMP4/CD28/CD40LG/CDKN1A/CEBPB/CTNNB1/ERBB2/FOXP3/HMGB1/IL1A/IL6/IRF1/LGALS3/MAD1L1/MAPK1/MIF/PTK2/PTPN6/STAT5B/SYK/TGFBR2/TLR4	28
GO:0043588	skin development	41/858	425/18866	4.97728e-06	2.43259e-05	1.12102e-05	ALOX15B/ASAH1/BCL11B/BCL2/CAPNS1/CTNNB1/DHCR24/EGFR/ERRFI1/FERMT1/FGFR2/FOXQ1/HDAC1/HDAC2/IGFBP5/ITGB4/KRT19/LATS1/MAP2K1/MET/NF1/NOTCH1/NSUN2/POU3F1/PRKCH/RBPJ/RELA/RUNX1/SFN/SNAI1/SRF/STK4/TGFB2/TP63/TXNIP/VDR/WNT16/WNT5A/YAP1/ZFP36/ZMPSTE24	41
GO:0009914	hormone transport	34/858	323/18866	4.97777e-06	2.43259e-05	1.12102e-05	AGT/ARRB1/BLK/DPP4/EGFR/EPHA5/FGFR1/FOXD1/GJA1/HIF1A/HMGCR/IFNG/IL1RN/IL6/ITPR1/ITPR2/ITPR3/JAK2/KDM5B/MCU/NADK/PARK7/PAX8/PRKN/RAF1/RAPGEF4/SFRP1/SIRT3/SLC25A5/SMAD2/SOX4/SREBF1/SYT7/TBX3	34
GO:0050768	negative regulation of neurogenesis	32/858	295/18866	5.02172e-06	2.45198e-05	1.12996e-05	CALR/CARM1/CDK5/CDK5R1/CTNNB1/DICER1/EIF4E/FOXO3/GSK3A/GSK3B/HDAC2/ID1/IL6/LPAR1/LRRK2/MDM2/NF1/NOTCH1/NOTCH3/NR2E1/PTEN/PTK2/RHOA/RTN4/SIRT2/SOX2/STAT3/TERT/THRB/TP53/UBE3A/WNT5A	32
GO:0050870	positive regulation of T cell activation	26/858	214/18866	5.03887e-06	2.45827e-05	1.13286e-05	AKT1/BCL6/CAV1/CCL2/CD28/CD40LG/DPP4/FOXP3/HMGB1/IFNG/IL1A/IL6/ITPKB/MDK/PAK2/PDPK1/PIK3CA/PTPN6/RHOA/RUNX1/SOCS1/SOX4/SRC/STAT5B/SYK/TGFBR2	26
GO:0003198	epithelial to mesenchymal transition involved in endocardial cushion formation	7/858	17/18866	5.11561e-06	2.48097e-05	1.14332e-05	ENG/NOTCH1/RBPJ/SNAI1/TGFB2/TGFBR1/TGFBR2	7
GO:0006978	DNA damage response, signal transduction by p53 class mediator resulting in transcription of p21 class mediator	7/858	17/18866	5.11561e-06	2.48097e-05	1.14332e-05	BRCA1/CDKN1A/CHEK2/FOXM1/HIPK2/KAT5/TP53	7
GO:0033262	regulation of nuclear cell cycle DNA replication	7/858	17/18866	5.11561e-06	2.48097e-05	1.14332e-05	ATRX/BCL6/CDC7/CHEK2/FGFR1/TERF2/ZMPSTE24	7
GO:0055012	ventricular cardiac muscle cell differentiation	7/858	17/18866	5.11561e-06	2.48097e-05	1.14332e-05	ATG5/CCNB1/CDK1/LMNA/MEF2A/PROX1/RARB	7
GO:1903209	positive regulation of oxidative stress-induced cell death	7/858	17/18866	5.11561e-06	2.48097e-05	1.14332e-05	ENDOG/FOXO3/MCL1/NOX1/PARK7/SOD1/TLR4	7
GO:2000136	regulation of cell proliferation involved in heart morphogenesis	7/858	17/18866	5.11561e-06	2.48097e-05	1.14332e-05	BMP4/BMPR2/CTNNB1/NOTCH1/PIM1/RBPJ/SIX1	7
GO:2000811	negative regulation of anoikis	7/858	17/18866	5.11561e-06	2.48097e-05	1.14332e-05	BCL2/CAV1/MCL1/NOTCH1/PIK3CA/PTK2/SRC	7
GO:0051881	regulation of mitochondrial membrane potential	14/858	74/18866	5.21666e-06	2.52783e-05	1.16491e-05	AKT1/BCL2/BCL2L1/BNIP3L/CCN6/KDR/LRRK2/PARK7/PARP1/PINK1/PRKN/RACK1/SOD1/SRC	14
GO:0032655	regulation of interleukin-12 production	12/858	55/18866	5.22104e-06	2.52783e-05	1.16491e-05	CD40LG/FOXP1/HMGB1/IFNG/IRF5/MAPK14/MDK/SYK/TLR2/TLR3/TLR4/TLR8	12
GO:0003156	regulation of animal organ formation	10/858	38/18866	5.31547e-06	2.5649e-05	1.182e-05	AR/BMP4/CTNNB1/FGFR1/NOTCH1/PIM1/SIX1/WNT2/WNT5A/WT1	10
GO:0035872	nucleotide-binding domain, leucine rich repeat containing receptor signaling pathway	10/858	38/18866	5.31547e-06	2.5649e-05	1.182e-05	HSPA1A/IKBKG/MAP2K6/MAP3K7/NFKBIA/RELA/TLR4/UBE2N/UBE2V1/XIAP	10
GO:0071392	cellular response to estradiol stimulus	10/858	38/18866	5.31547e-06	2.5649e-05	1.182e-05	BCL2L2/CCNA2/EGFR/ESR1/HNRNPD/HSF1/KAT5/PPARGC1A/RUVBL2/SFRP1	10
GO:2000144	positive regulation of DNA-templated transcription, initiation	10/858	38/18866	5.31547e-06	2.5649e-05	1.182e-05	BCLAF1/CTNNB1/ERCC1/ESR1/JUN/MED12/MITF/SRF/TP53/TWIST1	10
GO:0002224	toll-like receptor signaling pathway	21/858	152/18866	5.46999e-06	2.63725e-05	1.21534e-05	CAV1/CHUK/CTSB/ESR1/HMGB1/IKBKG/IRAK4/IRF1/IRF3/IRF7/MAP3K7/MYD88/NFKBIA/PDPK1/RTN4/TBK1/TLR10/TLR2/TLR3/TLR4/TLR8	21
GO:0060337	type I interferon signaling pathway	16/858	95/18866	5.52103e-06	2.65435e-05	1.22322e-05	HSP90AB1/IRF1/IRF3/IRF5/IRF7/MAVS/MYD88/PTPN1/PTPN6/RNASEL/SAMHD1/STAT1/TBK1/TYK2/WNT5A/XAF1	16
GO:0071357	cellular response to type I interferon	16/858	95/18866	5.52103e-06	2.65435e-05	1.22322e-05	HSP90AB1/IRF1/IRF3/IRF5/IRF7/MAVS/MYD88/PTPN1/PTPN6/RNASEL/SAMHD1/STAT1/TBK1/TYK2/WNT5A/XAF1	16
GO:0045446	endothelial cell differentiation	18/858	117/18866	5.52392e-06	2.65435e-05	1.22322e-05	BMP4/BMPR2/BTG1/CEACAM1/CTNNB1/ENG/FASN/ID1/KDM6B/KDR/MET/MSN/NOTCH1/PROX1/RBPJ/VEGFA/WNT7B/ZEB1	18
GO:0051341	regulation of oxidoreductase activity	18/858	117/18866	5.52392e-06	2.65435e-05	1.22322e-05	AGT/AKT1/CAV1/DDAH2/EGFR/FXN/HIF1A/HSP90AA1/IFNG/IL1A/LRRK2/PARK7/PHB2/PRKN/SIRT3/TERF2/TERT/VDR	18
GO:0090596	sensory organ morphogenesis	30/858	269/18866	5.66517e-06	2.71995e-05	1.25345e-05	ARID1A/BCL2/BMP4/CTNNB1/FGFR1/FGFR2/HDAC1/HDAC2/HIF1A/HIPK2/KDM2B/MAPK1/NF1/PAX8/PROX1/RARB/SALL1/SIX1/SOD1/SOX1/STAT3/TBX2/THRB/TWIST1/VEGFA/WNT16/WNT2/WNT5A/YY1/ZEB1	30
GO:0051205	protein insertion into membrane	13/858	65/18866	5.94115e-06	2.84769e-05	1.31232e-05	BCL2/E2F1/EGFR/HSP90AA1/PPP1R13B/ROMO1/SFN/TFDP1/TP53/TP53BP2/TP63/YWHAB/YWHAZ	13
GO:0060675	ureteric bud morphogenesis	13/858	65/18866	5.94115e-06	2.84769e-05	1.31232e-05	AGT/BCL2/BMP4/CTNNB1/FOXD1/GPC3/ILK/MYC/PAX8/SALL1/SIX1/VEGFA/WT1	13
GO:0051047	positive regulation of secretion	35/858	340/18866	5.96276e-06	2.85566e-05	1.31599e-05	AGT/ARF1/ARRB1/ATG5/BLK/CD34/CDK5/EGFR/FGFR1/GAPDH/GJA1/HIF1A/IFNG/IL1A/IL6/IRF3/JAK2/MAP2K6/MCU/MIF/NADK/NR1H2/OXTR/PINK1/PLA2R1/SDC1/SIRT3/SOX4/SRC/SYK/SYT1/SYT7/TGFB2/TLR2/TLR4	35
GO:0072088	nephron epithelium morphogenesis	14/858	75/18866	6.14878e-06	2.9423e-05	1.35592e-05	AGT/BCL2/BMP4/CTNNB1/FOXD1/GPC3/ILK/MYC/PAX8/SALL1/SIX1/STAT1/VEGFA/WT1	14
GO:0065004	protein-DNA complex assembly	28/858	243/18866	6.19544e-06	2.96216e-05	1.36507e-05	ASF1A/ATF7IP/ATRX/CDC45/CENPA/CHAF1B/CUL4B/DDB1/DDB2/ESR1/GMNN/HELLS/HIRA/HJURP/HMGB1/HMGB2/MCM7/NPM1/PARP1/RAD23B/RAD51C/RB1/RBBP4/RBX1/SMARCA4/SMARCB1/TP53/XPC	28
GO:0022602	ovulation cycle process	11/858	47/18866	6.25081e-06	2.98367e-05	1.37498e-05	ARRB1/CASP2/ESR1/FOXO3/HSPA5/MAP2K6/PGR/SIRT1/SRC/STAT5B/TGFB2	11
GO:0035850	epithelial cell differentiation involved in kidney development	11/858	47/18866	6.25081e-06	2.98367e-05	1.37498e-05	BMP4/CD34/CTNNB1/MMP9/NOTCH1/PAX8/PDGFB/SALL1/STAT1/WT1/YAP1	11
GO:0035404	histone-serine phosphorylation	6/858	12/18866	6.34686e-06	3.02199e-05	1.39264e-05	AURKA/AURKB/CCNB1/HMGA2/MST1/PRKAA2	6
GO:0055015	ventricular cardiac muscle cell development	6/858	12/18866	6.34686e-06	3.02199e-05	1.39264e-05	ATG5/CCNB1/CDK1/LMNA/MEF2A/PROX1	6
GO:0060742	epithelial cell differentiation involved in prostate gland development	6/858	12/18866	6.34686e-06	3.02199e-05	1.39264e-05	AR/CTNNB1/FGFR2/FOXA1/NOTCH1/TP63	6
GO:0070228	regulation of lymphocyte apoptotic process	12/858	56/18866	6.37258e-06	3.03172e-05	1.39712e-05	ARG2/AURKB/BCL6/BLK/BMP4/FOXP1/HIF1A/LGALS3/MIF/PTEN/TP53/WNT5A	12
GO:0030072	peptide hormone secretion	29/858	257/18866	6.42343e-06	3.05339e-05	1.40711e-05	ARRB1/BLK/DPP4/EGFR/EPHA5/GJA1/HIF1A/HMGCR/IFNG/IL1RN/IL6/ITPR1/ITPR2/ITPR3/JAK2/MCU/NADK/PARK7/PAX8/PRKN/RAF1/RAPGEF4/SFRP1/SIRT3/SLC25A5/SMAD2/SOX4/SREBF1/SYT7	29
GO:0050792	regulation of viral process	26/858	217/18866	6.50421e-06	3.08923e-05	1.42363e-05	BCL2/CD28/DDB1/DHX9/EIF2AK2/EP300/HDAC1/HMGA2/IFI16/ILF3/JUN/MAVS/NOTCH1/PHB/PML/PPIB/PRKN/PROX1/RNASEL/SMARCA4/SMARCB1/SP1/STAT1/SUPT5H/TRIM28/ZFP36	26
GO:0007143	female meiotic nuclear division	9/858	31/18866	6.51288e-06	3.09079e-05	1.42435e-05	ATM/AURKA/FBXO5/HSF1/NCAPH2/PLK1/PPP2R1A/RAD51C/TTK	9
GO:0060348	bone development	25/858	204/18866	6.53513e-06	3.09879e-05	1.42803e-05	BMP4/BMPR2/CARM1/ENG/EP300/FGFR2/FGFR3/FOXP1/GJA1/LOX/P3H1/PAPSS2/PPIB/PTPN6/RARB/RHOA/SMAD1/SMAD5/SPARC/SRC/SRF/TGFBR2/TP53/TWIST1/ZMPSTE24	25
GO:1903532	positive regulation of secretion by cell	33/858	313/18866	6.60688e-06	3.13024e-05	1.44252e-05	AGT/ARF1/ARRB1/BLK/CD34/CDK5/EGFR/FGFR1/GAPDH/GJA1/HIF1A/IFNG/IL1A/IL6/IRF3/JAK2/MAP2K6/MCU/MIF/NADK/NR1H2/OXTR/PINK1/SDC1/SIRT3/SOX4/SRC/SYK/SYT1/SYT7/TGFB2/TLR2/TLR4	33
GO:0051250	negative regulation of lymphocyte activation	21/858	154/18866	6.73745e-06	3.18947e-05	1.46982e-05	ARG2/ATM/AXL/BCL6/BLK/BMP4/CEACAM1/CEBPB/DUSP3/ERBB2/FOXP3/HMGB1/HMGB3/IRF1/LGALS3/MAD1L1/MDK/PTPN6/RUNX1/SFRP1/SOCS1	21
GO:0046425	regulation of receptor signaling pathway via JAK-STAT	20/858	142/18866	6.77004e-06	3.20226e-05	1.47571e-05	AGT/AKR1B1/BCL3/CAV1/CDK5/CDK5R1/DOT1L/FGFR3/HDAC2/HSF1/IFNG/IL24/IL6/JAK2/NF2/NLK/NOTCH1/PPP2R1A/SOCS1/STAT3	20
GO:0007095	mitotic G2 DNA damage checkpoint	8/858	24/18866	6.79813e-06	3.20763e-05	1.47819e-05	ATM/CDK1/CDKN1A/CLSPN/FOXO4/HMGA2/NBN/TOPBP1	8
GO:0010869	regulation of receptor biosynthetic process	8/858	24/18866	6.79813e-06	3.20763e-05	1.47819e-05	FGF21/HDAC1/HDAC2/HIF1A/IFNG/ITGB3/JAK2/PPARG	8
GO:0060396	growth hormone receptor signaling pathway	8/858	24/18866	6.79813e-06	3.20763e-05	1.47819e-05	GDF15/JAK2/PTK2/PTPN1/STAT3/STAT5A/STAT5B/STAT6	8
GO:0010837	regulation of keratinocyte proliferation	10/858	39/18866	6.8589e-06	3.23364e-05	1.49018e-05	BCL11B/FGFR2/MDK/PRKD1/SFN/TLR4/TP63/VDR/YAP1/ZFP36	10
GO:0051153	regulation of striated muscle cell differentiation	18/858	119/18866	7.05143e-06	3.32169e-05	1.53075e-05	BCL2/BMP4/EZH2/FBXO22/G6PD/GDF15/GSK3A/HDAC4/MAPK14/MTOR/NOTCH1/PIN1/PROX1/RBM38/RBPJ/SIK1/YBX1/YY1	18
GO:0045669	positive regulation of osteoblast differentiation	13/858	66/18866	7.09381e-06	3.33345e-05	1.53617e-05	ATRAID/BMP4/BMPR2/CEBPB/CTNNB1/FBXO5/IL6/ILK/PRKD1/SMAD1/SMAD5/TP63/WNT7B	13
GO:0046626	regulation of insulin receptor signaling pathway	13/858	66/18866	7.09381e-06	3.33345e-05	1.53617e-05	AGT/CCND3/CDK4/GSK3A/OGT/OPA1/PRKCD/PTPN1/RELA/RPS6KB1/SIRT1/SOCS1/SRC	13
GO:0072171	mesonephric tubule morphogenesis	13/858	66/18866	7.09381e-06	3.33345e-05	1.53617e-05	AGT/BCL2/BMP4/CTNNB1/FOXD1/GPC3/ILK/MYC/PAX8/SALL1/SIX1/VEGFA/WT1	13
GO:0060193	positive regulation of lipase activity	14/858	76/18866	7.2257e-06	3.39265e-05	1.56346e-05	AGT/EGFR/ESR1/FGFR1/FGFR2/FGFR3/FLT1/HRAS/LPAR1/NR1H2/PDPK1/PHB/PHB2/RHOA	14
GO:0032526	response to retinoic acid	17/858	108/18866	7.30244e-06	3.42589e-05	1.57877e-05	ACER2/ATM/CYP26A1/DUSP1/EPHA3/FGFR2/GJA1/HDAC2/IGFBP7/KLF4/PHB2/PPARG/SREBF1/WNT2/WNT5A/WNT7B/YAP1	17
GO:0072006	nephron development	20/858	143/18866	7.54078e-06	3.53482e-05	1.62897e-05	AGT/BCL2/BMP4/CD34/CTNNB1/FOXD1/GPC3/ILK/MYC/NOTCH1/NOTCH3/PAX8/PDGFB/SALL1/SIX1/STAT1/VEGFA/WNT7B/WT1/YAP1	20
GO:0050670	regulation of lymphocyte proliferation	26/858	219/18866	7.68685e-06	3.60035e-05	1.65917e-05	AHR/ARG2/ATM/BCL2/BCL6/BLK/BMP4/CD28/CD40LG/CDKN1A/CEBPB/CTNNB1/ERBB2/FOXP3/HMGB1/IL1A/IL6/IRF1/LGALS3/MAD1L1/MIF/PTPN6/STAT5B/SYK/TGFBR2/TLR4	26
GO:0002793	positive regulation of peptide secretion	24/858	193/18866	7.73656e-06	3.62068e-05	1.66854e-05	ARF1/ARRB1/BLK/CD34/EGFR/GAPDH/GJA1/HIF1A/IFNG/IL1A/IL6/IRF3/JAK2/MCU/MIF/NADK/NR1H2/SIRT3/SOX4/SRC/SYK/TGFB2/TLR2/TLR4	24
GO:0042220	response to cocaine	11/858	48/18866	7.77866e-06	3.63743e-05	1.67625e-05	CCNA2/CDK5/DNMT3A/DNMT3B/HDAC2/HSP90AB1/HSPA5/MDM2/MTOR/OXTR/UBE3A	11
GO:0051781	positive regulation of cell division	15/858	87/18866	8.01957e-06	3.74703e-05	1.72676e-05	AURKB/CDC6/CIT/ECT2/FGFR2/GKN1/IL1A/MDK/PDGFB/RACGAP1/RHOA/SIRT2/TGFB2/VEGFA/YBX1	15
GO:0042772	DNA damage response, signal transduction resulting in transcription	7/858	18/18866	8.04256e-06	3.75167e-05	1.7289e-05	BRCA1/CDKN1A/CHEK2/FOXM1/HIPK2/KAT5/TP53	7
GO:0061323	cell proliferation involved in heart morphogenesis	7/858	18/18866	8.04256e-06	3.75167e-05	1.7289e-05	BMP4/BMPR2/CTNNB1/NOTCH1/PIM1/RBPJ/SIX1	7
GO:0030902	hindbrain development	21/858	156/18866	8.26502e-06	3.84919e-05	1.77385e-05	BCL2/CDK5/CDK5R1/CKB/CTNNB1/DLC1/EGR2/EZH2/GLI1/HNRNPD/HSPA5/KDM2B/KNDC1/LPAR1/MAP2K1/MDK/MECP2/PPARGC1A/PROX1/SMAD1/TP53	21
GO:0048592	eye morphogenesis	21/858	156/18866	8.26502e-06	3.84919e-05	1.77385e-05	ARID1A/BCL2/BMP4/CTNNB1/HIF1A/HIPK2/KDM2B/NF1/PROX1/RARB/SOX1/STAT3/TBX2/THRB/TWIST1/VEGFA/WNT16/WNT2/WNT5A/YY1/ZEB1	21
GO:0050796	regulation of insulin secretion	23/858	181/18866	8.29968e-06	3.86221e-05	1.77984e-05	ARRB1/BLK/DPP4/EPHA5/GJA1/HIF1A/HMGCR/IFNG/IL6/ITPR1/ITPR2/ITPR3/JAK2/MCU/NADK/PRKN/RAPGEF4/SFRP1/SIRT3/SLC25A5/SOX4/SREBF1/SYT7	23
GO:0043550	regulation of lipid kinase activity	13/858	67/18866	8.43929e-06	3.924e-05	1.80832e-05	FGFR3/FLT1/KLF4/PDGFB/PIK3R5/PPP2R5A/PRKD1/PTK2/RB1/RBL1/RBL2/SOCS1/SRC	13
GO:0016358	dendrite development	28/858	247/18866	8.45961e-06	3.93026e-05	1.8112e-05	ARF1/ARID1B/CARM1/CDK5/CDK5R1/CUX1/EZH2/FBXO31/GSK3A/GSK3B/HDAC2/ID1/ILK/KNDC1/LPAR1/LRRK2/MECP2/MEF2A/MINK1/MTOR/NEDD4/NR2E1/OPA1/PAK2/PAK4/PTEN/RHOA/UBE3A	28
GO:0072028	nephron morphogenesis	14/858	77/18866	8.46648e-06	3.93028e-05	1.81121e-05	AGT/BCL2/BMP4/CTNNB1/FOXD1/GPC3/ILK/MYC/PAX8/SALL1/SIX1/STAT1/VEGFA/WT1	14
GO:0003176	aortic valve development	9/858	32/18866	8.69753e-06	4.02129e-05	1.85315e-05	BMP4/BMPR2/GATA4/NOTCH1/RB1/RBPJ/SMAD6/SNAI1/TWIST1	9
GO:0010743	regulation of macrophage derived foam cell differentiation	9/858	32/18866	8.69753e-06	4.02129e-05	1.85315e-05	AGT/ALOX15B/ITGB3/MAPK9/NFKBIA/NR1H2/PLA2G2A/PPARG/PRKCH	9
GO:0045589	regulation of regulatory T cell differentiation	9/858	32/18866	8.69753e-06	4.02129e-05	1.85315e-05	BCL6/CD28/FANCD2/FOXP3/IFNG/IRF1/MDK/RUNX1/SOCS1	9
GO:0061036	positive regulation of cartilage development	9/858	32/18866	8.69753e-06	4.02129e-05	1.85315e-05	BMP4/BMPR2/LOXL2/MDK/RELA/SMAD1/SMAD3/SOX5/WNT5A	9
GO:0097421	liver regeneration	9/858	32/18866	8.69753e-06	4.02129e-05	1.85315e-05	AURKA/CCND1/CEBPB/EGFR/EZH2/GLI1/IL6/PNPT1/TYMS	9
GO:0007257	activation of JUN kinase activity	10/858	40/18866	8.77499e-06	4.05059e-05	1.86666e-05	CD40LG/MAP2K7/MAP3K5/MAP3K6/MAP4K1/PTPN1/SPAG9/SYK/WNT5A/WNT7B	10
GO:0010664	negative regulation of striated muscle cell apoptotic process	10/858	40/18866	8.77499e-06	4.05059e-05	1.86666e-05	BAG3/GATA4/HMGCR/HSF1/ILK/JAK2/MDK/NFE2L2/PAX8/PDPK1	10
GO:0008202	steroid metabolic process	34/858	332/18866	9.02124e-06	4.16092e-05	1.9175e-05	ACLY/AGT/AKR1B1/ASAH1/CYB5R3/CYP26A1/DHCR24/DHRS2/ESR1/FASN/FDPS/FGFR1/G6PD/HMGCR/IFNG/IGFBP7/LBR/LIMA1/MECP2/MVK/PMVK/PON1/PPARGC1A/PRKAA2/PROX1/RAN/SIRT1/SNAI1/SOD1/SP1/SREBF1/STAT5B/STUB1/VDR	34
GO:0032944	regulation of mononuclear cell proliferation	26/858	221/18866	9.06242e-06	4.17656e-05	1.92471e-05	AHR/ARG2/ATM/BCL2/BCL6/BLK/BMP4/CD28/CD40LG/CDKN1A/CEBPB/CTNNB1/ERBB2/FOXP3/HMGB1/IL1A/IL6/IRF1/LGALS3/MAD1L1/MIF/PTPN6/STAT5B/SYK/TGFBR2/TLR4	26
GO:0090288	negative regulation of cellular response to growth factor stimulus	23/858	182/18866	9.10025e-06	4.19064e-05	1.93119e-05	AGT/CAV1/HIPK2/HSPA1A/HSPA5/HTRA1/NEDD4/NOTCH1/PDPK1/PIN1/PTPN1/SFRP1/SIRT1/SMAD2/SMAD3/SMAD6/SMURF2/STUB1/TGFB1I1/TGFBR1/TGFBR2/TP53/WNT5A	23
GO:0051017	actin filament bundle assembly	21/858	157/18866	9.14056e-06	4.20583e-05	1.9382e-05	ARRB1/CCN2/DLC1/FSCN1/ID1/LIMA1/LIMK1/LPAR1/MARCKS/MET/MTOR/NF2/NOX4/PAK2/PRKN/RHOA/SFRP1/SMAD3/SRC/SRF/TGFBR1	21
GO:0032755	positive regulation of interleukin-6 production	15/858	88/18866	9.26666e-06	4.26044e-05	1.96336e-05	DHX9/HMGB1/IFNG/IL1A/IL6/MAVS/MYD88/STAT3/SYK/TLR2/TLR3/TLR4/TLR8/TWIST1/WNT5A	15
GO:0006997	nucleus organization	19/858	133/18866	9.27805e-06	4.26227e-05	1.9642e-05	BIN1/CCNB1/CDK1/CHD5/ETS1/HIPK2/HMGB2/LMNA/NEK6/NEK9/NOLC1/PES1/PLK1/PML/PPP2R1A/RTN4/TBPL1/TPR/ZMPSTE24	19
GO:0035306	positive regulation of dephosphorylation	12/858	58/18866	9.36072e-06	4.29681e-05	1.98012e-05	CDCA2/DLC1/HSP90AB1/IFNG/JAK2/MTOR/PIN1/PINK1/PPP2R5A/PRKCD/SMAD3/SRC	12
GO:0034340	response to type I interferon	16/858	99/18866	9.54276e-06	4.37339e-05	2.01541e-05	HSP90AB1/IRF1/IRF3/IRF5/IRF7/MAVS/MYD88/PTPN1/PTPN6/RNASEL/SAMHD1/STAT1/TBK1/TYK2/WNT5A/XAF1	16
GO:0043255	regulation of carbohydrate biosynthetic process	16/858	99/18866	9.54276e-06	4.37339e-05	2.01541e-05	AKT1/DDB1/EP300/ESRRB/FOXO1/GNMT/GSK3A/GSK3B/MST1/MTOR/OGT/PDGFB/PPARGC1A/SIK1/SIRT1/SIRT7	16
GO:0046697	decidualization	8/858	25/18866	9.59993e-06	4.38211e-05	2.01943e-05	CTSB/EPOR/GJA1/JUNB/MAPK1/MEN1/PTGS2/VDR	8
GO:0071378	cellular response to growth hormone stimulus	8/858	25/18866	9.59993e-06	4.38211e-05	2.01943e-05	GDF15/JAK2/PTK2/PTPN1/STAT3/STAT5A/STAT5B/STAT6	8
GO:1905564	positive regulation of vascular endothelial cell proliferation	8/858	25/18866	9.59993e-06	4.38211e-05	2.01943e-05	AKT3/FGFR1/HMGB1/MDK/PDPK1/SIRT6/SP1/STAT3	8
GO:2000679	positive regulation of transcription regulatory region DNA binding	8/858	25/18866	9.59993e-06	4.38211e-05	2.01943e-05	CTNNB1/EP300/IFNG/KLF4/PARK7/PARP1/RB1/TWIST1	8
GO:2001026	regulation of endothelial cell chemotaxis	8/858	25/18866	9.59993e-06	4.38211e-05	2.01943e-05	FGFR1/HSPB1/KDR/MET/NOTCH1/PRKD1/PRKD2/VEGFA	8
GO:0090199	regulation of release of cytochrome c from mitochondria	11/858	49/18866	9.62171e-06	4.38509e-05	2.0208e-05	AKT1/BCL2L1/BCL2L2/CLU/FXN/LMNA/MMP9/OPA1/PINK1/PRKN/TP53	11
GO:2000107	negative regulation of leukocyte apoptotic process	11/858	49/18866	9.62171e-06	4.38509e-05	2.0208e-05	ARG2/AURKB/AXL/BCL6/BMP4/CXCR2/FOXP1/HIF1A/IRF7/ITPKB/MIF	11
GO:0060395	SMAD protein signal transduction	14/858	78/18866	9.89225e-06	4.50481e-05	2.07598e-05	BMP4/FOS/GDF15/HIPK2/JAK2/JUN/PARP1/SMAD1/SMAD2/SMAD3/SMAD5/SMAD6/TGFB2/TGFBR1	14
GO:1903034	regulation of response to wounding	23/858	183/18866	9.97021e-06	4.53672e-05	2.09068e-05	BLK/CAV1/CD34/CEACAM1/GJA1/GRN/HMGCR/HRAS/KLF4/MAP2K1/MDK/MTOR/MYLK/NFE2L2/PDGFB/PRKCD/PTEN/PTK2/SERPINB2/SERPINE1/SMAD3/SYK/TLR4	23
GO:0072577	endothelial cell apoptotic process	13/858	68/18866	1.00047e-05	4.5452e-05	2.09459e-05	BMPR2/CCL2/CD40LG/FGF21/FOXO3/KDR/MAP3K5/NFE2L2/PAK4/PDCD4/PDPK1/SERPINE1/TERT	13
GO:1902369	negative regulation of RNA catabolic process	13/858	68/18866	1.00047e-05	4.5452e-05	2.09459e-05	DHX9/DKC1/E2F1/ELAVL1/HNRNPC/HNRNPD/MAPK14/MTOR/MYD88/NSUN2/TRDMT1/YBX1/ZFP36	13
GO:0006403	RNA localization	27/858	236/18866	1.03005e-05	4.67589e-05	2.15481e-05	ATM/ATR/DHX9/DKC1/EIF4E/HNRNPA1/HSF1/MAGOHB/MCM3AP/MVP/NPM1/NSUN2/NUTF2/PNPT1/RAN/RUVBL2/SMG1/SRSF1/SRSF2/SRSF3/TERF2/TGFBR2/TPR/XPO1/YBX1/YY1/ZFP36	27
GO:0051149	positive regulation of muscle cell differentiation	17/858	111/18866	1.06352e-05	4.82402e-05	2.22308e-05	BCL2/BMP4/CTH/CTNNB1/ENG/GDF15/MAPK12/MAPK14/MDM2/MEF2A/MTOR/PIN1/PROX1/RBPJ/SIRT1/SOD2/SPAG9	17
GO:0035282	segmentation	16/858	100/18866	1.08882e-05	4.93491e-05	2.27418e-05	ATM/BMI1/BMP4/EGR2/EP300/MED12/MEOX1/NOTCH1/PRKDC/RBPJ/SFRP1/SMAD3/TBX3/TP53/WNT5A/WT1	16
GO:0006694	steroid biosynthetic process	24/858	197/18866	1.09971e-05	4.98031e-05	2.2951e-05	ACLY/AKR1B1/ASAH1/CYB5R3/DHCR24/FASN/FDPS/G6PD/HMGCR/IFNG/IGFBP7/LBR/MVK/PMVK/PPARGC1A/PRKAA2/PROX1/RAN/SIRT1/SNAI1/SOD1/SP1/SREBF1/VDR	24
GO:0002761	regulation of myeloid leukocyte differentiation	18/858	123/18866	1.12908e-05	5.10422e-05	2.3522e-05	CDK6/CEACAM1/CEBPB/CTNNB1/FOS/FOXP1/IFNG/IRF7/JUN/MITF/MTOR/MYC/NF1/RB1/RUNX1/SFRP1/TLR3/TLR4	18
GO:0000212	meiotic spindle organization	6/858	13/18866	1.13328e-05	5.10422e-05	2.3522e-05	ATRX/AURKA/ESPL1/FBXO5/MOS/PPP2R1A	6
GO:0010870	positive regulation of receptor biosynthetic process	6/858	13/18866	1.13328e-05	5.10422e-05	2.3522e-05	FGF21/HDAC1/HDAC2/HIF1A/IFNG/JAK2	6
GO:0031053	primary miRNA processing	6/858	13/18866	1.13328e-05	5.10422e-05	2.3522e-05	DGCR8/IL6/SMAD1/SMAD2/SMAD3/STAT3	6
GO:0048096	chromatin-mediated maintenance of transcription	6/858	13/18866	1.13328e-05	5.10422e-05	2.3522e-05	ARID1A/ARID1B/CDCA4/CHEK1/CTNNB1/SMARCD1	6
GO:0061029	eyelid development in camera-type eye	6/858	13/18866	1.13328e-05	5.10422e-05	2.3522e-05	EGFR/HDAC1/HDAC2/JUN/SRF/TWIST1	6
GO:0070914	UV-damage excision repair	6/858	13/18866	1.13328e-05	5.10422e-05	2.3522e-05	CUL4B/DDB1/DDB2/ERCC1/SIRT1/XPC	6
GO:2000758	positive regulation of peptidyl-lysine acetylation	9/858	33/18866	1.14791e-05	5.16604e-05	2.38069e-05	ARRB1/BRCA1/BRD7/FOXP3/PPARGC1A/PRKAA2/RUVBL2/SMARCB1/SOX4	9
GO:0070373	negative regulation of ERK1 and ERK2 cascade	14/858	79/18866	1.15263e-05	5.18323e-05	2.38862e-05	ARRB1/ATF3/DUSP1/DUSP3/DUSP6/ERRFI1/KLF4/PHB/PIN1/PTEN/PTPN1/RANBP9/SIRT3/TLR4	14
GO:0101023	vascular endothelial cell proliferation	11/858	50/18866	1.18331e-05	5.30459e-05	2.44454e-05	AKT3/CCL2/FGFR1/FLT1/HMGB1/MDK/PDPK1/PPARG/SIRT6/SP1/STAT3	11
GO:1903580	positive regulation of ATP metabolic process	11/858	50/18866	1.18331e-05	5.30459e-05	2.44454e-05	CCNB1/CDK1/ENO1/ESRRB/HIF1A/IFNG/PARK7/PINK1/PPARGC1A/PRKAA2/STAT3	11
GO:1904707	positive regulation of vascular associated smooth muscle cell proliferation	11/858	50/18866	1.18331e-05	5.30459e-05	2.44454e-05	AGT/DNMT1/GJA1/IGFBP5/JAK2/JUN/MAP3K5/MDM2/MMP9/PDGFB/TERT	11
GO:1905562	regulation of vascular endothelial cell proliferation	11/858	50/18866	1.18331e-05	5.30459e-05	2.44454e-05	AKT3/CCL2/FGFR1/FLT1/HMGB1/MDK/PDPK1/PPARG/SIRT6/SP1/STAT3	11
GO:0010663	positive regulation of striated muscle cell apoptotic process	7/858	19/18866	1.22347e-05	5.45909e-05	2.51574e-05	AGT/CXCR2/HMGCR/MAP3K5/PTEN/TIGAR/TP53	7
GO:0010666	positive regulation of cardiac muscle cell apoptotic process	7/858	19/18866	1.22347e-05	5.45909e-05	2.51574e-05	AGT/CXCR2/HMGCR/MAP3K5/PTEN/TIGAR/TP53	7
GO:0060438	trachea development	7/858	19/18866	1.22347e-05	5.45909e-05	2.51574e-05	BMP4/CTNNB1/MAP2K1/MAPK1/SRF/TGFBR2/WNT7B	7
GO:1902170	cellular response to reactive nitrogen species	7/858	19/18866	1.22347e-05	5.45909e-05	2.51574e-05	CCNA2/CDK2/FOXO1/HNRNPD/MAP3K5/PPARGC1A/STAT6	7
GO:2000104	negative regulation of DNA-dependent DNA replication	7/858	19/18866	1.22347e-05	5.45909e-05	2.51574e-05	ATG7/BCL6/CHEK2/FBXO5/GMNN/TERF2/TIMELESS	7
GO:2000757	negative regulation of peptidyl-lysine acetylation	7/858	19/18866	1.22347e-05	5.45909e-05	2.51574e-05	ATG5/BRCA1/FOXP3/HDAC2/SIRT1/SPI1/TWIST1	7
GO:0043470	regulation of carbohydrate catabolic process	15/858	90/18866	1.22885e-05	5.47883e-05	2.52484e-05	DDIT4/EP300/ESRRB/GSK3A/HDAC4/HIF1A/IFNG/OGT/PPARGC1A/PRKAA2/SIRT6/STAT3/TIGAR/TP53/TPR	15
GO:0045639	positive regulation of myeloid cell differentiation	16/858	101/18866	1.24001e-05	5.5243e-05	2.54579e-05	ETS1/FOS/FOXO3/HIF1A/HMGB2/HSPA1A/IFNG/JUN/MAPK14/PRKDC/PRMT1/RB1/RUNX1/STAT1/STAT3/STAT5B	16
GO:0051701	interaction with host	25/858	212/18866	1.28617e-05	5.72551e-05	2.63852e-05	ATG5/ATG7/AXL/BCL2L1/CAV1/CDH1/CDK1/CTNNB1/CTSB/DDB1/DPP4/EGFR/EIF2AK2/GAPDH/HIPK2/HSPA1A/ITGB3/MET/PHB/PHB2/PML/SLC52A1/SRC/TRIM28/WWP1	25
GO:0002068	glandular epithelial cell development	8/858	26/18866	1.33158e-05	5.90931e-05	2.72322e-05	BMP4/CDK6/FASN/GSK3A/GSK3B/PDPK1/RARB/WNT5A	8
GO:0060765	regulation of androgen receptor signaling pathway	8/858	26/18866	1.33158e-05	5.90931e-05	2.72322e-05	EP300/FOXP1/HDAC1/PARK7/PHB/SFRP1/SIRT1/SMARCA4	8
GO:0070911	global genome nucleotide-excision repair	8/858	26/18866	1.33158e-05	5.90931e-05	2.72322e-05	CUL4B/DDB1/DDB2/ERCC1/PARP1/RAD23B/RBX1/XPC	8
GO:0072202	cell differentiation involved in metanephros development	8/858	26/18866	1.33158e-05	5.90931e-05	2.72322e-05	BMP4/CD34/CTNNB1/PAX8/PDGFB/SALL1/STAT1/YAP1	8
GO:0032732	positive regulation of interleukin-1 production	12/858	60/18866	1.351e-05	5.98629e-05	2.75869e-05	HDAC2/HMGB1/HSPB1/IFI16/IFNG/IL6/JAK2/SMAD3/STAT3/TLR4/TLR8/WNT5A	12
GO:0035904	aorta development	12/858	60/18866	1.351e-05	5.98629e-05	2.75869e-05	ENG/LOX/MYLK/NOTCH1/PROX1/RBPJ/SIX1/SMAD6/SOX4/SRF/TBX2/TGFB2	12
GO:0061572	actin filament bundle organization	21/858	161/18866	1.35433e-05	5.99642e-05	2.76336e-05	ARRB1/CCN2/DLC1/FSCN1/ID1/LIMA1/LIMK1/LPAR1/MARCKS/MET/MTOR/NF2/NOX4/PAK2/PRKN/RHOA/SFRP1/SMAD3/SRC/SRF/TGFBR1	21
GO:0035821	modulation of process of other organism	17/858	113/18866	1.35545e-05	5.99674e-05	2.76351e-05	ATG5/ATG7/BCL2L1/EIF2AK2/EP300/GAPDH/HDAC1/HIPK2/HMGA2/JUN/PHB/PHB2/PPIB/PRKN/SMARCA4/SMARCB1/SP1	17
GO:0090276	regulation of peptide hormone secretion	25/858	213/18866	1.39574e-05	6.17026e-05	2.84347e-05	ARRB1/BLK/DPP4/EGFR/EPHA5/GJA1/HIF1A/HMGCR/IFNG/IL6/ITPR1/ITPR2/ITPR3/JAK2/MCU/NADK/PAX8/PRKN/RAPGEF4/SFRP1/SIRT3/SLC25A5/SOX4/SREBF1/SYT7	25
GO:0072595	maintenance of protein localization in organelle	10/858	42/18866	1.40248e-05	6.19526e-05	2.855e-05	AKT1/BCL3/CDK5/GJA1/HSPA5/MORC3/PARK7/PINK1/PML/TXN	10
GO:0006094	gluconeogenesis	15/858	91/18866	1.41043e-05	6.22083e-05	2.86678e-05	ALDOA/ATF3/DDB1/ENO1/EP300/FOXO1/GAPDH/GNMT/MDH1/MST1/OGT/PPARGC1A/SIK1/SIRT1/SIRT7	15
GO:0046849	bone remodeling	15/858	91/18866	1.41043e-05	6.22083e-05	2.86678e-05	CTNNB1/EGFR/GJA1/IL6/ITGB3/MDK/MITF/NF1/NOX4/SFRP1/SRC/SYK/SYT7/TPP1/WNT16	15
GO:0048593	camera-type eye morphogenesis	18/858	125/18866	1.41685e-05	6.24433e-05	2.87761e-05	ARID1A/BMP4/CTNNB1/HIF1A/HIPK2/KDM2B/NF1/PROX1/SOX1/TBX2/THRB/TWIST1/VEGFA/WNT16/WNT2/WNT5A/YY1/ZEB1	18
GO:0031032	actomyosin structure organization	24/858	200/18866	1.42113e-05	6.25843e-05	2.88411e-05	ANLN/ARRB1/CCN2/CIT/DLC1/ECT2/KRT19/LIMK1/LPAR1/MEF2A/MET/MTOR/NF2/NOX4/PAK2/PROX1/RACGAP1/RHOA/SFRP1/SMAD3/SRC/SRF/TGFBR1/TRPM7	24
GO:0045861	negative regulation of proteolysis	36/858	369/18866	1.45675e-05	6.41037e-05	2.95413e-05	AGT/AKT1/ARRB1/BIN1/BIRC5/CDK5/CSNK2A1/DHCR24/GAPDH/GPC3/HIPK2/HSP90AB1/IFI16/KLF4/LRRK2/MDM2/MMP9/NR1H2/OGT/PAK2/PARK7/PEBP1/PML/PTGS2/PTTG1/RAF1/RECK/RPL11/SENP1/SERPINB2/SERPINE1/SFN/SRC/TP53/VEGFA/XIAP	36
GO:0032148	activation of protein kinase B activity	9/858	34/18866	1.49852e-05	6.5841e-05	3.03419e-05	AKT1/MTOR/PARK7/PDGFB/PDPK1/PINK1/SRC/TXN/WNT5A	9
GO:2000036	regulation of stem cell population maintenance	9/858	34/18866	1.49852e-05	6.5841e-05	3.03419e-05	ELAVL1/ESRRB/HMGA2/KDM2B/LOXL2/MYC/PAX8/TP63/YAP1	9
GO:0038093	Fc receptor signaling pathway	27/858	241/18866	1.51155e-05	6.63628e-05	3.05823e-05	ARPC1B/CHUK/FBXW11/FOS/HSP90AA1/HSP90AB1/IKBKG/JUN/LIMK1/MAP2K7/MAP3K7/MAPK1/MAPK9/PAK2/PDPK1/PIK3CA/PLD2/PRKCD/PSMA2/PSMA5/PSMB1/PSMB5/PSMD14/PTK2/RELA/SRC/SYK	27
GO:0048709	oligodendrocyte differentiation	16/858	103/18866	1.59951e-05	7.01709e-05	3.23372e-05	CDK5/CLU/CTNNB1/ERBB2/HDAC1/HDAC2/LPAR1/MDK/MED12/MTOR/NF1/NOTCH1/PPARG/PTEN/SUZ12/TLR2	16
GO:0035690	cellular response to drug	13/858	71/18866	1.63379e-05	7.15654e-05	3.29799e-05	ACER2/CHEK2/EGFR/FGF21/HMGA2/HSF1/HSP90AB1/HSPA5/MYC/NFE2L2/PRKAA2/TLR3/TP53	13
GO:0051785	positive regulation of nuclear division	13/858	71/18866	1.63379e-05	7.15654e-05	3.29799e-05	AURKA/AURKB/BECN1/CD28/ESPL1/IL1A/PDGFB/PHB2/RB1/SIRT2/SPHK1/UBE2C/WNT5A	13
GO:0006096	glycolytic process	17/858	115/18866	1.71687e-05	7.51436e-05	3.46288e-05	ALDOA/DDIT4/ENO1/EP300/ESRRB/GAPDH/HDAC4/HIF1A/HK3/IFNG/OGT/PPARGC1A/PRKAA2/SIRT6/STAT3/TIGAR/TPR	17
GO:1904892	regulation of receptor signaling pathway via STAT	20/858	151/18866	1.71809e-05	7.51436e-05	3.46288e-05	AGT/AKR1B1/BCL3/CAV1/CDK5/CDK5R1/DOT1L/FGFR3/HDAC2/HSF1/IFNG/IL24/IL6/JAK2/NF2/NLK/NOTCH1/PPP2R1A/SOCS1/STAT3	20
GO:0051251	positive regulation of lymphocyte activation	35/858	357/18866	1.7201e-05	7.51745e-05	3.46431e-05	AKT1/AXL/BCL2/BCL6/CAV1/CCL2/CD28/CD40LG/CDKN1A/DPP4/FOXP3/HMGB1/IFNG/IL1A/IL6/ITPKB/MDK/MIF/PAK2/PDPK1/PIK3CA/PRKDC/PTPN6/RHOA/RUNX1/SOCS1/SOX4/SRC/STAT5B/STAT6/SYK/TGFBR2/TLR4/TNFSF13/TP53BP1	35
GO:0071364	cellular response to epidermal growth factor stimulus	10/858	43/18866	1.75358e-05	7.65209e-05	3.52635e-05	AKT1/DUSP3/EGFR/ERBB2/ERRFI1/ID1/MCM7/PDPK1/STAT5B/ZFP36	10
GO:1901031	regulation of response to reactive oxygen species	10/858	43/18866	1.75358e-05	7.65209e-05	3.52635e-05	ENDOG/FOXO3/LRRK2/MET/NFE2L2/PARK7/PINK1/RACK1/SIRT3/TXN	10
GO:0042113	B cell activation	33/858	328/18866	1.75578e-05	7.65588e-05	3.5281e-05	AHR/ATM/BCL2/BCL3/BCL6/BLK/CD28/CD40LG/CDKN1A/CEBPG/EP300/ERCC1/FOXP3/HDAC4/HMGB3/IL6/MIF/NBN/NHEJ1/PHB/PHB2/PRKCD/PRKDC/PTPN6/RBPJ/SFRP1/STAT5B/STAT6/SYK/TLR4/TNFSF13/TP53/TP53BP1	33
GO:0032330	regulation of chondrocyte differentiation	11/858	52/18866	1.76088e-05	7.66068e-05	3.53031e-05	BMP4/CCN2/CTNNB1/LOXL2/MAF/MDK/RARB/RELA/SMAD3/SOX5/TGFBR1	11
GO:1903557	positive regulation of tumor necrosis factor superfamily cytokine production	11/858	52/18866	1.76088e-05	7.66068e-05	3.53031e-05	CLU/HDAC2/HMGB1/IFNG/JAK2/MAVS/MIF/TLR2/TLR3/TLR4/TWIST1	11
GO:2001238	positive regulation of extrinsic apoptotic signaling pathway	11/858	52/18866	1.76088e-05	7.66068e-05	3.53031e-05	AGT/ATF3/CAV1/NF1/PAK2/PEA15/PML/PPP2R1A/PTEN/SFRP1/STK4	11
GO:0030326	embryonic limb morphogenesis	18/858	127/18866	1.76853e-05	7.68235e-05	3.5403e-05	BMP4/CTNNB1/FGFR1/GPC3/HDAC1/HDAC2/HOXA9/NOTCH1/PITX1/RARB/RECK/SALL1/TBX2/TBX3/TGFB2/TP63/TWIST1/WNT5A	18
GO:0035113	embryonic appendage morphogenesis	18/858	127/18866	1.76853e-05	7.68235e-05	3.5403e-05	BMP4/CTNNB1/FGFR1/GPC3/HDAC1/HDAC2/HOXA9/NOTCH1/PITX1/RARB/RECK/SALL1/TBX2/TBX3/TGFB2/TP63/TWIST1/WNT5A	18
GO:0006346	DNA methylation-dependent heterochromatin assembly	7/858	20/18866	1.80851e-05	7.83826e-05	3.61215e-05	ATF7IP/DNMT1/DNMT3A/HDAC1/HELLS/SIRT1/TRIM28	7
GO:0032211	negative regulation of telomere maintenance via telomerase	7/858	20/18866	1.80851e-05	7.83826e-05	3.61215e-05	HNRNPA1/HNRNPC/PINX1/POT1/SRC/STN1/TERF2	7
GO:2000774	positive regulation of cellular senescence	7/858	20/18866	1.80851e-05	7.83826e-05	3.61215e-05	ARG2/CDKN2A/EEF1E1/HMGA1/HMGA2/SIRT1/YPEL3	7
GO:0071514	genetic imprinting	8/858	27/18866	1.81712e-05	7.85776e-05	3.62113e-05	ARID4B/BRCA1/DIRAS3/DNMT3A/GSK3A/MECP2/PIK3CA/TRIM28	8
GO:0090140	regulation of mitochondrial fission	8/858	27/18866	1.81712e-05	7.85776e-05	3.62113e-05	FIS1/KDR/LRRK2/MARCHF5/MCU/PINK1/PPARGC1A/PRKN	8
GO:1904357	negative regulation of telomere maintenance via telomere lengthening	8/858	27/18866	1.81712e-05	7.85776e-05	3.62113e-05	HNRNPA1/HNRNPC/PARP1/PINX1/POT1/SRC/STN1/TERF2	8
GO:0051236	establishment of RNA localization	24/858	203/18866	1.82539e-05	7.88762e-05	3.6349e-05	ATM/ATR/DHX9/EIF4E/HNRNPA1/HSF1/MAGOHB/MCM3AP/MVP/NPM1/NSUN2/NUTF2/PNPT1/RAN/SMG1/SRSF1/SRSF2/SRSF3/TERF2/TGFBR2/TPR/XPO1/YBX1/ZFP36	24
GO:0045185	maintenance of protein location	15/858	93/18866	1.84628e-05	7.97186e-05	3.67372e-05	AKT1/BCL3/CAV1/CDK5/GJA1/HSPA5/KEAP1/LATS1/MORC3/NFKBIA/PARK7/PINK1/PML/TXN/YWHAB	15
GO:0010421	hydrogen peroxide-mediated programmed cell death	6/858	14/18866	1.90689e-05	8.20891e-05	3.78296e-05	ENDOG/FOXO3/MET/PARK7/PDCD10/PINK1	6
GO:0060397	growth hormone receptor signaling pathway via JAK-STAT	6/858	14/18866	1.90689e-05	8.20891e-05	3.78296e-05	JAK2/PTPN1/STAT3/STAT5A/STAT5B/STAT6	6
GO:0071361	cellular response to ethanol	6/858	14/18866	1.90689e-05	8.20891e-05	3.78296e-05	CYBB/DNMT3A/ITPR2/PTEN/SPI1/TP53INP1	6
GO:0097468	programmed cell death in response to reactive oxygen species	6/858	14/18866	1.90689e-05	8.20891e-05	3.78296e-05	ENDOG/FOXO3/MET/PARK7/PDCD10/PINK1	6
GO:0045600	positive regulation of fat cell differentiation	13/858	72/18866	1.91181e-05	8.22395e-05	3.78989e-05	AKT1/ASXL2/CARM1/CEBPB/MAPK14/PIM1/PPARG/PTGS2/SFRP1/SIX1/STK4/WIF1/ZFP36	13
GO:0010518	positive regulation of phospholipase activity	12/858	62/18866	1.9183e-05	8.24567e-05	3.7999e-05	AGT/EGFR/ESR1/FGFR1/FGFR2/FGFR3/FLT1/HRAS/LPAR1/PDPK1/PHB/PHB2	12
GO:0006757	ATP generation from ADP	17/858	116/18866	1.92792e-05	8.28085e-05	3.81611e-05	ALDOA/DDIT4/ENO1/EP300/ESRRB/GAPDH/HDAC4/HIF1A/HK3/IFNG/OGT/PPARGC1A/PRKAA2/SIRT6/STAT3/TIGAR/TPR	17
GO:0033687	osteoblast proliferation	9/858	35/18866	1.93635e-05	8.29224e-05	3.82136e-05	ATRAID/BCL2/EIF2AK2/FGFR2/JUNB/MUS81/RHOA/SFRP1/SMAD3	9
GO:0045066	regulatory T cell differentiation	9/858	35/18866	1.93635e-05	8.29224e-05	3.82136e-05	BCL6/CD28/FANCD2/FOXP3/IFNG/IRF1/MDK/RUNX1/SOCS1	9
GO:0051443	positive regulation of ubiquitin-protein transferase activity	9/858	35/18866	1.93635e-05	8.29224e-05	3.82136e-05	BMI1/MAGEA2/PIN1/PINK1/PLK1/PTEN/STUB1/UBE2C/UBE2N	9
GO:0070670	response to interleukin-4	9/858	35/18866	1.93635e-05	8.29224e-05	3.82136e-05	CDK4/FASN/HSP90AB1/HSPA5/IL24/KEAP1/PML/STAT5B/STAT6	9
GO:0060047	heart contraction	30/858	287/18866	2.02423e-05	8.66214e-05	3.99182e-05	AGT/ASPH/ATG5/BIN1/CAV1/CCN2/EPAS1/GATA4/GJA1/GSK3A/HDAC4/ITPR1/ITPR2/ITPR3/JAK2/KCNJ12/MAP2K3/MAP2K6/MDM2/MEF2A/MTOR/PIK3CA/SMAD5/SOD1/SREBF1/STIM1/TBX2/TGFB2/THRB/ZMPSTE24	30
GO:0048041	focal adhesion assembly	14/858	83/18866	2.06989e-05	8.83124e-05	4.06975e-05	BCL2/DLC1/DUSP3/EPHA3/FERMT2/KDR/PDPK1/PTEN/PTK2/RHOA/SFRP1/SMAD3/SRC/VEGFA	14
GO:0048708	astrocyte differentiation	14/858	83/18866	2.06989e-05	8.83124e-05	4.06975e-05	BIN1/CDK6/EGFR/GRN/IFNG/IL6/MAP2K1/MAPK1/NF1/NOTCH1/NR2E1/PRPF19/STAT3/TLR4	14
GO:0071277	cellular response to calcium ion	14/858	83/18866	2.06989e-05	8.83124e-05	4.06975e-05	BRAF/CARF/ECT2/ENDOG/FOS/HSPA5/ITPKB/JUN/JUNB/MEF2A/PRKAA2/SYT1/SYT7/WNT5A	14
GO:2000243	positive regulation of reproductive process	14/858	83/18866	2.06989e-05	8.83124e-05	4.06975e-05	AGO2/AR/AURKA/CDC25A/CTNNB1/HDAC2/HDAC4/OXTR/SIRT2/SMURF2/SRC/VEGFA/WNT5A/WT1	14
GO:0045834	positive regulation of lipid metabolic process	20/858	153/18866	2.08924e-05	8.90715e-05	4.10473e-05	AGT/AKT1/FGF21/FGFR3/FLT1/IFNG/MTOR/NR1H2/PDGFB/PPARG/PPARGC1A/PRKCD/PRKD1/PTGS2/PTK2/RACK1/SIRT3/SRC/SREBF1/TWIST1	20
GO:0018023	peptidyl-lysine trimethylation	11/858	53/18866	2.13165e-05	9.0745e-05	4.18185e-05	ARID4B/ATRX/BRD4/KDM4C/LMNA/MECP2/OGT/SETD1A/SIRT1/SMARCB1/SUV39H1	11
GO:0043392	negative regulation of DNA binding	11/858	53/18866	2.13165e-05	9.0745e-05	4.18185e-05	E2F1/HDAC2/HMGA2/ID1/IFI16/JAK2/JUN/KDM1A/NEK2/NFKBIA/SUMO3	11
GO:0050867	positive regulation of cell activation	39/858	421/18866	2.14327e-05	9.11721e-05	4.20154e-05	AKT1/AXL/BCL2/BCL6/CAV1/CCL2/CCN2/CD28/CD40LG/CDKN1A/DPP4/FOXP3/HMGB1/IFNG/IL1A/IL6/ITPKB/JAK2/LRRK2/MDK/MIF/PAK2/PDPK1/PIK3CA/PRKDC/PTPN6/RHOA/RUNX1/SOCS1/SOX4/SRC/STAT5B/STAT6/SYK/TGFBR2/TLR4/TNFSF13/TP53BP1/WNT5A	39
GO:0051051	negative regulation of transport	43/858	483/18866	2.1674e-05	9.21305e-05	4.2457e-05	AKT1/ATG5/BAG3/BCL2/BIN1/CAV1/CDK5/CEACAM1/EPHA3/FERMT1/FOXP3/GJA1/GSK3A/HMGB1/HMGCR/HSPA1A/ITGB3/LGALS3/LRRK2/MMP9/MTOR/NEDD4/NF1/NOTCH1/NR1H2/OXTR/PARK7/PEA15/PLA2R1/PRKD1/PRKN/PTEN/PTGS2/RACK1/RRAD/SFRP1/SIRT6/SLC25A5/SREBF1/TLR2/TPR/TWIST1/TXN	43
GO:0035329	hippo signaling	10/858	44/18866	2.17761e-05	9.24277e-05	4.2594e-05	LATS1/LATS2/MAP2K3/MAPK14/NF2/STK4/TEAD1/TEAD4/YAP1/YWHAB	10
GO:1901985	positive regulation of protein acetylation	10/858	44/18866	2.17761e-05	9.24277e-05	4.2594e-05	ARRB1/BRCA1/BRD7/FOXP3/KAT5/PPARGC1A/PRKAA2/RUVBL2/SMARCB1/SOX4	10
GO:0010517	regulation of phospholipase activity	13/858	73/18866	2.23044e-05	9.43915e-05	4.34989e-05	AGT/EGFR/ESR1/FGFR1/FGFR2/FGFR3/FLT1/HRAS/LPAR1/PDPK1/PHB/PHB2/PLA2R1	13
GO:0070227	lymphocyte apoptotic process	13/858	73/18866	2.23044e-05	9.43915e-05	4.34989e-05	AKT1/ARG2/AURKB/BCL6/BLK/BMP4/FOXP1/HIF1A/LGALS3/MIF/PTEN/TP53/WNT5A	13
GO:0072078	nephron tubule morphogenesis	13/858	73/18866	2.23044e-05	9.43915e-05	4.34989e-05	AGT/BCL2/BMP4/CTNNB1/FOXD1/GPC3/ILK/MYC/PAX8/SALL1/SIX1/VEGFA/WT1	13
GO:1902036	regulation of hematopoietic stem cell differentiation	13/858	73/18866	2.23044e-05	9.43915e-05	4.34989e-05	CDK6/EIF2AK2/HSPA9/NFE2L2/PRKDC/PSMA2/PSMA5/PSMB1/PSMB5/PSMD14/RUNX1/SETD1A/YAP1	13
GO:0062013	positive regulation of small molecule metabolic process	20/858	154/18866	2.3005e-05	9.72847e-05	4.48322e-05	AKT1/DDB1/ENO1/ESRRB/FOXO1/HIF1A/IFNG/NR1H2/PARK7/PDGFB/PINK1/PPARG/PPARGC1A/PRKAA2/PTGS2/SIRT1/SRC/SREBF1/STAT3/TWIST1	20
GO:0030038	contractile actin filament bundle assembly	16/858	106/18866	2.3128e-05	9.76612e-05	4.50057e-05	ARRB1/CCN2/DLC1/LIMK1/LPAR1/MET/MTOR/NF2/NOX4/PAK2/RHOA/SFRP1/SMAD3/SRC/SRF/TGFBR1	16
GO:0043149	stress fiber assembly	16/858	106/18866	2.3128e-05	9.76612e-05	4.50057e-05	ARRB1/CCN2/DLC1/LIMK1/LPAR1/MET/MTOR/NF2/NOX4/PAK2/RHOA/SFRP1/SMAD3/SRC/SRF/TGFBR1	16
GO:0010575	positive regulation of vascular endothelial growth factor production	8/858	28/18866	2.44302e-05	0.000102857	4.74003e-05	BRCA1/EIF2AK3/GATA4/HIF1A/IL1A/IL6/NOX1/PTGS2	8
GO:0022011	myelination in peripheral nervous system	8/858	28/18866	2.44302e-05	0.000102857	4.74003e-05	AKT1/DICER1/ILK/NDRG1/NF1/POU3F1/SIRT2/SOD1	8
GO:0032292	peripheral nervous system axon ensheathment	8/858	28/18866	2.44302e-05	0.000102857	4.74003e-05	AKT1/DICER1/ILK/NDRG1/NF1/POU3F1/SIRT2/SOD1	8
GO:0032800	receptor biosynthetic process	8/858	28/18866	2.44302e-05	0.000102857	4.74003e-05	FGF21/HDAC1/HDAC2/HIF1A/IFNG/ITGB3/JAK2/PPARG	8
GO:0010976	positive regulation of neuron projection development	30/858	290/18866	2.47006e-05	0.000103887	4.78746e-05	AGT/ARF1/BMPR2/CUX1/EP300/EPHA3/EZH2/FBXO31/FGFR1/GRN/HSPA5/ILK/ITSN2/KDM1A/LIMK1/LPAR1/LPAR3/MAP2K1/MDK/MTOR/NFE2L2/OPA1/P3H1/PRKD1/PRKN/RHOA/SRF/SYT1/VEGFA/WNT5A	30
GO:0001569	branching involved in blood vessel morphogenesis	9/858	36/18866	2.47831e-05	0.000103887	4.78746e-05	CTNNB1/ENG/KDR/MDK/SIRT6/SRF/STK4/TGFBR2/VEGFA	9
GO:0002755	MyD88-dependent toll-like receptor signaling pathway	9/858	36/18866	2.47831e-05	0.000103887	4.78746e-05	IRAK4/IRF1/IRF7/MAP3K7/MYD88/TLR10/TLR2/TLR4/TLR8	9
GO:0031128	developmental induction	9/858	36/18866	2.47831e-05	0.000103887	4.78746e-05	AR/BMP4/CTNNB1/FGFR1/HIPK2/SALL1/SIX1/WNT2/WNT5A	9
GO:0034405	response to fluid shear stress	9/858	36/18866	2.47831e-05	0.000103887	4.78746e-05	AKT1/ETS1/GJA1/HDAC3/KLF4/NFE2L2/PTGS2/SMAD6/SRC	9
GO:0043368	positive T cell selection	9/858	36/18866	2.47831e-05	0.000103887	4.78746e-05	BCL11B/BCL2/FOXP3/IL6/ITPKB/MTOR/SRF/STAT3/STAT6	9
GO:0050866	negative regulation of cell activation	24/858	207/18866	2.52558e-05	0.000105791	4.87522e-05	ARG2/ATM/AXL/BCL6/BLK/BMP4/CEACAM1/CEBPB/DUSP3/ERBB2/FOXP3/GRN/HMGB1/HMGB3/IRF1/LGALS3/MAD1L1/MDK/PDGFB/PRKCD/PTPN6/RUNX1/SFRP1/SOCS1	24
GO:0031346	positive regulation of cell projection organization	37/858	394/18866	2.58005e-05	0.000107994	4.97674e-05	AGT/ANLN/ARF1/BMPR2/CUX1/EP300/EPHA3/EZH2/FBXO31/FGFR1/FSCN1/GRN/HDAC4/HRAS/HSPA5/ILK/ITSN2/KDM1A/LCN2/LIMK1/LPAR1/LPAR3/MAP2K1/MDK/MTOR/NFE2L2/OPA1/P3H1/PRKD1/PRKN/RHOA/SRC/SRF/SYT1/TGFBR1/VEGFA/WNT5A	37
GO:0006801	superoxide metabolic process	13/858	74/18866	2.59461e-05	0.000108471	4.99872e-05	AGT/CYBB/EGFR/NFE2L2/NOX1/NOX4/NQO1/PARK7/PRKCD/SIRT3/SOD1/SOD2/SYK	13
GO:0060538	skeletal muscle organ development	21/858	168/18866	2.60222e-05	0.000108471	4.99872e-05	ATF3/BCL2/BTG2/CAV1/CDK5/CTNNB1/EGR2/EP300/FBXO22/FOS/HDAC4/HMGCR/MAPK14/NF1/NOTCH1/PITX1/RB1/RHOA/SIX1/TWIST1/WT1	21
GO:0002363	alpha-beta T cell lineage commitment	7/858	21/18866	2.60654e-05	0.000108471	4.99872e-05	BCL2/FOXP3/IL6/MTOR/RHOA/STAT3/STAT6	7
GO:0030878	thyroid gland development	7/858	21/18866	2.60654e-05	0.000108471	4.99872e-05	MAP2K1/MAPK1/PAX8/RAF1/SIX1/SMAD3/SRF	7
GO:0046716	muscle cell cellular homeostasis	7/858	21/18866	2.60654e-05	0.000108471	4.99872e-05	ALDOA/BAG3/HIF1A/LAMP2/LOX/SOD1/SRF	7
GO:0046827	positive regulation of protein export from nucleus	7/858	21/18866	2.60654e-05	0.000108471	4.99872e-05	BAG3/GSK3B/GTSE1/MDM2/SFN/TP53/TPR	7
GO:1900543	negative regulation of purine nucleotide metabolic process	7/858	21/18866	2.60654e-05	0.000108471	4.99872e-05	DDIT4/HDAC4/PARP1/PPARGC1A/SIRT6/STAT3/TIGAR	7
GO:1903204	negative regulation of oxidative stress-induced neuron death	7/858	21/18866	2.60654e-05	0.000108471	4.99872e-05	ATG7/CTNNB1/HIF1A/PARK7/PINK1/PRKN/RACK1	7
GO:0008361	regulation of cell size	22/858	181/18866	2.61929e-05	0.000108922	5.01953e-05	AKT1/AKT1S1/BMPR2/CDK4/CDK5/CDK5R1/DEPTOR/GSK3B/HSP90AB1/ILK/KDM1A/LIMK1/LPAR3/MSN/MTOR/PTEN/RHOA/RPTOR/RTN4/SRF/VEGFA/WNT5A	22
GO:0097529	myeloid leukocyte migration	25/858	222/18866	2.83534e-05	0.000117822	5.42963e-05	CCL2/CXCL1/CXCR2/DPP4/DUSP1/FLT1/HMGB1/IL1R1/IL6/IRAK4/LGALS3/MAPK1/MAPK14/MCU/MDK/MIF/MST1/PDGFB/PPIB/PTK2/SERPINE1/STAT5B/SYK/TGFB2/VEGFA	25
GO:0008593	regulation of Notch signaling pathway	16/858	108/18866	2.93288e-05	0.000121786	5.61235e-05	AAK1/AKT1/ARRB1/BCL6/EGFR/EP300/NFKBIA/NOTCH1/NOTCH3/PDCD10/RBPJ/SRC/STAT3/TGFB2/TP63/YAP1	16
GO:0035924	cellular response to vascular endothelial growth factor stimulus	13/858	75/18866	3.00971e-05	0.000124771	5.7499e-05	AKT1/FLT1/HSPB1/KDR/MAP2K3/MAPK14/MT1G/NOTCH1/PRKD1/PRKD2/RELA/SPHK1/VEGFA	13
GO:1900076	regulation of cellular response to insulin stimulus	13/858	75/18866	3.00971e-05	0.000124771	5.7499e-05	AGT/CCND3/CDK4/GSK3A/OGT/OPA1/PRKCD/PTPN1/RELA/RPS6KB1/SIRT1/SOCS1/SRC	13
GO:0042476	odontogenesis	18/858	132/18866	3.01127e-05	0.000124771	5.7499e-05	BCL11B/BMP4/CD34/CTNNB1/FGFR2/FOXO1/HDAC1/HDAC2/HTRA1/NF2/RHOA/SDC1/SERPINE1/SRC/STIM1/TGFB2/TP63/TWIST1	18
GO:0034349	glial cell apoptotic process	6/858	15/18866	3.05589e-05	0.000126075	5.80997e-05	CCL2/CDK5/PRKCD/PRKCH/RB1/TP53	6
GO:0045346	regulation of MHC class II biosynthetic process	6/858	15/18866	3.05589e-05	0.000126075	5.80997e-05	HDAC2/IFNG/JAK2/SIRT1/SPI1/TLR4	6
GO:0045820	negative regulation of glycolytic process	6/858	15/18866	3.05589e-05	0.000126075	5.80997e-05	DDIT4/HDAC4/PPARGC1A/SIRT6/STAT3/TIGAR	6
GO:0048308	organelle inheritance	6/858	15/18866	3.05589e-05	0.000126075	5.80997e-05	CDK1/MAP2K1/MAP2K2/MAPK1/PDCD10/YWHAZ	6
GO:0048313	Golgi inheritance	6/858	15/18866	3.05589e-05	0.000126075	5.80997e-05	CDK1/MAP2K1/MAP2K2/MAPK1/PDCD10/YWHAZ	6
GO:0060766	negative regulation of androgen receptor signaling pathway	6/858	15/18866	3.05589e-05	0.000126075	5.80997e-05	FOXP1/HDAC1/PHB/SFRP1/SIRT1/SMARCA4	6
GO:0045620	negative regulation of lymphocyte differentiation	11/858	55/18866	3.07956e-05	0.00012696	5.85076e-05	BCL6/BMP4/ERBB2/FOXP3/HMGB1/HMGB3/IRF1/MDK/RUNX1/SFRP1/SOCS1	11
GO:0035710	CD4-positive, alpha-beta T cell activation	15/858	97/18866	3.08845e-05	0.000127235	5.86345e-05	ARG2/BCL3/BCL6/FOXP1/FOXP3/HMGB1/IFNG/IL6/MTOR/RELB/RUNX1/SOCS1/STAT3/STAT6/TGFBR2	15
GO:1901532	regulation of hematopoietic progenitor cell differentiation	14/858	86/18866	3.13023e-05	0.000128864	5.93852e-05	CDK6/EIF2AK2/HSPA9/NFE2L2/NOTCH1/PRKDC/PSMA2/PSMA5/PSMB1/PSMB5/PSMD14/RUNX1/SETD1A/YAP1	14
GO:0035137	hindlimb morphogenesis	9/858	37/18866	3.1437e-05	0.000129234	5.95554e-05	BMP4/CTNNB1/GPC3/NOTCH1/PITX1/RARB/TBX3/TP63/TWIST1	9
GO:0071542	dopaminergic neuron differentiation	9/858	37/18866	3.1437e-05	0.000129234	5.95554e-05	CTNNB1/FOXA1/GSK3B/HIF1A/OTX2/SFRP1/VEGFA/WNT2/WNT5A	9
GO:0044786	cell cycle DNA replication	12/858	65/18866	3.15572e-05	0.000129542	5.96976e-05	ATRX/BCL6/CDC45/CDC7/CHEK2/E2F7/FBXO5/FGFR1/GMNN/MCM7/TERF2/ZMPSTE24	12
GO:0045604	regulation of epidermal cell differentiation	12/858	65/18866	3.15572e-05	0.000129542	5.96976e-05	ALOX15B/BMP4/ERRFI1/EZH2/KEAP1/NOTCH1/PRKCH/RUNX1/SFN/TP63/VDR/ZFP36	12
GO:0010390	histone monoubiquitination	8/858	29/18866	3.2399e-05	0.000132808	6.12028e-05	BMI1/CUL4B/DDB1/DDB2/KDM2B/LEO1/PCGF2/UHRF1	8
GO:0033032	regulation of myeloid cell apoptotic process	8/858	29/18866	3.2399e-05	0.000132808	6.12028e-05	BCL2/CDKN2A/CXCR2/IRF7/ITPKB/MIF/PTEN/SIRT1	8
GO:0007519	skeletal muscle tissue development	20/858	158/18866	3.35016e-05	0.00013723	6.32404e-05	ATF3/BCL2/BTG2/CAV1/CDK5/CTNNB1/EGR2/EP300/FBXO22/FOS/HDAC4/HMGCR/MAPK14/NF1/NOTCH1/PITX1/RB1/RHOA/SIX1/TWIST1	20
GO:0002695	negative regulation of leukocyte activation	22/858	184/18866	3.38197e-05	0.000138434	6.37954e-05	ARG2/ATM/AXL/BCL6/BLK/BMP4/CEACAM1/CEBPB/DUSP3/ERBB2/FOXP3/GRN/HMGB1/HMGB3/IRF1/LGALS3/MAD1L1/MDK/PTPN6/RUNX1/SFRP1/SOCS1	22
GO:0030316	osteoclast differentiation	15/858	98/18866	3.49574e-05	0.00014299	6.58946e-05	CEBPB/CTNNB1/FOS/FOXP1/GPC3/IFNG/JUNB/MAPK14/MITF/MTOR/NF1/SFRP1/SRC/TLR3/TLR4	15
GO:0046883	regulation of hormone secretion	28/858	267/18866	3.56953e-05	0.000145904	6.72378e-05	AGT/ARRB1/BLK/DPP4/EGFR/EPHA5/FGFR1/GJA1/HIF1A/HMGCR/IFNG/IL6/ITPR1/ITPR2/ITPR3/JAK2/KDM5B/MCU/NADK/PAX8/PRKN/RAPGEF4/SFRP1/SIRT3/SLC25A5/SOX4/SREBF1/SYT7	28
GO:0000717	nucleotide-excision repair, DNA duplex unwinding	7/858	22/18866	3.67333e-05	0.000149827	6.90457e-05	CUL4B/DDB1/DDB2/PARP1/RAD23B/RBX1/XPC	7
GO:0045980	negative regulation of nucleotide metabolic process	7/858	22/18866	3.67333e-05	0.000149827	6.90457e-05	DDIT4/HDAC4/PARP1/PPARGC1A/SIRT6/STAT3/TIGAR	7
GO:0071157	negative regulation of cell cycle arrest	7/858	22/18866	3.67333e-05	0.000149827	6.90457e-05	CALR/CCND1/CDK4/CHEK2/HSP90AB1/MDM2/MIF	7
GO:0016445	somatic diversification of immunoglobulins	12/858	66/18866	3.69935e-05	0.000150674	6.9436e-05	BCL6/CD28/CD40LG/ERCC1/FOXP3/MCM3AP/NBN/PRKDC/SAMHD1/STAT6/TNFSF13/TP53BP1	12
GO:0032768	regulation of monooxygenase activity	12/858	66/18866	3.69935e-05	0.000150674	6.9436e-05	AKT1/CAV1/DDAH2/EGFR/HIF1A/HSP90AA1/IFNG/IL1A/PARK7/TERF2/TERT/VDR	12
GO:0032886	regulation of microtubule-based process	26/858	240/18866	3.86696e-05	0.00015739	7.25308e-05	AURKA/BRCA1/CDK5R1/CDKN1B/CHEK1/CKAP2/CTNNB1/DYRK1A/EPHA3/ERBB2/GSK3B/HSPA1A/KIF11/MECP2/MET/NEK2/NPM1/PLK1/PRKAA2/RASSF1/RCC1/RHOA/TACC3/TPR/TPX2/XPO1	26
GO:0007044	cell-substrate junction assembly	15/858	99/18866	3.94958e-05	0.000160606	7.40129e-05	BCL2/DLC1/DUSP3/EPHA3/FERMT2/ITGB4/KDR/PDPK1/PTEN/PTK2/RHOA/SFRP1/SMAD3/SRC/VEGFA	15
GO:0032733	positive regulation of interleukin-10 production	9/858	38/18866	3.95437e-05	0.000160606	7.40129e-05	CD28/CD34/CD40LG/HMGB1/IL6/STAT3/SYK/TLR2/TLR4	9
GO:0042769	DNA damage response, detection of DNA damage	9/858	38/18866	3.95437e-05	0.000160606	7.40129e-05	CUL4B/DDB1/DTL/HMGA2/NEK1/PARP1/RBX1/SOX4/USP1	9
GO:0003183	mitral valve morphogenesis	5/858	10/18866	4.00277e-05	0.000162	7.46552e-05	BMPR2/NOTCH1/SMAD6/SOX4/TWIST1	5
GO:0007440	foregut morphogenesis	5/858	10/18866	4.00277e-05	0.000162	7.46552e-05	CTNNB1/GATA4/NOTCH1/SMAD2/SMAD3	5
GO:0032070	regulation of deoxyribonuclease activity	5/858	10/18866	4.00277e-05	0.000162	7.46552e-05	AKT1/HMGB1/NPM1/PRKCD/SIRT1	5
GO:1901725	regulation of histone deacetylase activity	5/858	10/18866	4.00277e-05	0.000162	7.46552e-05	LRRK2/PINK1/PRKD1/PRKD2/VEGFA	5
GO:1903431	positive regulation of cell maturation	5/858	10/18866	4.00277e-05	0.000162	7.46552e-05	AURKA/BCL2/MTOR/OPA1/SIRT2	5
GO:0061333	renal tubule morphogenesis	13/858	77/18866	4.0169e-05	0.000162457	7.48659e-05	AGT/BCL2/BMP4/CTNNB1/FOXD1/GPC3/ILK/MYC/PAX8/SALL1/SIX1/VEGFA/WT1	13
GO:0009798	axis specification	14/858	88/18866	4.07812e-05	0.000164817	7.59534e-05	AURKA/BMP4/CTNNB1/ETS2/GPC3/NOTCH1/OTX2/SFRP1/SMAD2/SMAD6/SRF/TBX3/WNT5A/WT1	14
GO:0032652	regulation of interleukin-1 production	16/858	111/18866	4.13898e-05	0.000167159	7.70327e-05	CEACAM1/ERRFI1/FOXP1/HDAC2/HMGB1/HSPB1/IFI16/IFNG/IL6/JAK2/SMAD3/SPHK1/STAT3/TLR4/TLR8/WNT5A	16
GO:0002429	immune response-activating cell surface receptor signaling pathway	42/858	481/18866	4.22658e-05	0.000170457	7.85528e-05	ARPC1B/BCL2/BLK/CD28/CEACAM1/CHUK/DUSP3/EP300/FBXW11/FOXP1/FOXP3/HRAS/HSP90AA1/HSP90AB1/IKBKG/LGALS3/LIMK1/MAP3K7/MAPK1/MUC4/NRAS/PAK2/PDPK1/PIK3CA/PLD2/PRKCD/PRKCH/PRKD2/PSMA2/PSMA5/PSMB1/PSMB5/PSMD14/PTK2/PTPN6/RAF1/RELA/RELB/RUNX1/SRC/SYK/UBE2N	42
GO:0002757	immune response-activating signal transduction	42/858	481/18866	4.22658e-05	0.000170457	7.85528e-05	ARPC1B/BCL2/BLK/CD28/CEACAM1/CHUK/DUSP3/EP300/FBXW11/FOXP1/FOXP3/HRAS/HSP90AA1/HSP90AB1/IKBKG/LGALS3/LIMK1/MAP3K7/MAPK1/MUC4/NRAS/PAK2/PDPK1/PIK3CA/PLD2/PRKCD/PRKCH/PRKD2/PSMA2/PSMA5/PSMB1/PSMB5/PSMD14/PTK2/PTPN6/RAF1/RELA/RELB/RUNX1/SRC/SYK/UBE2N	42
GO:0048147	negative regulation of fibroblast proliferation	8/858	30/18866	4.24294e-05	0.000170877	7.87463e-05	FBXO4/MORC3/MYC/NF1/PPARG/SFRP1/TP53/TP53INP1	8
GO:0060055	angiogenesis involved in wound healing	8/858	30/18866	4.24294e-05	0.000170877	7.87463e-05	CD34/ETS1/ITGB3/KDR/MCAM/SERPINE1/SRF/VEGFA	8
GO:0002285	lymphocyte activation involved in immune response	22/858	187/18866	4.33816e-05	0.00017459	8.04571e-05	BCL3/BCL6/CD28/CD40LG/CEACAM1/ERCC1/FOXP1/FOXP3/HMGB1/IFNG/IL6/LGALS3/MDK/MTOR/NBN/RELB/STAT3/STAT6/TLR4/TNFSF13/TP53/TP53BP1	22
GO:0001541	ovarian follicle development	11/858	57/18866	4.37063e-05	0.000175405	8.08328e-05	ARRB1/ATM/BCL2/BCL2L1/CEBPB/ESR1/FOXO3/SOD1/SRC/UBE3A/VEGFA	11
GO:0045840	positive regulation of mitotic nuclear division	11/858	57/18866	4.37063e-05	0.000175405	8.08328e-05	AURKA/AURKB/BECN1/CD28/ESPL1/IL1A/PDGFB/PHB2/RB1/SPHK1/UBE2C	11
GO:0061005	cell differentiation involved in kidney development	11/858	57/18866	4.37063e-05	0.000175405	8.08328e-05	BMP4/CD34/CTNNB1/MMP9/NOTCH1/PAX8/PDGFB/SALL1/STAT1/WT1/YAP1	11
GO:0071398	cellular response to fatty acid	11/858	57/18866	4.37063e-05	0.000175405	8.08328e-05	AKT1/CCNB1/CDK4/E2F1/PPARG/PPARGC1A/PRKAA2/SFRP1/SMARCD1/SRC/SREBF1	11
GO:0045069	regulation of viral genome replication	15/858	100/18866	4.45441e-05	0.000178643	8.23249e-05	BCL2/CD28/DDB1/EIF2AK2/HMGA2/IFI16/ILF3/MAVS/NOTCH1/PHB/PPIB/PRKN/PROX1/RNASEL/TRIM28	15
GO:0045727	positive regulation of translation	18/858	136/18866	4.51211e-05	0.000180831	8.33332e-05	BCL3/CD28/CDK4/DHX9/ELAVL1/ERBB2/FXR1/HNRNPD/IL6/MAPK1/MTOR/NPM1/PINK1/PRKDC/RHOA/RPS6KB1/RPS9/SOX4	18
GO:0043367	CD4-positive, alpha-beta T cell differentiation	13/858	78/18866	4.62244e-05	0.000185123	8.53112e-05	BCL3/BCL6/FOXP1/FOXP3/HMGB1/IFNG/IL6/MTOR/RELB/RUNX1/SOCS1/STAT3/STAT6	13
GO:0002688	regulation of leukocyte chemotaxis	17/858	124/18866	4.63487e-05	0.000185233	8.53621e-05	CALR/CCL2/CXCR2/DPP4/DUSP1/HMGB1/IL6/MAPK1/MAPK14/MCU/MDK/MIF/MST1/PTK2/SERPINE1/VEGFA/WNT5A	17
GO:0046031	ADP metabolic process	17/858	124/18866	4.63487e-05	0.000185233	8.53621e-05	ALDOA/DDIT4/ENO1/EP300/ESRRB/GAPDH/HDAC4/HIF1A/HK3/IFNG/OGT/PPARGC1A/PRKAA2/SIRT6/STAT3/TIGAR/TPR	17
GO:0061982	meiosis I cell cycle process	17/858	124/18866	4.63487e-05	0.000185233	8.53621e-05	ATM/AURKA/BRIP1/CDC25A/ERCC1/ESPL1/FANCD2/FBXO5/HSPA2/ING2/MAEL/MUS81/PLK1/PTTG1/RAD21/RAD51C/SIRT7	17
GO:0002070	epithelial cell maturation	6/858	16/18866	4.70149e-05	0.000187116	8.62295e-05	AKR1B1/CDKN1A/FOXA1/HIF1A/PGR/TYMS	6
GO:0021542	dentate gyrus development	6/858	16/18866	4.70149e-05	0.000187116	8.62295e-05	BTG2/CDK6/MDK/NR2E1/PROX1/PTEN	6
GO:0035067	negative regulation of histone acetylation	6/858	16/18866	4.70149e-05	0.000187116	8.62295e-05	ATG5/BRCA1/FOXP3/SIRT1/SPI1/TWIST1	6
GO:0045342	MHC class II biosynthetic process	6/858	16/18866	4.70149e-05	0.000187116	8.62295e-05	HDAC2/IFNG/JAK2/SIRT1/SPI1/TLR4	6
GO:0060576	intestinal epithelial cell development	6/858	16/18866	4.70149e-05	0.000187116	8.62295e-05	CDKN1A/HIF1A/SRC/TIGAR/TYMS/YAP1	6
GO:0061684	chaperone-mediated autophagy	6/858	16/18866	4.70149e-05	0.000187116	8.62295e-05	ATG7/BAG3/CLU/HSP90AA1/LAMP2/STUB1	6
GO:0001818	negative regulation of cytokine production	34/858	360/18866	4.83995e-05	0.000192493	8.87075e-05	ARG2/ARRB1/AXL/BCL3/BCL6/CD34/CEACAM1/DICER1/ERRFI1/FGFR1/FOXP3/HDAC7/HMGB1/HSF1/HSP90AB1/IFNG/IRF3/KAT5/KLF4/MAVS/NLRX1/NUTF2/PDCD4/PIN1/PPM1B/PTPN6/RELB/TBK1/TGFB2/TLR4/TLR8/TWIST1/YY1/ZFP36	34
GO:0031952	regulation of protein autophosphorylation	10/858	48/18866	4.86779e-05	0.000193199	8.90328e-05	CAV1/ENG/ERRFI1/JUN/MVP/NBN/PDGFB/PPP2R5A/SRC/VEGFA	10
GO:1904036	negative regulation of epithelial cell apoptotic process	10/858	48/18866	4.86779e-05	0.000193199	8.90328e-05	FGF21/KDR/MDK/MTOR/NFE2L2/PAK4/PDPK1/SERPINE1/TERT/YAP1	10
GO:2001239	regulation of extrinsic apoptotic signaling pathway in absence of ligand	10/858	48/18866	4.86779e-05	0.000193199	8.90328e-05	AKT1/BCL2/BCL2L1/FGFR1/HSPA1A/IL1A/MCL1/NF1/PPP2R1A/TERT	10
GO:0002696	positive regulation of leukocyte activation	37/858	406/18866	4.90629e-05	0.000194593	8.96752e-05	AKT1/AXL/BCL2/BCL6/CAV1/CCL2/CD28/CD40LG/CDKN1A/DPP4/FOXP3/HMGB1/IFNG/IL1A/IL6/ITPKB/LRRK2/MDK/MIF/PAK2/PDPK1/PIK3CA/PRKDC/PTPN6/RHOA/RUNX1/SOCS1/SOX4/SRC/STAT5B/STAT6/SYK/TGFBR2/TLR4/TNFSF13/TP53BP1/WNT5A	37
GO:0014741	negative regulation of muscle hypertrophy	9/858	39/18866	4.93491e-05	0.000195189	8.99499e-05	ERRFI1/FOXO1/G6PD/GSK3A/IGFBP5/LMNA/NOTCH1/SMAD3/YY1	9
GO:0031076	embryonic camera-type eye development	9/858	39/18866	4.93491e-05	0.000195189	8.99499e-05	ARID1A/HIPK2/KDM2B/PROX1/TBX2/TWIST1/WNT16/WNT5A/ZEB1	9
GO:0035886	vascular associated smooth muscle cell differentiation	9/858	39/18866	4.93491e-05	0.000195189	8.99499e-05	CTH/DNMT1/ENG/NOTCH1/PDCD4/PDGFB/SOD2/SRF/VEGFA	9
GO:0046329	negative regulation of JNK cascade	9/858	39/18866	4.93491e-05	0.000195189	8.99499e-05	AKT1/DUSP3/HDAC3/MEN1/PDCD4/PINK1/PRKN/SFRP1/ZMYND11	9
GO:0030183	B cell differentiation	18/858	137/18866	4.97814e-05	0.000196493	9.0551e-05	ATM/BCL2/BCL3/BCL6/CD40LG/CEBPG/EP300/HDAC4/HMGB3/IL6/NHEJ1/PRKDC/PTPN6/RBPJ/SFRP1/STAT5B/SYK/TP53	18
GO:0042552	myelination	18/858	137/18866	4.97814e-05	0.000196493	9.0551e-05	AKT1/CLU/CTNNB1/DICER1/EGR2/EIF2AK3/ERBB2/ILK/LPAR1/MTOR/NDRG1/NF1/POU3F1/PTEN/RARB/SIRT2/SOD1/TLR2	18
GO:1903038	negative regulation of leukocyte cell-cell adhesion	18/858	137/18866	4.97814e-05	0.000196493	9.0551e-05	AKT1/ARG2/BCL6/BMP4/CEACAM1/CEBPB/DUSP3/ERBB2/FOXP3/HMGB1/IRF1/KLF4/LGALS3/MAD1L1/MDK/PTPN6/RUNX1/SOCS1	18
GO:0001708	cell fate specification	15/858	101/18866	5.01507e-05	0.000197679	9.10974e-05	AR/CTNNB1/FGFR1/FOXA1/MNX1/NANOG/NOTCH1/POU5F1/RBPJ/SIX1/SOX1/SOX2/TBX2/TBX3/WNT5A	15
GO:0060191	regulation of lipase activity	15/858	101/18866	5.01507e-05	0.000197679	9.10974e-05	AGT/EGFR/ESR1/FGFR1/FGFR2/FGFR3/FLT1/HRAS/LPAR1/NR1H2/PDPK1/PHB/PHB2/PLA2R1/RHOA	15
GO:0010812	negative regulation of cell-substrate adhesion	12/858	68/18866	5.03418e-05	0.000197754	9.11321e-05	ACER2/BCL6/CDKN2A/DLC1/MEN1/NF1/NF2/NOTCH1/PTEN/RHOA/SERPINE1/SRC	12
GO:0016239	positive regulation of macroautophagy	12/858	68/18866	5.03418e-05	0.000197754	9.11321e-05	BAG3/BNIP3L/HIF1A/IKBKG/KDR/MAP3K7/PINK1/PRKAA2/PRKN/SIRT1/SUPT5H/TBK1	12
GO:0040014	regulation of multicellular organism growth	12/858	68/18866	5.03418e-05	0.000197754	9.11321e-05	BCL2/CDK4/FXN/GDF15/HSF1/PIK3CA/PPIB/SOD1/STAT3/STAT5A/STAT5B/ZMPSTE24	12
GO:0051148	negative regulation of muscle cell differentiation	12/858	68/18866	5.03418e-05	0.000197754	9.11321e-05	DNMT1/EZH2/FOXO4/G6PD/GSK3A/HDAC4/MECP2/NOTCH1/PDCD4/PDGFB/YBX1/YY1	12
GO:1904888	cranial skeletal system development	12/858	68/18866	5.03418e-05	0.000197754	9.11321e-05	BMP4/CTNNB1/FGFR2/MED12/SIX1/SMAD2/SMAD3/TGFB2/TGFBR1/TGFBR2/TP63/TWIST1	12
GO:0000002	mitochondrial genome maintenance	7/858	23/18866	5.07393e-05	0.000198772	9.16012e-05	AKT3/MEF2A/OPA1/PARP1/PPARGC1A/TOP3A/TP53	7
GO:0000715	nucleotide-excision repair, DNA damage recognition	7/858	23/18866	5.07393e-05	0.000198772	9.16012e-05	CUL4B/DDB1/DDB2/PARP1/RAD23B/RBX1/XPC	7
GO:1901032	negative regulation of response to reactive oxygen species	7/858	23/18866	5.07393e-05	0.000198772	9.16012e-05	LRRK2/MET/NFE2L2/PARK7/PINK1/RACK1/TXN	7
GO:1903206	negative regulation of hydrogen peroxide-induced cell death	7/858	23/18866	5.07393e-05	0.000198772	9.16012e-05	LRRK2/MET/NFE2L2/PARK7/PINK1/RACK1/TXN	7
GO:0010656	negative regulation of muscle cell apoptotic process	11/858	58/18866	5.17446e-05	0.000202572	9.33525e-05	BAG3/DNMT1/GATA4/HMGCR/HSF1/ILK/JAK2/MDK/NFE2L2/PAX8/PDPK1	11
GO:0031214	biomineral tissue development	20/858	163/18866	5.2518e-05	0.00020532	9.46189e-05	ATRAID/BMP4/BMPR2/CEBPB/EIF2AK3/FBXO5/FGFR2/FGFR3/FOXO1/GPC3/HIF1A/KL/LOX/NBR1/NOTCH1/PTGS2/SMAD3/STIM1/TWIST1/ZMPSTE24	20
GO:0110148	biomineralization	20/858	163/18866	5.2518e-05	0.00020532	9.46189e-05	ATRAID/BMP4/BMPR2/CEBPB/EIF2AK3/FBXO5/FGFR2/FGFR3/FOXO1/GPC3/HIF1A/KL/LOX/NBR1/NOTCH1/PTGS2/SMAD3/STIM1/TWIST1/ZMPSTE24	20
GO:0032465	regulation of cytokinesis	14/858	90/18866	5.26831e-05	0.000205686	9.47874e-05	AURKA/AURKB/BCL2L1/BECN1/CDC6/CIT/E2F7/ECT2/INCENP/KIF20A/PIN1/PLK1/RACGAP1/RHOA	14
GO:0043044	ATP-dependent chromatin remodeling	14/858	90/18866	5.26831e-05	0.000205686	9.47874e-05	ARID1A/ARID1B/CENPA/CHD5/HDAC1/HDAC2/HJURP/HNRNPC/NPM1/PBRM1/RBBP4/SMARCA2/SMARCA4/SMARCB1	14
GO:1902230	negative regulation of intrinsic apoptotic signaling pathway in response to DNA damage	8/858	31/18866	5.49221e-05	0.000214282	9.87487e-05	BCL2/BCL2L1/CLU/ING2/KDM1A/MIF/SIRT1/SNAI1	8
GO:0110020	regulation of actomyosin structure organization	15/858	102/18866	5.6367e-05	0.000219621	0.000101209	CCN2/DLC1/ECT2/LIMK1/LPAR1/MET/MTOR/NF2/NOX4/PAK2/PROX1/RHOA/SFRP1/SMAD3/TGFBR1	15
GO:0150115	cell-substrate junction organization	15/858	102/18866	5.6367e-05	0.000219621	0.000101209	BCL2/DLC1/DUSP3/EPHA3/FERMT2/ITGB4/KDR/PDPK1/PTEN/PTK2/RHOA/SFRP1/SMAD3/SRC/VEGFA	15
GO:0061041	regulation of wound healing	19/858	151/18866	5.67609e-05	0.000221006	0.000101847	BLK/CAV1/CD34/CEACAM1/GJA1/HMGCR/HRAS/MTOR/MYLK/NFE2L2/PDGFB/PRKCD/PTEN/PTK2/SERPINB2/SERPINE1/SMAD3/SYK/TLR4	19
GO:0022037	metencephalon development	16/858	114/18866	5.76301e-05	0.000224238	0.000103337	BCL2/CDK5/CDK5R1/CKB/EZH2/GLI1/HNRNPD/HSPA5/KNDC1/LPAR1/MAP2K1/MDK/MECP2/PPARGC1A/PROX1/TP53	16
GO:0007611	learning or memory	27/858	260/18866	5.79502e-05	0.000225332	0.000103841	AGT/BTG2/CDK5/CEBPB/EGFR/EGR2/EP300/FOS/GRPR/HIF1A/HMGCR/ITPR3/JUN/MAPK1/MDK/MECP2/MEIS2/MME/MTOR/NF1/OXTR/PRKN/PTEN/PTGS2/SGK1/SRF/TLR2	27
GO:0006513	protein monoubiquitination	12/858	69/18866	5.84516e-05	0.000226974	0.000104598	BMI1/CUL4B/DDB1/DDB2/DTL/KDM2B/LEO1/NEDD4/PCGF2/PRKN/RBX1/UHRF1	12
GO:0048662	negative regulation of smooth muscle cell proliferation	12/858	69/18866	5.84516e-05	0.000226974	0.000104598	CDKN1A/CDKN1B/IFNG/IGFBP3/IGFBP5/ILK/KLF4/PDCD4/PPARG/PPARGC1A/PTEN/SOD2	12
GO:0006111	regulation of gluconeogenesis	10/858	49/18866	5.86923e-05	0.000227601	0.000104887	DDB1/EP300/FOXO1/GNMT/MST1/OGT/PPARGC1A/SIK1/SIRT1/SIRT7	10
GO:0032663	regulation of interleukin-2 production	10/858	49/18866	5.86923e-05	0.000227601	0.000104887	CD28/CD34/FOXP3/HDAC7/IL1A/KAT5/MAP3K7/PRKD2/RUNX1/ZFP36	10
GO:0060333	interferon-gamma-mediated signaling pathway	14/858	91/18866	5.96974e-05	0.000231343	0.000106611	HSP90AB1/IFNG/IRF1/IRF3/IRF5/IRF7/JAK2/NR1H2/PML/PPARG/PRKCD/SOCS1/STAT1/TP53	14
GO:0007272	ensheathment of neurons	18/858	139/18866	6.03992e-05	0.00023359	0.000107646	AKT1/CLU/CTNNB1/DICER1/EGR2/EIF2AK3/ERBB2/ILK/LPAR1/MTOR/NDRG1/NF1/POU3F1/PTEN/RARB/SIRT2/SOD1/TLR2	18
GO:0008366	axon ensheathment	18/858	139/18866	6.03992e-05	0.00023359	0.000107646	AKT1/CLU/CTNNB1/DICER1/EGR2/EIF2AK3/ERBB2/ILK/LPAR1/MTOR/NDRG1/NF1/POU3F1/PTEN/RARB/SIRT2/SOD1/TLR2	18
GO:0009185	ribonucleoside diphosphate metabolic process	18/858	139/18866	6.03992e-05	0.00023359	0.000107646	ALDOA/DDIT4/ENO1/EP300/ESRRB/GAPDH/HDAC4/HIF1A/HK3/IFNG/NUDT5/OGT/PPARGC1A/PRKAA2/SIRT6/STAT3/TIGAR/TPR	18
GO:0006110	regulation of glycolytic process	13/858	80/18866	6.07549e-05	0.000234807	0.000108208	DDIT4/EP300/ESRRB/HDAC4/HIF1A/IFNG/OGT/PPARGC1A/PRKAA2/SIRT6/STAT3/TIGAR/TPR	13
GO:0045815	positive regulation of gene expression, epigenetic	11/858	59/18866	6.10201e-05	0.00023546	0.000108508	ARID1A/ARID1B/ASF1A/CDCA4/CHEK1/CTNNB1/DEK/EP300/HMGA1/MYBBP1A/SMARCD1	11
GO:0002209	behavioral defense response	9/858	40/18866	6.11287e-05	0.00023546	0.000108508	BCL2/DPP4/EIF4E/EP300/GJA1/GRIK2/MDK/MECP2/NR2E1	9
GO:0048713	regulation of oligodendrocyte differentiation	9/858	40/18866	6.11287e-05	0.00023546	0.000108508	CTNNB1/HDAC1/HDAC2/MDK/MTOR/NF1/NOTCH1/PPARG/TLR2	9
GO:0072210	metanephric nephron development	9/858	40/18866	6.11287e-05	0.00023546	0.000108508	BMP4/CD34/CTNNB1/FOXD1/PAX8/PDGFB/SALL1/STAT1/WT1	9
GO:0090184	positive regulation of kidney development	9/858	40/18866	6.11287e-05	0.00023546	0.000108508	AGT/BMP4/FOXD1/MYC/PAX8/PDGFB/SIX1/VEGFA/WT1	9
GO:0006090	pyruvate metabolic process	19/858	152/18866	6.21617e-05	0.000239279	0.000110268	ALDOA/DDIT4/ENO1/EP300/ESRRB/GAPDH/HDAC4/HIF1A/HK3/IFNG/ME1/ME2/OGT/PPARGC1A/PRKAA2/SIRT6/STAT3/TIGAR/TPR	19
GO:0050852	T cell receptor signaling pathway	23/858	206/18866	6.68129e-05	0.000257011	0.00011844	CD28/CEACAM1/CHUK/DUSP3/FBXW11/FOXP3/HRAS/IKBKG/LGALS3/MAP3K7/MAPK1/PAK2/PDPK1/PIK3CA/PRKD2/PSMA2/PSMA5/PSMB1/PSMB5/PSMD14/PTPN6/RELA/UBE2N	23
GO:0009880	embryonic pattern specification	12/858	70/18866	6.76653e-05	0.000260115	0.00011987	CTNNB1/FGFR2/MEIS2/MEOX1/SMAD1/SMAD2/SMAD3/SMAD5/SMAD6/TBX3/WNT5A/WT1	12
GO:0001759	organ induction	7/858	24/18866	6.88327e-05	0.000263897	0.000121613	AR/BMP4/CTNNB1/FGFR1/SIX1/WNT2/WNT5A	7
GO:0003272	endocardial cushion formation	7/858	24/18866	6.88327e-05	0.000263897	0.000121613	ENG/NOTCH1/RBPJ/SNAI1/TGFB2/TGFBR1/TGFBR2	7
GO:0048745	smooth muscle tissue development	7/858	24/18866	6.88327e-05	0.000263897	0.000121613	BMP4/ENG/MYLK/NF1/PROX1/SIX1/SRF	7
GO:1903429	regulation of cell maturation	7/858	24/18866	6.88327e-05	0.000263897	0.000121613	AURKA/BCL2/LRRK2/MTOR/OPA1/PPP2R1A/SIRT2	7
GO:0000076	DNA replication checkpoint	6/858	17/18866	6.98691e-05	0.000266803	0.000122952	CDC45/CDC6/CLSPN/ORC1/TIMELESS/TOPBP1	6
GO:0035518	histone H2A monoubiquitination	6/858	17/18866	6.98691e-05	0.000266803	0.000122952	BMI1/CUL4B/DDB1/DDB2/KDM2B/PCGF2	6
GO:0090141	positive regulation of mitochondrial fission	6/858	17/18866	6.98691e-05	0.000266803	0.000122952	FIS1/KDR/MARCHF5/MCU/PINK1/PRKN	6
GO:0090185	negative regulation of kidney development	6/858	17/18866	6.98691e-05	0.000266803	0.000122952	BMP4/CTNNB1/MMP9/PAX8/STAT1/WT1	6
GO:1904355	positive regulation of telomere capping	6/858	17/18866	6.98691e-05	0.000266803	0.000122952	AURKB/HNRNPD/MAP2K7/MAPK1/MAPKAPK5/NEK2	6
GO:1905331	negative regulation of morphogenesis of an epithelium	6/858	17/18866	6.98691e-05	0.000266803	0.000122952	BMP4/CTNNB1/PTEN/STAT1/TBX2/WNT5A	6
GO:0010165	response to X-ray	8/858	32/18866	7.03303e-05	0.000267236	0.000123152	ATM/CCND1/CDKN1A/ERCC1/HMGA2/SFRP1/TP53/TP53BP1	8
GO:0035767	endothelial cell chemotaxis	8/858	32/18866	7.03303e-05	0.000267236	0.000123152	FGFR1/HSPB1/KDR/MET/NOTCH1/PRKD1/PRKD2/VEGFA	8
GO:0051385	response to mineralocorticoid	8/858	32/18866	7.03303e-05	0.000267236	0.000123152	CCN2/CCND1/CDKN1A/CYBB/FOS/FOXO3/PARP1/SRC	8
GO:0071353	cellular response to interleukin-4	8/858	32/18866	7.03303e-05	0.000267236	0.000123152	CDK4/FASN/HSP90AB1/HSPA5/IL24/KEAP1/PML/STAT6	8
GO:1901976	regulation of cell cycle checkpoint	8/858	32/18866	7.03303e-05	0.000267236	0.000123152	CCNB1/CHEK2/DUSP1/FBXO4/MAD2L1/PROX1/RNASEH2B/TPR	8
GO:0001961	positive regulation of cytokine-mediated signaling pathway	10/858	50/18866	7.04071e-05	0.000267236	0.000123152	AXL/HIF1A/HSPA1A/IL1R1/IRF3/IRF7/MAVS/PRKN/TBK1/WNT5A	10
GO:0014009	glial cell proliferation	10/858	50/18866	7.04071e-05	0.000267236	0.000123152	CLU/DICER1/E2F1/IL6/MTOR/NF2/NOTCH1/PRKCH/SOX4/TERT	10
GO:0032760	positive regulation of tumor necrosis factor production	10/858	50/18866	7.04071e-05	0.000267236	0.000123152	CLU/HDAC2/HMGB1/JAK2/MAVS/MIF/TLR2/TLR3/TLR4/TWIST1	10
GO:0003174	mitral valve development	5/858	11/18866	7.06336e-05	0.000267236	0.000123152	BMPR2/NOTCH1/SMAD6/SOX4/TWIST1	5
GO:0033148	positive regulation of intracellular estrogen receptor signaling pathway	5/858	11/18866	7.06336e-05	0.000267236	0.000123152	AR/FOXA1/PARP1/SKP2/YAP1	5
GO:0033483	gas homeostasis	5/858	11/18866	7.06336e-05	0.000267236	0.000123152	CAV1/EGLN1/HIF1A/SOD2/WNT7B	5
GO:0060433	bronchus development	5/858	11/18866	7.06336e-05	0.000267236	0.000123152	AGR2/BMP4/SRF/TGFBR2/WNT7B	5
GO:0071803	positive regulation of podosome assembly	5/858	11/18866	7.06336e-05	0.000267236	0.000123152	FSCN1/MAPK9/MSN/RHOA/SRC	5
GO:1990440	positive regulation of transcription from RNA polymerase II promoter in response to endoplasmic reticulum stress	5/858	11/18866	7.06336e-05	0.000267236	0.000123152	ATF3/ATF6/CEBPB/HSPA5/TP53	5
GO:0032231	regulation of actin filament bundle assembly	15/858	104/18866	7.08548e-05	0.000267896	0.000123456	CCN2/DLC1/ID1/LIMK1/LPAR1/MET/MTOR/NF2/NOX4/PAK2/PRKN/RHOA/SFRP1/SMAD3/TGFBR1	15
GO:2000242	negative regulation of reproductive process	11/858	60/18866	7.16856e-05	0.00027086	0.000124822	BMP4/CALR/CDKN1B/DUSP1/FBXO5/GJA1/MOS/SNAI1/TTK/WNT5A/WT1	11
GO:0015980	energy derivation by oxidation of organic compounds	28/858	278/18866	7.3032e-05	0.000275765	0.000127082	AKT1/CCNB1/CDK1/COX5B/ESRRB/FXN/GNMT/GSK3A/GSK3B/HIF1A/IFNG/KL/MDH1/ME2/MECP2/MTOR/MYBBP1A/MYC/PARK7/PIK3CA/PINK1/PNPT1/PPARGC1A/PYGL/SIRT3/STK40/TIGAR/TP53	28
GO:0031062	positive regulation of histone methylation	9/858	41/18866	7.51891e-05	0.000283352	0.000130579	BRCA1/BRD4/CTNNB1/DNMT1/DNMT3B/LMNA/MECP2/OGT/SIRT1	9
GO:0038083	peptidyl-tyrosine autophosphorylation	9/858	41/18866	7.51891e-05	0.000283352	0.000130579	BLK/CAV1/DYRK1A/EGFR/KDR/PTK2/SRC/SYK/VEGFA	9
GO:1900117	regulation of execution phase of apoptosis	9/858	41/18866	7.51891e-05	0.000283352	0.000130579	BCL2L1/DLC1/ENDOG/HSF1/IL6/PAK2/SIRT2/TP53/TP53BP2	9
GO:0006470	protein dephosphorylation	31/858	323/18866	7.63934e-05	0.000287702	0.000132583	BCL2/CDC25A/CDCA2/DLC1/DUSP1/DUSP16/DUSP21/DUSP3/DUSP6/EIF2AK2/FBXW11/GSK3B/HSP90AB1/IGFBP3/JAK2/LGALS3/LRRK2/MDP1/MTOR/NUAK1/PIN1/PINK1/PPM1B/PPM1D/PPP2R1A/PPP2R5A/PRKCD/PTEN/PTPN1/PTPN6/YWHAB	31
GO:0016925	protein sumoylation	13/858	82/18866	7.90961e-05	0.000297296	0.000137004	CTNNB1/EGR2/HDAC4/MAGEA2/MDM2/PARK7/RELA/SENP1/SUMO2/SUMO3/TPR/TRIM28/UBE2I	13
GO:1903313	positive regulation of mRNA metabolic process	13/858	82/18866	7.90961e-05	0.000297296	0.000137004	AGO2/BTG2/CCNB1/CNOT6L/CPEB1/HNRNPD/HSF1/LEO1/METTL14/PNPT1/PRPF19/TRA2B/ZFP36	13
GO:1903533	regulation of protein targeting	13/858	82/18866	7.90961e-05	0.000297296	0.000137004	BAG3/BAP1/BNIP3L/CDK5/CDK5R1/ERBB2/FIS1/GSK3A/HRAS/LRRK2/PINK1/PRKN/SREBF1	13
GO:0021549	cerebellum development	15/858	105/18866	7.92493e-05	0.000297483	0.000137091	CDK5/CDK5R1/CKB/EZH2/GLI1/HNRNPD/HSPA5/KNDC1/LPAR1/MAP2K1/MDK/MECP2/PPARGC1A/PROX1/TP53	15
GO:0045621	positive regulation of lymphocyte differentiation	15/858	105/18866	7.92493e-05	0.000297483	0.000137091	AXL/BCL6/FOXP3/IFNG/IL1A/ITPKB/MDK/PRKDC/RHOA/RUNX1/SOCS1/SOX4/STAT5B/SYK/TGFBR2	15
GO:0046324	regulation of glucose import	11/858	61/18866	8.39078e-05	0.000314764	0.000145054	AKT1/FGF21/GPC3/GSK3A/MAPK14/MEF2A/NFE2L2/PEA15/RNASEL/SIRT6/TERT	11
GO:0048255	mRNA stabilization	10/858	51/18866	8.40495e-05	0.000314884	0.00014511	DHX9/E2F1/ELAVL1/HNRNPC/HNRNPD/MAPK14/MTOR/MYD88/YBX1/ZFP36	10
GO:0071354	cellular response to interleukin-6	10/858	51/18866	8.40495e-05	0.000314884	0.00014511	IL6/JAK2/PHB/PPARGC1A/RELA/SPI1/SRC/STAT1/STAT3/YAP1	10
GO:0050868	negative regulation of T cell activation	16/858	118/18866	8.78618e-05	0.000328952	0.000151593	ARG2/BCL6/BMP4/CEACAM1/CEBPB/DUSP3/ERBB2/FOXP3/HMGB1/IRF1/LGALS3/MAD1L1/MDK/PTPN6/RUNX1/SOCS1	16
GO:0051984	positive regulation of chromosome segregation	8/858	33/18866	8.91627e-05	0.000333605	0.000153737	AURKB/BECN1/CCNB1/CDC6/ESPL1/RAD21/RB1/SIRT2	8
GO:0034249	negative regulation of cellular amide metabolic process	25/858	238/18866	8.94783e-05	0.000334568	0.000154181	AGO2/BIN1/BTG2/CALR/CLU/CNOT6L/CPEB1/EIF2AK2/EIF2AK3/EIF4E/EIF4EBP1/FXR1/GAPDH/HNRNPD/IGFBP5/ILF3/METTL14/PIN1/RACK1/SPHK1/STAT3/TPR/TYMS/YBX1/ZFP36	25
GO:0030100	regulation of endocytosis	23/858	210/18866	8.98232e-05	0.00033564	0.000154675	AAK1/ARF1/ARRB1/AXL/BIN1/CAV1/CLU/EPHA3/GPC3/ITGB3/LGALS3/LRRK2/NR1H2/PPARG/PRKD1/PTPN1/SERPINE1/SPHK1/SRC/SYK/SYT7/VEGFA/WNT5A	23
GO:0000281	mitotic cytokinesis	12/858	72/18866	8.99021e-05	0.000335716	0.00015471	ANLN/ARF1/CENPA/CIT/CKAP2/ECT2/ESPL1/INCENP/KIF20A/PLK1/RACGAP1/RHOA	12
GO:0043583	ear development	24/858	224/18866	9.01814e-05	0.000336541	0.00015509	ATG5/BCL2/BMP4/CCNA2/CDKN1B/ESRRB/FGFR1/FGFR2/MAF/MAPK1/NOTCH1/OPA1/PAX8/PROX1/RBPJ/SALL1/SIX1/SOD1/SOX2/SPARC/TGFB2/TWIST1/WNT5A/ZEB1	24
GO:0046034	ATP metabolic process	30/858	311/18866	9.04751e-05	0.000337417	0.000155494	ALDOA/CCNB1/CDK1/COX5B/DDIT4/ENO1/EP300/ESRRB/FXN/GAPDH/HDAC4/HIF1A/HK3/HSPA1A/IFNG/MECP2/NADK/NUDT5/OGT/PARK7/PARP1/PINK1/PPARGC1A/PRKAA2/RHOA/SIRT6/STAT3/TIGAR/TP53/TPR	30
GO:0000729	DNA double-strand break processing	7/858	25/18866	9.18676e-05	0.000340851	0.000157076	ATM/BRCA1/BRIP1/KAT5/NBN/UBE2N/UBE2V2	7
GO:0003309	type B pancreatic cell differentiation	7/858	25/18866	9.18676e-05	0.000340851	0.000157076	BMP4/CDK6/GSK3A/GSK3B/MEN1/PDPK1/WNT5A	7
GO:0060330	regulation of response to interferon-gamma	7/858	25/18866	9.18676e-05	0.000340851	0.000157076	HSP90AB1/IFNG/JAK2/NR1H2/PPARG/SOCS1/STAT1	7
GO:0060334	regulation of interferon-gamma-mediated signaling pathway	7/858	25/18866	9.18676e-05	0.000340851	0.000157076	HSP90AB1/IFNG/JAK2/NR1H2/PPARG/SOCS1/STAT1	7
GO:0060575	intestinal epithelial cell differentiation	7/858	25/18866	9.18676e-05	0.000340851	0.000157076	CDKN1A/GATA4/HIF1A/SRC/TIGAR/TYMS/YAP1	7
GO:0000266	mitochondrial fission	9/858	42/18866	9.18703e-05	0.000340851	0.000157076	FIS1/KDR/LRRK2/MARCHF5/MCU/OPA1/PINK1/PPARGC1A/PRKN	9
GO:0021983	pituitary gland development	9/858	42/18866	9.18703e-05	0.000340851	0.000157076	BMP4/CDH1/ETS1/GLI1/PITX1/RBPJ/SALL1/SOX2/WNT5A	9
GO:0046621	negative regulation of organ growth	9/858	42/18866	9.18703e-05	0.000340851	0.000157076	FXN/G6PD/GJA1/GSK3A/PTEN/PTK2/STK4/TGFBR2/YY1	9
GO:0048814	regulation of dendrite morphogenesis	14/858	95/18866	9.6552e-05	0.000357759	0.000164868	CDK5/CDK5R1/CUX1/FBXO31/GSK3B/ID1/ILK/KNDC1/LRRK2/NEDD4/NR2E1/OPA1/PTEN/UBE3A	14
GO:0097194	execution phase of apoptosis	14/858	95/18866	9.6552e-05	0.000357759	0.000164868	AKT1/BCL2L1/CASP2/DICER1/DLC1/ENDOG/HMGB1/HMGB2/HSF1/IL6/PAK2/SIRT2/TP53/TP53BP2	14
GO:0045665	negative regulation of neuron differentiation	24/858	225/18866	9.67059e-05	0.000358099	0.000165024	CALR/CARM1/CDK5/CDK5R1/EIF4E/FOXO3/GSK3A/GSK3B/HDAC2/ID1/LPAR1/LRRK2/MDM2/NOTCH1/NOTCH3/NR2E1/PTEN/PTK2/RHOA/RTN4/SOX2/THRB/UBE3A/WNT5A	24
GO:0002294	CD4-positive, alpha-beta T cell differentiation involved in immune response	11/858	62/18866	9.78681e-05	0.000361703	0.000166686	BCL3/BCL6/FOXP1/FOXP3/HMGB1/IFNG/IL6/MTOR/RELB/STAT3/STAT6	11
GO:0032233	positive regulation of actin filament bundle assembly	11/858	62/18866	9.78681e-05	0.000361703	0.000166686	CCN2/ID1/LIMK1/LPAR1/MTOR/NF2/NOX4/RHOA/SFRP1/SMAD3/TGFBR1	11
GO:2000351	regulation of endothelial cell apoptotic process	11/858	62/18866	9.78681e-05	0.000361703	0.000166686	CCL2/CD40LG/FGF21/FOXO3/KDR/NFE2L2/PAK4/PDCD4/PDPK1/SERPINE1/TERT	11
GO:0009948	anterior/posterior axis specification	10/858	52/18866	9.98688e-05	0.00036815	0.000169657	AURKA/BMP4/CTNNB1/ETS2/GPC3/OTX2/SRF/TBX3/WNT5A/WT1	10
GO:0038066	p38MAPK cascade	10/858	52/18866	9.98688e-05	0.00036815	0.000169657	DUSP1/GADD45G/MAP2K3/MAP3K5/MAPK14/MINK1/PRMT1/SPHK1/VEGFA/ZFP36	10
GO:0051496	positive regulation of stress fiber assembly	10/858	52/18866	9.98688e-05	0.00036815	0.000169657	CCN2/LIMK1/LPAR1/MTOR/NF2/NOX4/RHOA/SFRP1/SMAD3/TGFBR1	10
GO:2000677	regulation of transcription regulatory region DNA binding	10/858	52/18866	9.98688e-05	0.00036815	0.000169657	CTNNB1/DOT1L/EP300/IFNG/KLF4/PARK7/PARP1/RB1/TWIST1/ZMPSTE24	10
GO:0006349	regulation of gene expression by genetic imprinting	6/858	18/18866	0.000100782	0.000370804	0.00017088	ARID4B/BRCA1/DIRAS3/DNMT3A/GSK3A/MECP2	6
GO:0033194	response to hydroperoxide	6/858	18/18866	0.000100782	0.000370804	0.00017088	CHUK/JAK2/PRKCD/PRKD1/SP1/TP53INP1	6
GO:0035994	response to muscle stretch	6/858	18/18866	0.000100782	0.000370804	0.00017088	FOS/JUN/MAPK14/NFKBIA/RAF1/RELA	6
GO:0003208	cardiac ventricle morphogenesis	12/858	73/18866	0.0001032	0.000379456	0.000174867	ENG/FGFR2/GATA4/GSK3A/HIF1A/NOTCH1/PROX1/RBPJ/SOX4/TGFB2/TGFBR1/TGFBR2	12
GO:0001953	negative regulation of cell-matrix adhesion	9/858	43/18866	0.000111547	0.000409624	0.000188769	ACER2/BCL6/CDKN2A/DLC1/NF1/NF2/PTEN/SERPINE1/SRC	9
GO:1903146	regulation of autophagy of mitochondrion	9/858	43/18866	0.000111547	0.000409624	0.000188769	BNIP3L/GSK3A/HIF1A/PARK7/PINK1/PRKN/SREBF1/TIGAR/TP53	9
GO:0016242	negative regulation of macroautophagy	8/858	34/18866	0.000111987	0.000410451	0.00018915	AKT1/LRRK2/MTOR/PIK3CA/PINK1/SMG1/TIGAR/TP53	8
GO:0050715	positive regulation of cytokine secretion	8/858	34/18866	0.000111987	0.000410451	0.00018915	CD34/GAPDH/IFNG/IL1A/IRF3/MIF/SRC/SYK	8
GO:1902692	regulation of neuroblast proliferation	8/858	34/18866	0.000111987	0.000410451	0.00018915	CTNNB1/HIF1A/KDM1A/LRRK2/NF1/NOTCH1/TP53/VEGFA	8
GO:0006165	nucleoside diphosphate phosphorylation	17/858	133/18866	0.000112924	0.000413096	0.000190369	ALDOA/DDIT4/ENO1/EP300/ESRRB/GAPDH/HDAC4/HIF1A/HK3/IFNG/OGT/PPARGC1A/PRKAA2/SIRT6/STAT3/TIGAR/TPR	17
GO:0042177	negative regulation of protein catabolic process	17/858	133/18866	0.000112924	0.000413096	0.000190369	ATRAID/CSNK2A1/EGFR/HIPK2/HMGCR/HSP90AB1/MAD2L1/OGT/PARK7/PHB/PIN1/PML/RELA/RPL11/SENP1/SIRT2/SMAD3	17
GO:0072175	epithelial tube formation	17/858	133/18866	0.000112924	0.000413096	0.000190369	ARID1A/BMP4/CTNNB1/DLC1/FGFR2/HIF1A/KDM2B/MED12/PAX8/PROX1/SFRP1/SIX1/SOX4/STK4/TGFB2/TWIST1/WNT5A	17
GO:0002287	alpha-beta T cell activation involved in immune response	11/858	63/18866	0.000113763	0.000414583	0.000191055	BCL3/BCL6/FOXP1/FOXP3/HMGB1/IFNG/IL6/MTOR/RELB/STAT3/STAT6	11
GO:0002293	alpha-beta T cell differentiation involved in immune response	11/858	63/18866	0.000113763	0.000414583	0.000191055	BCL3/BCL6/FOXP1/FOXP3/HMGB1/IFNG/IL6/MTOR/RELB/STAT3/STAT6	11
GO:0032613	interleukin-10 production	11/858	63/18866	0.000113763	0.000414583	0.000191055	CD28/CD34/CD40LG/FOXP3/HMGB1/IL6/PRKCD/STAT3/SYK/TLR2/TLR4	11
GO:0051893	regulation of focal adhesion assembly	11/858	63/18866	0.000113763	0.000414583	0.000191055	DLC1/DUSP3/EPHA3/KDR/PTEN/PTK2/RHOA/SFRP1/SMAD3/SRC/VEGFA	11
GO:0055008	cardiac muscle tissue morphogenesis	11/858	63/18866	0.000113763	0.000414583	0.000191055	EGLN1/ENG/FGFR2/NOTCH1/PROX1/RBPJ/SIRT6/TGFB2/TGFBR1/WNT2/WNT5A	11
GO:0090109	regulation of cell-substrate junction assembly	11/858	63/18866	0.000113763	0.000414583	0.000191055	DLC1/DUSP3/EPHA3/KDR/PTEN/PTK2/RHOA/SFRP1/SMAD3/SRC/VEGFA	11
GO:0032675	regulation of interleukin-6 production	19/858	159/18866	0.000114519	0.000416807	0.00019208	ARRB1/DHX9/FOXP3/HMGB1/IFNG/IL1A/IL6/MAVS/MYD88/NLRX1/PTPN6/STAT3/SYK/TLR2/TLR3/TLR4/TLR8/TWIST1/WNT5A	19
GO:1902107	positive regulation of leukocyte differentiation	19/858	159/18866	0.000114519	0.000416807	0.00019208	AXL/BCL6/FOS/FOXP3/HMGB1/IFNG/IL1A/ITPKB/JUN/MDK/PRKDC/RB1/RHOA/RUNX1/SOCS1/SOX4/STAT5B/SYK/TGFBR2	19
GO:0006970	response to osmotic stress	13/858	85/18866	0.000115539	0.000420256	0.000193669	ABCB1/AKR1B1/EGFR/ERRFI1/HSP90AB1/MAP2K7/MYLK/NOLC1/PDPK1/PTGS2/RELB/TLR3/TP53	13
GO:0043312	neutrophil degranulation	41/858	487/18866	0.000116276	0.000421011	0.000194017	ACLY/ALDOA/ASAH1/ATG7/ATP6V0C/CEACAM1/CREG1/CRISPLD2/CTSB/CTSD/CXCL1/CXCR2/CYB5R3/CYBB/GRN/HK3/HMGB1/HSP90AA1/HSP90AB1/HSPA1A/LAMP2/LCN2/LGALS3/MAPK1/MAPK14/MIF/MME/MMP9/MVP/NRAS/PRKCD/PSMA2/PSMA5/PSMB1/PSMD14/PTPN6/PYGL/RHOA/SYK/TLR2/TOM1	41
GO:0006983	ER overload response	5/858	12/18866	0.000116553	0.000421011	0.000194017	ATG10/EIF2AK3/GSK3B/HSPA5/TP53	5
GO:0007077	mitotic nuclear envelope disassembly	5/858	12/18866	0.000116553	0.000421011	0.000194017	CCNB1/CDK1/NEK6/NEK9/PLK1	5
GO:0045144	meiotic sister chromatid segregation	5/858	12/18866	0.000116553	0.000421011	0.000194017	BUB1/BUB1B/PPP2R1A/RAD21/RAD51C	5
GO:0051177	meiotic sister chromatid cohesion	5/858	12/18866	0.000116553	0.000421011	0.000194017	BUB1/BUB1B/PPP2R1A/RAD21/RAD51C	5
GO:0060736	prostate gland growth	5/858	12/18866	0.000116553	0.000421011	0.000194017	AR/ESR1/FGFR2/PTEN/UBE3A	5
GO:0060900	embryonic camera-type eye formation	5/858	12/18866	0.000116553	0.000421011	0.000194017	ARID1A/PROX1/TWIST1/WNT16/WNT5A	5
GO:0150065	regulation of deacetylase activity	5/858	12/18866	0.000116553	0.000421011	0.000194017	LRRK2/PINK1/PRKD1/PRKD2/VEGFA	5
GO:1901298	regulation of hydrogen peroxide-mediated programmed cell death	5/858	12/18866	0.000116553	0.000421011	0.000194017	ENDOG/FOXO3/MET/PARK7/PINK1	5
GO:1905461	positive regulation of vascular associated smooth muscle cell apoptotic process	5/858	12/18866	0.000116553	0.000421011	0.000194017	E2F3/PDCD4/PPARG/SOD2/STK4	5
GO:2000105	positive regulation of DNA-dependent DNA replication	5/858	12/18866	0.000116553	0.000421011	0.000194017	ATRX/CDC7/CDK2/E2F7/FGFR1	5
GO:0032731	positive regulation of interleukin-1 beta production	10/858	53/18866	0.000118137	0.000426465	0.00019653	HSPB1/IFI16/IFNG/IL6/JAK2/SMAD3/STAT3/TLR4/TLR8/WNT5A	10
GO:0032612	interleukin-1 production	16/858	121/18866	0.000118893	0.000428208	0.000197334	CEACAM1/ERRFI1/FOXP1/HDAC2/HMGB1/HSPB1/IFI16/IFNG/IL6/JAK2/SMAD3/SPHK1/STAT3/TLR4/TLR8/WNT5A	16
GO:1900542	regulation of purine nucleotide metabolic process	16/858	121/18866	0.000118893	0.000428208	0.000197334	DDIT4/ENO1/EP300/ESRRB/HDAC4/HIF1A/IFNG/OGT/PARP1/PINK1/PPARGC1A/PRKAA2/SIRT6/STAT3/TIGAR/TPR	16
GO:0050657	nucleic acid transport	22/858	200/18866	0.000118918	0.000428208	0.000197334	DHX9/EIF4E/HNRNPA1/HSF1/MAGOHB/MCM3AP/MVP/NPM1/NSUN2/NUTF2/PNPT1/RAN/SMG1/SRSF1/SRSF2/SRSF3/TERF2/TGFBR2/TPR/XPO1/YBX1/ZFP36	22
GO:0050658	RNA transport	22/858	200/18866	0.000118918	0.000428208	0.000197334	DHX9/EIF4E/HNRNPA1/HSF1/MAGOHB/MCM3AP/MVP/NPM1/NSUN2/NUTF2/PNPT1/RAN/SMG1/SRSF1/SRSF2/SRSF3/TERF2/TGFBR2/TPR/XPO1/YBX1/ZFP36	22
[truncated: 1,393 more rows]

## Sheet: CC
ID	Description	GeneRatio	BgRatio	pvalue	p.adjust	qvalue	geneID	Count
[truncated: 147 more rows]

[truncated: 2 more sheets: MF, pathway]
