# Supplementary material for: Bioinformatics-Guided Experimental Validation Identifies NQO1 as a Senescence-Ferroptosis Hub in Liver Fibrosis
Source: Biomedicines. 2025 May 20;13(5):1249. doi: 10.3390/biomedicines13051249 (PMC12108982; doi:10.3390/biomedicines13051249)
Supplement: Supplementary file 1 [file biomedicines-13-01249-s001.zip › Supplementary Table S4.xlsx]

## Sheet: BP
ID	Description	GeneRatio	BgRatio	pvalue	p.adjust	qvalue	geneID	Count
GO:0062197	cellular response to chemical stress	71/431	360/18866	6.62423e-46	3.29953e-42	1.76483e-42	AIFM2/AKR1C3/ALOX5/AQP5/ARNTL/ATF4/ATG5/ATG7/ATM/CAMKK2/CAV1/CYBB/DPEP1/EGFR/EPAS1/EZH2/FANCD2/FBXW7/FXN/G6PD/GCH1/HIF1A/HMOX1/HSF1/HSPB1/IL6/JUN/KDM6B/KEAP1/KLF2/LCN2/LONP1/MAP1LC3A/MAPK1/MAPK3/MAPK8/MAPK9/MAPKAP1/MDM2/MGST1/MICU1/MIR17/MYB/NFE2L2/NOX1/NOX4/NOX5/NQO1/P4HB/PARK7/PARP1/PML/PPARG/PRDX1/PRDX6/PRKAA1/PRKAA2/PTGS2/RELA/SESN2/SIRT1/SIRT2/SIRT3/SLC7A11/SNCA/SRC/TLR4/TNFAIP3/TP53/TSC1/TXN	71
GO:0034599	cellular response to oxidative stress	64/431	310/18866	1.22668e-42	3.05504e-39	1.63406e-39	AIFM2/AKR1C3/ALOX5/ARNTL/ATF4/ATG7/CAMKK2/CYBB/DPEP1/EGFR/EPAS1/EZH2/FANCD2/FBXW7/FXN/G6PD/GCH1/HIF1A/HMOX1/HSF1/HSPB1/IL6/JUN/KDM6B/KEAP1/KLF2/LCN2/LONP1/MAP1LC3A/MAPK1/MAPK3/MAPK8/MAPK9/MAPKAP1/MDM2/MGST1/MIR17/MYB/NFE2L2/NOX1/NOX4/NOX5/NQO1/P4HB/PARK7/PARP1/PML/PRDX1/PRDX6/PRKAA1/PRKAA2/RELA/SESN2/SIRT1/SIRT2/SIRT3/SLC7A11/SNCA/SRC/TLR4/TNFAIP3/TP53/TSC1/TXN	64
GO:0006979	response to oxidative stress	73/431	458/18866	1.57706e-40	2.61844e-37	1.40054e-37	ADIPOQ/AIFM2/AKR1C3/ALOX5/ARNTL/ATF4/ATG7/CAMKK2/CYBB/CYGB/DPEP1/DUOX1/DUOX2/EGFR/EPAS1/EZH2/FANCD2/FBXW7/FXN/G6PD/GCH1/GCLC/GPX4/HIF1A/HMOX1/HSF1/HSPB1/IDH1/IL6/JUN/KDM6B/KEAP1/KLF2/LCN2/LONP1/MAP1LC3A/MAPK1/MAPK3/MAPK8/MAPK9/MAPKAP1/MDM2/MGST1/MIR17/MTF1/MYB/NFE2L2/NOX1/NOX4/NOX5/NQO1/P4HB/PARK7/PARP1/PML/PRDX1/PRDX6/PRKAA1/PRKAA2/PTGS2/RELA/SESN2/SIRT1/SIRT2/SIRT3/SLC7A11/SNCA/SRC/TLR4/TNFAIP3…	73
GO:0031667	response to nutrient levels	66/431	473/18866	5.50441e-33	6.85436e-30	3.66622e-30	ACSL1/ACSL3/ACSL4/ADIPOQ/AHCY/AKR1C3/AQP3/ATF3/ATF4/ATG5/ATG7/BECN1/CDKN1A/CYBB/DHODH/EGFR/FADS1/FGF21/FOXO4/G6PD/GABARAPL1/GABARAPL2/GCLC/GDF15/HMOX1/HSF1/HSPA5/JUN/LAMP2/LCN2/MAP1LC3A/MAPK1/MAPK3/MAPK8/MDM2/MTOR/NFE2L2/NQO1/PDK4/POR/PPARA/PPARD/PPARG/PRKAA1/PRKAA2/PTEN/PTGS2/RELA/RPTOR/SESN2/SIRT1/SIRT2/SIRT6/SLC16A1/SRC/SREBF1/SREBF2/TP53/TSC1/TTPA/ULK1/ULK2/VDR/WIPI1/WIPI2/ZFP36	66
GO:0010038	response to metal ion	52/431	366/18866	1.97346e-26	1.96596e-23	1.05154e-23	ACO1/ADAMTS13/AKR1C3/ALOX15/AQP3/ATF4/CAV1/CDH1/CREB1/CYBB/DPEP1/EGFR/FABP4/FXN/G6PD/GCLC/GOT1/HIF1A/HMOX1/HSF1/HSPA5/JUN/LGMN/LONP1/MAP1LC3A/MAPK1/MAPK3/MAPK8/MAPK9/MDM2/MEF2C/MT1DP/MT1G/MTF1/NDRG1/NEDD4/NEDD4L/NFE2L2/NQO1/PARK7/PARP1/PRKAA1/PRKAA2/PTEN/PTGS2/SLC11A2/SLC40A1/SNCA/TERT/TF/TFAP2A/TFR2	52
GO:0071496	cellular response to external stimulus	49/431	326/18866	4.53686e-26	3.76635e-23	2.01453e-23	AKR1C3/AQP3/ATF3/ATF4/ATG5/ATG7/BECN1/CBS/CDKN1A/EGFR/FADS1/GABARAPL1/GABARAPL2/GCLC/GJA1/GOT1/HMOX1/HSPA5/IL1B/JUN/LAMP2/LCN2/MAP1LC3A/MAP3K14/MAPK1/MAPK3/MAPK8/MDM2/MTOR/NFE2L2/PDK4/PIEZO1/PPARA/PPARG/PRKAA1/PRKAA2/PTGS2/RPTOR/SESN2/SIRT1/SREBF1/SREBF2/TLR4/TP53/TSC1/ULK1/VDR/WIPI1/WIPI2	49
GO:0018209	peptidyl-serine modification	49/431	333/18866	1.21224e-25	8.62598e-23	4.61382e-23	ATM/CAV1/CD44/EGFR/GSK3B/IFNA1/IFNA10/IFNA13/IFNA14/IFNA16/IFNA17/IFNA2/IFNA21/IFNA4/IFNA5/IFNA6/IFNA7/IFNA8/IFNG/IL6/MAPK1/MAPK14/MAPK3/MAPK8/MAPK9/MAPKAP1/MIR212/MTOR/PAQR3/PARK7/PARP1/PARP2/PIK3CA/PRKAA1/PRKAA2/PRKCA/PTEN/PTGS2/RICTOR/RPTOR/SMAD7/SNCA/SRC/TBK1/TFRC/TGFB1/TGFBR1/TXN/ULK1	49
GO:0018105	peptidyl-serine phosphorylation	47/431	310/18866	3.34506e-25	2.08272e-22	1.11399e-22	ATM/CAV1/CD44/EGFR/GSK3B/IFNA1/IFNA10/IFNA13/IFNA14/IFNA16/IFNA17/IFNA2/IFNA21/IFNA4/IFNA5/IFNA6/IFNA7/IFNA8/IFNG/IL6/MAPK1/MAPK14/MAPK3/MAPK8/MAPK9/MAPKAP1/MIR212/MTOR/PAQR3/PARK7/PIK3CA/PRKAA1/PRKAA2/PRKCA/PTEN/PTGS2/RICTOR/RPTOR/SMAD7/SNCA/SRC/TBK1/TFRC/TGFB1/TGFBR1/TXN/ULK1	47
GO:0033135	regulation of peptidyl-serine phosphorylation	34/431	145/18866	6.62894e-25	3.66875e-22	1.96232e-22	CAV1/CD44/EGFR/IFNA1/IFNA10/IFNA13/IFNA14/IFNA16/IFNA17/IFNA2/IFNA21/IFNA4/IFNA5/IFNA6/IFNA7/IFNA8/IFNG/IL6/MAPKAP1/MIR212/PAQR3/PARK7/PIK3CA/PRKAA1/PTEN/PTGS2/RICTOR/RPTOR/SMAD7/SNCA/TBK1/TFRC/TGFB1/TXN	34
GO:0006631	fatty acid metabolic process	51/431	396/18866	6.29755e-24	2.85164e-21	1.52527e-21	ACADSB/ACOT1/ACSF2/ACSL1/ACSL3/ACSL4/ADIPOQ/AKR1C1/AKR1C2/AKR1C3/ALDH3A2/ALOX12/ALOX12B/ALOX15/ALOX15B/ALOX5/ALOXE3/ASAH2/CAV1/CYGB/CYP4F8/DECR1/DLD/ECH1/ELOVL5/FADS1/FADS2/GPAT4/GPX4/GSTM1/GSTZ1/IL1B/LPIN1/MAPK14/MAPK3/MTOR/PDK4/PEDS1/PEX2/POR/PPARA/PPARD/PPARG/PRKAA1/PRKAA2/PTGS2/SCD/SCP2/SESN2/SIRT1/SREBF1	51
GO:0070482	response to oxygen levels	51/431	396/18866	6.29755e-24	2.85164e-21	1.52527e-21	ADIPOQ/AHCY/AQP3/ATF4/ATG7/ATM/BACH1/CA9/CAV1/CDKN1A/COX4I2/CPEB1/CREB1/CYBB/CYGB/DPP4/EGLN2/EGR1/EPAS1/HIF1A/HILPDA/HMOX1/HSF1/LONP1/MDM2/MDM4/MIR17/MIR214/MTOR/MYB/NDRG1/NFE2L2/NOS2/NOX1/NOX4/P4HB/PML/PPARA/PPARD/PPARG/PRKAA1/PTEN/PTGS2/SIRT1/SIRT2/SLC11A2/SRC/SUV39H1/TERT/TP53/TSC1	51
GO:0031669	cellular response to nutrient levels	39/431	221/18866	1.53542e-23	6.37326e-21	3.40889e-21	AKR1C3/AQP3/ATF3/ATF4/ATG5/ATG7/BECN1/CDKN1A/FADS1/GABARAPL1/GABARAPL2/HMOX1/HSPA5/JUN/LAMP2/LCN2/MAP1LC3A/MAPK1/MAPK3/MAPK8/MDM2/MTOR/NFE2L2/PDK4/PPARA/PPARG/PRKAA1/PRKAA2/RPTOR/SESN2/SIRT1/SREBF1/SREBF2/TP53/TSC1/ULK1/VDR/WIPI1/WIPI2	39
GO:0070997	neuron death	48/431	360/18866	3.19017e-23	1.22233e-20	6.53791e-21	AKT1S1/ATF2/ATF4/ATG7/ATM/BID/CHP1/CREB1/EGLN2/EGR1/FBXW7/FGF21/G6PD/GCLC/GSK3B/HIF1A/HMOX1/HRAS/HSF1/HSPA5/IFNG/JUN/KRAS/LGMN/MAP3K11/MEF2C/MTOR/MYB/NQO1/NUPR1/PARK7/PARP1/PARP2/PIK3CA/PPARA/RB1/SIRT1/SLC7A11/SNCA/STAT3/TBK1/TERT/TFAP2A/TLR4/TP53/TP63/TSC1/TYRO3	48
GO:0009896	positive regulation of catabolic process	53/431	454/18866	8.31981e-23	2.96007e-20	1.58327e-20	ATG5/ATG7/ATM/CAMKK2/CAV1/EGLN2/FBXW7/FGF21/FURIN/GCLC/GJA1/GSK3B/HIF1A/HMGB1/HMOX1/HSF1/IFNG/IL1B/IL6/KEAP1/MAPK3/MAPK9/MDM2/METTL14/MFN2/MTDH/NEDD4/NEDD4L/NFE2L2/NUPR1/PARK7/PHKG2/PPARA/PRKAA1/PRKAA2/PTEN/SESN2/SIRT1/SIRT2/SIRT6/SMAD7/SNCA/STING1/STK11/TBK1/TNFAIP3/TRIB2/TRIM21/TSC1/ULK1/ULK2/VCP/ZFP36	53
GO:0031331	positive regulation of cellular catabolic process	49/431	390/18866	1.54306e-22	5.12399e-20	2.74069e-20	ATG5/ATG7/ATM/CAMKK2/CAV1/FBXW7/FGF21/FURIN/GCLC/GSK3B/HIF1A/HMGB1/HMOX1/HSF1/IFNG/IL1B/IL6/KEAP1/MAPK3/MAPK9/MDM2/METTL14/MFN2/MTDH/NFE2L2/NUPR1/PARK7/PHKG2/PPARA/PRKAA1/PRKAA2/PTEN/SESN2/SIRT1/SIRT2/SIRT6/SMAD7/SNCA/STING1/STK11/TBK1/TNFAIP3/TRIB2/TRIM21/TSC1/ULK1/ULK2/VCP/ZFP36	49
GO:0031668	cellular response to extracellular stimulus	40/431	253/18866	2.85624e-22	8.89184e-20	4.75602e-20	AKR1C3/AQP3/ATF3/ATF4/ATG5/ATG7/BECN1/CBS/CDKN1A/FADS1/GABARAPL1/GABARAPL2/HMOX1/HSPA5/JUN/LAMP2/LCN2/MAP1LC3A/MAPK1/MAPK3/MAPK8/MDM2/MTOR/NFE2L2/PDK4/PPARA/PPARG/PRKAA1/PRKAA2/RPTOR/SESN2/SIRT1/SREBF1/SREBF2/TP53/TSC1/ULK1/VDR/WIPI1/WIPI2	40
GO:0072593	reactive oxygen species metabolic process	42/431	288/18866	6.08628e-22	1.78328e-19	9.53831e-20	AKR1C3/ALOX12/ALOX5/ATG5/CAV1/CDKN1A/CYBB/DUOX1/DUOX2/EGFR/G6PD/GCH1/GLS2/HIF1A/IFNG/IL1B/KLF2/MAPK14/MIR212/MTOR/NFE2L2/NOS2/NOX1/NOX3/NOX4/NOX5/NQO1/PARK7/PDK4/POR/PRDX1/PRDX6/PTGS2/SESN2/SIRT2/SIRT3/SNCA/STAT3/TFAP2A/TGFB1/TLR4/TP53	42
GO:0033138	positive regulation of peptidyl-serine phosphorylation	28/431	109/18866	6.96599e-22	1.92764e-19	1.03105e-19	CAV1/CD44/EGFR/IFNA1/IFNA10/IFNA13/IFNA14/IFNA16/IFNA17/IFNA2/IFNA21/IFNA4/IFNA5/IFNA6/IFNA7/IFNA8/IFNG/IL6/MAPKAP1/PARK7/PIK3CA/PTGS2/RPTOR/SNCA/TBK1/TFRC/TGFB1/TXN	28
GO:1901214	regulation of neuron death	44/431	321/18866	7.6621e-22	2.00868e-19	1.07439e-19	AKT1S1/ATF2/ATF4/ATG7/ATM/CHP1/CREB1/EGLN2/EGR1/FBXW7/FGF21/G6PD/GCLC/GSK3B/HIF1A/HMOX1/HRAS/HSF1/IFNG/JUN/KRAS/LGMN/MAP3K11/MEF2C/MTOR/MYB/NQO1/NUPR1/PARK7/PARP1/PARP2/PIK3CA/PPARA/SIRT1/SLC7A11/SNCA/STAT3/TBK1/TERT/TFAP2A/TLR4/TP53/TSC1/TYRO3	44
GO:0036293	response to decreased oxygen levels	47/431	371/18866	8.39716e-22	2.09131e-19	1.11859e-19	ADIPOQ/AHCY/AQP3/ATF4/ATM/BACH1/CA9/CAV1/COX4I2/CPEB1/CREB1/CYBB/CYGB/DPP4/EGLN2/EGR1/EPAS1/HIF1A/HILPDA/HMOX1/HSF1/LONP1/MDM2/MDM4/MIR17/MIR214/MTOR/MYB/NDRG1/NFE2L2/NOS2/NOX4/P4HB/PML/PPARA/PPARD/PRKAA1/PTEN/PTGS2/SIRT1/SIRT2/SLC11A2/SRC/SUV39H1/TERT/TP53/TSC1	47
GO:0042594	response to starvation	36/431	206/18866	1.16947e-21	2.77388e-19	1.48368e-19	AKR1C3/ATF3/ATF4/ATG5/ATG7/BECN1/CDKN1A/DHODH/FADS1/GABARAPL1/GABARAPL2/HSPA5/JUN/LAMP2/MAP1LC3A/MAPK1/MAPK3/MAPK8/MTOR/NFE2L2/PDK4/PPARA/PPARG/PRKAA1/PRKAA2/RPTOR/SESN2/SIRT1/SREBF1/SREBF2/TP53/ULK1/ULK2/WIPI1/WIPI2/ZFP36	36
GO:0010506	regulation of autophagy	45/431	347/18866	2.51895e-21	5.70313e-19	3.05046e-19	ATG13/ATG5/ATG7/ATM/CAMKK2/CISD2/FBXW7/GSK3B/HIF1A/HMGB1/HMOX1/HSPB1/IFNG/KDM4A/KEAP1/MAPK3/MAPK8/MFN2/MLST8/MTDH/MTOR/NEDD4/NUPR1/PARK7/PIK3CA/PRKAA1/PRKAA2/QSOX1/RPTOR/SESN2/SIRT1/SIRT2/SNCA/SNX5/SREBF1/SREBF2/STAT3/STING1/STK11/TBK1/TP53/TRIM21/TSC1/ULK1/ULK2	45
GO:0001666	response to hypoxia	45/431	359/18866	1.0091e-20	2.18536e-18	1.16889e-18	ADIPOQ/AHCY/AQP3/ATM/BACH1/CA9/CAV1/COX4I2/CPEB1/CREB1/CYBB/CYGB/DPP4/EGLN2/EGR1/EPAS1/HIF1A/HILPDA/HMOX1/HSF1/LONP1/MDM2/MDM4/MIR17/MIR214/MTOR/MYB/NDRG1/NFE2L2/NOS2/NOX4/P4HB/PML/PPARA/PPARD/PRKAA1/PTEN/PTGS2/SIRT1/SIRT2/SLC11A2/SRC/SUV39H1/TERT/TP53	45
GO:0071248	cellular response to metal ion	34/431	193/18866	1.245e-20	2.58389e-18	1.38206e-18	AKR1C3/ALOX15/ATF4/CDH1/CREB1/CYBB/DPEP1/EGFR/FABP4/HMOX1/HSF1/HSPA5/JUN/LGMN/MAP1LC3A/MAPK1/MAPK3/MAPK8/MAPK9/MEF2C/MT1DP/MT1G/MTF1/NFE2L2/NQO1/PARP1/PRKAA1/PRKAA2/PTGS2/SLC40A1/SNCA/TF/TFAP2A/TFR2	34
GO:0034614	cellular response to reactive oxygen species	32/431	170/18866	2.15998e-20	4.30354e-18	2.30185e-18	AKR1C3/CAMKK2/DPEP1/EGFR/EZH2/FXN/GCH1/HSF1/IL6/JUN/KDM6B/KLF2/LCN2/MAP1LC3A/MAPK1/MAPK3/MAPK8/MAPK9/MDM2/MIR17/MYB/NFE2L2/NQO1/PARK7/PRDX1/PRKAA1/RELA/SIRT1/SIRT3/SRC/TNFAIP3/TXN	32
GO:0009267	cellular response to starvation	31/431	163/18866	6.27748e-20	1.20262e-17	6.43251e-18	AKR1C3/ATF3/ATF4/ATG5/ATG7/BECN1/CDKN1A/FADS1/GABARAPL1/GABARAPL2/HSPA5/JUN/LAMP2/MAP1LC3A/MAPK1/MAPK3/MAPK8/MTOR/NFE2L2/PDK4/PPARA/PRKAA1/PRKAA2/RPTOR/SESN2/SIRT1/SREBF1/SREBF2/TP53/WIPI1/WIPI2	31
GO:0043330	response to exogenous dsRNA	19/431	46/18866	1.04397e-19	1.92592e-17	1.03013e-17	CAV1/CGAS/IFNA1/IFNA10/IFNA13/IFNA14/IFNA16/IFNA17/IFNA2/IFNA21/IFNA4/IFNA5/IFNA6/IFNA7/IFNA8/MAPK1/MAPK3/SLC3A2/STING1	19
GO:0071453	cellular response to oxygen levels	36/431	235/18866	1.12164e-19	1.99532e-17	1.06724e-17	AQP3/ATF4/ATG7/BACH1/CA9/CAV1/COX4I2/CPEB1/CYBB/EGLN2/EGR1/EPAS1/HIF1A/HILPDA/HMOX1/MDM2/MDM4/MIR17/MIR214/MTOR/NDRG1/NFE2L2/NOX1/P4HB/PPARD/PPARG/PRKAA1/PTEN/PTGS2/SIRT1/SIRT2/SRC/SUV39H1/TERT/TP53/TSC1	36
GO:0006471	protein ADP-ribosylation	17/431	35/18866	2.86316e-19	4.86203e-17	2.60057e-17	IFNG/PARP1/PARP10/PARP11/PARP12/PARP14/PARP15/PARP16/PARP2/PARP3/PARP4/PARP6/PARP8/PARP9/SIRT2/SIRT3/SIRT6	17
GO:0033141	positive regulation of peptidyl-serine phosphorylation of STAT protein	14/431	20/18866	2.92834e-19	4.86203e-17	2.60057e-17	IFNA1/IFNA10/IFNA13/IFNA14/IFNA16/IFNA17/IFNA2/IFNA21/IFNA4/IFNA5/IFNA6/IFNA7/IFNA8/IFNG	14
GO:0050673	epithelial cell proliferation	48/431	453/18866	5.91112e-19	9.49783e-17	5.08015e-17	ALOX5/AR/ATF2/CAV1/EGFR/FBXW7/FZD7/GJA1/HIF1A/HMGB1/HMOX1/HRAS/IL6/JUN/MAPK1/MEF2C/MIR135B/MIR15A/MIR27A/MIR424/MTOR/NOX5/NR1D1/NR4A1/NRAS/NUPR1/PEX2/PPARD/PPARG/PRKCA/PROK2/PTEN/RB1/RICTOR/RPTOR/SIRT1/SIRT6/SOX2/STAT3/STK11/TGFB1/TGFBR1/TLR4/TNFAIP3/TP63/VDR/YAP1/ZFP36	48
GO:0071241	cellular response to inorganic substance	34/431	221/18866	1.0525e-18	1.63828e-16	8.76274e-17	AKR1C3/ALOX15/ATF4/CDH1/CREB1/CYBB/DPEP1/EGFR/FABP4/HMOX1/HSF1/HSPA5/JUN/LGMN/MAP1LC3A/MAPK1/MAPK3/MAPK8/MAPK9/MEF2C/MT1DP/MT1G/MTF1/NFE2L2/NQO1/PARP1/PRKAA1/PRKAA2/PTGS2/SLC40A1/SNCA/TF/TFAP2A/TFR2	34
GO:0043331	response to dsRNA	19/431	53/18866	2.58267e-18	3.89827e-16	2.08509e-16	CAV1/CGAS/IFNA1/IFNA10/IFNA13/IFNA14/IFNA16/IFNA17/IFNA2/IFNA21/IFNA4/IFNA5/IFNA6/IFNA7/IFNA8/MAPK1/MAPK3/SLC3A2/STING1	19
GO:0050678	regulation of epithelial cell proliferation	44/431	395/18866	2.81036e-18	4.11718e-16	2.20217e-16	ALOX5/AR/ATF2/CAV1/EGFR/FBXW7/FZD7/GJA1/HIF1A/HMGB1/HMOX1/HRAS/JUN/MEF2C/MIR135B/MIR15A/MIR27A/MIR424/MTOR/NR1D1/NR4A1/NRAS/NUPR1/PEX2/PPARD/PPARG/PRKCA/PTEN/RB1/RICTOR/RPTOR/SIRT1/SIRT6/SOX2/STAT3/STK11/TGFB1/TGFBR1/TLR4/TNFAIP3/TP63/VDR/YAP1/ZFP36	44
GO:0033139	regulation of peptidyl-serine phosphorylation of STAT protein	14/431	23/18866	5.7995e-18	8.25351e-16	4.41459e-16	IFNA1/IFNA10/IFNA13/IFNA14/IFNA16/IFNA17/IFNA2/IFNA21/IFNA4/IFNA5/IFNA6/IFNA7/IFNA8/IFNG	14
GO:0000302	response to reactive oxygen species	34/431	235/18866	7.50774e-18	1.03878e-15	5.55617e-16	AKR1C3/CAMKK2/DPEP1/EGFR/EZH2/FXN/GCH1/HMOX1/HSF1/IL6/JUN/KDM6B/KLF2/LCN2/MAP1LC3A/MAPK1/MAPK3/MAPK8/MAPK9/MDM2/MIR17/MYB/NFE2L2/NQO1/PARK7/PRDX1/PRKAA1/RELA/SESN2/SIRT1/SIRT3/SRC/TNFAIP3/TXN	34
GO:0007568	aging	39/431	319/18866	1.04519e-17	1.40706e-15	7.52599e-16	ALOX12/ARNTL/ATG7/ATM/CDKN1A/CDKN2A/CGAS/CISD2/CREB1/DLD/ENO3/FOXO4/GCLC/GPX4/HRAS/JUN/KRAS/LONP1/MAPK1/MAPK14/MAPK3/MARCHF5/MIR17/MTOR/NFE2L2/NOX4/NQO1/PML/PTEN/PTGS2/RELA/SIRT1/SIRT3/SREBF1/STAT3/TERT/TIMP1/TP53/TP63	39
GO:2001233	regulation of apoptotic signaling pathway	44/431	413/18866	1.542e-17	2.02124e-15	1.08111e-15	AR/ASAH2/ATF3/BECN1/BID/CAV1/CD44/CREB3/FBXW7/FXN/GCLC/GSK3B/HIF1A/HMOX1/HSPB1/IL1B/MAPK8/MAPK9/MDM2/MIR15A/MIR17/MUC1/NFE2L2/NOX1/NUPR1/P4HB/PARK7/PARP1/PLA2G6/PML/PTEN/PTGS2/RB1/RELA/SIAH2/SIRT1/SRC/TERT/TGFBR1/TNFAIP3/TP53/TP63/VDAC2/YAP1	44
GO:0016236	macroautophagy	38/431	310/18866	2.5539e-17	3.26179e-15	1.74465e-15	ATG13/ATG16L1/ATG3/ATG5/ATG7/BECN1/CHMP6/GABARAPL1/GABARAPL2/HIF1A/HMOX1/LAMP2/MAP1LC3A/MAPK3/MAPK8/MFN2/MLST8/MTOR/NEDD4/NUPR1/PIK3CA/PRKAA1/PRKAA2/QSOX1/RPTOR/SESN2/SIRT1/SNX5/SQSTM1/SRC/STING1/TBK1/TP53/TSC1/ULK1/VCP/WIPI1/WIPI2	38
GO:0055072	iron ion homeostasis	22/431	87/18866	2.66961e-17	3.32433e-15	1.7781e-15	ACO1/CP/EPAS1/FTH1/FTL/FTMT/FXN/HIF1A/HMOX1/IFNG/IREB2/ISCU/LCN2/NCOA4/NOX5/SLC11A2/SLC25A28/SLC39A14/SLC40A1/TF/TFR2/TFRC	22
GO:0007623	circadian rhythm	32/431	218/18866	4.6766e-17	5.54622e-15	2.96653e-15	ADIPOQ/AHCY/ARNTL/ATF4/ATG7/CREB1/EGFR/EGR1/EZH2/FBXW7/GSK3B/JUN/KDM5A/MAPK8/MAPK9/MTOR/NOS2/NR1D1/NR1D2/PML/PPARA/PPARG/PRKAA1/PRKAA2/PROK2/PTEN/SIAH2/SIRT1/SREBF1/SUV39H1/TP53/USP7	32
GO:0036294	cellular response to decreased oxygen levels	32/431	218/18866	4.6766e-17	5.54622e-15	2.96653e-15	AQP3/ATF4/BACH1/CA9/COX4I2/CPEB1/CYBB/EGLN2/EGR1/EPAS1/HIF1A/HILPDA/HMOX1/MDM2/MDM4/MIR17/MIR214/MTOR/NDRG1/NFE2L2/P4HB/PPARD/PRKAA1/PTEN/PTGS2/SIRT1/SIRT2/SRC/SUV39H1/TERT/TP53/TSC1	32
GO:0006879	cellular iron ion homeostasis	20/431	70/18866	5.48722e-17	6.35624e-15	3.39979e-15	ACO1/CP/FTH1/FTL/FTMT/FXN/HIF1A/HMOX1/IFNG/IREB2/ISCU/LCN2/NCOA4/NOX5/SLC11A2/SLC39A14/SLC40A1/TF/TFR2/TFRC	20
GO:0042501	serine phosphorylation of STAT protein	14/431	27/18866	1.3096e-16	1.48253e-14	7.92967e-15	IFNA1/IFNA10/IFNA13/IFNA14/IFNA16/IFNA17/IFNA2/IFNA21/IFNA4/IFNA5/IFNA6/IFNA7/IFNA8/IFNG	14
GO:0033002	muscle cell proliferation	33/431	244/18866	1.82656e-16	2.0218e-14	1.08141e-14	ADIPOQ/ALOX12/CDKN1A/EGFR/GJA1/HMOX1/IFNG/IL6/JUN/MAPK1/MAPK14/MDM2/MEF2C/MFN2/MIR135B/MIR137/MIR15A/MIR17/MIR214/MIR27A/MIR424/MTOR/MYB/NOX1/PPARD/PPARG/PTEN/PTGS2/STAT3/TERT/TGFBR1/TNFAIP3/YAP1	33
GO:0048660	regulation of smooth muscle cell proliferation	28/431	173/18866	3.36231e-16	3.6408e-14	1.94737e-14	ADIPOQ/ALOX12/CDKN1A/EGFR/GJA1/HMOX1/IFNG/IL6/JUN/MDM2/MEF2C/MFN2/MIR135B/MIR137/MIR15A/MIR17/MIR214/MIR27A/MIR424/MTOR/MYB/NOX1/PPARD/PPARG/PTEN/PTGS2/TERT/TNFAIP3	28
GO:0009636	response to toxic substance	33/431	250/18866	3.80346e-16	4.03086e-14	2.15601e-14	ADAMTS13/ATF4/CDH1/CDKN1A/CYGB/DUOX1/DUOX2/GCH1/GPX4/GSTM1/GSTZ1/KDM3B/KDM6B/LCN2/MAPK1/MAPK3/MDM2/MGST1/MT1DP/MT1G/NFE2L2/NQO1/NUPR1/PARK7/PRDX1/PRDX6/PTGS2/SESN2/SIRT3/SLC7A11/SRSF9/TTPA/TXN	33
GO:0048659	smooth muscle cell proliferation	28/431	175/18866	4.57471e-16	4.74722e-14	2.53917e-14	ADIPOQ/ALOX12/CDKN1A/EGFR/GJA1/HMOX1/IFNG/IL6/JUN/MDM2/MEF2C/MFN2/MIR135B/MIR137/MIR15A/MIR17/MIR214/MIR27A/MIR424/MTOR/MYB/NOX1/PPARD/PPARG/PTEN/PTGS2/TERT/TNFAIP3	28
GO:0048511	rhythmic process	36/431	305/18866	6.13696e-16	6.23841e-14	3.33676e-14	ADIPOQ/AHCY/ARNTL/ATF4/ATG7/CREB1/EGFR/EGR1/EZH2/FBXW7/GSK3B/HSPA5/JUN/KDM5A/KDM5C/MAPK8/MAPK9/MTOR/NOS2/NR1D1/NR1D2/PML/PPARA/PPARG/PRKAA1/PRKAA2/PROK2/PTEN/SIAH2/SIRT1/SRC/SREBF1/SUV39H1/TP53/TYRO3/USP7	36
GO:0000422	autophagy of mitochondrion	20/431	79/18866	7.44046e-16	7.19488e-14	3.84836e-14	ATG13/ATG3/ATG5/ATG7/BECN1/CAMKK2/CISD2/FBXW7/GABARAPL1/GABARAPL2/HIF1A/MAP1LC3A/MFN2/PARK7/SQSTM1/SREBF1/SREBF2/TP53/WIPI1/WIPI2	20
GO:0061726	mitochondrion disassembly	20/431	79/18866	7.44046e-16	7.19488e-14	3.84836e-14	ATG13/ATG3/ATG5/ATG7/BECN1/CAMKK2/CISD2/FBXW7/GABARAPL1/GABARAPL2/HIF1A/MAP1LC3A/MFN2/PARK7/SQSTM1/SREBF1/SREBF2/TP53/WIPI1/WIPI2	20
GO:0071456	cellular response to hypoxia	30/431	208/18866	7.51121e-16	7.19488e-14	3.84836e-14	AQP3/BACH1/CA9/COX4I2/CPEB1/CYBB/EGLN2/EGR1/EPAS1/HIF1A/HILPDA/HMOX1/MDM2/MDM4/MIR17/MIR214/MTOR/NDRG1/NFE2L2/P4HB/PPARD/PRKAA1/PTEN/PTGS2/SIRT1/SIRT2/SRC/SUV39H1/TERT/TP53	30
GO:1902882	regulation of response to oxidative stress	22/431	101/18866	8.20378e-16	7.71e-14	4.12388e-14	AIFM2/ALOX5/ATF4/ATG7/FBXW7/GCH1/HIF1A/HSPB1/MAPKAP1/MIR17/NFE2L2/NOX1/P4HB/PARK7/PARP1/SESN2/SIRT1/SIRT3/SLC7A11/TLR4/TSC1/TXN	22
GO:0055076	transition metal ion homeostasis	25/431	138/18866	8.72745e-16	8.05027e-14	4.30588e-14	ACO1/CP/EPAS1/FTH1/FTL/FTMT/FXN/HIF1A/HMOX1/IFNG/IREB2/ISCU/LCN2/MT1DP/MT1G/NCOA4/NOX5/SLC11A2/SLC25A28/SLC39A14/SLC39A7/SLC40A1/TF/TFR2/TFRC	25
GO:1900407	regulation of cellular response to oxidative stress	21/431	92/18866	1.3617e-15	1.2332e-13	6.59608e-14	AIFM2/ALOX5/ATF4/ATG7/FBXW7/GCH1/HIF1A/HSPB1/MAPKAP1/MIR17/NFE2L2/NOX1/P4HB/PARK7/PARP1/SIRT1/SIRT3/SLC7A11/TLR4/TSC1/TXN	21
GO:0046916	cellular transition metal ion homeostasis	23/431	116/18866	1.60748e-15	1.4298e-13	7.64762e-14	ACO1/CP/FTH1/FTL/FTMT/FXN/HIF1A/HMOX1/IFNG/IREB2/ISCU/LCN2/MT1DP/MT1G/NCOA4/NOX5/SLC11A2/SLC39A14/SLC39A7/SLC40A1/TF/TFR2/TFRC	23
GO:0019216	regulation of lipid metabolic process	42/431	431/18866	2.11104e-15	1.84475e-13	9.8671e-14	ACSL1/ACSL3/ADIPOQ/AKR1C3/CAV1/CREB1/EGR1/ELOVL5/FADS1/FBXW7/FGF21/FLT3/GSTZ1/IDH1/IFNG/IL1B/LPCAT3/MIR27A/MTOR/NR1D1/NR1D2/PDK4/PLA2G6/PLIN2/POR/PPARA/PPARD/PPARG/PRKAA1/PRKAA2/PTGS2/RARRES2/RB1/SCD/SIRT1/SIRT3/SOCS1/SRC/SREBF1/SREBF2/TGFB1/VDR	42
GO:0062012	regulation of small molecule metabolic process	43/431	456/18866	3.11524e-15	2.67535e-13	1.43098e-13	ADIPOQ/AKR1C3/CAV1/EGR1/ELOVL5/GSK3B/GSTZ1/HIF1A/IFNG/IL1B/LPCAT3/MTOR/NOS2/NQO1/NR1D1/NUPR1/PARK7/PARP1/PDK4/PHKG2/POR/PPARA/PPARD/PPARG/PRKAA1/PRKAA2/PTGS2/SCD/SESN2/SIRT1/SIRT6/SLC7A11/SNCA/SRC/SREBF1/SREBF2/STAT3/TGFB1/TMSB4X/TP53/USP7/VCP/VDR	43
GO:0001659	temperature homeostasis	27/431	174/18866	3.40268e-15	2.87267e-13	1.53652e-13	ACSL1/ADIPOQ/ARNTL/ATF4/CAV1/DECR1/EGR1/EPAS1/FABP4/FGF21/FH/GJA1/HSF1/IL1B/KDM6B/LCN2/LPIN1/MFN2/NOX3/NR1D1/PTGS2/RB1/SCD/SIRT6/STAT3/STK11/TLR4	27
GO:1901653	cellular response to peptide	40/431	398/18866	3.60626e-15	2.99379e-13	1.6013e-13	ABCC1/ADIPOQ/CAV1/CHMP5/CPEB1/CREB1/FGF21/FOXO4/GCLC/GDF15/GJA1/GOT1/GSK3B/HSF1/IL1B/KLF2/LGMN/LPIN1/MDM2/NFE2L2/NR4A1/PARP1/PDK4/PIK3CA/POR/PPARG/PRKAA1/PTEN/RARRES2/RELA/SIRT1/SLC39A14/SNX5/SOCS1/SRC/SREBF1/STAT3/TLR4/TP53/TSC1	40
GO:0002286	T cell activation involved in immune response	22/431	109/18866	4.50916e-15	3.68198e-13	1.9694e-13	HMGB1/IFNA1/IFNA10/IFNA13/IFNA14/IFNA16/IFNA17/IFNA2/IFNA21/IFNA4/IFNA5/IFNA6/IFNA7/IFNA8/IFNG/IL6/MTOR/MYB/SMAD7/STAT3/TP53/TSC1	22
GO:0042326	negative regulation of phosphorylation	44/431	484/18866	5.48539e-15	4.40689e-13	2.35714e-13	ADIPOQ/AKT1S1/ATF3/CAV1/CDKN1A/CDKN2A/CHMP6/CHP1/FABP4/HSPB1/IFNG/IL1B/JUN/MIR137/MIR15A/MIR212/MIR424/MLLT1/MTOR/NF2/NUPR1/PAQR3/PARK7/PARP14/PEBP1/PPARA/PTEN/PTPN6/RB1/RPTOR/SIRT1/SIRT2/SIRT3/SIRT6/SMAD7/SMPD1/SNCA/SOCS1/STAT3/TGFB1/TLR4/TNFAIP3/TRIB2/WWTR1	44
GO:0050727	regulation of inflammatory response	41/431	425/18866	6.56077e-15	5.18717e-13	2.77449e-13	ABCC1/ABHD12/ADIPOQ/ALOX15/ALOX5/ATM/BAP1/BRD4/EGFR/FABP4/FANCD2/GPX4/IDO1/IFNG/IL1B/IL6/LPCAT3/MAPK14/MIR15A/MIR17/NEAT1/NOS2/NR1D1/NR1D2/NUPR1/PARK7/PPARA/PPARD/PPARG/PTGS2/RB1/RELA/RICTOR/SNCA/SNX4/STAT3/STING1/TLR4/TMSB4X/TNFAIP3/TYRO3	41
GO:1903008	organelle disassembly	22/431	111/18866	6.74068e-15	5.24615e-13	2.80603e-13	ATG13/ATG3/ATG5/ATG7/BECN1/CAMKK2/CISD2/FBXW7/GABARAPL1/GABARAPL2/HIF1A/MAP1LC3A/MFN2/PARK7/SQSTM1/SREBF1/SREBF2/STING1/TP53/VCP/WIPI1/WIPI2	22
GO:0043434	response to peptide hormone	42/431	447/18866	7.56221e-15	5.79498e-13	3.09959e-13	ADIPOQ/CAV1/CDO1/CPEB1/CREB1/CYBB/EGR1/FGF21/FOXO4/GCLC/GDF15/GJA1/GOT1/GSK3B/HSF1/IL1B/LPIN1/MDM2/MTOR/NFE2L2/NR4A1/PARP1/PDK4/PIK3CA/POR/PPARA/PPARG/PRKAA1/PTEN/PTGS2/RARRES2/RELA/SESN2/SIRT1/SLC39A14/SNX5/SOCS1/SRC/SREBF1/STAT3/TIMP1/TSC1	42
GO:0051348	negative regulation of transferase activity	34/431	296/18866	9.21941e-15	6.95786e-13	3.72158e-13	ADIPOQ/AKT1S1/CAV1/CDKN1A/CDKN2A/CHMP6/CHP1/FABP4/GSK3B/HSPB1/IFNG/IL1B/MIR15A/MLLT1/NF2/PAQR3/PARK7/PARP3/PPARG/PTEN/PTPN6/RB1/RPTOR/SIRT1/SMAD7/SMPD1/SNCA/SOCS1/SRC/TNFAIP3/TP53/TRIB2/WWTR1/ZFP36	34
GO:0051090	regulation of DNA-binding transcription factor activity	42/431	455/18866	1.39933e-14	1.0328e-12	5.52421e-13	AR/ATF2/BEX1/CAV1/CDKN2A/CHP1/DDR2/EZH2/FANCD2/HMOX1/IL1B/IL6/JUN/KDM5A/KEAP1/KRAS/MAPK1/MAPK14/MAPK3/MAPK8/MAPK9/MIR15A/MIR27A/MTDH/NUPR1/PARK7/PARP10/PPARG/PTEN/RB1/RELA/SIRT1/SMAD7/STAT3/STING1/TFRC/TLR4/TMSB4X/TNFAIP3/TRIM21/TRIM26/USP7	42
GO:0030522	intracellular receptor signaling pathway	32/431	265/18866	1.40997e-14	1.0328e-12	5.52421e-13	AKR1C3/ALOX15/ALOX15B/ALOXE3/AR/ARNTL/EGLN2/EZH2/KLF2/KMT2D/NCOA4/NEDD4/NR1D1/NR1D2/NR4A1/NR5A2/PARK7/PARP1/PML/PPARA/PPARD/PPARG/RELA/SIRT1/SRC/SREBF1/STAT3/TLR4/TNFAIP3/TP63/VDR/YAP1	32
GO:0010508	positive regulation of autophagy	23/431	131/18866	2.55809e-14	1.83168e-12	9.79718e-13	ATG5/ATG7/CAMKK2/GSK3B/HIF1A/HMGB1/HMOX1/IFNG/MAPK3/MFN2/MTDH/PARK7/PRKAA1/PRKAA2/SESN2/SIRT1/STING1/STK11/TBK1/TRIM21/TSC1/ULK1/ULK2	23
GO:0033559	unsaturated fatty acid metabolic process	22/431	118/18866	2.57413e-14	1.83168e-12	9.79718e-13	ACSL1/AKR1C1/AKR1C2/AKR1C3/ALOX12/ALOX12B/ALOX15/ALOX15B/ALOX5/ALOXE3/CYP4F8/ELOVL5/FADS1/FADS2/GPX4/GSTM1/IL1B/MAPK3/PTGS2/SCD/SCP2/SIRT1	22
GO:0002323	natural killer cell activation involved in immune response	13/431	31/18866	5.47846e-14	3.84341e-12	2.05574e-12	IFNA1/IFNA10/IFNA13/IFNA14/IFNA16/IFNA17/IFNA2/IFNA21/IFNA4/IFNA5/IFNA6/IFNA7/IFNA8	13
GO:0051402	neuron apoptotic process	30/431	245/18866	6.65298e-14	4.60257e-12	2.4618e-12	AKT1S1/ATF2/ATF4/ATM/BID/EGLN2/FBXW7/G6PD/GCLC/HIF1A/HMOX1/HRAS/HSPA5/JUN/KRAS/LGMN/MAP3K11/MEF2C/MYB/NQO1/NUPR1/PARK7/PARP1/PIK3CA/RB1/TERT/TFAP2A/TP53/TP63/TYRO3	30
GO:0034440	lipid oxidation	21/431	111/18866	7.41425e-14	5.05896e-12	2.70591e-12	ADIPOQ/ALDH3A2/ALOX12/ALOX12B/ALOX15/ALOX15B/ALOX5/CYGB/DECR1/ECH1/MAPK14/MTOR/PDK4/PEX2/POR/PPARA/PPARD/PPARG/PRKAA1/SCP2/SESN2	21
GO:0042176	regulation of protein catabolic process	38/431	397/18866	8.65046e-14	5.8227e-12	3.11441e-12	ARNTL/ATG7/CAV1/CDH1/CHMP6/EGFR/EGLN2/FBXW7/FURIN/GABARAPL2/GCLC/GJA1/GSK3B/IFNG/IL1B/KEAP1/MAPK9/MDM2/MDM4/NEDD4/NEDD4L/NFE2L2/NOS2/NUPR1/PARK7/PML/PTEN/RELA/SENP1/SIRT2/SIRT6/SMAD7/SNCA/TIMP1/TNFAIP3/TRIB2/USP7/VCP	38
GO:0070301	cellular response to hydrogen peroxide	20/431	100/18866	9.67956e-14	6.42852e-12	3.43845e-12	EZH2/FXN/HSF1/IL6/KDM6B/KLF2/LCN2/MAP1LC3A/MDM2/MIR17/MYB/NFE2L2/NQO1/PARK7/PRKAA1/RELA/SIRT1/SRC/TNFAIP3/TXN	20
GO:2000377	regulation of reactive oxygen species metabolic process	27/431	200/18866	1.13259e-13	7.42296e-12	3.97035e-12	AKR1C3/ALOX5/ATG5/CAV1/CDKN1A/EGFR/G6PD/GCH1/HIF1A/IFNG/IL1B/KLF2/MAPK14/MIR212/MTOR/NFE2L2/NOX4/PARK7/PTGS2/SIRT2/SIRT3/SNCA/STAT3/TFAP2A/TGFB1/TLR4/TP53	27
GO:0001933	negative regulation of protein phosphorylation	40/431	444/18866	1.36906e-13	8.85622e-12	4.73697e-12	ADIPOQ/AKT1S1/ATF3/CAV1/CDKN1A/CDKN2A/CHMP6/CHP1/FABP4/HSPB1/IFNG/IL1B/JUN/MIR137/MIR15A/MIR212/MIR424/MLLT1/MTOR/NF2/PAQR3/PARK7/PARP14/PEBP1/PTEN/PTPN6/RB1/RPTOR/SIRT1/SIRT2/SIRT3/SMAD7/SMPD1/SNCA/SOCS1/TGFB1/TLR4/TNFAIP3/TRIB2/WWTR1	40
GO:0010039	response to iron ion	13/431	33/18866	1.46046e-13	9.32636e-12	4.98843e-12	ACO1/FXN/G6PD/HIF1A/HMOX1/MAP1LC3A/MDM2/SLC11A2/SLC40A1/SNCA/TF/TFAP2A/TFR2	13
GO:0046425	regulation of receptor signaling pathway via JAK-STAT	23/431	142/18866	1.53521e-13	9.67957e-12	5.17735e-12	CAV1/FLT3/HSF1/IFNA1/IFNA10/IFNA13/IFNA14/IFNA16/IFNA17/IFNA2/IFNA21/IFNA4/IFNA5/IFNA6/IFNA7/IFNA8/IFNG/IL6/NF2/PARP14/PARP9/SOCS1/STAT3	23
GO:0002285	lymphocyte activation involved in immune response	26/431	187/18866	1.61352e-13	1.00462e-11	5.37345e-12	HMGB1/IFNA1/IFNA10/IFNA13/IFNA14/IFNA16/IFNA17/IFNA2/IFNA21/IFNA4/IFNA5/IFNA6/IFNA7/IFNA8/IFNG/IL6/MTOR/MYB/PARP3/SMAD7/STAT3/TFRC/TGFB1/TLR4/TP53/TSC1	26
GO:0097193	intrinsic apoptotic signaling pathway	32/431	290/18866	1.78234e-13	1.09603e-11	5.86237e-12	ATF4/ATM/BECN1/BID/CAV1/CD44/CDKN1A/CHAC1/CREB3/FBXW7/HIF1A/HMOX1/HRAS/HSPB1/MDM2/MIR15A/MIR17/MUC1/NFE2L2/NOX1/NUPR1/P4HB/PARK7/PARP1/PML/PTGS2/SIRT1/SRC/STK11/TP53/TP63/VDAC2	32
GO:0045862	positive regulation of proteolysis	36/431	370/18866	2.45513e-13	1.49134e-11	7.9768e-12	ALOX12/BID/CAV1/FBXW7/FURIN/GCLC/GSK3B/HMGB1/HSF1/IFNG/IL1B/KEAP1/LGMN/LPCAT3/MAPK14/MAPK3/MAPK9/MDM2/MIR15A/MIR17/MTCH1/NFE2L2/NUPR1/PML/PPARG/PTEN/SENP1/SIRT1/SIRT2/SIRT6/SMAD7/SNCA/SRC/STAT3/TRIB2/VCP	36
GO:1901568	fatty acid derivative metabolic process	25/431	175/18866	2.54884e-13	1.52961e-11	8.1815e-12	ABCC1/ACSL1/ACSL3/ACSL4/AKR1C1/AKR1C2/AKR1C3/ALOX12/ALOX12B/ALOX15/ALOX15B/ALOX5/ALOXE3/CYP4F8/DPEP1/ELOVL5/FADS1/FAR1/GPX4/GSTM1/IL1B/MAPK3/PTGS2/SCD/SIRT1	25
GO:0042493	response to drug	37/431	397/18866	4.22202e-13	2.50356e-11	1.33909e-11	ABCC1/ACSL1/ADIPOQ/ATG5/CA9/CDH1/CDKN1A/CREB1/CYBB/DHODH/DPEP1/EGFR/ENO3/FGF21/HSF1/HSPA5/IL1B/LCN2/MDM2/MEF2C/MGST1/NFE2L2/NOS2/PARP4/PLIN2/POR/PPARG/PRKAA2/PTEN/PTGS2/RELA/SMPD1/SRC/SREBF1/STAT3/TFRC/TP53	37
GO:0042110	T cell activation	41/431	483/18866	4.77752e-13	2.79963e-11	1.49745e-11	ATG5/CAV1/CD44/CGAS/DPP4/EGR1/FANCD2/FZD7/HMGB1/IDO1/IFNA1/IFNA10/IFNA13/IFNA14/IFNA16/IFNA17/IFNA2/IFNA21/IFNA4/IFNA5/IFNA6/IFNA7/IFNA8/IFNG/IL1B/IL6/MIR27A/MTOR/MYB/NEDD4/PIK3CA/PTPN6/SMAD7/SOCS1/SRC/STAT3/STK11/TFRC/TP53/TSC1/ZEB1	41
GO:1904892	regulation of receptor signaling pathway via STAT	23/431	151/18866	5.88048e-13	3.40589e-11	1.82173e-11	CAV1/FLT3/HSF1/IFNA1/IFNA10/IFNA13/IFNA14/IFNA16/IFNA17/IFNA2/IFNA21/IFNA4/IFNA5/IFNA6/IFNA7/IFNA8/IFNG/IL6/NF2/PARP14/PARP9/SOCS1/STAT3	23
GO:0006801	superoxide metabolic process	17/431	74/18866	6.39677e-13	3.66234e-11	1.95889e-11	ALOX12/CYBB/DUOX1/DUOX2/EGFR/GCH1/NFE2L2/NOS2/NOX1/NOX3/NOX4/NOX5/NQO1/PARK7/PRDX1/SIRT3/TGFB1	17
GO:2001234	negative regulation of apoptotic signaling pathway	28/431	233/18866	7.42777e-13	4.1853e-11	2.23861e-11	AR/ASAH2/BID/CD44/CREB3/FXN/GCLC/GSK3B/HIF1A/HMOX1/HSPB1/IL1B/MDM2/MIR17/MUC1/NFE2L2/PARK7/PTGS2/RB1/RELA/SIAH2/SIRT1/SRC/TERT/TGFBR1/TNFAIP3/VDAC2/YAP1	28
GO:0046686	response to cadmium ion	16/431	64/18866	7.47825e-13	4.1853e-11	2.23861e-11	AKR1C3/CYBB/EGFR/GCLC/GOT1/HMOX1/HSF1/JUN/MAPK1/MAPK3/MAPK8/MAPK9/MT1DP/MT1G/MTF1/TERT	16
GO:0062013	positive regulation of small molecule metabolic process	23/431	154/18866	9.00141e-13	4.9535e-11	2.6495e-11	ADIPOQ/ELOVL5/HIF1A/IFNG/IL1B/NOS2/NR1D1/PARK7/PHKG2/POR/PPARA/PPARD/PPARG/PRKAA1/PRKAA2/PTGS2/SIRT1/SNCA/SRC/SREBF1/STAT3/TMSB4X/VCP	23
GO:1904705	regulation of vascular associated smooth muscle cell proliferation	18/431	87/18866	9.1492e-13	4.9535e-11	2.6495e-11	ADIPOQ/CDKN1A/GJA1/HMOX1/JUN/MDM2/MEF2C/MFN2/MIR135B/MIR137/MIR15A/MIR17/MIR214/MIR27A/MIR424/PPARG/PTEN/TERT	18
GO:1990874	vascular associated smooth muscle cell proliferation	18/431	87/18866	9.1492e-13	4.9535e-11	2.6495e-11	ADIPOQ/CDKN1A/GJA1/HMOX1/JUN/MDM2/MEF2C/MFN2/MIR135B/MIR137/MIR15A/MIR17/MIR214/MIR27A/MIR424/PPARG/PTEN/TERT	18
GO:0046394	carboxylic acid biosynthetic process	35/431	367/18866	9.59845e-13	5.14085e-11	2.74971e-11	ABCC5/ACSL3/ADIPOQ/AKR1C3/ALOX12/ALOX12B/ALOX15/ALOX15B/ALOX5/ALOXE3/ASAH2/BCAT2/CBS/CDO1/ELOVL5/FADS1/FADS2/GCH1/GLS2/GOT1/GPX4/GSTM1/IDO1/IL1B/NR1D1/OSBPL9/PARK7/PDK4/PRKAA1/PRKAA2/PTGS2/SCD/SCP2/SIRT1/TGFB1	35
GO:0016053	organic acid biosynthetic process	35/431	368/18866	1.03881e-12	5.50461e-11	2.94427e-11	ABCC5/ACSL3/ADIPOQ/AKR1C3/ALOX12/ALOX12B/ALOX15/ALOX15B/ALOX5/ALOXE3/ASAH2/BCAT2/CBS/CDO1/ELOVL5/FADS1/FADS2/GCH1/GLS2/GOT1/GPX4/GSTM1/IDO1/IL1B/NR1D1/OSBPL9/PARK7/PDK4/PRKAA1/PRKAA2/PTGS2/SCD/SCP2/SIRT1/TGFB1	35
GO:0001676	long-chain fatty acid metabolic process	20/431	113/18866	1.08991e-12	5.71457e-11	3.05658e-11	ACOT1/ACSL1/ACSL3/ACSL4/AKR1C3/ALOX12/ALOX12B/ALOX15/ALOX15B/ALOX5/ALOXE3/ASAH2/ELOVL5/FADS1/FADS2/GPX4/GSTM1/MAPK3/PTGS2/SCP2	20
GO:0007584	response to nutrient	24/431	171/18866	1.14483e-12	5.94001e-11	3.17716e-11	ACSL1/ACSL3/ACSL4/ADIPOQ/AHCY/AKR1C3/AQP3/CYBB/EGFR/GCLC/HMOX1/HSF1/MDM2/MTOR/NQO1/POR/PPARD/PPARG/PTEN/PTGS2/RELA/SLC16A1/TTPA/VDR	24
GO:0071375	cellular response to peptide hormone stimulus	33/431	330/18866	1.18669e-12	6.09371e-11	3.25937e-11	ADIPOQ/CAV1/CPEB1/CREB1/FGF21/FOXO4/GCLC/GDF15/GOT1/GSK3B/HSF1/IL1B/LPIN1/MDM2/NFE2L2/NR4A1/PARP1/PDK4/PIK3CA/POR/PPARG/PRKAA1/PTEN/RARRES2/RELA/SIRT1/SLC39A14/SNX5/SOCS1/SRC/SREBF1/STAT3/TSC1	33
GO:0071214	cellular response to abiotic stimulus	33/431	331/18866	1.29083e-12	6.49456e-11	3.47377e-11	AQP5/ATF4/ATM/CDC25A/CDKN1A/CHP1/EGFR/EGR1/GCLC/GJA1/GOT1/HRAS/HSF1/HSPA5/IL1B/MAP3K14/MAPK14/MAPK3/MAPK8/MDM2/MICU1/NEDD4/NOX1/NOX4/PARP1/PIEZO1/PTEN/PTGS2/SIRT1/STK11/TLR4/TP53/YAP1	33
GO:0104004	cellular response to environmental stimulus	33/431	331/18866	1.29083e-12	6.49456e-11	3.47377e-11	AQP5/ATF4/ATM/CDC25A/CDKN1A/CHP1/EGFR/EGR1/GCLC/GJA1/GOT1/HRAS/HSF1/HSPA5/IL1B/MAP3K14/MAPK14/MAPK3/MAPK8/MDM2/MICU1/NEDD4/NOX1/NOX4/PARP1/PIEZO1/PTEN/PTGS2/SIRT1/STK11/TLR4/TP53/YAP1	33
GO:0043620	regulation of DNA-templated transcription in response to stress	20/431	115/18866	1.53432e-12	7.64244e-11	4.08775e-11	ATF3/ATF4/BACH1/CA9/EGLN2/EGR1/EPAS1/HIF1A/HMOX1/HSF1/HSPA5/JUN/KLF2/MUC1/NEDD4/NFE2L2/RELA/SESN2/SIRT2/TP53	20
GO:0051222	positive regulation of protein transport	34/431	354/18866	1.68241e-12	8.29712e-11	4.43792e-11	ACSL3/ACSL4/ARF6/ATG13/BAP1/BID/CDH1/CHP1/CLTRN/EGFR/FBXW7/GJA1/GSK3B/HIF1A/HRAS/IFNG/IL1B/IL6/MAPK1/MAPK14/MAPK8/MDM2/PANX1/PLA2G6/PPARD/PRKAA1/PTGS2/SIRT3/SRC/SREBF2/TGFB1/TLR4/TP53/TP63	34
GO:0106106	cold-induced thermogenesis	22/431	144/18866	1.77441e-12	8.58092e-11	4.58972e-11	ACSL1/ADIPOQ/ARNTL/ATF4/CAV1/DECR1/EPAS1/FABP4/FGF21/FH/GJA1/HSF1/KDM6B/LCN2/LPIN1/MFN2/NR1D1/RB1/SCD/SIRT6/STK11/TLR4	22
GO:0120161	regulation of cold-induced thermogenesis	22/431	144/18866	1.77441e-12	8.58092e-11	4.58972e-11	ACSL1/ADIPOQ/ARNTL/ATF4/CAV1/DECR1/EPAS1/FABP4/FGF21/FH/GJA1/HSF1/KDM6B/LCN2/LPIN1/MFN2/NR1D1/RB1/SCD/SIRT6/STK11/TLR4	22
GO:0001667	ameboidal-type cell migration	40/431	481/18866	1.79929e-12	8.61755e-11	4.60931e-11	ACVR1B/ALOX12/ARF6/CFL1/CYGB/DDR2/DPP4/ENPP2/FBXW7/GJA1/HIF1A/HMGB1/HMOX1/HSPB1/IFNG/JUN/LGMN/MEF2C/MIR135B/MIR137/MIR15A/MIR212/MIR27A/MIR424/MTOR/NFE2L2/NR4A1/PIK3CA/PML/PPARD/PPARG/PRKCA/PTEN/PTGS2/SIRT1/SRC/TGFB1/TGFBR1/TIMP1/TMSB4X	40
GO:1903829	positive regulation of cellular protein localization	33/431	338/18866	2.30449e-12	1.09321e-10	5.84729e-11	ACSL3/ARF6/ATG13/BAP1/BID/CDH1/CHP1/EGFR/FBXW7/GSK3B/HRAS/IFNG/IL1B/MAPK1/MAPK14/MAPK8/MDM2/PARK7/PARP1/PARP9/PRKAA1/PRKAA2/PTGS2/SESN2/SQSTM1/SRC/SREBF2/STK11/TERT/TFRC/TGFB1/TP53/TP63	33
GO:0042542	response to hydrogen peroxide	22/431	146/18866	2.36164e-12	1.10975e-10	5.93575e-11	EZH2/FXN/HMOX1/HSF1/IL6/JUN/KDM6B/KLF2/LCN2/MAP1LC3A/MDM2/MIR17/MYB/NFE2L2/NQO1/PARK7/PRKAA1/RELA/SIRT1/SRC/TNFAIP3/TXN	22
GO:0071216	cellular response to biotic stimulus	28/431	246/18866	2.83823e-12	1.32123e-10	7.06695e-11	ADAMTS13/CHMP5/GSK3B/HMGB1/HSF1/HSPA5/IL1B/IL6/LCN2/MAPK1/MAPK14/MAPK3/MAPK8/MEF2C/MIR17/MTDH/NOS2/NR1D1/PPARD/PRKCA/RELA/SIRT2/SRC/TGFB1/TLR4/TNFAIP3/TP53/ZFP36	28
GO:0006636	unsaturated fatty acid biosynthetic process	15/431	59/18866	3.01386e-12	1.39e-10	7.43476e-11	AKR1C3/ALOX12/ALOX12B/ALOX15/ALOX15B/ALOX5/ALOXE3/ELOVL5/FADS1/FADS2/GSTM1/IL1B/PTGS2/SCD/SIRT1	15
GO:0007259	receptor signaling pathway via JAK-STAT	23/431	164/18866	3.46471e-12	1.58328e-10	8.46854e-11	CAV1/FLT3/HSF1/IFNA1/IFNA10/IFNA13/IFNA14/IFNA16/IFNA17/IFNA2/IFNA21/IFNA4/IFNA5/IFNA6/IFNA7/IFNA8/IFNG/IL6/NF2/PARP14/PARP9/SOCS1/STAT3	23
GO:0043523	regulation of neuron apoptotic process	26/431	214/18866	3.87985e-12	1.75687e-10	9.39703e-11	AKT1S1/ATF2/ATF4/ATM/EGLN2/FBXW7/G6PD/GCLC/HIF1A/HMOX1/HRAS/JUN/KRAS/LGMN/MAP3K11/MEF2C/MYB/NQO1/NUPR1/PARK7/PARP1/PIK3CA/TERT/TFAP2A/TP53/TYRO3	26
GO:0048545	response to steroid hormone	33/431	346/18866	4.38457e-12	1.96753e-10	1.05238e-10	ADIPOQ/AKR1C3/AR/ARNTL/CAV1/CDKN1A/CDO1/CYBB/EGFR/EGLN2/FLT3/GOT1/IDH1/IL6/KMT2D/KRAS/MDM2/NCOA4/NEDD4/NR1D1/PARK7/PARP1/PPARA/PPARD/PTGS2/RELA/SIRT1/SRC/SREBF1/TGFB1/TP63/YAP1/ZFP36	33
GO:2001242	regulation of intrinsic apoptotic signaling pathway	23/431	166/18866	4.48123e-12	1.99295e-10	1.06598e-10	BECN1/BID/CAV1/CD44/CREB3/FBXW7/HIF1A/HSPB1/MDM2/MIR15A/MIR17/MUC1/NFE2L2/NOX1/NUPR1/P4HB/PARK7/PARP1/PTGS2/SIRT1/SRC/TP53/VDAC2	23
GO:0001935	endothelial cell proliferation	25/431	199/18866	4.80262e-12	2.09947e-10	1.12295e-10	ALOX5/CAV1/GJA1/HIF1A/HMGB1/HMOX1/JUN/MEF2C/MIR135B/MIR15A/MIR27A/MIR424/MTOR/NOX5/NR4A1/NRAS/PPARG/PRKCA/PROK2/RICTOR/RPTOR/SIRT1/SIRT6/STAT3/TGFBR1	25
GO:0042752	regulation of circadian rhythm	20/431	122/18866	4.80506e-12	2.09947e-10	1.12295e-10	ARNTL/ATG7/CREB1/EZH2/FBXW7/GSK3B/MAPK8/MAPK9/MTOR/NR1D1/NR1D2/PML/PPARA/PPARG/PRKAA1/PRKAA2/SIAH2/SUV39H1/TP53/USP7	20
GO:0030098	lymphocyte differentiation	34/431	368/18866	5.00606e-12	2.16828e-10	1.15976e-10	ATG5/ATM/EGR1/FANCD2/FLT3/FZD7/HMGB1/IFNA1/IFNA10/IFNA13/IFNA14/IFNA16/IFNA17/IFNA2/IFNA21/IFNA4/IFNA5/IFNA6/IFNA7/IFNA8/IFNG/IL1B/IL6/MTOR/MYB/PTPN6/SMAD7/SOCS1/STAT3/STK11/TP53/TSC1/TYRO3/ZEB1	34
GO:0043618	regulation of transcription from RNA polymerase II promoter in response to stress	19/431	109/18866	5.35443e-12	2.29918e-10	1.22977e-10	ATF3/ATF4/BACH1/CA9/EGLN2/EGR1/EPAS1/HIF1A/HMOX1/HSF1/HSPA5/JUN/KLF2/MUC1/NEDD4/NFE2L2/SESN2/SIRT2/TP53	19
GO:1904951	positive regulation of establishment of protein localization	34/431	370/18866	5.82348e-12	2.47921e-10	1.32607e-10	ACSL3/ACSL4/ARF6/ATG13/BAP1/BID/CDH1/CHP1/CLTRN/EGFR/FBXW7/GJA1/GSK3B/HIF1A/HRAS/IFNG/IL1B/IL6/MAPK1/MAPK14/MAPK8/MDM2/PANX1/PLA2G6/PPARD/PRKAA1/PTGS2/SIRT3/SRC/SREBF2/TGFB1/TLR4/TP53/TP63	34
GO:0042100	B cell proliferation	18/431	97/18866	6.47681e-12	2.71101e-10	1.45005e-10	ATM/CDKN1A/IFNA1/IFNA10/IFNA13/IFNA14/IFNA16/IFNA17/IFNA2/IFNA21/IFNA4/IFNA5/IFNA6/IFNA7/IFNA8/MEF2C/TFRC/TLR4	18
GO:1901216	positive regulation of neuron death	18/431	97/18866	6.47681e-12	2.71101e-10	1.45005e-10	ATF2/ATF4/ATM/EGR1/FBXW7/GSK3B/IFNG/JUN/MAP3K11/MTOR/MYB/NQO1/NUPR1/PARP1/SNCA/TFAP2A/TLR4/TP53	18
GO:1990845	adaptive thermogenesis	22/431	155/18866	8.06956e-12	3.34954e-10	1.79158e-10	ACSL1/ADIPOQ/ARNTL/ATF4/CAV1/DECR1/EPAS1/FABP4/FGF21/FH/GJA1/HSF1/KDM6B/LCN2/LPIN1/MFN2/NR1D1/RB1/SCD/SIRT6/STK11/TLR4	22
GO:0043651	linoleic acid metabolic process	10/431	21/18866	9.8368e-12	4.04935e-10	2.16589e-10	ACSL1/ALOX12/ALOX12B/ALOX15/ALOX15B/ALOX5/ALOXE3/ELOVL5/FADS1/FADS2	10
GO:0070213	protein auto-ADP-ribosylation	8/431	11/18866	1.08117e-11	4.41419e-10	2.36104e-10	PARP1/PARP10/PARP11/PARP12/PARP16/PARP3/PARP6/PARP8	8
GO:0046890	regulation of lipid biosynthetic process	25/431	207/18866	1.15882e-11	4.69277e-10	2.51004e-10	ACSL3/ADIPOQ/AKR1C3/CREB1/EGR1/ELOVL5/FBXW7/IDH1/IFNG/IL1B/LPCAT3/MTOR/NR1D1/PDK4/PLA2G6/POR/PRKAA1/PRKAA2/PTGS2/SCD/SIRT1/SIRT3/SREBF1/SREBF2/VDR	25
GO:0097696	receptor signaling pathway via STAT	23/431	174/18866	1.20785e-11	4.85186e-10	2.59514e-10	CAV1/FLT3/HSF1/IFNA1/IFNA10/IFNA13/IFNA14/IFNA16/IFNA17/IFNA2/IFNA21/IFNA4/IFNA5/IFNA6/IFNA7/IFNA8/IFNG/IL6/NF2/PARP14/PARP9/SOCS1/STAT3	23
GO:0016241	regulation of macroautophagy	23/431	176/18866	1.53388e-11	6.11222e-10	3.26927e-10	ATG13/HIF1A/HMOX1/MAPK3/MAPK8/MFN2/MLST8/MTOR/NEDD4/NUPR1/PIK3CA/PRKAA1/PRKAA2/QSOX1/RPTOR/SESN2/SIRT1/SNX5/STING1/TBK1/TP53/TSC1/ULK1	23
GO:1903201	regulation of oxidative stress-induced cell death	16/431	77/18866	1.59467e-11	6.30399e-10	3.37185e-10	ATF4/ATG7/FBXW7/HIF1A/HSPB1/MIR17/NFE2L2/NOX1/P4HB/PARK7/PARP1/SIRT1/SLC7A11/TLR4/TSC1/TXN	16
GO:0006469	negative regulation of protein kinase activity	27/431	246/18866	1.65012e-11	6.42129e-10	3.43458e-10	ADIPOQ/AKT1S1/CAV1/CDKN1A/CDKN2A/CHMP6/CHP1/FABP4/HSPB1/IFNG/IL1B/MIR15A/MLLT1/NF2/PAQR3/PARK7/PTEN/PTPN6/RB1/RPTOR/SIRT1/SMPD1/SNCA/SOCS1/TNFAIP3/TRIB2/WWTR1	27
GO:0072330	monocarboxylic acid biosynthetic process	27/431	246/18866	1.65012e-11	6.42129e-10	3.43458e-10	ACSL3/ADIPOQ/AKR1C3/ALOX12/ALOX12B/ALOX15/ALOX15B/ALOX5/ALOXE3/ASAH2/ELOVL5/FADS1/FADS2/GPX4/GSTM1/IDO1/IL1B/NR1D1/OSBPL9/PARK7/PDK4/PRKAA1/PRKAA2/PTGS2/SCD/SCP2/SIRT1	27
GO:0009895	negative regulation of catabolic process	31/431	323/18866	1.70108e-11	6.5683e-10	3.51321e-10	ATG7/CIRBP/EGFR/ELAVL1/FURIN/GABARAPL2/HMOX1/IL1B/KDM4A/MAPK14/MDM4/MTOR/NOS2/NUPR1/PARK7/PIK3CA/PML/PPARA/PRKAA1/QSOX1/RELA/SENP1/SIRT2/SIRT6/SNCA/STAT3/TIMP1/TP53/TSC1/USP7/ZFP36	31
GO:0032768	regulation of monooxygenase activity	15/431	66/18866	1.75181e-11	6.71213e-10	3.59015e-10	CAV1/CYGB/EGFR/GCH1/HIF1A/IFNG/IL1B/KRAS/MIR130B/MIR212/PARK7/POR/SNCA/TERT/VDR	15
GO:0010631	epithelial cell migration	33/431	365/18866	1.87156e-11	7.11621e-10	3.80628e-10	ALOX12/ARF6/DPP4/ENPP2/FBXW7/HIF1A/HMGB1/HMOX1/HSPB1/IFNG/JUN/LGMN/MEF2C/MIR135B/MIR137/MIR15A/MIR212/MIR27A/MIR424/MTOR/NFE2L2/NR4A1/PIK3CA/PPARD/PPARG/PRKCA/PTEN/PTGS2/SIRT1/SRC/TGFB1/TGFBR1/TMSB4X	33
GO:0048771	tissue remodeling	23/431	178/18866	1.94131e-11	7.30961e-10	3.90972e-10	ATG5/CAV1/DDR2/EGFR/EPAS1/GJA1/HIF1A/IL6/MDM2/MEF2C/MIR17/MIR214/NOX4/PDK4/PRKCA/SRC/TF/TFRC/TGFB1/TIMP1/TNFAIP3/TP53/VDR	23
GO:0051341	regulation of oxidoreductase activity	19/431	117/18866	1.96193e-11	7.30961e-10	3.90972e-10	CAV1/CYGB/EGFR/FTMT/FXN/GCH1/HIF1A/IFNG/IL1B/KRAS/MIR130B/MIR212/PARK7/PDK4/POR/SIRT3/SNCA/TERT/VDR	19
GO:1901215	negative regulation of neuron death	25/431	212/18866	1.96645e-11	7.30961e-10	3.90972e-10	ATF4/ATG7/CREB1/FGF21/GCLC/GSK3B/HIF1A/HMOX1/HRAS/HSF1/JUN/KRAS/LGMN/MEF2C/PARK7/PARP2/PIK3CA/PPARA/SIRT1/SLC7A11/SNCA/STAT3/TERT/TSC1/TYRO3	25
GO:0010332	response to gamma radiation	14/431	56/18866	2.07126e-11	7.64219e-10	4.08762e-10	ATM/CDKN1A/EGR1/FANCD2/HRAS/HSF1/HSPA5/MDM2/NOX4/PARP1/PML/PRKAA1/TP53/YAP1	14
GO:0090132	epithelium migration	33/431	368/18866	2.33183e-11	8.54034e-10	4.56801e-10	ALOX12/ARF6/DPP4/ENPP2/FBXW7/HIF1A/HMGB1/HMOX1/HSPB1/IFNG/JUN/LGMN/MEF2C/MIR135B/MIR137/MIR15A/MIR212/MIR27A/MIR424/MTOR/NFE2L2/NR4A1/PIK3CA/PPARD/PPARG/PRKCA/PTEN/PTGS2/SIRT1/SRC/TGFB1/TGFBR1/TMSB4X	33
GO:0006826	iron ion transport	16/431	79/18866	2.41271e-11	8.77205e-10	4.69194e-10	CP/FTH1/FTL/FTMT/IFNG/IREB2/ISCU/LCN2/NOX5/SLC11A2/SLC25A28/SLC39A14/SLC40A1/TF/TFR2/TFRC	16
GO:0009615	response to virus	32/431	349/18866	2.64875e-11	9.56043e-10	5.11363e-10	ATG7/BECN1/CFL1/CGAS/DUOX2/HSPB1/IFNA1/IFNA10/IFNA13/IFNA14/IFNA16/IFNA17/IFNA2/IFNA21/IFNA4/IFNA5/IFNA6/IFNA7/IFNA8/IFNG/IL1B/IL6/LCN2/MAP3K14/MAPK14/PARP9/PML/RELA/SRC/STING1/TBK1/TNFAIP3	32
GO:0071276	cellular response to cadmium ion	12/431	38/18866	2.74622e-11	9.84097e-10	5.26368e-10	AKR1C3/CYBB/EGFR/HMOX1/HSF1/JUN/MAPK1/MAPK3/MAPK8/MAPK9/MT1DP/MT1G	12
GO:0019395	fatty acid oxidation	18/431	106/18866	3.08282e-11	1.09682e-09	5.86662e-10	ADIPOQ/ALDH3A2/ALOX12/ALOX15/CYGB/DECR1/ECH1/MAPK14/MTOR/PDK4/PEX2/POR/PPARA/PPARD/PPARG/PRKAA1/SCP2/SESN2	18
GO:0090130	tissue migration	33/431	374/18866	3.59392e-11	1.2651e-09	6.7667e-10	ALOX12/ARF6/DPP4/ENPP2/FBXW7/HIF1A/HMGB1/HMOX1/HSPB1/IFNG/JUN/LGMN/MEF2C/MIR135B/MIR137/MIR15A/MIR212/MIR27A/MIR424/MTOR/NFE2L2/NR4A1/PIK3CA/PPARD/PPARG/PRKCA/PTEN/PTGS2/SIRT1/SRC/TGFB1/TGFBR1/TMSB4X	33
GO:0120254	olefinic compound metabolic process	19/431	121/18866	3.60659e-11	1.2651e-09	6.7667e-10	ACSL1/AKR1C1/AKR1C2/AKR1C3/ALOX12/ALOX12B/ALOX15/ALOX15B/ALOX5/ALOXE3/EGR1/ELOVL5/FADS1/FADS2/GPX4/GSTM1/MAPK3/PTGS2/SCP2	19
GO:0070661	leukocyte proliferation	30/431	313/18866	3.76933e-11	1.31294e-09	7.02259e-10	ATM/CDKN1A/FLT3/HELLS/HMGB1/IDO1/IFNA1/IFNA10/IFNA13/IFNA14/IFNA16/IFNA17/IFNA2/IFNA21/IFNA4/IFNA5/IFNA6/IFNA7/IFNA8/IL1B/IL6/MAPK1/MAPK3/MEF2C/PTPN6/TBK1/TFRC/TLR4/TNFAIP3/TP53	30
GO:0001936	regulation of endothelial cell proliferation	23/431	184/18866	3.85925e-11	1.33493e-09	7.14018e-10	ALOX5/CAV1/GJA1/HIF1A/HMGB1/HMOX1/JUN/MEF2C/MIR135B/MIR15A/MIR27A/MIR424/MTOR/NR4A1/NRAS/PPARG/PRKCA/RICTOR/RPTOR/SIRT1/SIRT6/STAT3/TGFBR1	23
GO:0006690	icosanoid metabolic process	19/431	122/18866	4.18324e-11	1.43702e-09	7.68624e-10	ABCC1/AKR1C1/AKR1C2/AKR1C3/ALOX12/ALOX12B/ALOX15/ALOX15B/ALOX5/ALOXE3/CYP4F8/DPEP1/FADS1/GPX4/GSTM1/IL1B/MAPK3/PTGS2/SIRT1	19
GO:0045834	positive regulation of lipid metabolic process	21/431	153/18866	4.64255e-11	1.58387e-09	8.47174e-10	ACSL3/ADIPOQ/CREB1/ELOVL5/FGF21/FLT3/IFNG/IL1B/MTOR/NR1D1/PLA2G6/POR/PPARA/PPARD/PPARG/PRKAA1/PTGS2/SIRT3/SRC/SREBF1/TGFB1	21
GO:0098754	detoxification	20/431	138/18866	4.93849e-11	1.67338e-09	8.95047e-10	CYGB/DUOX1/DUOX2/GCH1/GPX4/GSTM1/GSTZ1/KDM3B/MGST1/MT1DP/MT1G/NFE2L2/NQO1/PARK7/PRDX1/PRDX6/PTGS2/SESN2/SIRT3/TXN	20
GO:0036003	positive regulation of transcription from RNA polymerase II promoter in response to stress	10/431	24/18866	5.14384e-11	1.73118e-09	9.25964e-10	ATF3/ATF4/HIF1A/HSF1/HSPA5/KLF2/MUC1/NFE2L2/SESN2/TP53	10
GO:0071219	cellular response to molecule of bacterial origin	25/431	222/18866	5.4062e-11	1.80727e-09	9.66661e-10	ADAMTS13/CHMP5/HMGB1/HSF1/IL1B/IL6/LCN2/MAPK1/MAPK14/MAPK3/MAPK8/MEF2C/MIR17/MTDH/NOS2/NR1D1/PPARD/PRKCA/RELA/SIRT2/SRC/TGFB1/TLR4/TNFAIP3/ZFP36	25
GO:0036473	cell death in response to oxidative stress	17/431	97/18866	6.5085e-11	2.16126e-09	1.156e-09	ATF4/ATG7/FBXW7/HIF1A/HSPB1/MIR17/NFE2L2/NOX1/P4HB/PARK7/PARP1/PML/SIRT1/SLC7A11/TLR4/TSC1/TXN	17
GO:0006633	fatty acid biosynthetic process	22/431	173/18866	7.35099e-11	2.42485e-09	1.29699e-09	ACSL3/ADIPOQ/AKR1C3/ALOX12/ALOX12B/ALOX15/ALOX15B/ALOX5/ALOXE3/ASAH2/ELOVL5/FADS1/FADS2/GPX4/GSTM1/IL1B/PDK4/PRKAA1/PRKAA2/PTGS2/SCD/SIRT1	22
GO:0007596	blood coagulation	31/431	343/18866	7.87806e-11	2.58102e-09	1.38052e-09	ADAMTS13/ALOX12/ANO6/CAV1/HSPB1/IFNA1/IFNA10/IFNA13/IFNA14/IFNA16/IFNA17/IFNA2/IFNA21/IFNA4/IFNA5/IFNA6/IFNA7/IFNA8/IL6/MAPK1/MAPK3/MFN2/NFE2L2/PHF21A/PIK3CA/PRKCA/PTPN6/SLC7A11/SRC/TLR4/TYRO3	31
GO:0071222	cellular response to lipopolysaccharide	24/431	208/18866	7.92805e-11	2.58102e-09	1.38052e-09	ADAMTS13/CHMP5/HMGB1/HSF1/IL1B/IL6/LCN2/MAPK1/MAPK14/MAPK3/MAPK8/MEF2C/MIR17/MTDH/NOS2/NR1D1/PPARD/PRKCA/RELA/SRC/TGFB1/TLR4/TNFAIP3/ZFP36	24
GO:1902893	regulation of pri-miRNA transcription by RNA polymerase II	13/431	51/18866	8.35075e-11	2.70098e-09	1.44469e-09	EGR1/HIF1A/JUN/PPARA/PPARD/PPARG/RELA/SREBF1/SREBF2/STAT3/TERT/TGFB1/TP53	13
GO:1903409	reactive oxygen species biosynthetic process	19/431	128/18866	9.87959e-11	3.17486e-09	1.69815e-09	ALOX5/CAV1/CYBB/DUOX1/DUOX2/GCH1/IFNG/IL1B/KLF2/MIR212/MTOR/NOS2/NOX4/NQO1/PARK7/PTGS2/SNCA/STAT3/TLR4	19
GO:0050679	positive regulation of epithelial cell proliferation	24/431	211/18866	1.07135e-10	3.42076e-09	1.82968e-09	AR/EGFR/FZD7/HIF1A/HMGB1/HMOX1/HRAS/JUN/MIR135B/MIR27A/MTOR/NR4A1/NRAS/PRKCA/RICTOR/RPTOR/SIRT1/SIRT6/STAT3/TGFBR1/TLR4/TNFAIP3/TP63/YAP1	24
GO:1990748	cellular detoxification	18/431	114/18866	1.08205e-10	3.43292e-09	1.83618e-09	CYGB/DUOX1/DUOX2/GCH1/GPX4/GSTM1/GSTZ1/KDM3B/MGST1/NFE2L2/NQO1/PARK7/PRDX1/PRDX6/PTGS2/SESN2/SIRT3/TXN	18
GO:0007599	hemostasis	31/431	348/18866	1.13433e-10	3.57602e-09	1.91272e-09	ADAMTS13/ALOX12/ANO6/CAV1/HSPB1/IFNA1/IFNA10/IFNA13/IFNA14/IFNA16/IFNA17/IFNA2/IFNA21/IFNA4/IFNA5/IFNA6/IFNA7/IFNA8/IL6/MAPK1/MAPK3/MFN2/NFE2L2/PHF21A/PIK3CA/PRKCA/PTPN6/SLC7A11/SRC/TLR4/TYRO3	31
GO:0033673	negative regulation of kinase activity	27/431	268/18866	1.19139e-10	3.73228e-09	1.9963e-09	ADIPOQ/AKT1S1/CAV1/CDKN1A/CDKN2A/CHMP6/CHP1/FABP4/HSPB1/IFNG/IL1B/MIR15A/MLLT1/NF2/PAQR3/PARK7/PTEN/PTPN6/RB1/RPTOR/SIRT1/SMPD1/SNCA/SOCS1/TNFAIP3/TRIB2/WWTR1	27
GO:0050817	coagulation	31/431	349/18866	1.21909e-10	3.79518e-09	2.02995e-09	ADAMTS13/ALOX12/ANO6/CAV1/HSPB1/IFNA1/IFNA10/IFNA13/IFNA14/IFNA16/IFNA17/IFNA2/IFNA21/IFNA4/IFNA5/IFNA6/IFNA7/IFNA8/IL6/MAPK1/MAPK3/MFN2/NFE2L2/PHF21A/PIK3CA/PRKCA/PTPN6/SLC7A11/SRC/TLR4/TYRO3	31
GO:0042759	long-chain fatty acid biosynthetic process	11/431	34/18866	1.38942e-10	4.29857e-09	2.2992e-09	ALOX12/ALOX12B/ALOX15/ALOX15B/ALOX5/ALOXE3/ASAH2/FADS1/GPX4/GSTM1/PTGS2	11
GO:0061614	pri-miRNA transcription by RNA polymerase II	13/431	53/18866	1.41532e-10	4.35169e-09	2.32761e-09	EGR1/HIF1A/JUN/PPARA/PPARD/PPARG/RELA/SREBF1/SREBF2/STAT3/TERT/TGFB1/TP53	13
GO:0043281	regulation of cysteine-type endopeptidase activity involved in apoptotic process	24/431	215/18866	1.58713e-10	4.85001e-09	2.59415e-09	ALOX12/BID/CD44/DNAJB6/DPEP1/HMGB1/HSF1/MDM2/MIR15A/MIR17/MTCH1/PARK7/PML/POR/PPARG/PTGS2/SENP1/SIAH2/SIRT1/SNCA/SOX2/SRC/TP63/VCP	24
GO:0048661	positive regulation of smooth muscle cell proliferation	17/431	103/18866	1.74584e-10	5.27032e-09	2.81896e-09	ALOX12/EGFR/GJA1/HMOX1/IL6/JUN/MDM2/MFN2/MIR135B/MIR17/MIR214/MIR27A/MTOR/MYB/NOX1/PTGS2/TERT	17
GO:0098869	cellular oxidant detoxification	17/431	103/18866	1.74584e-10	5.27032e-09	2.81896e-09	CYGB/DUOX1/DUOX2/GCH1/GPX4/GSTZ1/KDM3B/MGST1/NFE2L2/NQO1/PARK7/PRDX1/PRDX6/PTGS2/SESN2/SIRT3/TXN	17
GO:0045444	fat cell differentiation	25/431	235/18866	1.85018e-10	5.55164e-09	2.96943e-09	ADIPOQ/ALOX5/ALOXE3/ARNTL/ATF2/CREB1/FABP4/FNDC5/IL6/MAPK14/MTOR/NR1D1/NR4A1/PPARD/PPARG/PTGS2/RARRES2/SIRT1/SIRT2/SOCS1/SREBF1/TGFB1/TRIB2/WWTR1/ZFP36	25
GO:0032496	response to lipopolysaccharide	30/431	334/18866	1.86868e-10	5.57359e-09	2.98117e-09	ADAMTS13/CHMP5/GCH1/GJA1/HMGB1/HSF1/IDO1/IL1B/IL6/LCN2/MAPK1/MAPK14/MAPK3/MAPK8/MEF2C/MGST1/MIR17/MTDH/NOS2/NR1D1/PPARD/PRKCA/PTGS2/RELA/SNCA/SRC/TGFB1/TLR4/TNFAIP3/ZFP36	30
GO:0007569	cell aging	18/431	118/18866	1.94738e-10	5.77375e-09	3.08823e-09	ARNTL/ATM/CDKN1A/CDKN2A/CGAS/HRAS/KRAS/MAPK14/MARCHF5/MIR17/MTOR/NOX4/PML/PTEN/SIRT1/TERT/TP53/TP63	18
GO:0002237	response to molecule of bacterial origin	31/431	356/18866	2.00334e-10	5.90453e-09	3.15818e-09	ADAMTS13/CHMP5/GCH1/GJA1/HMGB1/HSF1/IDO1/IL1B/IL6/LCN2/MAPK1/MAPK14/MAPK3/MAPK8/MEF2C/MGST1/MIR17/MTDH/NOS2/NR1D1/PPARD/PRKCA/PTGS2/RELA/SIRT2/SNCA/SRC/TGFB1/TLR4/TNFAIP3/ZFP36	31
GO:0048872	homeostasis of number of cells	26/431	256/18866	2.21932e-10	6.5026e-09	3.47807e-09	ACVR1B/BAP1/EPAS1/EZH2/FH/FLT3/G6PD/HIF1A/HMGB1/HMOX1/IL6/IREB2/KLF2/KRAS/LPCAT3/MAPK14/MEF2C/PRDX1/RB1/SENP1/SLC11A2/SLC40A1/SLC7A11/STAT3/TNFAIP3/ZFP36	26
GO:0032386	regulation of intracellular transport	31/431	358/18866	2.30321e-10	6.70893e-09	3.58844e-09	ADIPOQ/ATG13/BAP1/BID/CDH1/CHP1/FBXW7/GSK3B/HRAS/IFNG/IL1B/MAPK1/MAPK14/MAPK3/MAPK8/MDM2/MIR17/NEDD4/PARK7/PRKAA1/PTGS2/SCP2/SRC/SREBF1/SREBF2/STK11/TGFB1/TP53/TP63/TRIM46/TXN	31
GO:0031647	regulation of protein stability	28/431	296/18866	2.33638e-10	6.74261e-09	3.60645e-09	CDKN1A/CHP1/CREB1/FBXW7/KRAS/LAMP2/MAPK1/MDM2/MDM4/NEDD4L/NF2/NR1D1/PARK7/PEX2/PEX6/PTEN/SIRT1/SIRT6/SMAD7/SNCA/SRC/SREBF1/TERT/TF/TP53/TRIM21/TSC1/USP7	28
GO:0051353	positive regulation of oxidoreductase activity	13/431	55/18866	2.34184e-10	6.74261e-09	3.60645e-09	FTMT/FXN/GCH1/HIF1A/IFNG/IL1B/KRAS/PARK7/POR/SIRT3/SNCA/TERT/VDR	13
GO:0034504	protein localization to nucleus	27/431	277/18866	2.51824e-10	7.20883e-09	3.85582e-09	ARNTL/CDH1/CDKN1A/CHP1/DNAJB6/ELAVL1/GSK3B/IFNG/MAPK1/MAPK14/MDM2/NF2/PARK7/PARP1/PARP9/PML/POM121L12/PTGS2/SESN2/SRC/STAT3/STK11/TERT/TFRC/TGFB1/TP53/TXN	27
GO:0045765	regulation of angiogenesis	33/431	403/18866	2.56404e-10	7.298e-09	3.90352e-09	ALOX5/ATF2/CYBB/ENPP2/FBXW7/FOXO4/HIF1A/HMOX1/HSPB1/IL1B/IL6/KLF2/MIR137/MIR15A/MIR17/MIR18A/MIR212/MIR214/MIR27A/MIR375/MIR424/MTDH/NFE2L2/PML/PPARG/PRKCA/PROK2/PTGS2/SIRT1/SIRT6/STAT3/TERT/TNFAIP3	33
GO:0051607	defense response to virus	26/431	258/18866	2.63291e-10	7.40932e-09	3.96306e-09	ATG7/BECN1/CGAS/IFNA1/IFNA10/IFNA13/IFNA14/IFNA16/IFNA17/IFNA2/IFNA21/IFNA4/IFNA5/IFNA6/IFNA7/IFNA8/IFNG/IL1B/IL6/MAP3K14/PARP9/PML/RELA/STING1/TBK1/TNFAIP3	26
GO:1901617	organic hydroxy compound biosynthetic process	26/431	258/18866	2.63291e-10	7.40932e-09	3.96306e-09	AKR1C3/ALOX12/ALOX15/ALOX15B/ASAH2/CYB5R1/G6PD/GCH1/GOT1/IFNG/IL1B/LPCAT3/NR1D1/OSBPL9/PARK7/POR/PRKAA1/PRKAA2/SCD/SCP2/SIRT1/SLC7A11/SNCA/SREBF1/SREBF2/VDR	26
GO:2000116	regulation of cysteine-type endopeptidase activity	25/431	239/18866	2.65436e-10	7.42772e-09	3.9729e-09	ALOX12/BID/CD44/DNAJB6/DPEP1/HMGB1/HSF1/LGMN/MDM2/MIR15A/MIR17/MTCH1/PARK7/PML/POR/PPARG/PTGS2/SENP1/SIAH2/SIRT1/SNCA/SOX2/SRC/TP63/VCP	25
GO:2000379	positive regulation of reactive oxygen species metabolic process	17/431	106/18866	2.78537e-10	7.7508e-09	4.14571e-09	AKR1C3/CDKN1A/EGFR/IFNG/IL1B/KLF2/MAPK14/MTOR/NFE2L2/NOX4/PARK7/PTGS2/SIRT3/SNCA/TGFB1/TLR4/TP53	17
GO:0032388	positive regulation of intracellular transport	24/431	222/18866	3.08799e-10	8.54516e-09	4.57059e-09	ATG13/BAP1/BID/CDH1/CHP1/FBXW7/GSK3B/HRAS/IFNG/IL1B/MAPK1/MAPK14/MAPK8/MDM2/NEDD4/PRKAA1/PTGS2/SCP2/SREBF2/STK11/TGFB1/TP53/TP63/TRIM46	24
GO:0097237	cellular response to toxic substance	18/431	122/18866	3.42096e-10	9.41308e-09	5.03482e-09	CYGB/DUOX1/DUOX2/GCH1/GPX4/GSTM1/GSTZ1/KDM3B/MGST1/NFE2L2/NQO1/PARK7/PRDX1/PRDX6/PTGS2/SESN2/SIRT3/TXN	18
GO:0010632	regulation of epithelial cell migration	28/431	301/18866	3.43943e-10	9.41308e-09	5.03482e-09	ALOX12/ARF6/ENPP2/FBXW7/HIF1A/HMGB1/HMOX1/HSPB1/IFNG/JUN/LGMN/MEF2C/MIR135B/MIR137/MIR15A/MIR212/MIR27A/MIR424/MTOR/NFE2L2/PPARG/PRKCA/PTEN/PTGS2/SIRT1/SRC/TGFB1/TMSB4X	28
GO:0045732	positive regulation of protein catabolic process	24/431	225/18866	4.07355e-10	1.09719e-08	5.86858e-09	ATG7/CAV1/EGLN2/FBXW7/FURIN/GCLC/GJA1/GSK3B/IFNG/IL1B/KEAP1/MAPK9/MDM2/NEDD4/NEDD4L/NFE2L2/NUPR1/PTEN/SIRT2/SIRT6/SMAD7/TNFAIP3/TRIB2/VCP	24
GO:0032868	response to insulin	27/431	283/18866	4.07508e-10	1.09719e-08	5.86858e-09	ADIPOQ/CPEB1/EGR1/FOXO4/GCLC/GOT1/GSK3B/IL1B/LPIN1/MTOR/PARP1/PDK4/PIK3CA/PPARA/PPARG/PRKAA1/PTEN/RARRES2/RELA/SESN2/SIRT1/SLC39A14/SNX5/SOCS1/SRC/SREBF1/TSC1	27
GO:0046651	lymphocyte proliferation	27/431	283/18866	4.07508e-10	1.09719e-08	5.86858e-09	ATM/CDKN1A/FLT3/HELLS/HMGB1/IDO1/IFNA1/IFNA10/IFNA13/IFNA14/IFNA16/IFNA17/IFNA2/IFNA21/IFNA4/IFNA5/IFNA6/IFNA7/IFNA8/IL1B/IL6/MEF2C/PTPN6/TBK1/TFRC/TLR4/TP53	27
GO:0048662	negative regulation of smooth muscle cell proliferation	14/431	69/18866	4.20902e-10	1.12716e-08	6.02887e-09	ADIPOQ/CDKN1A/HMOX1/IFNG/MEF2C/MFN2/MIR137/MIR15A/MIR214/MIR424/PPARD/PPARG/PTEN/TNFAIP3	14
GO:0060337	type I interferon signaling pathway	16/431	95/18866	4.41955e-10	1.17095e-08	6.2631e-09	EGR1/IFNA1/IFNA10/IFNA13/IFNA14/IFNA16/IFNA17/IFNA2/IFNA21/IFNA4/IFNA5/IFNA6/IFNA7/IFNA8/PTPN6/TBK1	16
GO:0071357	cellular response to type I interferon	16/431	95/18866	4.41955e-10	1.17095e-08	6.2631e-09	EGR1/IFNA1/IFNA10/IFNA13/IFNA14/IFNA16/IFNA17/IFNA2/IFNA21/IFNA4/IFNA5/IFNA6/IFNA7/IFNA8/PTPN6/TBK1	16
GO:0042593	glucose homeostasis	25/431	245/18866	4.49544e-10	1.18475e-08	6.33693e-09	ADIPOQ/ALOX5/CLTRN/FGF21/FOXO4/GCLC/HIF1A/IL6/MIR15A/NOX4/NR1D1/PARK7/PDK4/PIK3CA/PLA2G6/PPARG/PRKAA1/PRKAA2/SESN2/SIRT1/SIRT6/SLC16A1/SLC39A14/STAT3/STK11	25
GO:0033500	carbohydrate homeostasis	25/431	246/18866	4.89999e-10	1.28457e-08	6.87085e-09	ADIPOQ/ALOX5/CLTRN/FGF21/FOXO4/GCLC/HIF1A/IL6/MIR15A/NOX4/NR1D1/PARK7/PDK4/PIK3CA/PLA2G6/PPARG/PRKAA1/PRKAA2/SESN2/SIRT1/SIRT6/SLC16A1/SLC39A14/STAT3/STK11	25
GO:0010821	regulation of mitochondrion organization	22/431	191/18866	5.09734e-10	1.32931e-08	7.11014e-09	ATG13/BAP1/BID/CAMKK2/DHODH/FBXW7/FXN/GCLC/GSK3B/HIF1A/MAPK8/MARCHF5/MFN2/PARK7/PLA2G6/PRKAA1/SQSTM1/SREBF1/SREBF2/TFRC/TP53/TP63	22
GO:0032943	mononuclear cell proliferation	27/431	286/18866	5.15775e-10	1.33806e-08	7.15695e-09	ATM/CDKN1A/FLT3/HELLS/HMGB1/IDO1/IFNA1/IFNA10/IFNA13/IFNA14/IFNA16/IFNA17/IFNA2/IFNA21/IFNA4/IFNA5/IFNA6/IFNA7/IFNA8/IL1B/IL6/MEF2C/PTPN6/TBK1/TFRC/TLR4/TP53	27
GO:0006790	sulfur compound metabolic process	31/431	371/18866	5.56064e-10	1.43032e-08	7.65044e-09	ACOT1/ACSF2/ACSL1/ACSL3/ACSL4/AHCY/CBS/CDO1/CHAC1/DLD/DPEP1/ELOVL5/FAR1/FXN/G6PD/GCLC/GPAT4/GPX4/GSTM1/GSTZ1/IDH1/ISCU/MGST1/MPC1/NFE2L2/NFS1/NOX4/PARK7/PDK4/SCD/SLC7A11	31
GO:0048145	regulation of fibroblast proliferation	15/431	83/18866	5.57083e-10	1.43032e-08	7.65044e-09	CDKN1A/CREB1/DDR2/EGFR/FTH1/JUN/MIR17/MYB/NUPR1/PARP10/PEX2/PML/PPARG/SIRT6/TP53	15
GO:0120162	positive regulation of cold-induced thermogenesis	16/431	97/18866	6.09122e-10	1.55592e-08	8.3222e-09	ACSL1/ADIPOQ/CAV1/DECR1/EPAS1/FABP4/FGF21/FH/GJA1/HSF1/KDM6B/LCN2/LPIN1/MFN2/SCD/SIRT6	16
GO:0014823	response to activity	14/431	71/18866	6.28646e-10	1.5976e-08	8.54514e-09	ADIPOQ/CREB1/FGF21/FNDC5/GCLC/HIF1A/HSF1/IL6/KDM6B/MTOR/PPARD/PRKAA1/PRKAA2/PTEN	14
GO:0048144	fibroblast proliferation	15/431	84/18866	6.64195e-10	1.67937e-08	8.98252e-09	CDKN1A/CREB1/DDR2/EGFR/FTH1/JUN/MIR17/MYB/NUPR1/PARP10/PEX2/PML/PPARG/SIRT6/TP53	15
GO:0045598	regulation of fat cell differentiation	19/431	143/18866	6.91248e-10	1.73894e-08	9.30117e-09	ADIPOQ/ALOX5/ARNTL/CREB1/FNDC5/IL6/MAPK14/MTOR/NR1D1/PPARD/PPARG/PTGS2/RARRES2/SIRT1/SIRT2/TGFB1/TRIB2/WWTR1/ZFP36	19
GO:0071480	cellular response to gamma radiation	10/431	30/18866	6.96956e-10	1.74449e-08	9.33084e-09	ATM/CDKN1A/EGR1/HRAS/HSF1/HSPA5/MDM2/NOX4/TP53/YAP1	10
GO:0048608	reproductive structure development	34/431	443/18866	7.50958e-10	1.87026e-08	1.00035e-08	AKR1C3/ALOX15B/AR/ATM/CTSB/DAZAP1/DNAJB6/EGFR/EPAS1/GJA1/HIF1A/HSF1/HSPA5/IDH1/KDM5A/MAPK1/MAPK14/MAPK3/MGST1/NCOA4/NUPR1/PPARD/PPARG/PTEN/PTGS2/PTPN6/SIRT1/SRC/STK11/TGFBR1/TP63/TTPA/TYRO3/VDR	34
GO:0019372	lipoxygenase pathway	8/431	16/18866	7.62609e-10	1.88983e-08	1.01082e-08	ALOX12/ALOX12B/ALOX15/ALOX15B/ALOX5/ALOXE3/GPX4/PTGS2	8
GO:0030258	lipid modification	26/431	271/18866	7.67437e-10	1.89238e-08	1.01218e-08	ADIPOQ/ALDH3A2/ALOX12/ALOX12B/ALOX15/ALOX15B/ALOX5/CYGB/DECR1/ECH1/LPCAT3/MAPK14/MIR27A/MTOR/PDK4/PEX2/PIK3CA/POR/PPARA/PPARD/PPARG/PRKAA1/PTEN/SCP2/SESN2/SOCS1	26
GO:0030101	natural killer cell activation	15/431	85/18866	7.89883e-10	1.93813e-08	1.03666e-08	IFNA1/IFNA10/IFNA13/IFNA14/IFNA16/IFNA17/IFNA2/IFNA21/IFNA4/IFNA5/IFNA6/IFNA7/IFNA8/PRDX1/TYRO3	15
GO:1901342	regulation of vasculature development	34/431	444/18866	7.96379e-10	1.94449e-08	1.04006e-08	ALOX5/ATF2/CYBB/EGR1/ENPP2/FBXW7/FOXO4/HIF1A/HMOX1/HSPB1/IL1B/IL6/KLF2/MIR137/MIR15A/MIR17/MIR18A/MIR212/MIR214/MIR27A/MIR375/MIR424/MTDH/NFE2L2/PML/PPARG/PRKCA/PROK2/PTGS2/SIRT1/SIRT6/STAT3/TERT/TNFAIP3	34
GO:0034340	response to type I interferon	16/431	99/18866	8.32785e-10	2.02346e-08	1.0823e-08	EGR1/IFNA1/IFNA10/IFNA13/IFNA14/IFNA16/IFNA17/IFNA2/IFNA21/IFNA4/IFNA5/IFNA6/IFNA7/IFNA8/PTPN6/TBK1	16
GO:0060249	anatomical structure homeostasis	35/431	469/18866	8.83324e-10	2.13584e-08	1.14241e-08	ATM/EGFR/EPAS1/FH/GJA1/HIF1A/HSPB1/IL6/KRAS/LAMP2/MAPK1/MAPK3/MTF1/NOX4/PARP1/PARP3/PDK4/PML/PRDX1/PRKAA1/PRKCA/PTGS2/RB1/SIRT6/SRC/STK11/TERT/TF/TFRC/TLR4/TNFAIP3/TYRO3/USP7/WWTR1/YAP1	35
GO:0061458	reproductive system development	34/431	447/18866	9.4874e-10	2.28293e-08	1.22108e-08	AKR1C3/ALOX15B/AR/ATM/CTSB/DAZAP1/DNAJB6/EGFR/EPAS1/GJA1/HIF1A/HSF1/HSPA5/IDH1/KDM5A/MAPK1/MAPK14/MAPK3/MGST1/NCOA4/NUPR1/PPARD/PPARG/PTEN/PTGS2/PTPN6/SIRT1/SRC/STK11/TGFBR1/TP63/TTPA/TYRO3/VDR	34
GO:0045926	negative regulation of growth	25/431	254/18866	9.60637e-10	2.30045e-08	1.23045e-08	ACVR1B/ALOX15B/CDKN1A/CDKN2A/FXN/G6PD/GDF15/GJA1/HIF1A/LGMN/MEG3/MT1G/PML/PPARA/PPARD/PPARG/PTEN/RB1/SESN2/SIRT1/STK11/TGFB1/TP53/TRIM46/ULK2	25
GO:1902895	positive regulation of pri-miRNA transcription by RNA polymerase II	11/431	40/18866	9.92325e-10	2.36496e-08	1.26496e-08	EGR1/HIF1A/JUN/PPARG/RELA/SREBF1/SREBF2/STAT3/TERT/TGFB1/TP53	11
GO:0043535	regulation of blood vessel endothelial cell migration	20/431	164/18866	1.14802e-09	2.72299e-08	1.45646e-08	ALOX12/FBXW7/HIF1A/HMGB1/HMOX1/HSPB1/MEF2C/MIR135B/MIR137/MIR15A/MIR212/MIR27A/MIR424/NFE2L2/PPARG/PRKCA/PTGS2/SIRT1/TGFB1/TMSB4X	20
GO:1901654	response to ketone	22/431	200/18866	1.23238e-09	2.90924e-08	1.55608e-08	AKR1C2/AKR1C3/AR/CA9/CAV1/CDKN1A/CYBB/EGFR/HSF1/KLF2/NCOA4/PARK7/PARP1/PPARG/PRKAA1/PRKAA2/RELA/SIRT1/SRC/SREBF1/TGFB1/YAP1	22
GO:0001101	response to acid chemical	18/431	132/18866	1.27221e-09	2.98908e-08	1.59879e-08	ATF2/CDO1/CFL1/CPEB1/CREB1/CYBB/DHODH/EGFR/FGF21/GCLC/HSF1/KLF2/MTOR/RELA/RPTOR/SESN2/SOCS1/ZEB1	18
GO:0015980	energy derivation by oxidation of organic compounds	26/431	278/18866	1.32787e-09	3.10523e-08	1.66091e-08	ACO1/AIFM2/BID/CISD1/COX4I2/CS/DLD/FH/FXN/GSK3B/HIF1A/IDH1/IDH2/IFNG/IREB2/ISCU/MTOR/NOS2/NR1D1/PARK7/PHKG2/PIK3CA/SIRT3/SNCA/TP53/VCP	26
GO:1904019	epithelial cell apoptotic process	17/431	117/18866	1.35563e-09	3.15533e-08	1.6877e-08	AKR1C3/ANO6/ARF6/BID/FGF21/HMOX1/IL6/MIR15A/MIR375/MTOR/NFE2L2/NUPR1/RB1/TERT/TNFAIP3/YAP1/ZFP36	17
GO:0030099	myeloid cell differentiation	33/431	431/18866	1.43172e-09	3.31692e-08	1.77414e-08	ACVR1B/ADIPOQ/CREB1/EPAS1/FBXW7/G6PD/HIF1A/IFNG/IREB2/JUN/KLF2/KMT2D/MAPK14/MEF2C/MT1G/MTOR/PARP1/PIR/PML/PPARG/PRKCA/PTPN6/RB1/SENP1/SIRT1/SLC11A2/SRC/STAT3/TF/TFRC/TGFB1/TLR4/ZFP36	33
GO:0042180	cellular ketone metabolic process	25/431	260/18866	1.56306e-09	3.60445e-08	1.92793e-08	ADIPOQ/AIFM2/AKR1C1/AKR1C2/AKR1C3/CAV1/EGR1/ELOVL5/GSTZ1/IDO1/IL1B/MTOR/NQO1/NR1D1/PARK7/PDK4/PDSS2/PPARA/PPARD/PPARG/PRKAA2/PTGS2/SIRT1/SLC7A11/SREBF1	25
GO:0016569	covalent chromatin modification	35/431	481/18866	1.71987e-09	3.94777e-08	2.11156e-08	ATF2/ATG5/ATM/BAP1/BRD4/BRD7/BRPF1/EZH2/HELLS/IL1B/KDM3B/KDM4A/KDM5A/KDM5C/KDM6B/KMT2D/MAPK3/MAPK8/MUC1/MYB/NCOA3/OTUB1/PARK7/PRKAA1/PRKAA2/PRKCA/SIRT1/SIRT2/SIRT3/SIRT6/SNCA/SREBF1/SUV39H1/TP53/USP7	35
GO:0016054	organic acid catabolic process	26/431	282/18866	1.80161e-09	4.09763e-08	2.19172e-08	ACADSB/ADIPOQ/AHCY/ALDH3A2/BCAT2/CBS/CD44/CDO1/CHP1/DECR1/DLD/ECH1/GLS2/GOT1/GSTZ1/IDO1/LPIN1/MTOR/NOS2/PEX2/PGD/PPARA/PPARD/SCP2/SESN2/TGFB1	26
GO:0046395	carboxylic acid catabolic process	26/431	282/18866	1.80161e-09	4.09763e-08	2.19172e-08	ACADSB/ADIPOQ/AHCY/ALDH3A2/BCAT2/CBS/CD44/CDO1/CHP1/DECR1/DLD/ECH1/GLS2/GOT1/GSTZ1/IDO1/LPIN1/MTOR/NOS2/PEX2/PGD/PPARA/PPARD/SCP2/SESN2/TGFB1	26
GO:0050730	regulation of peptidyl-tyrosine phosphorylation	25/431	263/18866	1.98278e-09	4.4892e-08	2.40116e-08	ADIPOQ/CAV1/CD44/CHMP6/EGFR/ENPP2/FBXW7/FLT3/HSF1/IFNA2/IFNG/IL6/MLST8/MTOR/NF2/NOX4/PARP14/PARP9/PTPN6/RICTOR/SOCS1/SRC/STAT3/TGFB1/TP53	25
GO:0045333	cellular respiration	21/431	187/18866	2.01887e-09	4.55023e-08	2.4338e-08	ACO1/AIFM2/BID/CISD1/COX4I2/CS/DLD/FH/FXN/HIF1A/IDH1/IDH2/IFNG/IREB2/ISCU/NOS2/PARK7/PIK3CA/SIRT3/SNCA/VCP	21
GO:0030183	B cell differentiation	18/431	137/18866	2.34354e-09	5.25819e-08	2.81247e-08	ATM/FLT3/IFNA1/IFNA10/IFNA13/IFNA14/IFNA16/IFNA17/IFNA2/IFNA21/IFNA4/IFNA5/IFNA6/IFNA7/IFNA8/IL6/PTPN6/TP53	18
GO:0032869	cellular response to insulin stimulus	23/431	226/18866	2.38303e-09	5.32282e-08	2.84704e-08	ADIPOQ/CPEB1/FOXO4/GCLC/GOT1/GSK3B/IL1B/LPIN1/PARP1/PDK4/PIK3CA/PPARG/PRKAA1/PTEN/RARRES2/RELA/SIRT1/SLC39A14/SNX5/SOCS1/SRC/SREBF1/TSC1	23
GO:1905952	regulation of lipid localization	20/431	171/18866	2.40763e-09	5.35374e-08	2.86358e-08	ADIPOQ/CAV1/FBXW7/HILPDA/IL1B/IL6/LPCAT3/MIR130B/MIR17/MIR27A/MIR302A/MYB/PLA2G6/PLIN2/PPARA/PPARD/PPARG/SCP2/SIRT1/SREBF2	20
GO:0043542	endothelial cell migration	26/431	286/18866	2.43035e-09	5.38026e-08	2.87776e-08	ALOX12/DPP4/FBXW7/HIF1A/HMGB1/HMOX1/HSPB1/LGMN/MEF2C/MIR135B/MIR137/MIR15A/MIR212/MIR27A/MIR424/NFE2L2/NR4A1/PIK3CA/PPARG/PRKCA/PTEN/PTGS2/SIRT1/TGFB1/TGFBR1/TMSB4X	26
GO:0043534	blood vessel endothelial cell migration	21/431	189/18866	2.45176e-09	5.40364e-08	2.89027e-08	ALOX12/FBXW7/HIF1A/HMGB1/HMOX1/HSPB1/MEF2C/MIR135B/MIR137/MIR15A/MIR212/MIR27A/MIR424/NFE2L2/NR4A1/PPARG/PRKCA/PTGS2/SIRT1/TGFB1/TMSB4X	21
GO:0009165	nucleotide biosynthetic process	25/431	266/18866	2.50622e-09	5.49933e-08	2.94145e-08	ACSL1/ACSL3/ACSL4/ATP5MC3/DHODH/DLD/ELOVL5/GSTZ1/IDH2/IDO1/MAPK1/MPC1/NOS2/PARP1/PARP10/PARP16/PARP9/PDK4/PTGS2/RRM2/SCD/STAT3/TGFB1/TMSB4X/VCP	25
GO:0048732	gland development	33/431	443/18866	2.85345e-09	6.2338e-08	3.3343e-08	ALOX15B/AR/ARF6/ATM/CAV1/CDH1/CDO1/CREB1/DHODH/EGFR/EZH2/FBXW7/GPAT4/HIF1A/HMOX1/HRAS/IL6/JUN/KRAS/MAPK1/MAPK3/PIK3CA/PML/PTEN/RELA/SOX2/SRC/STK11/TGFB1/TGFBR1/TNFAIP3/TP63/VDR	33
GO:0044843	cell cycle G1/S phase transition	27/431	310/18866	3.0366e-09	6.60495e-08	3.53282e-08	ACVR1B/ATM/BACH1/BID/BRD4/BRD7/CDC25A/CDKN1A/CDKN2A/EGFR/EZH2/FBXW7/MAP3K11/MDM2/MDM4/MIR137/MIR15A/MIR214/MUC1/PML/PTEN/PTPN6/RB1/RPTOR/RRM2/TERT/TP53	27
GO:0016570	histone modification	34/431	468/18866	3.08831e-09	6.68822e-08	3.57736e-08	ATF2/ATG5/ATM/BAP1/BRD4/BRD7/BRPF1/EZH2/IL1B/KDM3B/KDM4A/KDM5A/KDM5C/KDM6B/KMT2D/MAPK3/MAPK8/MUC1/MYB/NCOA3/OTUB1/PARK7/PRKAA1/PRKAA2/PRKCA/SIRT1/SIRT2/SIRT3/SIRT6/SNCA/SREBF1/SUV39H1/TP53/USP7	34
GO:1901293	nucleoside phosphate biosynthetic process	25/431	269/18866	3.15678e-09	6.80689e-08	3.64083e-08	ACSL1/ACSL3/ACSL4/ATP5MC3/DHODH/DLD/ELOVL5/GSTZ1/IDH2/IDO1/MAPK1/MPC1/NOS2/PARP1/PARP10/PARP16/PARP9/PDK4/PTGS2/RRM2/SCD/STAT3/TGFB1/TMSB4X/VCP	25
GO:1900182	positive regulation of protein localization to nucleus	14/431	80/18866	3.26635e-09	7.01281e-08	3.75097e-08	CDH1/IFNG/MAPK1/MAPK14/PARK7/PARP1/PARP9/PTGS2/SESN2/SRC/STK11/TERT/TFRC/TGFB1	14
GO:0097191	extrinsic apoptotic signaling pathway	23/431	230/18866	3.34933e-09	7.16009e-08	3.82975e-08	ACVR1B/AR/ATF3/BID/CAV1/GCLC/GSK3B/HMOX1/IFNG/IL1B/LCN2/PARK7/PARP2/PML/PTEN/RELA/SIAH2/SRC/TERT/TGFB1/TGFBR1/TNFAIP3/YAP1	23
GO:0031929	TOR signaling	17/431	124/18866	3.38052e-09	7.19588e-08	3.84889e-08	AKT1S1/ARNTL/ATM/HIF1A/MAPKAP1/MLST8/MTOR/PIK3CA/PRKAA1/PRKAA2/PRR5/RICTOR/RPTOR/SESN2/SIRT1/STK11/TSC1	17
GO:0050680	negative regulation of epithelial cell proliferation	20/431	175/18866	3.61356e-09	7.6592e-08	4.09671e-08	ALOX5/AR/ATF2/CAV1/FBXW7/GJA1/MEF2C/MIR15A/MIR424/NUPR1/PEX2/PPARD/PPARG/PTEN/RB1/SOX2/STK11/TGFB1/TGFBR1/VDR	20
GO:0043254	regulation of protein-containing complex assembly	33/431	449/18866	3.98865e-09	8.39043e-08	4.48783e-08	ALOX15/ARF6/ATM/BID/CLTRN/CREB1/GSK3B/HMGB1/HSF1/HSPA5/IFNG/MAPK9/MIR17/MIR214/MLST8/MTOR/PARK7/PARP1/PIEZO1/RB1/RICTOR/SIRT2/SNCA/SRC/TFRC/TGFB1/TLR4/TMSB4X/TMSB4Y/TP53/ULK1/VCP/VDAC2	33
GO:0010634	positive regulation of epithelial cell migration	20/431	176/18866	3.99224e-09	8.39043e-08	4.48783e-08	ALOX12/ARF6/ENPP2/HIF1A/HMGB1/HMOX1/HSPB1/IFNG/JUN/LGMN/MIR135B/MIR27A/MTOR/NFE2L2/PRKCA/PTGS2/SIRT1/SRC/TGFB1/TMSB4X	20
GO:0009743	response to carbohydrate	23/431	233/18866	4.3016e-09	9.00262e-08	4.81528e-08	ADIPOQ/ATG7/CLTRN/EGR1/FGF21/GCLC/GJA1/GOT1/HIF1A/IL1B/MIR15A/NOX4/NR1D1/PIK3CA/PLA2G6/PPARD/PRKAA1/PRKAA2/PTEN/PTGS2/SESN2/SLC39A14/SREBF1	23
GO:0000045	autophagosome assembly	15/431	96/18866	4.56838e-09	9.52097e-08	5.09252e-08	ATG13/ATG16L1/ATG3/ATG5/ATG7/BECN1/GABARAPL1/GABARAPL2/MAP1LC3A/MFN2/NUPR1/STING1/ULK1/WIPI1/WIPI2	15
GO:1900180	regulation of protein localization to nucleus	17/431	127/18866	4.90439e-09	1.01787e-07	5.4443e-08	CDH1/CHP1/GSK3B/IFNG/MAPK1/MAPK14/NF2/PARK7/PARP1/PARP9/PTGS2/SESN2/SRC/STK11/TERT/TFRC/TGFB1	17
GO:1902175	regulation of oxidative stress-induced intrinsic apoptotic signaling pathway	9/431	27/18866	5.07616e-09	1.04481e-07	5.58842e-08	FBXW7/HIF1A/HSPB1/NFE2L2/NOX1/P4HB/PARK7/PARP1/SIRT1	9
GO:1903203	regulation of oxidative stress-induced neuron death	9/431	27/18866	5.07616e-09	1.04481e-07	5.58842e-08	ATF4/ATG7/FBXW7/HIF1A/PARK7/PARP1/SLC7A11/TLR4/TSC1	9
GO:0042554	superoxide anion generation	10/431	36/18866	5.21566e-09	1.0691e-07	5.71837e-08	ALOX12/CYBB/DUOX1/DUOX2/EGFR/NOX1/NOX3/NOX4/NOX5/TGFB1	10
GO:0031349	positive regulation of defense response	30/431	385/18866	5.46522e-09	1.11567e-07	5.96741e-08	ABCC1/CGAS/EGFR/FABP4/GJA1/HMGB1/HRAS/IDO1/IFNG/IL1B/IL6/KRAS/MAPK3/MEF2C/MIR17/MUC1/NEAT1/NRAS/NUPR1/PARK7/PARP9/PTGS2/RELA/SNCA/SNX4/SRC/STAT3/STING1/TBK1/TLR4	30
GO:0043467	regulation of generation of precursor metabolites and energy	19/431	162/18866	5.78726e-09	1.17658e-07	6.29325e-08	CISD1/GSK3B/HIF1A/IFNG/ISCU/MTOR/NOS2/NUPR1/PARK7/PHKG2/PIK3CA/PPARA/PRKAA1/PRKAA2/SIRT6/SNCA/STAT3/TP53/VCP	19
GO:0001938	positive regulation of endothelial cell proliferation	16/431	113/18866	6.09655e-09	1.23443e-07	6.60264e-08	HIF1A/HMGB1/HMOX1/JUN/MIR135B/MIR27A/MTOR/NR4A1/NRAS/PRKCA/RICTOR/RPTOR/SIRT1/SIRT6/STAT3/TGFBR1	16
GO:0000041	transition metal ion transport	17/431	129/18866	6.2472e-09	1.25981e-07	6.7384e-08	CP/FTH1/FTL/FTMT/IFNG/IREB2/ISCU/LCN2/NOX5/SLC11A2/SLC25A28/SLC39A14/SLC39A7/SLC40A1/TF/TFR2/TFRC	17
GO:0035690	cellular response to drug	13/431	71/18866	6.72931e-09	1.35156e-07	7.22915e-08	ADIPOQ/DPEP1/EGFR/FGF21/HSF1/HSPA5/IL1B/MEF2C/NFE2L2/NOS2/PRKAA2/TFRC/TP53	13
GO:0014706	striated muscle tissue development	30/431	389/18866	6.93635e-09	1.3838e-07	7.40162e-08	ARNTL/ATF3/ATG5/CAV1/CREB1/EGR1/FZD7/G6PD/GJA1/KDM6B/MAPK1/MAPK14/MEF2C/MTOR/NOX4/NR1D2/NUPR1/PARP2/PPARA/PPP1R13L/PRKAA1/PTEN/RB1/SIRT2/SIRT6/SMAD7/TGFB1/TGFBR1/TSC1/YAP1	30
GO:0043200	response to amino acid	16/431	114/18866	6.94541e-09	1.3838e-07	7.40162e-08	CDO1/CFL1/CPEB1/CREB1/CYBB/DHODH/EGFR/FGF21/GCLC/HSF1/MTOR/RELA/RPTOR/SESN2/SOCS1/ZEB1	16
GO:1905037	autophagosome organization	15/431	99/18866	7.06449e-09	1.40192e-07	7.49852e-08	ATG13/ATG16L1/ATG3/ATG5/ATG7/BECN1/GABARAPL1/GABARAPL2/MAP1LC3A/MFN2/NUPR1/STING1/ULK1/WIPI1/WIPI2	15
GO:0090316	positive regulation of intracellular protein transport	20/431	182/18866	7.15208e-09	1.41367e-07	7.56137e-08	ATG13/BAP1/BID/CDH1/CHP1/FBXW7/GSK3B/HRAS/IFNG/IL1B/MAPK1/MAPK14/MAPK8/MDM2/PRKAA1/PTGS2/SREBF2/TGFB1/TP53/TP63	20
GO:0071902	positive regulation of protein serine/threonine kinase activity	28/431	345/18866	7.38244e-09	1.45344e-07	7.77407e-08	ACSL1/ADIPOQ/EGFR/EZH2/FLT3/GDF15/HRAS/IFNG/IL1B/KRAS/MAP3K11/MAP3K14/MAPK1/MAPK14/MAPK3/MLST8/NOX4/PARP16/PRKAA1/PROK2/RPTOR/SIRT1/SNCA/SRC/TF/TGFB1/TGFBR1/TLR4	28
GO:0009746	response to hexose	21/431	202/18866	8.14931e-09	1.5981e-07	8.54782e-08	ADIPOQ/ATG7/CLTRN/EGR1/FGF21/GCLC/GJA1/HIF1A/MIR15A/NOX4/NR1D1/PIK3CA/PLA2G6/PPARD/PRKAA1/PRKAA2/PTEN/PTGS2/SESN2/SLC39A14/SREBF1	21
GO:0014910	regulation of smooth muscle cell migration	14/431	86/18866	8.67672e-09	1.69485e-07	9.06534e-08	ADIPOQ/FOXO4/MDM2/MEF2C/MIR135B/MIR137/MIR15A/MIR214/MIR424/NFE2L2/NOX4/PPARD/SRC/TERT	14
GO:2000045	regulation of G1/S transition of mitotic cell cycle	20/431	185/18866	9.48508e-09	1.84552e-07	9.87119e-08	ATM/BID/BRD7/CDKN1A/CDKN2A/EGFR/EZH2/MDM2/MDM4/MIR137/MIR15A/MIR214/MUC1/PML/PTEN/PTPN6/RB1/RPTOR/TERT/TP53	20
GO:0033157	regulation of intracellular protein transport	24/431	264/18866	1.01061e-08	1.95869e-07	1.04765e-07	ADIPOQ/ATG13/BAP1/BID/CDH1/CHP1/FBXW7/GSK3B/HRAS/IFNG/IL1B/MAPK1/MAPK14/MAPK8/MDM2/PARK7/PRKAA1/PTGS2/SREBF1/SREBF2/TGFB1/TP53/TP63/TXN	24
GO:0018108	peptidyl-tyrosine phosphorylation	29/431	374/18866	1.10368e-08	2.13079e-07	1.13971e-07	ADIPOQ/CAMKK2/CAV1/CD44/CHMP6/DDR2/EGFR/ENPP2/FBXW7/FLT3/HSF1/IFNA2/IFNG/IL6/MAPK3/MLST8/MTOR/NF2/NOX4/PARP14/PARP9/PTPN6/RICTOR/SOCS1/SRC/STAT3/TGFB1/TP53/TYRO3	29
GO:1902806	regulation of cell cycle G1/S phase transition	21/431	206/18866	1.15588e-08	2.22295e-07	1.189e-07	ATM/BID/BRD7/CDKN1A/CDKN2A/EGFR/EZH2/FBXW7/MDM2/MDM4/MIR137/MIR15A/MIR214/MUC1/PML/PTEN/PTPN6/RB1/RPTOR/TERT/TP53	21
GO:0000082	G1/S transition of mitotic cell cycle	25/431	287/18866	1.17652e-08	2.25394e-07	1.20558e-07	ACVR1B/ATM/BACH1/BID/BRD4/BRD7/CDC25A/CDKN1A/CDKN2A/EGFR/EZH2/MDM2/MDM4/MIR137/MIR15A/MIR214/MUC1/PML/PTEN/PTPN6/RB1/RPTOR/RRM2/TERT/TP53	25
GO:0048638	regulation of developmental growth	28/431	353/18866	1.21727e-08	2.32307e-07	1.24255e-07	AR/CDKN1A/CREB1/FXN/G6PD/GDF15/GJA1/GPAT4/GSK3B/HSF1/LGMN/MAPK1/MAPK14/MEF2C/MTOR/NEDD4L/PARP2/PIK3CA/POR/PPARA/PPARD/PTEN/SMAD7/STAT3/TGFBR1/TRIM46/ULK2/YAP1	28
GO:1904706	negative regulation of vascular associated smooth muscle cell proliferation	10/431	39/18866	1.22693e-08	2.33256e-07	1.24763e-07	ADIPOQ/CDKN1A/HMOX1/MEF2C/MIR137/MIR15A/MIR214/MIR424/PPARG/PTEN	10
GO:1901570	fatty acid derivative biosynthetic process	15/431	103/18866	1.23236e-08	2.33398e-07	1.24839e-07	ACSL1/ACSL3/ACSL4/AKR1C3/ALOX12/ALOX15/ALOX15B/ALOX5/ELOVL5/FADS1/FAR1/IL1B/PTGS2/SCD/SIRT1	15
GO:0034284	response to monosaccharide	21/431	207/18866	1.25968e-08	2.36861e-07	1.26691e-07	ADIPOQ/ATG7/CLTRN/EGR1/FGF21/GCLC/GJA1/HIF1A/MIR15A/NOX4/NR1D1/PIK3CA/PLA2G6/PPARD/PRKAA1/PRKAA2/PTEN/PTGS2/SESN2/SLC39A14/SREBF1	21
GO:0046883	regulation of hormone secretion	24/431	267/18866	1.26015e-08	2.36861e-07	1.26691e-07	ACSL4/ADIPOQ/ALOX5/ARNTL/CLTRN/CREB1/DPP4/EGFR/GJA1/HIF1A/IFNG/IL1B/IL6/MYB/NOS2/NR1D1/PLA2G6/PPARD/PRKCA/SIRT3/SLC16A1/SNX4/SREBF1/TFR2	24
GO:0010822	positive regulation of mitochondrion organization	16/431	119/18866	1.30544e-08	2.44451e-07	1.30751e-07	ATG13/BAP1/BID/CAMKK2/FBXW7/GSK3B/HIF1A/MAPK8/MARCHF5/MFN2/PARK7/PLA2G6/PRKAA1/SREBF2/TP53/TP63	16
GO:0018212	peptidyl-tyrosine modification	29/431	377/18866	1.31845e-08	2.45963e-07	1.31559e-07	ADIPOQ/CAMKK2/CAV1/CD44/CHMP6/DDR2/EGFR/ENPP2/FBXW7/FLT3/HSF1/IFNA2/IFNG/IL6/MAPK3/MLST8/MTOR/NF2/NOX4/PARP14/PARP9/PTPN6/RICTOR/SOCS1/SRC/STAT3/TGFB1/TP53/TYRO3	29
GO:0010565	regulation of cellular ketone metabolic process	20/431	189/18866	1.36954e-08	2.5454e-07	1.36147e-07	ADIPOQ/AKR1C3/CAV1/EGR1/ELOVL5/GSTZ1/IL1B/MTOR/NQO1/NR1D1/PARK7/PDK4/PPARA/PPARD/PPARG/PRKAA2/PTGS2/SIRT1/SLC7A11/SREBF1	20
GO:0016202	regulation of striated muscle tissue development	18/431	153/18866	1.39038e-08	2.57452e-07	1.37705e-07	ARNTL/CREB1/FZD7/G6PD/GJA1/MAPK1/MAPK14/MEF2C/MTOR/NR1D2/PARP2/PPARA/PRKAA1/PTEN/SIRT2/TGFB1/TGFBR1/YAP1	18
GO:0036475	neuron death in response to oxidative stress	9/431	30/18866	1.45809e-08	2.67998e-07	1.43346e-07	ATF4/ATG7/FBXW7/HIF1A/PARK7/PARP1/SLC7A11/TLR4/TSC1	9
GO:0043457	regulation of cellular respiration	9/431	30/18866	1.45809e-08	2.67998e-07	1.43346e-07	CISD1/HIF1A/IFNG/ISCU/NOS2/PARK7/PIK3CA/SNCA/VCP	9
GO:0002262	myeloid cell homeostasis	18/431	154/18866	1.54179e-08	2.82341e-07	1.51017e-07	ACVR1B/BAP1/EPAS1/G6PD/HIF1A/HMGB1/HMOX1/IL6/IREB2/KLF2/MAPK14/PRDX1/RB1/SENP1/SLC11A2/SLC7A11/STAT3/ZFP36	18
GO:0002573	myeloid leukocyte differentiation	21/431	210/18866	1.62516e-08	2.96517e-07	1.58599e-07	ADIPOQ/CREB1/FBXW7/IFNG/IREB2/JUN/MAPK14/MEF2C/MT1G/MTOR/PARP1/PIR/PPARG/PRKCA/RB1/SIRT1/SRC/TF/TFRC/TGFB1/TLR4	21
GO:0044282	small molecule catabolic process	32/431	452/18866	1.69051e-08	3.07315e-07	1.64375e-07	ACADSB/ADIPOQ/AHCY/AKR1C3/ALDH3A2/BCAT2/CBS/CD44/CDO1/CHP1/DECR1/DLD/ECH1/ENO3/GLS2/GOT1/GSTZ1/IDO1/LPIN1/MIOX/MTOR/NOS2/PARK7/PEX2/PGD/PPARA/PPARD/PTEN/SCP2/SESN2/TGFB1/TP53	32
GO:0034103	regulation of tissue remodeling	14/431	91/18866	1.84075e-08	3.3341e-07	1.78332e-07	DDR2/EGFR/IL6/MIR17/MIR214/PDK4/PRKCA/SRC/TF/TFRC/TGFB1/TNFAIP3/TP53/VDR	14
GO:1901861	regulation of muscle tissue development	18/431	156/18866	1.89107e-08	3.41283e-07	1.82544e-07	ARNTL/CREB1/FZD7/G6PD/GJA1/MAPK1/MAPK14/MEF2C/MTOR/NR1D2/PARP2/PPARA/PRKAA1/PTEN/SIRT2/TGFB1/TGFBR1/YAP1	18
GO:0034976	response to endoplasmic reticulum stress	25/431	294/18866	1.90478e-08	3.42517e-07	1.83203e-07	ALOX15/ALOX5/ATF3/ATF4/CAV1/CHAC1/CREB3/FGF21/GSK3B/HSPA5/JUN/KLHDC3/LPCAT3/NFE2L2/NUPR1/P4HB/PARK7/PARP16/PLA2G6/PML/SESN2/SIRT1/TP53/VCP/WIPI1	25
GO:0032770	positive regulation of monooxygenase activity	9/431	31/18866	2.01335e-08	3.60737e-07	1.92949e-07	GCH1/HIF1A/IFNG/IL1B/KRAS/PARK7/POR/TERT/VDR	9
GO:0048634	regulation of muscle organ development	18/431	157/18866	2.09173e-08	3.73437e-07	1.99742e-07	ARNTL/CREB1/FZD7/G6PD/GJA1/MAPK1/MAPK14/MEF2C/MTOR/NR1D2/PARP2/PPARA/PRKAA1/PTEN/SIRT2/TGFB1/TGFBR1/YAP1	18
GO:0060537	muscle tissue development	30/431	409/18866	2.1727e-08	3.86508e-07	2.06734e-07	ARNTL/ATF3/ATG5/CAV1/CREB1/EGR1/FZD7/G6PD/GJA1/KDM6B/MAPK1/MAPK14/MEF2C/MTOR/NOX4/NR1D2/NUPR1/PARP2/PPARA/PPP1R13L/PRKAA1/PTEN/RB1/SIRT2/SIRT6/SMAD7/TGFB1/TGFBR1/TSC1/YAP1	30
GO:0006006	glucose metabolic process	21/431	214/18866	2.2658e-08	4.01636e-07	2.14825e-07	ADIPOQ/ATF3/ATF4/ENO3/G6PD/GOT1/GSK3B/MAPK14/MTOR/PDK4/PHKG2/PIK3CA/PPARA/PPARD/PRKAA1/SESN2/SIRT1/SLC39A14/SRC/TP53/USP7	21
GO:0014909	smooth muscle cell migration	14/431	93/18866	2.45189e-08	4.3308e-07	2.31644e-07	ADIPOQ/FOXO4/MDM2/MEF2C/MIR135B/MIR137/MIR15A/MIR214/MIR424/NFE2L2/NOX4/PPARD/SRC/TERT	14
GO:0060149	negative regulation of posttranscriptional gene silencing	8/431	23/18866	2.52415e-08	4.42703e-07	2.36791e-07	ELAVL1/IL6/NEAT1/PPARG/STAT3/TERT/TGFB1/TP53	8
GO:0060967	negative regulation of gene silencing by RNA	8/431	23/18866	2.52415e-08	4.42703e-07	2.36791e-07	ELAVL1/IL6/NEAT1/PPARG/STAT3/TERT/TGFB1/TP53	8
GO:2000058	regulation of ubiquitin-dependent protein catabolic process	18/431	159/18866	2.55293e-08	4.46181e-07	2.38651e-07	CAV1/FBXW7/GCLC/GSK3B/KEAP1/MAPK9/MDM2/NFE2L2/PARK7/PML/PTEN/SENP1/SIRT2/SIRT6/SMAD7/TRIB2/USP7/VCP	18
GO:0043536	positive regulation of blood vessel endothelial cell migration	13/431	79/18866	2.58982e-08	4.51045e-07	2.41253e-07	ALOX12/HIF1A/HMGB1/HMOX1/HSPB1/MIR135B/MIR27A/NFE2L2/PRKCA/PTGS2/SIRT1/TGFB1/TMSB4X	13
GO:0044242	cellular lipid catabolic process	22/431	236/18866	2.66678e-08	4.62831e-07	2.47556e-07	ABHD12/ADIPOQ/AKR1C3/ALDH3A2/ASAH2/DECR1/ECH1/ENPP2/FABP4/FGF21/IDH1/LPIN1/MTOR/PEX2/PLA2G6/PPARA/PPARD/PRDX6/SCP2/SESN2/SIRT2/SMPD1	22
GO:0009749	response to glucose	20/431	197/18866	2.77238e-08	4.79488e-07	2.56466e-07	ADIPOQ/ATG7/CLTRN/EGR1/FGF21/GCLC/GJA1/HIF1A/MIR15A/NOX4/NR1D1/PIK3CA/PLA2G6/PPARD/PRKAA1/PRKAA2/PTEN/SESN2/SLC39A14/SREBF1	20
GO:0010660	regulation of muscle cell apoptotic process	14/431	94/18866	2.82175e-08	4.8466e-07	2.59232e-07	ALOX12/ATF4/CDKN2A/HMOX1/HSF1/IFNG/MFN2/MIR17/NFE2L2/NUPR1/PPARG/PTEN/SIRT1/TP53	14
GO:1904035	regulation of epithelial cell apoptotic process	14/431	94/18866	2.82175e-08	4.8466e-07	2.59232e-07	AKR1C3/ANO6/FGF21/HMOX1/IL6/MIR15A/MIR375/MTOR/NFE2L2/NUPR1/TERT/TNFAIP3/YAP1/ZFP36	14
GO:0006749	glutathione metabolic process	11/431	54/18866	3.08145e-08	5.27447e-07	2.82118e-07	CHAC1/DPEP1/G6PD/GCLC/GPX4/GSTM1/GSTZ1/IDH1/NFE2L2/PARK7/SLC7A11	11
GO:0010876	lipid localization	31/431	440/18866	3.18274e-08	5.42918e-07	2.90393e-07	ABCC1/ACSL1/ACSL3/ACSL4/ADIPOQ/AKR1C1/ANO6/CAV1/FABP4/FBXW7/HILPDA/IL1B/IL6/LPCAT3/MIR130B/MIR17/MIR27A/MIR302A/MYB/NOS2/OSBPL9/PLA2G6/PLIN2/PPARA/PPARD/PPARG/PRKAA2/SCP2/SIRT1/SREBF2/TTPA	31
GO:0051235	maintenance of location	26/431	324/18866	3.22891e-08	5.48915e-07	2.93601e-07	ATG5/CAV1/FBXW7/FTH1/FTL/FTMT/GJA1/HILPDA/HSPA5/IL1B/IL6/KEAP1/LCN2/PARK7/PLIN2/PML/PPARA/PPARD/PPARG/PTPN6/SIRT1/SNCA/SREBF2/TMSB4X/TMSB4Y/TXN	26
GO:0010212	response to ionizing radiation	17/431	144/18866	3.33899e-08	5.65698e-07	3.02578e-07	ATM/CDKN1A/EGR1/FANCD2/HRAS/HSF1/HSPA5/MAPK14/MDM2/NOX4/PARP1/PML/PRKAA1/SIRT1/STK11/TP53/YAP1	17
GO:0008631	intrinsic apoptotic signaling pathway in response to oxidative stress	10/431	43/18866	3.41001e-08	5.75771e-07	3.07965e-07	FBXW7/HIF1A/HSPB1/NFE2L2/NOX1/P4HB/PARK7/PARP1/PML/SIRT1	10
GO:2001236	regulation of extrinsic apoptotic signaling pathway	18/431	162/18866	3.4218e-08	5.75811e-07	3.07986e-07	AR/ATF3/BID/CAV1/GCLC/GSK3B/HMOX1/IL1B/PARK7/PML/PTEN/RELA/SIAH2/SRC/TERT/TGFBR1/TNFAIP3/YAP1	18
GO:0052547	regulation of peptidase activity	32/431	466/18866	3.46227e-08	5.80659e-07	3.1058e-07	ALOX12/BID/CAV1/CD44/DNAJB6/DPEP1/FURIN/HMGB1/HSF1/LGMN/MAPK14/MAPK3/MDM2/MIR15A/MIR17/MTCH1/PARK7/PEBP1/PML/POR/PPARG/PTGS2/SENP1/SIAH2/SIRT1/SNCA/SOX2/SRC/STAT3/TIMP1/TP63/VCP	32
GO:0017038	protein import	20/431	200/18866	3.57723e-08	5.97925e-07	3.19815e-07	ARNTL/CDH1/CDKN1A/CHP1/ELAVL1/IFNG/LAMP2/MAPK1/MAPK14/PEX10/PEX12/PEX2/PEX3/PEX6/PML/POM121L12/PTGS2/STAT3/TGFB1/TP53	20
GO:0120255	olefinic compound biosynthetic process	9/431	33/18866	3.6986e-08	6.16145e-07	3.2956e-07	AKR1C3/ALOX12/ALOX12B/ALOX15/ALOX15B/ALOX5/ALOXE3/EGR1/GSTM1	9
GO:0010869	regulation of receptor biosynthetic process	8/431	24/18866	3.71097e-08	6.16145e-07	3.2956e-07	ADIPOQ/FGF21/FURIN/HIF1A/IFNG/NR1D1/PPARA/PPARG	8
GO:0071479	cellular response to ionizing radiation	12/431	68/18866	3.97457e-08	6.57718e-07	3.51797e-07	ATM/CDKN1A/EGR1/HRAS/HSF1/HSPA5/MAPK14/MDM2/NOX4/SIRT1/TP53/YAP1	12
GO:2001235	positive regulation of apoptotic signaling pathway	19/431	183/18866	4.30464e-08	7.0998e-07	3.79751e-07	ATF3/BECN1/BID/CAV1/FBXW7/GSK3B/MAPK8/MAPK9/MIR15A/NOX1/NUPR1/PARK7/PLA2G6/PML/PTEN/SIRT1/TGFBR1/TP53/TP63	19
GO:0042063	gliogenesis	25/431	307/18866	4.47609e-08	7.35822e-07	3.93572e-07	CREB1/EGFR/EZH2/IDH2/IFNG/IL1B/IL6/KRAS/MAPK1/MAPK3/METTL14/MTOR/MYB/NDRG1/NF2/NR1D1/PPARG/PTEN/RELA/SIRT2/SOX2/STAT3/TERT/TGFB1/TLR4	25
GO:0009314	response to radiation	31/431	447/18866	4.56056e-08	7.47241e-07	3.9968e-07	ATF4/ATM/CDC25A/CDKN1A/CIRBP/CREB1/EGFR/EGR1/FANCD2/HIF1A/HRAS/HSF1/HSPA5/KRAS/MAPK14/MAPK8/MDM2/MTOR/NEDD4/NOX4/PARP1/PML/PRKAA1/PTGS2/RELA/SIRT1/SLC7A11/STK11/TP53/TXN/YAP1	31
GO:0010657	muscle cell apoptotic process	14/431	98/18866	4.8616e-08	7.90953e-07	4.23061e-07	ALOX12/ATF4/CDKN2A/HMOX1/HSF1/IFNG/MFN2/MIR17/NFE2L2/NUPR1/PPARG/PTEN/SIRT1/TP53	14
GO:2001243	negative regulation of intrinsic apoptotic signaling pathway	14/431	98/18866	4.8616e-08	7.90953e-07	4.23061e-07	BID/CD44/CREB3/HIF1A/HSPB1/MDM2/MIR17/MUC1/NFE2L2/PARK7/PTGS2/SIRT1/SRC/VDAC2	14
GO:0031330	negative regulation of cellular catabolic process	23/431	265/18866	4.87498e-08	7.90953e-07	4.23061e-07	ATG7/CIRBP/ELAVL1/FURIN/GABARAPL2/HMOX1/KDM4A/MAPK14/MTOR/NUPR1/PARK7/PIK3CA/PML/QSOX1/SENP1/SIRT2/SNCA/STAT3/TIMP1/TP53/TSC1/USP7/ZFP36	23
GO:0032147	activation of protein kinase activity	26/431	331/18866	4.96913e-08	8.03612e-07	4.29832e-07	ATG13/EGFR/GDF15/IL1B/MAP3K11/MAP3K14/MAPK1/MAPK14/MAPK3/MAPKAP1/MLST8/MTOR/PARK7/PIK3CA/PRKAA1/PROK2/PRR5/RICTOR/RPTOR/SOCS1/SRC/STK11/TF/TGFBR1/TLR4/TXN	26
GO:0043619	regulation of transcription from RNA polymerase II promoter in response to oxidative stress	6/431	11/18866	5.75799e-08	9.28173e-07	4.96456e-07	ATF4/EPAS1/HIF1A/HMOX1/NFE2L2/SESN2	6
GO:1900408	negative regulation of cellular response to oxidative stress	11/431	58/18866	6.75182e-08	1.08138e-06	5.78401e-07	ATF4/ATG7/HIF1A/HSPB1/MIR17/NFE2L2/PARK7/SIRT1/SLC7A11/TSC1/TXN	11
GO:1903202	negative regulation of oxidative stress-induced cell death	11/431	58/18866	6.75182e-08	1.08138e-06	5.78401e-07	ATF4/ATG7/HIF1A/HSPB1/MIR17/NFE2L2/PARK7/SIRT1/SLC7A11/TSC1/TXN	11
GO:0032007	negative regulation of TOR signaling	10/431	46/18866	6.81921e-08	1.08867e-06	5.82302e-07	AKT1S1/ARNTL/ATM/HIF1A/PRKAA1/PRKAA2/SESN2/SIRT1/STK11/TSC1	10
GO:0046879	hormone secretion	25/431	314/18866	6.9474e-08	1.10559e-06	5.91353e-07	ACSL4/ADIPOQ/ALOX5/ARNTL/CLTRN/CREB1/DPP4/EGFR/GJA1/HIF1A/IFNG/IL1B/IL6/MYB/NOS2/NR1D1/PARK7/PLA2G6/PPARD/PRKCA/SIRT3/SLC16A1/SNX4/SREBF1/TFR2	25
GO:0019217	regulation of fatty acid metabolic process	14/431	101/18866	7.18206e-08	1.13929e-06	6.0938e-07	ADIPOQ/CAV1/ELOVL5/GSTZ1/IL1B/MTOR/PDK4/PPARA/PPARD/PPARG/PRKAA2/PTGS2/SIRT1/SREBF1	14
GO:0006575	cellular modified amino acid metabolic process	19/431	190/18866	7.87132e-08	1.24467e-06	6.65741e-07	ABHD12/AHCY/CHAC1/CTSB/DPEP1/DUOX1/DUOX2/G6PD/GCH1/GCLC/GPX4/GSTM1/GSTZ1/IDH1/LPCAT3/NFE2L2/PARK7/POR/SLC7A11	19
GO:0030856	regulation of epithelial cell differentiation	18/431	171/18866	7.91384e-08	1.24636e-06	6.66648e-07	ADIPOQ/ALOX15B/AQP3/ARNTL/CAV1/ETV4/EZH2/GSK3B/IFNG/IL1B/KEAP1/NCOA3/TP63/VDR/WWTR1/YAP1/ZEB1/ZFP36	18
GO:0051051	negative regulation of transport	32/431	483/18866	7.93209e-08	1.24636e-06	6.66648e-07	ADIPOQ/ARF6/ATF4/ATG3/ATG5/CAV1/CHP1/GCLC/GJA1/HMGB1/HMOX1/IDH2/IL1B/ISCU/MIR130B/MIR17/MIR212/MIR27A/MIR302A/MIR424/MTOR/NEDD4/NEDD4L/PARK7/PROM2/PTEN/PTGS2/SIRT6/SNCA/SREBF1/SREBF2/TXN	32
GO:0006109	regulation of carbohydrate metabolic process	20/431	210/18866	8.07798e-08	1.25738e-06	6.72538e-07	ADIPOQ/GSK3B/HIF1A/IFNG/MTOR/NUPR1/PDK4/PHKG2/PPARA/PRKAA1/PRKAA2/SESN2/SIRT1/SIRT6/SNCA/SRC/STAT3/TGFB1/TP53/USP7	20
GO:0043525	positive regulation of neuron apoptotic process	11/431	59/18866	8.13051e-08	1.25738e-06	6.72538e-07	ATF2/ATF4/ATM/FBXW7/JUN/MAP3K11/MYB/NQO1/NUPR1/TFAP2A/TP53	11
GO:0045454	cell redox homeostasis	11/431	59/18866	8.13051e-08	1.25738e-06	6.72538e-07	CYBB/DLD/EGLN2/GCLC/NFE2L2/NOS2/NQO1/P4HB/PRDX1/PRDX6/TXN	11
GO:0032006	regulation of TOR signaling	14/431	102/18866	8.15363e-08	1.25738e-06	6.72538e-07	AKT1S1/ARNTL/ATM/HIF1A/MLST8/PIK3CA/PRKAA1/PRKAA2/RICTOR/RPTOR/SESN2/SIRT1/STK11/TSC1	14
GO:0055024	regulation of cardiac muscle tissue development	14/431	102/18866	8.15363e-08	1.25738e-06	6.72538e-07	CREB1/FZD7/G6PD/GJA1/MAPK1/MAPK14/MEF2C/MTOR/PARP2/PPARA/PTEN/TGFB1/TGFBR1/YAP1	14
GO:2000060	positive regulation of ubiquitin-dependent protein catabolic process	14/431	102/18866	8.15363e-08	1.25738e-06	6.72538e-07	CAV1/FBXW7/GCLC/GSK3B/KEAP1/MAPK9/MDM2/NFE2L2/PTEN/SIRT2/SIRT6/SMAD7/TRIB2/VCP	14
GO:1904738	vascular associated smooth muscle cell migration	10/431	47/18866	8.48727e-08	1.30077e-06	6.9575e-07	ADIPOQ/MDM2/MEF2C/MIR135B/MIR137/MIR15A/MIR214/MIR424/NFE2L2/TERT	10
GO:1904752	regulation of vascular associated smooth muscle cell migration	10/431	47/18866	8.48727e-08	1.30077e-06	6.9575e-07	ADIPOQ/MDM2/MEF2C/MIR135B/MIR137/MIR15A/MIR214/MIR424/NFE2L2/TERT	10
GO:0048738	cardiac muscle tissue development	21/431	231/18866	8.53053e-08	1.30339e-06	6.97151e-07	ATG5/CREB1/FZD7/G6PD/GJA1/KDM6B/MAPK1/MAPK14/MEF2C/MTOR/NOX4/PARP2/PPARA/PPP1R13L/PTEN/SIRT6/SMAD7/TGFB1/TGFBR1/TSC1/YAP1	21
GO:0051052	regulation of DNA metabolic process	27/431	365/18866	9.42118e-08	1.43507e-06	7.67584e-07	ADIPOQ/ATM/CDKN1A/CGAS/EGFR/GJA1/HMGB1/HSF1/IL6/MAPK1/MAPK3/NOX4/OTUB1/PARP1/PARP3/PARP4/PARP9/PIK3CA/PML/PPARG/SIRT1/SIRT6/SRC/TFRC/TGFB1/TP53/USP7	27
GO:0043405	regulation of MAP kinase activity	26/431	342/18866	9.53978e-08	1.44871e-06	7.74877e-07	ADIPOQ/CAV1/EGFR/EZH2/FLT3/GDF15/HRAS/IL1B/KRAS/MAP3K11/MAP3K14/MAPK1/MAPK14/MAPK3/NOX4/PAQR3/PRKAA1/PROK2/PTPN6/SMPD1/SRC/TF/TGFB1/TGFBR1/TLR4/TRIB2	26
GO:1902883	negative regulation of response to oxidative stress	11/431	60/18866	9.75349e-08	1.476e-06	7.89476e-07	ATF4/ATG7/HIF1A/HSPB1/MIR17/NFE2L2/PARK7/SIRT1/SLC7A11/TSC1/TXN	11
GO:0046889	positive regulation of lipid biosynthetic process	13/431	88/18866	9.77877e-08	1.476e-06	7.89476e-07	ACSL3/CREB1/ELOVL5/IFNG/IL1B/MTOR/NR1D1/PLA2G6/POR/PRKAA1/PTGS2/SIRT3/SREBF1	13
GO:0090276	regulation of peptide hormone secretion	20/431	213/18866	1.02119e-07	1.53672e-06	8.21953e-07	ACSL4/ALOX5/ARNTL/CLTRN/DPP4/EGFR/GJA1/HIF1A/IFNG/IL1B/IL6/NOS2/NR1D1/PLA2G6/PPARD/PRKCA/SIRT3/SLC16A1/SREBF1/TFR2	20
GO:0007033	vacuole organization	18/431	174/18866	1.03344e-07	1.55048e-06	8.2931e-07	ATG13/ATG16L1/ATG3/ATG5/ATG7/BECN1/CHMP5/ENO3/GABARAPL1/GABARAPL2/MAP1LC3A/MFN2/MTOR/NUPR1/STING1/ULK1/WIPI1/WIPI2	18
GO:0022407	regulation of cell-cell adhesion	30/431	439/18866	1.04417e-07	1.56186e-06	8.35399e-07	ADIPOQ/ALOX12/ALOX15/ALOX5/CAV1/CD44/CDH1/DPP4/HMGB1/IDO1/IFNA2/IFNG/IL1B/IL6/MAPK14/MIR27A/MYB/NF2/PIEZO1/PIK3CA/PPARA/PRKCA/PTPN6/RELA/SMAD7/SOCS1/SOX2/SRC/TFRC/TGFB1	30
GO:0051098	regulation of binding	27/431	367/18866	1.05276e-07	1.57e-06	8.39751e-07	ADIPOQ/CAV1/CDKN1A/FBXW7/GSK3B/HMGB1/HMOX1/HSF1/IFNG/JUN/MAPK3/MAPK8/MIR27A/PARK7/PARP1/PARP9/PPARA/PPARG/RB1/SIRT2/SRC/STING1/TERT/TGFB1/TGFBR1/TMSB4X/TXN	27
GO:0007050	cell cycle arrest	21/431	234/18866	1.06345e-07	1.5812e-06	8.45746e-07	ATM/CDKN1A/CDKN2A/FOXO4/HRAS/IFNG/MDM2/MDM4/MLST8/MTOR/MUC1/PML/PRKAA1/PRKAA2/RB1/RPTOR/SOX2/STK11/TGFB1/TGFBR1/TP53	21
GO:0016049	cell growth	32/431	490/18866	1.10204e-07	1.6337e-06	8.73826e-07	ACVR1B/BAP1/CDKN1A/CDKN2A/EGFR/EGLN2/FXN/G6PD/GJA1/GSK3B/KMT2D/MEG3/MTOR/NEDD4L/PARP2/PML/PPARA/PPARD/PPARG/RB1/RPTOR/SESN2/SIRT1/SIRT6/SMAD7/STK11/TGFB1/TGFBR1/TP53/TRIM46/ULK1/ULK2	32
GO:0072584	caveolin-mediated endocytosis	6/431	12/18866	1.1294e-07	1.66929e-06	8.92863e-07	CAV1/MAPK1/MAPK3/NEDD4L/PROM2/SRC	6
GO:0061912	selective autophagy	11/431	61/18866	1.16576e-07	1.71794e-06	9.18883e-07	ATG13/ATG5/BECN1/MAPK3/MFN2/SESN2/SQSTM1/STING1/TBK1/TP53/WIPI2	11
GO:0043491	protein kinase B signaling	23/431	278/18866	1.17049e-07	1.71982e-06	9.19888e-07	AKR1C2/AKR1C3/EGFR/GDF15/IL1B/MIR137/MIR375/MTDH/MTOR/NOX4/PARK7/PIK3CA/PTEN/RICTOR/SESN2/SIRT1/SIRT2/SRC/STK11/TGFB1/TGFBR1/TXN/TYRO3	23
GO:0006869	lipid transport	28/431	393/18866	1.19023e-07	1.73861e-06	9.29937e-07	ABCC1/ACSL1/ACSL3/ACSL4/ADIPOQ/AKR1C1/ANO6/CAV1/FABP4/IL1B/LPCAT3/MIR130B/MIR17/MIR27A/MIR302A/MYB/NOS2/OSBPL9/PLA2G6/PLIN2/PPARA/PPARD/PPARG/PRKAA2/SCP2/SIRT1/SREBF2/TTPA	28
GO:0050731	positive regulation of peptidyl-tyrosine phosphorylation	19/431	195/18866	1.19025e-07	1.73861e-06	9.29937e-07	ADIPOQ/CD44/ENPP2/FBXW7/FLT3/HSF1/IFNA2/IFNG/IL6/MLST8/MTOR/NOX4/PARP14/PARP9/RICTOR/SRC/STAT3/TGFB1/TP53	19
GO:0009914	hormone transport	25/431	323/18866	1.1988e-07	1.74597e-06	9.33873e-07	ACSL4/ADIPOQ/ALOX5/ARNTL/CLTRN/CREB1/DPP4/EGFR/GJA1/HIF1A/IFNG/IL1B/IL6/MYB/NOS2/NR1D1/PARK7/PLA2G6/PPARD/PRKCA/SIRT3/SLC16A1/SNX4/SREBF1/TFR2	25
GO:0031334	positive regulation of protein-containing complex assembly	22/431	257/18866	1.21893e-07	1.77012e-06	9.46793e-07	ALOX15/ARF6/ATM/BID/CLTRN/CREB1/GSK3B/IFNG/MAPK9/MLST8/MTOR/PARK7/PARP1/PIEZO1/RICTOR/SNCA/SRC/TFRC/TGFB1/TLR4/TP53/VCP	22
GO:1901983	regulation of protein acetylation	12/431	75/18866	1.23421e-07	1.78709e-06	9.55868e-07	ARNTL/ATG5/BRD7/GSK3B/IL1B/MAPK3/MUC1/PARK7/PRKAA1/PRKAA2/SIRT1/SNCA	12
GO:0070542	response to fatty acid	13/431	90/18866	1.28422e-07	1.85412e-06	9.91721e-07	ACSL1/ADIPOQ/AKR1C2/AKR1C3/CREB1/PDK4/PPARG/PRKAA1/PRKAA2/PTGS2/SCD/SRC/SREBF1	13
GO:0007565	female pregnancy	19/431	196/18866	1.29072e-07	1.85811e-06	9.93855e-07	ACSL4/ACVR1B/AR/CTSB/DAZAP1/DHODH/GJA1/HSF1/IDO1/IL1B/KRAS/MAPK1/MAPK3/MTOR/PLA2G6/PPARD/PTGS2/TIMP1/VDR	19
GO:0014812	muscle cell migration	14/431	106/18866	1.33413e-07	1.91456e-06	1.02405e-06	ADIPOQ/FOXO4/MDM2/MEF2C/MIR135B/MIR137/MIR15A/MIR214/MIR424/NFE2L2/NOX4/PPARD/SRC/TERT	14
GO:0009411	response to UV	16/431	140/18866	1.33762e-07	1.91456e-06	1.02405e-06	ATF4/CDC25A/CDKN1A/CIRBP/EGFR/MAPK8/MDM2/NEDD4/PARP1/PML/PRKAA1/PTGS2/RELA/SIRT1/STK11/TP53	16
GO:0001558	regulation of cell growth	29/431	420/18866	1.37566e-07	1.96338e-06	1.05016e-06	ACVR1B/BAP1/CDKN1A/CDKN2A/EGFR/EGLN2/FXN/G6PD/GJA1/GSK3B/MEG3/MTOR/NEDD4L/PARP2/PML/PPARA/PPARD/PPARG/RB1/RPTOR/SESN2/SIRT1/SMAD7/STK11/TGFB1/TGFBR1/TP53/TRIM46/ULK2	29
GO:0010594	regulation of endothelial cell migration	21/431	238/18866	1.4185e-07	2.01873e-06	1.07977e-06	ALOX12/FBXW7/HIF1A/HMGB1/HMOX1/HSPB1/LGMN/MEF2C/MIR135B/MIR137/MIR15A/MIR212/MIR27A/MIR424/NFE2L2/PPARG/PRKCA/PTGS2/SIRT1/TGFB1/TMSB4X	21
GO:0032800	receptor biosynthetic process	8/431	28/18866	1.44732e-07	2.05387e-06	1.09856e-06	ADIPOQ/FGF21/FURIN/HIF1A/IFNG/NR1D1/PPARA/PPARG	8
GO:1903362	regulation of cellular protein catabolic process	22/431	260/18866	1.49383e-07	2.11385e-06	1.13065e-06	CAV1/FBXW7/FURIN/GABARAPL2/GCLC/GSK3B/KEAP1/MAPK9/MDM2/NFE2L2/NUPR1/PARK7/PML/PTEN/SENP1/SIRT2/SIRT6/SMAD7/TNFAIP3/TRIB2/USP7/VCP	22
GO:0001819	positive regulation of cytokine production	30/431	447/18866	1.5458e-07	2.18119e-06	1.16666e-06	ADIPOQ/ATF2/ATF4/CGAS/CREB1/EGR1/FURIN/HIF1A/HILPDA/HMGB1/HRAS/HSPB1/IDO1/IFNG/IL1B/IL6/MAPK14/MIR17/MYB/NOX1/PANX1/PARK7/PTGS2/RELA/SRC/STAT3/STING1/TBK1/TGFB1/TLR4	30
GO:1903580	positive regulation of ATP metabolic process	10/431	50/18866	1.58375e-07	2.22844e-06	1.19194e-06	HIF1A/IFNG/ISCU/NUPR1/PARK7/PRKAA1/PRKAA2/STAT3/TMSB4X/VCP	10
GO:0001894	tissue homeostasis	22/431	261/18866	1.59747e-07	2.2414e-06	1.19887e-06	EGFR/EPAS1/FH/GJA1/HSPB1/IL6/KRAS/MTF1/NOX4/PDK4/PRDX1/PRKCA/PTGS2/RB1/SRC/STK11/TF/TFRC/TLR4/TNFAIP3/WWTR1/YAP1	22
GO:0042113	B cell activation	25/431	328/18866	1.60842e-07	2.25043e-06	1.2037e-06	ATM/CDKN1A/FLT3/IFNA1/IFNA10/IFNA13/IFNA14/IFNA16/IFNA17/IFNA2/IFNA21/IFNA4/IFNA5/IFNA6/IFNA7/IFNA8/IL6/MEF2C/PARP3/PTPN6/TFRC/TGFB1/TLR4/TNFAIP3/TP53	25
GO:1903321	negative regulation of protein modification by small protein conjugation or removal	13/431	92/18866	1.67409e-07	2.33575e-06	1.24933e-06	ATG5/CAV1/CHP1/GCLC/MTOR/OTUB1/PARK7/PARP10/RELA/SMAD7/SQSTM1/TNFAIP3/TRIM21	13
GO:0050708	regulation of protein secretion	26/431	352/18866	1.68298e-07	2.3416e-06	1.25246e-06	ACSL4/ALOX5/ARF6/ARNTL/CLTRN/DPP4/EGFR/GJA1/HIF1A/IDH2/IFNG/IL1B/IL6/NOS2/NR1D1/PANX1/PLA2G6/PPARD/PRKCA/SIRT3/SLC16A1/SOCS1/SRC/SREBF1/TGFB1/TLR4	26
GO:0034605	cellular response to heat	15/431	125/18866	1.73087e-07	2.39486e-06	1.28095e-06	AKT1S1/ATM/CDKN1A/DNAJB6/GSK3B/HMOX1/HSF1/MAPK1/MAPK3/MLST8/MTOR/PTGS2/RPTOR/SIRT1/VCP	15
GO:1903578	regulation of ATP metabolic process	15/431	125/18866	1.73087e-07	2.39486e-06	1.28095e-06	HIF1A/IFNG/ISCU/NUPR1/PARK7/PARP1/PPARA/PRKAA1/PRKAA2/SIRT6/SNCA/STAT3/TMSB4X/TP53/VCP	15
GO:0009755	hormone-mediated signaling pathway	19/431	200/18866	1.77524e-07	2.44943e-06	1.31014e-06	ACSL1/AR/ARNTL/EGLN2/KMT2D/NCOA4/NEDD4/NR1D1/NR1D2/NR5A2/PARK7/PARP1/PPARA/PPARD/PPARG/SIRT1/SRC/TP63/YAP1	19
GO:0060965	negative regulation of gene silencing by miRNA	7/431	20/18866	1.8545e-07	2.55172e-06	1.36485e-06	ELAVL1/IL6/NEAT1/PPARG/STAT3/TGFB1/TP53	7
GO:1903320	regulation of protein modification by small protein conjugation or removal	21/431	242/18866	1.87988e-07	2.5768e-06	1.37826e-06	ATG5/CAV1/CHP1/EGR1/FBXW7/GCLC/HSPA5/MAPK9/MTOR/OTUB1/PARK7/PARP10/PTEN/RELA/SIAH2/SMAD7/SQSTM1/TGFBR1/TNFAIP3/TRIM21/VCP	21
GO:0050796	regulation of insulin secretion	18/431	181/18866	1.88306e-07	2.5768e-06	1.37826e-06	ACSL4/ALOX5/ARNTL/CLTRN/DPP4/GJA1/HIF1A/IFNG/IL1B/IL6/NOS2/NR1D1/PLA2G6/PPARD/PRKCA/SIRT3/SLC16A1/SREBF1	18
GO:0006984	ER-nucleus signaling pathway	10/431	51/18866	1.93027e-07	2.63415e-06	1.40894e-06	ATF3/ATF4/FBXW7/GSK3B/HSPA5/LPCAT3/NFE2L2/SREBF1/SREBF2/TP53	10
GO:0060135	maternal process involved in female pregnancy	11/431	64/18866	1.94958e-07	2.64662e-06	1.41561e-06	AR/CTSB/DAZAP1/GJA1/MAPK1/MAPK3/MTOR/PLA2G6/PPARD/PTGS2/VDR	11
GO:0019693	ribose phosphate metabolic process	29/431	427/18866	1.95003e-07	2.64662e-06	1.41561e-06	ACOT1/ACSF2/ACSL1/ACSL3/ACSL4/ATP5MC3/DHODH/DLD/ELOVL5/ENO3/FAR1/G6PD/GPAT4/GSTZ1/HIF1A/IFNG/MPC1/NUPR1/PARP1/PDK4/PPARA/PRKAA1/PRKAA2/SCD/SIRT6/STAT3/TGFB1/TMSB4X/VCP	29
GO:0008202	steroid metabolic process	25/431	332/18866	2.02563e-07	2.74175e-06	1.46649e-06	AKR1C1/AKR1C2/AKR1C3/CYB5R1/EGR1/G6PD/IFNG/IL1B/LGMN/LPCAT3/MIR27A/NR1D1/NR5A2/OSBPL9/POR/PPARD/PRKAA1/PRKAA2/SCD/SCP2/SIRT1/SMPD1/SREBF1/SREBF2/VDR	25
GO:0006995	cellular response to nitrogen starvation	6/431	13/18866	2.05703e-07	2.7692e-06	1.48118e-06	ATG5/ATG7/BECN1/GABARAPL1/GABARAPL2/MAP1LC3A	6
GO:0043562	cellular response to nitrogen levels	6/431	13/18866	2.05703e-07	2.7692e-06	1.48118e-06	ATG5/ATG7/BECN1/GABARAPL1/GABARAPL2/MAP1LC3A	6
GO:1901800	positive regulation of proteasomal protein catabolic process	14/431	110/18866	2.1339e-07	2.86158e-06	1.53059e-06	CAV1/FBXW7/GCLC/GSK3B/KEAP1/MAPK9/MDM2/NFE2L2/NUPR1/SIRT2/SIRT6/SMAD7/TRIB2/VCP	14
GO:1903052	positive regulation of proteolysis involved in cellular protein catabolic process	15/431	127/18866	2.13714e-07	2.86158e-06	1.53059e-06	CAV1/FBXW7/GCLC/GSK3B/KEAP1/MAPK9/MDM2/NFE2L2/NUPR1/PTEN/SIRT2/SIRT6/SMAD7/TRIB2/VCP	15
GO:0090398	cellular senescence	12/431	79/18866	2.22792e-07	2.97514e-06	1.59133e-06	ARNTL/CDKN1A/CDKN2A/CGAS/HRAS/KRAS/MAPK14/MIR17/PML/SIRT1/TERT/TP53	12
GO:0002791	regulation of peptide secretion	27/431	381/18866	2.23677e-07	2.97897e-06	1.59338e-06	ACSL4/ALOX5/ARF6/ARNTL/CLTRN/DPP4/EGFR/GJA1/HIF1A/IDH2/IFNG/IL1B/IL6/NOS2/NR1D1/PANX1/PLA2G6/PPARD/PRKCA/SIRT3/SLC16A1/SOCS1/SRC/SREBF1/TFR2/TGFB1/TLR4	27
GO:1903050	regulation of proteolysis involved in cellular protein catabolic process	20/431	225/18866	2.50006e-07	3.32075e-06	1.77618e-06	CAV1/FBXW7/GABARAPL2/GCLC/GSK3B/KEAP1/MAPK9/MDM2/NFE2L2/NUPR1/PARK7/PML/PTEN/SENP1/SIRT2/SIRT6/SMAD7/TRIB2/USP7/VCP	20
GO:0046822	regulation of nucleocytoplasmic transport	14/431	112/18866	2.67731e-07	3.54673e-06	1.89705e-06	CDH1/CHP1/GSK3B/IFNG/IL1B/MAPK1/MAPK14/MDM2/NEDD4/PARK7/PTGS2/TGFB1/TP53/TXN	14
GO:0044706	multi-multicellular organism process	20/431	226/18866	2.68592e-07	3.5487e-06	1.89811e-06	ACSL4/ACVR1B/AR/ARNTL/CTSB/DAZAP1/DHODH/GJA1/HSF1/IDO1/IL1B/KRAS/MAPK1/MAPK3/MTOR/PLA2G6/PPARD/PTGS2/TIMP1/VDR	20
GO:0046824	positive regulation of nucleocytoplasmic transport	11/431	66/18866	2.70289e-07	3.55227e-06	1.90002e-06	CDH1/GSK3B/IFNG/IL1B/MAPK1/MAPK14/MDM2/NEDD4/PTGS2/TGFB1/TP53	11
GO:2000378	negative regulation of reactive oxygen species metabolic process	11/431	66/18866	2.70289e-07	3.55227e-06	1.90002e-06	ATG5/CAV1/G6PD/HIF1A/MIR212/PARK7/SIRT2/SIRT3/STAT3/TFAP2A/TP53	11
GO:0052548	regulation of endopeptidase activity	29/431	434/18866	2.74121e-07	3.59315e-06	1.92188e-06	ALOX12/BID/CD44/DNAJB6/DPEP1/FURIN/HMGB1/HSF1/LGMN/MDM2/MIR15A/MIR17/MTCH1/PARK7/PEBP1/PML/POR/PPARG/PTGS2/SENP1/SIAH2/SIRT1/SNCA/SOX2/SRC/STAT3/TIMP1/TP63/VCP	29
GO:0071383	cellular response to steroid hormone stimulus	19/431	206/18866	2.81933e-07	3.68585e-06	1.97147e-06	AKR1C3/AR/ARNTL/EGFR/EGLN2/FLT3/KMT2D/NCOA4/NEDD4/NR1D1/PARK7/PARP1/PPARA/PPARD/SIRT1/SRC/TP63/YAP1/ZFP36	19
GO:0006839	mitochondrial transport	22/431	271/18866	3.06588e-07	3.99768e-06	2.13826e-06	ATF2/ATG13/ATP5MC3/BAP1/BID/FBXW7/GCLC/GSK3B/MAPK8/MFN2/MICU1/MIR17/MPC1/PRKAA1/PRKAA2/SLC25A28/SREBF1/SREBF2/STAT3/TIMM9/TP53/TP63	22
GO:0051047	positive regulation of secretion	25/431	340/18866	3.17558e-07	4.09983e-06	2.19289e-06	ACSL3/ACSL4/ALOX12B/ARF6/ATG5/CLTRN/CREB1/EGFR/GJA1/HIF1A/IFNG/IL1B/IL6/MYB/PANX1/PLA2G6/PPARD/SIRT3/SNCA/SNX4/SNX5/SRC/TFR2/TGFB1/TLR4	25
GO:0014074	response to purine-containing compound	16/431	149/18866	3.17714e-07	4.09983e-06	2.19289e-06	ADIPOQ/AQP8/CDO1/DHODH/DUOX1/DUOX2/HSPA5/IL1B/NOX4/PANX1/PPARG/PRKAA1/PTEN/PTGS2/RELA/SREBF1	16
GO:0031056	regulation of histone modification	16/431	149/18866	3.17714e-07	4.09983e-06	2.19289e-06	ATG5/ATM/BRD4/BRD7/IL1B/KDM5A/MAPK3/MAPK8/MUC1/MYB/OTUB1/PARK7/SIRT1/SNCA/SREBF1/TP53	16
GO:1903364	positive regulation of cellular protein catabolic process	16/431	149/18866	3.17714e-07	4.09983e-06	2.19289e-06	CAV1/FBXW7/GCLC/GSK3B/KEAP1/MAPK9/MDM2/NFE2L2/NUPR1/PTEN/SIRT2/SIRT6/SMAD7/TNFAIP3/TRIB2/VCP	16
GO:0032434	regulation of proteasomal ubiquitin-dependent protein catabolic process	15/431	131/18866	3.21796e-07	4.14177e-06	2.21533e-06	CAV1/GCLC/GSK3B/KEAP1/MAPK9/MDM2/NFE2L2/PARK7/SENP1/SIRT2/SIRT6/SMAD7/TRIB2/USP7/VCP	15
GO:0071478	cellular response to radiation	18/431	188/18866	3.33073e-07	4.27587e-06	2.28706e-06	ATF4/ATM/CDC25A/CDKN1A/EGR1/HRAS/HSF1/HSPA5/MAPK14/MDM2/NEDD4/NOX4/PARP1/PTGS2/SIRT1/STK11/TP53/YAP1	18
GO:0044804	autophagy of nucleus	6/431	14/18866	3.53044e-07	4.5206e-06	2.41795e-06	ATG13/ATG3/ATG5/ATG7/WIPI1/WIPI2	6
GO:0050810	regulation of steroid biosynthetic process	13/431	98/18866	3.55898e-07	4.54546e-06	2.43125e-06	AKR1C3/EGR1/IFNG/IL1B/LPCAT3/NR1D1/POR/PRKAA1/SCD/SIRT1/SREBF1/SREBF2/VDR	13
GO:0005996	monosaccharide metabolic process	23/431	296/18866	3.60033e-07	4.58651e-06	2.45321e-06	ADIPOQ/ATF3/ATF4/ENO3/G6PD/GCLC/GOT1/GSK3B/MAPK14/MTOR/PDK4/PGD/PHKG2/PIK3CA/PPARA/PPARD/PRKAA1/SESN2/SIRT1/SLC39A14/SRC/TP53/USP7	23
GO:0071560	cellular response to transforming growth factor beta stimulus	21/431	252/18866	3.70007e-07	4.69315e-06	2.51025e-06	CAV1/CREB1/FURIN/GDF15/GOT1/HSPA5/JUN/MEF2C/MIR212/MIR27A/NOX4/PARP1/PML/SIRT1/SMAD7/SRC/STK11/TGFB1/TGFBR1/TP53/ZEB1	21
GO:0016239	positive regulation of macroautophagy	11/431	68/18866	3.70289e-07	4.69315e-06	2.51025e-06	HIF1A/HMOX1/MAPK3/MFN2/PRKAA2/SESN2/SIRT1/STING1/TBK1/TSC1/ULK1	11
GO:0016042	lipid catabolic process	25/431	343/18866	3.74423e-07	4.73351e-06	2.53183e-06	ABHD12/ADIPOQ/AKR1C3/ALDH3A2/ASAH2/DECR1/ECH1/ENPP2/FABP4/FGF21/IDH1/IL1B/LPIN1/MTOR/PEX2/PLA2G6/PPARA/PPARD/PRDX6/PRKAA1/RARRES2/SCP2/SESN2/SIRT2/SMPD1	25
GO:0009259	ribonucleotide metabolic process	28/431	416/18866	3.81605e-07	4.81208e-06	2.57386e-06	ACOT1/ACSF2/ACSL1/ACSL3/ACSL4/ATP5MC3/DHODH/DLD/ELOVL5/ENO3/FAR1/GPAT4/GSTZ1/HIF1A/IFNG/MPC1/NUPR1/PARP1/PDK4/PPARA/PRKAA1/PRKAA2/SCD/SIRT6/STAT3/TGFB1/TMSB4X/VCP	28
GO:0030308	negative regulation of cell growth	18/431	190/18866	3.9001e-07	4.90566e-06	2.62391e-06	ACVR1B/CDKN1A/CDKN2A/G6PD/GJA1/MEG3/PML/PPARA/PPARD/PPARG/RB1/SESN2/SIRT1/STK11/TGFB1/TP53/TRIM46/ULK2	18
GO:1904753	negative regulation of vascular associated smooth muscle cell migration	7/431	22/18866	3.92154e-07	4.9202e-06	2.63169e-06	ADIPOQ/MEF2C/MIR137/MIR15A/MIR214/MIR424/NFE2L2	7
GO:0019318	hexose metabolic process	21/431	254/18866	4.21805e-07	5.27893e-06	2.82356e-06	ADIPOQ/ATF3/ATF4/ENO3/G6PD/GOT1/GSK3B/MAPK14/MTOR/PDK4/PHKG2/PIK3CA/PPARA/PPARD/PRKAA1/SESN2/SIRT1/SLC39A14/SRC/TP53/USP7	21
GO:0046209	nitric oxide metabolic process	12/431	84/18866	4.43473e-07	5.53619e-06	2.96117e-06	CAV1/GCH1/IFNG/IL1B/KLF2/MIR212/MTOR/NOS2/NQO1/POR/PTGS2/TLR4	12
GO:0070646	protein modification by small protein removal	23/431	300/18866	4.56225e-07	5.68114e-06	3.0387e-06	AR/BAP1/BECN1/CDC25A/FOXO4/HIF1A/KEAP1/MDM2/MDM4/OTUB1/PARK7/PTEN/SENP1/SIAH2/SMAD7/TGFBR1/TNFAIP3/TP53/TRIM21/USP11/USP35/USP7/VCP	23
GO:0018107	peptidyl-threonine phosphorylation	14/431	117/18866	4.61949e-07	5.73808e-06	3.06915e-06	ACVR1B/GSK3B/MAPK1/MAPK8/MIR15A/MTOR/PRKCA/RPTOR/SIRT2/SMAD7/TBK1/TGFB1/TGFBR1/ULK1	14
GO:0030073	insulin secretion	19/431	213/18866	4.72999e-07	5.86071e-06	3.13475e-06	ACSL4/ALOX5/ARNTL/CLTRN/DPP4/GJA1/HIF1A/IFNG/IL1B/IL6/NOS2/NR1D1/PARK7/PLA2G6/PPARD/PRKCA/SIRT3/SLC16A1/SREBF1	19
GO:0061136	regulation of proteasomal protein catabolic process	18/431	193/18866	4.92158e-07	6.08298e-06	3.25363e-06	CAV1/FBXW7/GABARAPL2/GCLC/GSK3B/KEAP1/MAPK9/MDM2/NFE2L2/NUPR1/PARK7/SENP1/SIRT2/SIRT6/SMAD7/TRIB2/USP7/VCP	18
GO:0010507	negative regulation of autophagy	12/431	85/18866	5.05848e-07	6.23671e-06	3.33586e-06	ATG7/HMOX1/KDM4A/MTOR/NUPR1/PIK3CA/QSOX1/SIRT2/SNCA/STAT3/TP53/TSC1	12
GO:0070371	ERK1 and ERK2 cascade	24/431	325/18866	5.07138e-07	6.23717e-06	3.33611e-06	ADIPOQ/ALOX15/ATF3/CD44/EGFR/FBXW7/FGF21/HMGB1/HRAS/IL1B/JUN/MAPK1/MAPK3/MIR27A/MIR424/NOX4/PRKCA/PTEN/PTPN6/SIRT3/SRC/TF/TGFB1/TLR4	24
GO:0030072	peptide hormone secretion	21/431	257/18866	5.12059e-07	6.28218e-06	3.36018e-06	ACSL4/ALOX5/ARNTL/CLTRN/DPP4/EGFR/GJA1/HIF1A/IFNG/IL1B/IL6/NOS2/NR1D1/PARK7/PLA2G6/PPARD/PRKCA/SIRT3/SLC16A1/SREBF1/TFR2	21
GO:0030336	negative regulation of cell migration	25/431	350/18866	5.45562e-07	6.66414e-06	3.56448e-06	ADIPOQ/ALOX15B/CDH1/CYGB/DPEP1/DPP4/GJA1/HMGB1/HMOX1/IDH2/MEF2C/MIR137/MIR15A/MIR212/MIR214/MIR424/NF2/NFE2L2/PPARD/PPARG/PTEN/SMAD7/STAT3/TGFB1/TIMP1	25
GO:0071559	response to transforming growth factor beta	21/431	258/18866	5.45868e-07	6.66414e-06	3.56448e-06	CAV1/CREB1/FURIN/GDF15/GOT1/HSPA5/JUN/MEF2C/MIR212/MIR27A/NOX4/PARP1/PML/SIRT1/SMAD7/SRC/STK11/TGFB1/TGFBR1/TP53/ZEB1	21
GO:1901522	positive regulation of transcription from RNA polymerase II promoter involved in cellular response to chemical stimulus	7/431	23/18866	5.52678e-07	6.73078e-06	3.60012e-06	ATF4/CREB3/HIF1A/NFE2L2/RELA/SESN2/TP53	7
GO:1902275	regulation of chromatin organization	18/431	195/18866	5.73197e-07	6.96364e-06	3.72468e-06	ATG5/ATM/BRD4/BRD7/IL1B/KDM5A/MAPK3/MAPK8/MUC1/MYB/OTUB1/PARK7/PARP10/SIRT1/SIRT6/SNCA/SREBF1/TP53	18
GO:0090594	inflammatory response to wounding	6/431	15/18866	5.77076e-07	6.97881e-06	3.73279e-06	ALOX5/HIF1A/HMOX1/MIR17/TGFB1/TIMP1	6
GO:0042743	hydrogen peroxide metabolic process	10/431	57/18866	5.77248e-07	6.97881e-06	3.73279e-06	CYBB/DUOX1/DUOX2/EGFR/NOX1/PARK7/PRDX1/PRDX6/SNCA/STAT3	10
GO:0032371	regulation of sterol transport	11/431	71/18866	5.81579e-07	7.01416e-06	3.75169e-06	ADIPOQ/CAV1/LPCAT3/MIR130B/MIR17/MIR27A/MIR302A/PPARG/SCP2/SIRT1/SREBF2	11
GO:0033028	myeloid cell apoptotic process	8/431	33/18866	5.84876e-07	7.03688e-06	3.76385e-06	ADIPOQ/ARF6/CDKN2A/IL6/MEF2C/PTEN/SIRT1/SLC7A11	8
GO:0001890	placenta development	16/431	156/18866	5.95062e-07	7.14218e-06	3.82017e-06	CTSB/DAZAP1/DNAJB6/EGFR/EPAS1/GJA1/HIF1A/HSF1/MAPK1/MAPK14/MAPK3/PPARD/PPARG/PTGS2/TTPA/VDR	16
GO:0009150	purine ribonucleotide metabolic process	27/431	401/18866	6.1374e-07	7.34866e-06	3.93061e-06	ACOT1/ACSF2/ACSL1/ACSL3/ACSL4/ATP5MC3/DLD/ELOVL5/ENO3/FAR1/GPAT4/GSTZ1/HIF1A/IFNG/MPC1/NUPR1/PARP1/PDK4/PPARA/PRKAA1/PRKAA2/SCD/SIRT6/STAT3/TGFB1/TMSB4X/VCP	27
GO:0016579	protein deubiquitination	22/431	283/18866	6.42363e-07	7.67292e-06	4.10405e-06	AR/BAP1/BECN1/CDC25A/FOXO4/HIF1A/KEAP1/MDM2/MDM4/OTUB1/PARK7/PTEN/SIAH2/SMAD7/TGFBR1/TNFAIP3/TP53/TRIM21/USP11/USP35/USP7/VCP	22
GO:0009060	aerobic respiration	12/431	87/18866	6.54426e-07	7.76118e-06	4.15126e-06	ACO1/COX4I2/CS/DLD/FH/FXN/HIF1A/IDH1/IDH2/IREB2/SIRT3/VCP	12
GO:0032436	positive regulation of proteasomal ubiquitin-dependent protein catabolic process	12/431	87/18866	6.54426e-07	7.76118e-06	4.15126e-06	CAV1/GCLC/GSK3B/KEAP1/MAPK9/MDM2/NFE2L2/SIRT2/SIRT6/SMAD7/TRIB2/VCP	12
GO:2001057	reactive nitrogen species metabolic process	12/431	87/18866	6.54426e-07	7.76118e-06	4.15126e-06	CAV1/GCH1/IFNG/IL1B/KLF2/MIR212/MTOR/NOS2/NQO1/POR/PTGS2/TLR4	12
GO:0006694	steroid biosynthetic process	18/431	197/18866	6.66197e-07	7.86752e-06	4.20813e-06	AKR1C3/CYB5R1/EGR1/G6PD/IFNG/IL1B/LPCAT3/NR1D1/OSBPL9/POR/PRKAA1/PRKAA2/SCD/SCP2/SIRT1/SREBF1/SREBF2/VDR	18
GO:0034198	cellular response to amino acid starvation	9/431	45/18866	6.66551e-07	7.86752e-06	4.20813e-06	ATF3/ATF4/CDKN1A/MAP1LC3A/MAPK1/MAPK3/MAPK8/MTOR/SESN2	9
GO:0019369	arachidonic acid metabolic process	10/431	58/18866	6.83441e-07	8.04781e-06	4.30457e-06	AKR1C3/ALOX12/ALOX12B/ALOX15/ALOX15B/ALOX5/ALOXE3/GPX4/MAPK3/PTGS2	10
GO:0043401	steroid hormone mediated signaling pathway	15/431	139/18866	6.96793e-07	8.18568e-06	4.37831e-06	AR/ARNTL/EGLN2/KMT2D/NCOA4/NEDD4/NR1D1/PARK7/PARP1/PPARA/PPARD/SIRT1/SRC/TP63/YAP1	15
GO:1900542	regulation of purine nucleotide metabolic process	14/431	121/18866	6.9994e-07	8.2033e-06	4.38774e-06	GSTZ1/HIF1A/IFNG/NOS2/NUPR1/PARP1/PDK4/PPARA/PRKAA1/PRKAA2/SIRT6/STAT3/TMSB4X/VCP	14
GO:0050729	positive regulation of inflammatory response	16/431	158/18866	7.07164e-07	8.26851e-06	4.42262e-06	ABCC1/EGFR/FABP4/IDO1/IFNG/IL1B/IL6/MIR17/NEAT1/NUPR1/PARK7/PTGS2/SNCA/SNX4/STAT3/TLR4	16
GO:0006637	acyl-CoA metabolic process	13/431	104/18866	7.15677e-07	8.32894e-06	4.45494e-06	ACOT1/ACSF2/ACSL1/ACSL3/ACSL4/DLD/ELOVL5/FAR1/GPAT4/GSTZ1/MPC1/PDK4/SCD	13
GO:0035383	thioester metabolic process	13/431	104/18866	7.15677e-07	8.32894e-06	4.45494e-06	ACOT1/ACSF2/ACSL1/ACSL3/ACSL4/DLD/ELOVL5/FAR1/GPAT4/GSTZ1/MPC1/PDK4/SCD	13
GO:0018205	peptidyl-lysine modification	27/431	405/18866	7.444e-07	8.64302e-06	4.62293e-06	ATF2/ATG5/BRD4/BRD7/BRPF1/EGR1/EZH2/GLRX5/IL1B/KMT2D/MAPK3/MDM2/MUC1/MYB/NCOA3/PARK7/POR/PRKAA1/PRKAA2/RELA/RNF113A/SENP1/SIRT1/SIRT2/SIRT3/SNCA/SUV39H1	27
GO:0033044	regulation of chromosome organization	25/431	356/18866	7.46884e-07	8.64378e-06	4.62334e-06	ATG5/ATM/BECN1/BRD4/BRD7/IL1B/KDM5A/MAPK1/MAPK3/MAPK8/MUC1/MYB/OTUB1/PARK7/PARP1/PARP10/PML/RB1/SIRT1/SIRT6/SNCA/SRC/SREBF1/TP53/USP7	25
GO:0032148	activation of protein kinase B activity	8/431	34/18866	7.49672e-07	8.64378e-06	4.62334e-06	MAPKAP1/MLST8/MTOR/PARK7/PRR5/RICTOR/SRC/TXN	8
GO:0046685	response to arsenic-containing substance	8/431	34/18866	7.49672e-07	8.64378e-06	4.62334e-06	ATF3/ATF4/CDKN1A/GCLC/HMOX1/HSF1/PTEN/VCP	8
GO:2000637	positive regulation of gene silencing by miRNA	7/431	24/18866	7.64971e-07	8.79982e-06	4.7068e-06	EGFR/IL6/MYCN/STAT3/TGFB1/TP53/ZFP36	7
GO:0007517	muscle organ development	27/431	407/18866	8.18949e-07	9.39905e-06	5.02731e-06	ARNTL/ATF3/CAV1/CREB1/EGR1/FOXO4/FZD7/G6PD/GJA1/MAPK1/MAPK14/MEF2C/MTOR/NR1D2/NUPR1/PARP2/PPARA/PRKAA1/PTEN/RB1/SIRT1/SIRT2/SIRT6/SMAD7/TGFB1/TGFBR1/YAP1	27
GO:0051054	positive regulation of DNA metabolic process	18/431	200/18866	8.31584e-07	9.52212e-06	5.09314e-06	ATM/EGFR/HMGB1/HSF1/IL6/MAPK1/MAPK3/NOX4/PARP1/PARP3/PARP9/PML/SIRT1/SIRT6/SRC/TFRC/TGFB1/USP7	18
GO:0006140	regulation of nucleotide metabolic process	14/431	123/18866	8.55996e-07	9.77916e-06	5.23063e-06	GSTZ1/HIF1A/IFNG/NOS2/NUPR1/PARP1/PDK4/PPARA/PRKAA1/PRKAA2/SIRT6/STAT3/TMSB4X/VCP	14
GO:0010952	positive regulation of peptidase activity	18/431	201/18866	8.94495e-07	1.01956e-05	5.45337e-06	ALOX12/BID/CAV1/HMGB1/HSF1/LGMN/MAPK14/MAPK3/MIR15A/MIR17/MTCH1/PML/PPARG/SENP1/SIRT1/SNCA/STAT3/VCP	18
GO:0006066	alcohol metabolic process	26/431	385/18866	9.39642e-07	1.06857e-05	5.71553e-06	AKR1C1/AKR1C2/AKR1C3/ALDH3A2/ASAH2/G6PD/GCH1/GOT1/IDH1/IDH2/IFNG/IL1B/LPCAT3/MIOX/PARK7/POR/PPARD/PRKAA1/PRKAA2/PTEN/SCD/SMPD1/SNCA/SREBF1/SREBF2/VDR	26
GO:0051101	regulation of DNA binding	14/431	124/18866	9.45147e-07	1.07239e-05	5.73593e-06	FBXW7/HMGB1/HMOX1/IFNG/JUN/MAPK8/PARK7/PARP1/PPARG/RB1/SIRT2/TGFB1/TMSB4X/TXN	14
GO:0007179	transforming growth factor beta receptor signaling pathway	18/431	202/18866	9.61697e-07	1.08868e-05	5.8231e-06	CAV1/CREB1/FURIN/GDF15/GOT1/HSPA5/JUN/MIR212/PARP1/PML/SIRT1/SMAD7/SRC/STK11/TGFB1/TGFBR1/TP53/ZEB1	18
GO:0009306	protein secretion	29/431	462/18866	9.89929e-07	1.1181e-05	5.98045e-06	ACSL4/ALOX5/ARF6/ARNTL/CLTRN/DPP4/EGFR/GJA1/HIF1A/HMGB1/IDH2/IFNG/IL1B/IL6/NOS2/NOX5/NR1D1/PANX1/PARK7/PLA2G6/PPARD/PRKCA/SIRT3/SLC16A1/SOCS1/SRC/SREBF1/TGFB1/TLR4	29
GO:2001237	negative regulation of extrinsic apoptotic signaling pathway	13/431	107/18866	9.96041e-07	1.12246e-05	6.00376e-06	AR/GCLC/GSK3B/HMOX1/IL1B/PARK7/RELA/SIAH2/SRC/TERT/TGFBR1/TNFAIP3/YAP1	13
GO:0008286	insulin receptor signaling pathway	15/431	143/18866	1.00388e-06	1.12874e-05	6.03736e-06	FOXO4/GSK3B/IL1B/PDK4/PIK3CA/PRKAA1/RARRES2/RELA/SIRT1/SLC39A14/SNX5/SOCS1/SRC/SREBF1/TSC1	15
GO:0035592	establishment of protein localization to extracellular region	29/431	463/18866	1.03412e-06	1.16012e-05	6.2052e-06	ACSL4/ALOX5/ARF6/ARNTL/CLTRN/DPP4/EGFR/GJA1/HIF1A/HMGB1/IDH2/IFNG/IL1B/IL6/NOS2/NOX5/NR1D1/PANX1/PARK7/PLA2G6/PPARD/PRKCA/SIRT3/SLC16A1/SOCS1/SRC/SREBF1/TGFB1/TLR4	29
GO:0046697	decidualization	7/431	25/18866	1.04166e-06	1.16074e-05	6.2085e-06	CTSB/GJA1/MAPK1/MAPK3/PPARD/PTGS2/VDR	7
GO:0060148	positive regulation of posttranscriptional gene silencing	7/431	25/18866	1.04166e-06	1.16074e-05	6.2085e-06	EGFR/IL6/MYCN/STAT3/TGFB1/TP53/ZFP36	7
GO:0070920	regulation of production of small RNA involved in gene silencing by RNA	7/431	25/18866	1.04166e-06	1.16074e-05	6.2085e-06	EGFR/IL6/MYCN/STAT3/TERT/TGFB1/TP53	7
GO:0055088	lipid homeostasis	16/431	163/18866	1.0755e-06	1.19577e-05	6.39588e-06	AKR1C1/CAV1/FABP4/FBXW7/GOT1/MIR302A/NR1D1/NR1D2/NR5A2/PPARG/PRKAA1/PRKAA2/SESN2/SIRT1/SREBF2/VDR	16
GO:0090342	regulation of cell aging	10/431	61/18866	1.11113e-06	1.22989e-05	6.57838e-06	ARNTL/CDKN2A/CGAS/KRAS/MARCHF5/MIR17/PTEN/SIRT1/TERT/TP53	10
GO:2000756	regulation of peptidyl-lysine acetylation	10/431	61/18866	1.11113e-06	1.22989e-05	6.57838e-06	ATG5/BRD7/IL1B/MAPK3/MUC1/PARK7/PRKAA1/PRKAA2/SIRT1/SNCA	10
GO:0018210	peptidyl-threonine modification	14/431	126/18866	1.14879e-06	1.26595e-05	6.77125e-06	ACVR1B/GSK3B/MAPK1/MAPK8/MIR15A/MTOR/PRKCA/RPTOR/SIRT2/SMAD7/TBK1/TGFB1/TGFBR1/ULK1	14
GO:2000134	negative regulation of G1/S transition of mitotic cell cycle	14/431	126/18866	1.14879e-06	1.26595e-05	6.77125e-06	ATM/BRD7/CDKN1A/CDKN2A/EZH2/MDM2/MDM4/MIR137/MIR15A/MUC1/PML/PTEN/RB1/TP53	14
GO:0046165	alcohol biosynthetic process	16/431	164/18866	1.16721e-06	1.28342e-05	6.86467e-06	ASAH2/G6PD/GCH1/GOT1/IFNG/IL1B/LPCAT3/PARK7/POR/PRKAA1/PRKAA2/SCD/SNCA/SREBF1/SREBF2/VDR	16
GO:0071229	cellular response to acid chemical	11/431	76/18866	1.17416e-06	1.28822e-05	6.89035e-06	CPEB1/CYBB/EGFR/GCLC/HSF1/KLF2/MTOR/RPTOR/SESN2/SOCS1/ZEB1	11
GO:2000146	negative regulation of cell motility	25/431	365/18866	1.17951e-06	1.29124e-05	6.90654e-06	ADIPOQ/ALOX15B/CDH1/CYGB/DPEP1/DPP4/GJA1/HMGB1/HMOX1/IDH2/MEF2C/MIR137/MIR15A/MIR212/MIR214/MIR424/NF2/NFE2L2/PPARD/PPARG/PTEN/SMAD7/STAT3/TGFB1/TIMP1	25
GO:1990928	response to amino acid starvation	9/431	48/18866	1.18725e-06	1.29686e-05	6.93658e-06	ATF3/ATF4/CDKN1A/MAP1LC3A/MAPK1/MAPK3/MAPK8/MTOR/SESN2	9
GO:0019058	viral life cycle	24/431	341/18866	1.19764e-06	1.30266e-05	6.96762e-06	ATG16L1/ATG5/CAV1/CHMP1A/CHMP5/CHMP6/CTSB/DPP4/EGFR/FURIN/IFNA2/NEDD4/NEDD4L/NR5A2/P4HB/PARP10/PML/SLC1A5/TFRC/TRIM21/TRIM26/TYRO3/VCP/YTHDC2	24
GO:0001893	maternal placenta development	8/431	36/18866	1.20041e-06	1.30266e-05	6.96762e-06	CTSB/DAZAP1/GJA1/MAPK1/MAPK3/PPARD/PTGS2/VDR	8
GO:0034405	response to fluid shear stress	8/431	36/18866	1.20041e-06	1.30266e-05	6.96762e-06	GJA1/KLF2/MEF2C/NFE2L2/PTGS2/SMAD7/SRC/SREBF2	8
GO:0044262	cellular carbohydrate metabolic process	22/431	294/18866	1.2187e-06	1.31964e-05	7.05843e-06	ADIPOQ/GOT1/GSK3B/IDH1/IDH2/MIOX/MTOR/NR1D1/NUPR1/PDK4/PGD/PHKG2/PPARA/PTEN/SESN2/SIRT1/SIRT6/SNCA/SRC/STAT3/TP53/USP7	22
GO:0006163	purine nucleotide metabolic process	28/431	442/18866	1.276e-06	1.37869e-05	7.37427e-06	ACOT1/ACSF2/ACSL1/ACSL3/ACSL4/ATP5MC3/DLD/ELOVL5/ENO3/FAR1/GPAT4/GSTZ1/HIF1A/IFNG/MPC1/NOS2/NUPR1/PARP1/PDK4/PPARA/PRKAA1/PRKAA2/SCD/SIRT6/STAT3/TGFB1/TMSB4X/VCP	28
GO:2001244	positive regulation of intrinsic apoptotic signaling pathway	10/431	62/18866	1.2981e-06	1.39954e-05	7.48576e-06	BECN1/BID/CAV1/FBXW7/MIR15A/NOX1/NUPR1/PARK7/SIRT1/TP53	10
GO:0009408	response to heat	16/431	166/18866	1.37208e-06	1.47342e-05	7.88095e-06	AKT1S1/ATM/CDKN1A/DNAJB6/GCLC/GSK3B/HMOX1/HSF1/MAPK1/MAPK3/MLST8/MTOR/PTGS2/RPTOR/SIRT1/VCP	16
GO:0009299	mRNA transcription	6/431	17/18866	1.37255e-06	1.47342e-05	7.88095e-06	ATF4/HSF1/PPARD/SREBF1/STAT3/TP53	6
GO:0014013	regulation of gliogenesis	14/431	128/18866	1.39082e-06	1.48983e-05	7.96871e-06	CREB1/EZH2/IDH2/IL1B/IL6/MTOR/MYB/NF2/NR1D1/PPARG/RELA/SIRT2/TERT/TGFB1	14
GO:0018904	ether metabolic process	7/431	26/18866	1.39753e-06	1.49142e-05	7.97721e-06	AGPS/ALOX12/ALOX5/FAR1/PEDS1/PLA2G6/TXN	7
GO:0071692	protein localization to extracellular region	29/431	470/18866	1.3983e-06	1.49142e-05	7.97721e-06	ACSL4/ALOX5/ARF6/ARNTL/CLTRN/DPP4/EGFR/GJA1/HIF1A/HMGB1/IDH2/IFNG/IL1B/IL6/NOS2/NOX5/NR1D1/PANX1/PARK7/PLA2G6/PPARD/PRKCA/SIRT3/SLC16A1/SOCS1/SRC/SREBF1/TGFB1/TLR4	29
GO:0060969	negative regulation of gene silencing	8/431	37/18866	1.5012e-06	1.59776e-05	8.54599e-06	ELAVL1/IL6/NEAT1/PPARG/STAT3/TERT/TGFB1/TP53	8
GO:0010001	glial cell differentiation	19/431	230/18866	1.51824e-06	1.61245e-05	8.62457e-06	EGFR/IFNG/IL1B/IL6/KRAS/MAPK1/MAPK3/METTL14/MTOR/NDRG1/NR1D1/PPARG/PTEN/RELA/SIRT2/SOX2/STAT3/TGFB1/TLR4	19
GO:0072521	purine-containing compound metabolic process	29/431	472/18866	1.52225e-06	1.61326e-05	8.62893e-06	ACOT1/ACSF2/ACSL1/ACSL3/ACSL4/AHCY/ATP5MC3/DLD/ELOVL5/ENO3/FAR1/GPAT4/GSTZ1/HIF1A/IFNG/MPC1/NOS2/NUPR1/PARP1/PDK4/PPARA/PRKAA1/PRKAA2/SCD/SIRT6/STAT3/TGFB1/TMSB4X/VCP	29
GO:0034101	erythrocyte homeostasis	14/431	129/18866	1.52815e-06	1.61608e-05	8.64399e-06	ACVR1B/EPAS1/G6PD/HIF1A/HMOX1/IREB2/KLF2/MAPK14/PRDX1/RB1/SENP1/SLC11A2/STAT3/ZFP36	14
GO:0010675	regulation of cellular carbohydrate metabolic process	15/431	148/18866	1.55598e-06	1.63855e-05	8.76418e-06	ADIPOQ/GSK3B/MTOR/NUPR1/PDK4/PHKG2/PPARA/SESN2/SIRT1/SIRT6/SNCA/SRC/STAT3/TP53/USP7	15
GO:0071901	negative regulation of protein serine/threonine kinase activity	15/431	148/18866	1.55598e-06	1.63855e-05	8.76418e-06	ADIPOQ/CAV1/CDKN1A/CDKN2A/HSPB1/IL1B/MIR15A/PAQR3/PTEN/PTPN6/RB1/RPTOR/SIRT1/SMPD1/TNFAIP3	15
GO:0045787	positive regulation of cell cycle	26/431	396/18866	1.5899e-06	1.67074e-05	8.93634e-06	ATM/BECN1/BRD4/CDC25A/CDKN1A/EGFR/EZH2/FOXO4/HSF1/IL1B/LGMN/MDM2/MDM4/MIR214/MUC1/NUPR1/PML/PRKCA/RB1/RPTOR/SIRT2/SRC/TERT/TP53/TRIM21/YTHDC2	26
GO:0031648	protein destabilization	9/431	50/18866	1.70339e-06	1.78247e-05	9.534e-06	FBXW7/MDM2/NR1D1/PEX2/SIRT1/SIRT6/SNCA/SRC/TRIM21	9
GO:1904707	positive regulation of vascular associated smooth muscle cell proliferation	9/431	50/18866	1.70339e-06	1.78247e-05	9.534e-06	GJA1/JUN/MDM2/MFN2/MIR135B/MIR17/MIR214/MIR27A/TERT	9
GO:0006809	nitric oxide biosynthetic process	11/431	79/18866	1.74235e-06	1.81183e-05	9.69099e-06	CAV1/GCH1/IFNG/IL1B/KLF2/MIR212/MTOR/NOS2/NQO1/PTGS2/TLR4	11
GO:0071260	cellular response to mechanical stimulus	11/431	79/18866	1.74235e-06	1.81183e-05	9.69099e-06	EGFR/GCLC/GJA1/GOT1/IL1B/MAP3K14/MAPK3/MAPK8/PIEZO1/PTGS2/TLR4	11
GO:1900034	regulation of cellular response to heat	11/431	79/18866	1.74235e-06	1.81183e-05	9.69099e-06	AKT1S1/ATM/DNAJB6/GSK3B/HSF1/MAPK1/MAPK3/MLST8/MTOR/RPTOR/SIRT1	11
GO:0019218	regulation of steroid metabolic process	14/431	131/18866	1.83969e-06	1.90578e-05	1.01935e-05	AKR1C3/EGR1/IFNG/IL1B/LPCAT3/MIR27A/NR1D1/POR/PRKAA1/SCD/SIRT1/SREBF1/SREBF2/VDR	14
GO:0009266	response to temperature stimulus	19/431	233/18866	1.84257e-06	1.90578e-05	1.01935e-05	AKT1S1/ATM/CDKN1A/CIRBP/DNAJB6/GCLC/GSK3B/HMOX1/HSF1/MAPK1/MAPK3/MLST8/MTOR/PPARG/PRKAA1/PTGS2/RPTOR/SIRT1/VCP	19
GO:0035264	multicellular organism growth	15/431	150/18866	1.84418e-06	1.90578e-05	1.01935e-05	AR/ATM/CREB1/FXN/GDF15/GPAT4/HSF1/KLF2/LGMN/MTOR/PIK3CA/PPP1R13L/STAT3/TP53/WWTR1	15
GO:0010661	positive regulation of muscle cell apoptotic process	8/431	38/18866	1.86385e-06	1.91815e-05	1.02597e-05	ATF4/CDKN2A/IFNG/MFN2/MIR17/PPARG/PTEN/TP53	8
GO:0014912	negative regulation of smooth muscle cell migration	8/431	38/18866	1.86385e-06	1.91815e-05	1.02597e-05	ADIPOQ/MEF2C/MIR137/MIR15A/MIR214/MIR424/NFE2L2/PPARD	8
GO:0051701	interaction with host	18/431	212/18866	1.93419e-06	1.98643e-05	1.06249e-05	ATG5/ATG7/CAV1/CDH1/CTSB/DPP4/EGFR/IFNA2/P4HB/PML/SLC1A5/SRC/TFRC/TRIM21/TRIM26/TYRO3/ULK1/ULK2	18
GO:0031397	negative regulation of protein ubiquitination	11/431	80/18866	1.97918e-06	2.02429e-05	1.08274e-05	ATG5/CAV1/CHP1/GCLC/MTOR/OTUB1/PARK7/PARP10/SMAD7/SQSTM1/TNFAIP3	11
GO:0055021	regulation of cardiac muscle tissue growth	11/431	80/18866	1.97918e-06	2.02429e-05	1.08274e-05	G6PD/GJA1/MAPK1/MAPK14/MEF2C/MTOR/PARP2/PPARA/PTEN/TGFBR1/YAP1	11
GO:0061041	regulation of wound healing	15/431	151/18866	2.00549e-06	2.047e-05	1.09489e-05	ALOX12/ALOX5/ANO6/CAV1/DUOX1/DUOX2/GJA1/HRAS/MIR17/MTOR/NFE2L2/PRKCA/PTEN/TLR4/TNFAIP3	15
GO:0010595	positive regulation of endothelial cell migration	14/431	132/18866	2.01577e-06	2.04842e-05	1.09565e-05	ALOX12/HIF1A/HMGB1/HMOX1/HSPB1/LGMN/MIR135B/MIR27A/NFE2L2/PRKCA/PTGS2/SIRT1/TGFB1/TMSB4X	14
GO:1902807	negative regulation of cell cycle G1/S phase transition	14/431	132/18866	2.01577e-06	2.04842e-05	1.09565e-05	ATM/BRD7/CDKN1A/CDKN2A/EZH2/MDM2/MDM4/MIR137/MIR15A/MUC1/PML/PTEN/RB1/TP53	14
GO:0034755	iron ion transmembrane transport	6/431	18/18866	2.01922e-06	2.04842e-05	1.09565e-05	IFNG/ISCU/SLC11A2/SLC25A28/SLC39A14/SLC40A1	6
GO:0016051	carbohydrate biosynthetic process	18/431	213/18866	2.06906e-06	2.09472e-05	1.12041e-05	ADIPOQ/ATF3/ATF4/ENO3/G6PD/GOT1/GSK3B/MTOR/NR1D1/PGD/PHKG2/PPARA/SESN2/SIRT1/SLC39A14/SNCA/TGFB1/USP7	18
GO:0044272	sulfur compound biosynthetic process	17/431	192/18866	2.101e-06	2.12273e-05	1.13539e-05	ACSL1/ACSL3/ACSL4/CBS/CDO1/CHAC1/DLD/ELOVL5/GCLC/GSTM1/GSTZ1/MGST1/MPC1/NFE2L2/PDK4/SCD/SLC7A11	17
GO:1901655	cellular response to ketone	12/431	97/18866	2.14106e-06	2.15883e-05	1.1547e-05	AKR1C2/AKR1C3/AR/EGFR/KLF2/NCOA4/PARK7/PPARG/PRKAA1/PRKAA2/SIRT1/SRC	12
GO:0019915	lipid storage	11/431	81/18866	2.2438e-06	2.25785e-05	1.20767e-05	CAV1/FBXW7/HILPDA/IL1B/IL6/PLIN2/PPARA/PPARD/PPARG/SIRT1/SREBF2	11
GO:0070372	regulation of ERK1 and ERK2 cascade	22/431	306/18866	2.36002e-06	2.37002e-05	1.26766e-05	ADIPOQ/ALOX15/ATF3/CD44/EGFR/FBXW7/FGF21/HMGB1/HRAS/IL1B/JUN/MAPK3/MIR27A/MIR424/NOX4/PRKCA/PTEN/PTPN6/SIRT3/SRC/TGFB1/TLR4	22
GO:0046777	protein autophosphorylation	19/431	237/18866	2.37267e-06	2.37792e-05	1.27189e-05	ACVR1B/ADIPOQ/ATM/CAMKK2/CAV1/CHP1/DDR2/EGFR/FLT3/GSK3B/JUN/MAP3K11/MAPK3/MTOR/SRC/STK11/TYRO3/ULK1/ULK2	19
GO:0010883	regulation of lipid storage	9/431	52/18866	2.40229e-06	2.39373e-05	1.28035e-05	FBXW7/HILPDA/IL6/PLIN2/PPARA/PPARD/PPARG/SIRT1/SREBF2	9
GO:0050999	regulation of nitric-oxide synthase activity	9/431	52/18866	2.40229e-06	2.39373e-05	1.28035e-05	CAV1/CYGB/EGFR/GCH1/HIF1A/IL1B/KRAS/MIR212/TERT	9
GO:0046683	response to organophosphorus	14/431	134/18866	2.41368e-06	2.39373e-05	1.28035e-05	ADIPOQ/AKR1C1/AQP8/CDO1/DUOX1/DUOX2/HSPA5/IL1B/NOX4/PANX1/PTEN/PTGS2/RELA/SREBF1	14
GO:0010575	positive regulation of vascular endothelial growth factor production	7/431	28/18866	2.41809e-06	2.39373e-05	1.28035e-05	ATF4/HIF1A/IL1B/IL6/NOX1/PTGS2/TGFB1	7
GO:1903579	negative regulation of ATP metabolic process	7/431	28/18866	2.41809e-06	2.39373e-05	1.28035e-05	NUPR1/PARP1/PPARA/SIRT6/SNCA/STAT3/TP53	7
GO:1990776	response to angiotensin	7/431	28/18866	2.41809e-06	2.39373e-05	1.28035e-05	CAV1/CYBB/HSF1/NFE2L2/PTGS2/RELA/SRC	7
GO:0046390	ribose phosphate biosynthetic process	17/431	194/18866	2.42209e-06	2.39373e-05	1.28035e-05	ACSL1/ACSL3/ACSL4/ATP5MC3/DHODH/DLD/ELOVL5/G6PD/GSTZ1/MPC1/PARP1/PDK4/SCD/STAT3/TGFB1/TMSB4X/VCP	17
GO:0071281	cellular response to iron ion	5/431	11/18866	2.50783e-06	2.46835e-05	1.32026e-05	HMOX1/SLC40A1/TF/TFAP2A/TFR2	5
GO:1903800	positive regulation of production of miRNAs involved in gene silencing by miRNA	5/431	11/18866	2.50783e-06	2.46835e-05	1.32026e-05	EGFR/IL6/MYCN/TGFB1/TP53	5
GO:0046620	regulation of organ growth	13/431	116/18866	2.51245e-06	2.46835e-05	1.32026e-05	FXN/G6PD/GJA1/MAPK1/MAPK14/MEF2C/MTOR/PARP2/POR/PPARA/PTEN/TGFBR1/YAP1	13
GO:0014065	phosphatidylinositol 3-kinase signaling	15/431	154/18866	2.56808e-06	2.51803e-05	1.34683e-05	BECN1/EGFR/FLT3/MAPK1/MAPK3/NEDD4/PIK3CA/PPARD/PRR5/PTEN/PTPN6/SIRT1/SIRT2/SRC/TYRO3	15
GO:0032368	regulation of lipid transport	14/431	135/18866	2.63776e-06	2.58127e-05	1.38066e-05	ADIPOQ/CAV1/IL1B/LPCAT3/MIR130B/MIR17/MIR27A/MIR302A/MYB/PLA2G6/PPARG/SCP2/SIRT1/SREBF2	14
GO:0071897	DNA biosynthetic process	17/431	196/18866	2.78676e-06	2.72174e-05	1.45579e-05	ADIPOQ/ATM/CDKN1A/GJA1/LIG3/MAPK1/MAPK3/NOX4/PARP10/PARP3/PARP4/PPARG/SIRT1/SRC/TERT/TP53/VCP	17
GO:0035384	thioester biosynthetic process	9/431	53/18866	2.83582e-06	2.75883e-05	1.47563e-05	ACSL1/ACSL3/ACSL4/DLD/ELOVL5/GSTZ1/MPC1/PDK4/SCD	9
GO:0071616	acyl-CoA biosynthetic process	9/431	53/18866	2.83582e-06	2.75883e-05	1.47563e-05	ACSL1/ACSL3/ACSL4/DLD/ELOVL5/GSTZ1/MPC1/PDK4/SCD	9
GO:0007178	transmembrane receptor protein serine/threonine kinase signaling pathway	24/431	359/18866	2.94354e-06	2.85805e-05	1.5287e-05	ACVR1B/CAV1/CREB1/EGR1/FURIN/GDF15/GOT1/HSPA5/JUN/MAPK14/MAPK3/MIR212/PARP1/PML/SIRT1/SMAD7/SRC/STK11/TF/TGFB1/TGFBR1/TP53/WWTR1/ZEB1	24
GO:0046364	monosaccharide biosynthetic process	12/431	100/18866	2.96619e-06	2.87444e-05	1.53746e-05	ADIPOQ/ATF3/ATF4/ENO3/G6PD/GOT1/PGD/PPARA/SESN2/SIRT1/SLC39A14/USP7	12
GO:0015918	sterol transport	13/431	118/18866	3.04801e-06	2.94798e-05	1.5768e-05	ADIPOQ/AKR1C1/CAV1/LPCAT3/MIR130B/MIR17/MIR27A/MIR302A/OSBPL9/PPARG/SCP2/SIRT1/SREBF2	13
GO:0046034	ATP metabolic process	22/431	311/18866	3.07455e-06	2.96789e-05	1.58745e-05	ATP5MC3/BID/COX4I2/DLD/ENO3/FXN/HIF1A/IFNG/ISCU/NUPR1/PARK7/PARP1/PPARA/PRKAA1/PRKAA2/SIRT6/SNCA/STAT3/TGFB1/TMSB4X/TP53/VCP	22
GO:0043406	positive regulation of MAP kinase activity	20/431	264/18866	3.08316e-06	2.97045e-05	1.58882e-05	EGFR/EZH2/FLT3/GDF15/HRAS/IL1B/KRAS/MAP3K11/MAP3K14/MAPK1/MAPK14/MAPK3/NOX4/PRKAA1/PROK2/SRC/TF/TGFB1/TGFBR1/TLR4	20
GO:0006625	protein targeting to peroxisome	10/431	68/18866	3.10687e-06	2.97603e-05	1.5918e-05	AGPS/ECH1/IDH1/NOS2/PEX10/PEX12/PEX2/PEX3/PEX6/SCP2	10
GO:0072662	protein localization to peroxisome	10/431	68/18866	3.10687e-06	2.97603e-05	1.5918e-05	AGPS/ECH1/IDH1/NOS2/PEX10/PEX12/PEX2/PEX3/PEX6/SCP2	10
GO:0072663	establishment of protein localization to peroxisome	10/431	68/18866	3.10687e-06	2.97603e-05	1.5918e-05	AGPS/ECH1/IDH1/NOS2/PEX10/PEX12/PEX2/PEX3/PEX6/SCP2	10
GO:0015908	fatty acid transport	12/431	101/18866	3.29764e-06	3.15269e-05	1.6863e-05	ACSL1/ACSL3/ACSL4/FABP4/IL1B/NOS2/PLA2G6/PLIN2/PPARA/PPARD/PPARG/PRKAA2	12
GO:0071230	cellular response to amino acid stimulus	10/431	69/18866	3.56031e-06	3.3973e-05	1.81713e-05	CPEB1/CYBB/EGFR/GCLC/HSF1/MTOR/RPTOR/SESN2/SOCS1/ZEB1	10
GO:0043154	negative regulation of cysteine-type endopeptidase activity involved in apoptotic process	11/431	85/18866	3.63817e-06	3.46496e-05	1.85332e-05	CD44/DNAJB6/DPEP1/MDM2/MIR17/PARK7/POR/PTGS2/SIAH2/SNCA/SRC	11
GO:0072331	signal transduction by p53 class mediator	20/431	267/18866	3.66077e-06	3.47983e-05	1.86127e-05	ATM/BRD7/BRPF1/CD44/CDKN1A/MAPK14/MDM2/MDM4/MUC1/NDRG1/NUPR1/PML/PPP1R13L/PRKAA1/PRKAA2/SESN2/SIRT1/STK11/TP53/TP63	20
GO:1901796	regulation of signal transduction by p53 class mediator	16/431	180/18866	3.97623e-06	3.7725e-05	2.01781e-05	ATM/BRD7/BRPF1/CD44/MAPK14/MDM2/MDM4/MUC1/PML/PPP1R13L/PRKAA1/PRKAA2/SIRT1/STK11/TP53/TP63	16
GO:1900409	positive regulation of cellular response to oxidative stress	6/431	20/18866	4.05541e-06	3.8403e-05	2.05408e-05	FBXW7/MIR17/NOX1/PARK7/SIRT3/TLR4	6
GO:0032374	regulation of cholesterol transport	10/431	70/18866	4.07009e-06	3.84689e-05	2.0576e-05	ADIPOQ/CAV1/LPCAT3/MIR130B/MIR17/MIR27A/MIR302A/SCP2/SIRT1/SREBF2	10
GO:0042509	regulation of tyrosine phosphorylation of STAT protein	11/431	86/18866	4.0873e-06	3.85585e-05	2.06239e-05	CAV1/FLT3/HSF1/IFNA2/IFNG/IL6/NF2/PARP14/PARP9/SOCS1/STAT3	11
GO:0006605	protein targeting	27/431	444/18866	4.25171e-06	4.00336e-05	2.14129e-05	AGPS/ATG13/ATG3/BAP1/BID/CHP1/ECH1/FBXW7/HRAS/HSPA5/IDH1/LAMP2/MFN2/NCOA4/NEDD4/NOS2/PEX10/PEX12/PEX2/PEX3/PEX6/PRKAA1/RPL8/SCP2/SREBF1/SREBF2/TIMM9	27
GO:1903706	regulation of hemopoiesis	29/431	498/18866	4.37383e-06	4.11058e-05	2.19864e-05	ACVR1B/ADIPOQ/CREB1/FANCD2/FBXW7/HIF1A/HMGB1/IFNA2/IFNG/IL1B/JUN/KMT2D/MAPK14/MEF2C/MTOR/MYB/NFE2L2/PRKCA/PTPN6/RB1/SENP1/SMAD7/SOCS1/STAT3/TGFB1/TLR4/YAP1/ZEB1/ZFP36	29
GO:0006473	protein acetylation	17/431	203/18866	4.4856e-06	4.20768e-05	2.25058e-05	ARNTL/ATF2/ATG5/BRD7/BRPF1/GSK3B/IL1B/MAPK3/MUC1/NCOA3/NUPR1/PARK7/POR/PRKAA1/PRKAA2/SIRT1/SNCA	17
GO:0010721	negative regulation of cell development	23/431	343/18866	4.50354e-06	4.21657e-05	2.25534e-05	ARF6/FBXW7/G6PD/GSK3B/IDH2/IL1B/IL6/MDM2/MIB1/MIR137/NR1D1/PAQR3/PPARA/PTEN/SIRT2/SOX2/STAT3/TERT/TP53/TRIM46/TSC1/TTPA/ULK2	23
GO:0060420	regulation of heart growth	11/431	87/18866	4.58417e-06	4.284e-05	2.29141e-05	G6PD/GJA1/MAPK1/MAPK14/MEF2C/MTOR/PARP2/PPARA/PTEN/TGFBR1/YAP1	11
GO:0031333	negative regulation of protein-containing complex assembly	14/431	142/18866	4.79856e-06	4.47596e-05	2.39408e-05	GSK3B/HMGB1/HSF1/HSPA5/MIR17/MIR214/PARK7/SIRT2/SNCA/SRC/TMSB4X/TMSB4Y/ULK1/VDAC2	14
GO:0006352	DNA-templated transcription, initiation	19/431	249/18866	4.89537e-06	4.55773e-05	2.43781e-05	AR/CDKN1A/CREB1/HMGB1/JUN/MAPK3/NR1D1/NR1D2/NR4A1/NR5A2/PPARA/PPARD/PPARG/PTEN/TFAM/TP53/VDR/WWTR1/YAP1	19
GO:0043433	negative regulation of DNA-binding transcription factor activity	16/431	183/18866	4.9234e-06	4.57527e-05	2.4472e-05	CDKN2A/CHP1/EZH2/HMOX1/KEAP1/MIR15A/MIR27A/NUPR1/PARP10/RB1/SIRT1/SMAD7/TMSB4X/TNFAIP3/TRIM21/USP7	16
GO:0045124	regulation of bone resorption	8/431	43/18866	5.00086e-06	4.62998e-05	2.47646e-05	EGFR/IL6/PDK4/PRKCA/SRC/TF/TFRC/TNFAIP3	8
GO:1903146	regulation of autophagy of mitochondrion	8/431	43/18866	5.00086e-06	4.62998e-05	2.47646e-05	CAMKK2/FBXW7/HIF1A/MFN2/PARK7/SREBF1/SREBF2/TP53	8
GO:0040013	negative regulation of locomotion	25/431	397/18866	5.27756e-06	4.87235e-05	2.6061e-05	ADIPOQ/ALOX15B/CDH1/CYGB/DPEP1/DPP4/GJA1/HMGB1/HMOX1/IDH2/MEF2C/MIR137/MIR15A/MIR212/MIR214/MIR424/NF2/NFE2L2/PPARD/PPARG/PTEN/SMAD7/STAT3/TGFB1/TIMP1	25
GO:0043574	peroxisomal transport	10/431	72/18866	5.28221e-06	4.87235e-05	2.6061e-05	AGPS/ECH1/IDH1/NOS2/PEX10/PEX12/PEX2/PEX3/PEX6/SCP2	10
GO:0071398	cellular response to fatty acid	9/431	57/18866	5.31041e-06	4.88931e-05	2.61517e-05	AKR1C2/AKR1C3/CREB1/PDK4/PPARG/PRKAA1/PRKAA2/SRC/SREBF1	9
GO:0010893	positive regulation of steroid biosynthetic process	6/431	21/18866	5.56848e-06	5.09864e-05	2.72713e-05	IFNG/IL1B/NR1D1/POR/PRKAA1/SREBF1	6
GO:0071498	cellular response to fluid shear stress	6/431	21/18866	5.56848e-06	5.09864e-05	2.72713e-05	KLF2/MEF2C/NFE2L2/PTGS2/SRC/SREBF2	6
GO:1903204	negative regulation of oxidative stress-induced neuron death	6/431	21/18866	5.56848e-06	5.09864e-05	2.72713e-05	ATF4/ATG7/HIF1A/PARK7/SLC7A11/TSC1	6
GO:0007260	tyrosine phosphorylation of STAT protein	11/431	89/18866	5.73836e-06	5.24454e-05	2.80517e-05	CAV1/FLT3/HSF1/IFNA2/IFNG/IL6/NF2/PARP14/PARP9/SOCS1/STAT3	11
GO:0008637	apoptotic mitochondrial changes	13/431	125/18866	5.80675e-06	5.29733e-05	2.83341e-05	AIFM2/ATF2/ATG3/BID/FXN/GCLC/GSK3B/JUN/MAPK8/MIR17/PLA2G6/TP53/TP63	13
GO:0043122	regulation of I-kappaB kinase/NF-kappaB signaling	19/431	252/18866	5.82261e-06	5.30209e-05	2.83595e-05	ADIPOQ/BRD4/GJA1/HMOX1/HSPB1/IL1B/MAP3K14/MIB2/MIR15A/MTDH/NR1D1/RELA/SIRT1/SQSTM1/TBK1/TFRC/TLR4/TNFAIP3/TRIM21	19
GO:1903747	regulation of establishment of protein localization to mitochondrion	10/431	73/18866	5.99752e-06	5.45139e-05	2.91581e-05	ATG13/BAP1/BID/FBXW7/MAPK8/PRKAA1/SREBF1/SREBF2/TP53/TP63	10
GO:0051271	negative regulation of cellular component movement	25/431	400/18866	6.0171e-06	5.45551e-05	2.91802e-05	ADIPOQ/ALOX15B/CDH1/CYGB/DPEP1/DPP4/GJA1/HMGB1/HMOX1/IDH2/MEF2C/MIR137/MIR15A/MIR212/MIR214/MIR424/NF2/NFE2L2/PPARD/PPARG/PTEN/SMAD7/STAT3/TGFB1/TIMP1	25
GO:0035601	protein deacylation	12/431	107/18866	6.06179e-06	5.45551e-05	2.91802e-05	ABHD12/IFNG/KDM5A/MAPK8/PRKAA1/PRKAA2/SIRT1/SIRT2/SIRT3/SIRT6/SREBF1/TP53	12
GO:0055017	cardiac muscle tissue growth	12/431	107/18866	6.06179e-06	5.45551e-05	2.91802e-05	G6PD/GJA1/MAPK1/MAPK14/MEF2C/MTOR/PARP2/PPARA/PTEN/SIRT6/TGFBR1/YAP1	12
GO:1903426	regulation of reactive oxygen species biosynthetic process	12/431	107/18866	6.06179e-06	5.45551e-05	2.91802e-05	ALOX5/CAV1/IFNG/IL1B/KLF2/MIR212/MTOR/PARK7/PTGS2/SNCA/STAT3/TLR4	12
GO:0009260	ribonucleotide biosynthetic process	16/431	186/18866	6.06777e-06	5.45551e-05	2.91802e-05	ACSL1/ACSL3/ACSL4/ATP5MC3/DHODH/DLD/ELOVL5/GSTZ1/MPC1/PARP1/PDK4/SCD/STAT3/TGFB1/TMSB4X/VCP	16
GO:0051147	regulation of muscle cell differentiation	16/431	186/18866	6.06777e-06	5.45551e-05	2.91802e-05	EZH2/FOXO4/FZD7/G6PD/GDF15/MAPK14/MDM2/MEF2C/MIR18A/MIR424/MTOR/PARP2/PPARA/SIRT1/TGFB1/ZEB1	16
GO:1903749	positive regulation of establishment of protein localization to mitochondrion	9/431	58/18866	6.16027e-06	5.52318e-05	2.95421e-05	ATG13/BAP1/BID/FBXW7/MAPK8/PRKAA1/SREBF2/TP53/TP63	9
GO:0051896	regulation of protein kinase B signaling	19/431	253/18866	6.16521e-06	5.52318e-05	2.95421e-05	AKR1C2/AKR1C3/EGFR/GDF15/MIR137/MIR375/MTDH/MTOR/NOX4/PARK7/PIK3CA/PTEN/RICTOR/SIRT1/SRC/STK11/TGFB1/TGFBR1/TXN	19
GO:0046942	carboxylic acid transport	23/431	350/18866	6.2849e-06	5.62031e-05	3.00616e-05	ABCC1/ACSL1/ACSL3/ACSL4/AKR1C1/CLTRN/FABP4/GJA1/GLS2/IL1B/MPC1/NOS2/PLA2G6/PLIN2/PPARA/PPARD/PPARG/PRKAA2/SLC16A1/SLC1A5/SLC38A1/SLC3A2/SLC7A11	23
GO:0009612	response to mechanical stimulus	17/431	209/18866	6.62845e-06	5.9169e-05	3.1648e-05	ABHD12/EGFR/GCLC/GJA1/GOT1/IL1B/JUN/MAP3K14/MAPK14/MAPK3/MAPK8/PIEZO1/PPARG/PTGS2/RELA/SRC/TLR4	17
GO:0036109	alpha-linolenic acid metabolic process	5/431	13/18866	6.72644e-06	5.99363e-05	3.20584e-05	ACSL1/ELOVL5/FADS1/FADS2/SCP2	5
GO:0014066	regulation of phosphatidylinositol 3-kinase signaling	13/431	127/18866	6.92169e-06	6.15659e-05	3.29301e-05	BECN1/EGFR/FLT3/MAPK1/MAPK3/NEDD4/PIK3CA/PPARD/PRR5/PTEN/PTPN6/SIRT1/SRC	13
GO:0031663	lipopolysaccharide-mediated signaling pathway	9/431	59/18866	7.12398e-06	6.30796e-05	3.37397e-05	IL1B/MAPK1/MAPK14/MAPK3/MTDH/PRKCA/TGFB1/TLR4/TNFAIP3	9
GO:0046456	icosanoid biosynthetic process	9/431	59/18866	7.12398e-06	6.30796e-05	3.37397e-05	AKR1C3/ALOX12/ALOX15/ALOX15B/ALOX5/FADS1/IL1B/PTGS2/SIRT1	9
GO:0046849	bone remodeling	11/431	91/18866	7.13836e-06	6.30796e-05	3.37397e-05	EGFR/GJA1/IL6/NOX4/PDK4/PRKCA/SRC/TF/TFRC/TGFB1/TNFAIP3	11
GO:0042771	intrinsic apoptotic signaling pathway in response to DNA damage by p53 class mediator	8/431	45/18866	7.14252e-06	6.30796e-05	3.37397e-05	CD44/CDKN1A/MUC1/NUPR1/PML/SIRT1/TP53/TP63	8
GO:0015849	organic acid transport	23/431	353/18866	7.22801e-06	6.37216e-05	3.40831e-05	ABCC1/ACSL1/ACSL3/ACSL4/AKR1C1/CLTRN/FABP4/GJA1/GLS2/IL1B/MPC1/NOS2/PLA2G6/PLIN2/PPARA/PPARD/PPARG/PRKAA2/SLC16A1/SLC1A5/SLC38A1/SLC3A2/SLC7A11	23
GO:2000278	regulation of DNA biosynthetic process	12/431	109/18866	7.35474e-06	6.47244e-05	3.46194e-05	ADIPOQ/ATM/CDKN1A/GJA1/MAPK1/MAPK3/NOX4/PARP3/PARP4/PPARG/SRC/TP53	12
GO:0006367	transcription initiation from RNA polymerase II promoter	16/431	189/18866	7.44441e-06	6.53979e-05	3.49797e-05	AR/CDKN1A/CREB1/HMGB1/NR1D1/NR1D2/NR4A1/NR5A2/PPARA/PPARD/PPARG/PTEN/TP53/VDR/WWTR1/YAP1	16
GO:1902884	positive regulation of response to oxidative stress	6/431	22/18866	7.50961e-06	6.57511e-05	3.51686e-05	FBXW7/MIR17/NOX1/PARK7/SIRT3/TLR4	6
GO:0031396	regulation of protein ubiquitination	17/431	211/18866	7.52422e-06	6.57511e-05	3.51686e-05	ATG5/CAV1/CHP1/FBXW7/GCLC/HSPA5/MAPK9/MTOR/OTUB1/PARK7/PARP10/PTEN/SIAH2/SMAD7/SQSTM1/TGFBR1/TNFAIP3	17
GO:0070555	response to interleukin-1	17/431	211/18866	7.52422e-06	6.57511e-05	3.51686e-05	EGR1/GCLC/HIF1A/IL1B/IL6/KLF2/LCN2/MAPK3/MIR27A/NR1D1/OTUB1/PRKCA/RELA/SNCA/SQSTM1/SRC/YTHDC2	17
GO:0097305	response to alcohol	18/431	234/18866	7.76279e-06	6.77171e-05	3.62201e-05	ADIPOQ/AKR1C2/AKR1C3/CDH1/CDKN1A/CDO1/CYBB/G6PD/KLF2/NQO1/PARP1/PPARG/PRKAA1/PRKAA2/PTEN/STAT3/TGFB1/TGFBR1	18
GO:0043388	positive regulation of DNA binding	9/431	60/18866	8.21384e-06	7.15265e-05	3.82577e-05	HMGB1/IFNG/PARK7/PARP1/PPARG/RB1/SIRT2/TGFB1/TXN	9
GO:0035265	organ growth	16/431	191/18866	8.51087e-06	7.39836e-05	3.9572e-05	AR/DDR2/FXN/G6PD/GJA1/MAPK1/MAPK14/MEF2C/MTOR/PARP2/POR/PPARA/PTEN/SIRT6/TGFBR1/YAP1	16
GO:2000117	negative regulation of cysteine-type endopeptidase activity	11/431	93/18866	8.82713e-06	7.65992e-05	4.0971e-05	CD44/DNAJB6/DPEP1/MDM2/MIR17/PARK7/POR/PTGS2/SIAH2/SNCA/SRC	11
GO:0098732	macromolecule deacylation	12/431	111/18866	8.88353e-06	7.69546e-05	4.11611e-05	ABHD12/IFNG/KDM5A/MAPK8/PRKAA1/PRKAA2/SIRT1/SIRT2/SIRT3/SIRT6/SREBF1/TP53	12
GO:0006606	protein import into nucleus	14/431	150/18866	9.08451e-06	7.85589e-05	4.20192e-05	ARNTL/CDH1/CDKN1A/CHP1/ELAVL1/IFNG/MAPK1/MAPK14/PML/POM121L12/PTGS2/STAT3/TGFB1/TP53	14
GO:0010574	regulation of vascular endothelial growth factor production	9/431	61/18866	9.44316e-06	8.15188e-05	4.36023e-05	ATF4/HIF1A/IL1B/IL6/MIR15A/MIR17/NOX1/PTGS2/TGFB1	9
GO:0002793	positive regulation of peptide secretion	16/431	193/18866	9.71163e-06	8.36914e-05	4.47644e-05	ACSL4/ARF6/CLTRN/EGFR/GJA1/HIF1A/IFNG/IL6/PANX1/PLA2G6/PPARD/SIRT3/SRC/TFR2/TGFB1/TLR4	16
GO:0006099	tricarboxylic acid cycle	7/431	34/18866	9.75966e-06	8.3696e-05	4.47669e-05	ACO1/CS/DLD/FH/IDH1/IDH2/IREB2	7
GO:0016242	negative regulation of macroautophagy	7/431	34/18866	9.75966e-06	8.3696e-05	4.47669e-05	HMOX1/MTOR/NUPR1/PIK3CA/QSOX1/TP53/TSC1	7
GO:0150076	neuroinflammatory response	10/431	77/18866	9.76258e-06	8.3696e-05	4.47669e-05	ATM/EGFR/IFNG/IL1B/IL6/JUN/NR1D1/NUPR1/PTGS2/SNCA	10
GO:1905954	positive regulation of lipid localization	11/431	94/18866	9.79481e-06	8.38281e-05	4.48375e-05	ADIPOQ/CAV1/HILPDA/IL1B/LPCAT3/MYB/PLA2G6/PLIN2/SCP2/SIRT1/SREBF2	11
GO:1903798	regulation of production of miRNAs involved in gene silencing by miRNA	6/431	23/18866	9.96499e-06	8.51383e-05	4.55383e-05	EGFR/IL6/MYCN/STAT3/TGFB1/TP53	6
GO:0050714	positive regulation of protein secretion	15/431	172/18866	1.00112e-05	8.53866e-05	4.56711e-05	ACSL4/ARF6/CLTRN/EGFR/GJA1/HIF1A/IFNG/IL6/PANX1/PLA2G6/PPARD/SIRT3/SRC/TGFB1/TLR4	15
GO:0032042	mitochondrial DNA metabolic process	5/431	14/18866	1.02672e-05	8.69745e-05	4.65205e-05	LIG3/LONP1/PARP1/SESN2/TP53	5
GO:0071236	cellular response to antibiotic	5/431	14/18866	1.02672e-05	8.69745e-05	4.65205e-05	EZH2/HSPA5/MDM2/MEF2C/TP53	5
GO:0072350	tricarboxylic acid metabolic process	5/431	14/18866	1.02672e-05	8.69745e-05	4.65205e-05	ACO1/CS/IDH1/IDH2/IREB2	5
GO:0090399	replicative senescence	5/431	14/18866	1.02672e-05	8.69745e-05	4.65205e-05	ATM/CDKN1A/CDKN2A/TERT/TP53	5
GO:0006090	pyruvate metabolic process	14/431	152/18866	1.05818e-05	8.94874e-05	4.78645e-05	DLD/ENO3/GSTZ1/HIF1A/IFNG/MPC1/NUPR1/PDK4/PPARA/PRKAA1/PRKAA2/SIRT6/SLC16A1/STAT3	14
GO:0009152	purine ribonucleotide biosynthetic process	15/431	173/18866	1.07367e-05	9.06431e-05	4.84827e-05	ACSL1/ACSL3/ACSL4/ATP5MC3/DLD/ELOVL5/GSTZ1/MPC1/PARP1/PDK4/SCD/STAT3/TGFB1/TMSB4X/VCP	15
GO:0072332	intrinsic apoptotic signaling pathway by p53 class mediator	10/431	78/18866	1.09731e-05	9.24826e-05	4.94666e-05	CD44/CDKN1A/MDM2/MUC1/NUPR1/PML/SIRT1/STK11/TP53/TP63	10
GO:0042177	negative regulation of protein catabolic process	13/431	133/18866	1.14812e-05	9.63424e-05	5.15311e-05	EGFR/FURIN/GABARAPL2/MDM4/NOS2/PARK7/PML/RELA/SENP1/SIRT2/SNCA/TIMP1/USP7	13
GO:0042770	signal transduction in response to DNA damage	13/431	133/18866	1.14812e-05	9.63424e-05	5.15311e-05	ATM/BID/CD44/CDKN1A/MAPK14/MDM2/MDM4/MUC1/NDRG1/PML/SESN2/SIRT1/TP53	13
GO:0015718	monocarboxylic acid transport	15/431	174/18866	1.15085e-05	9.63424e-05	5.15311e-05	ACSL1/ACSL3/ACSL4/AKR1C1/FABP4/IL1B/MPC1/NOS2/PLA2G6/PLIN2/PPARA/PPARD/PPARG/PRKAA2/SLC16A1	15
GO:0051099	positive regulation of binding	15/431	174/18866	1.15085e-05	9.63424e-05	5.15311e-05	CAV1/GSK3B/HMGB1/HSF1/IFNG/PARK7/PARP1/PARP9/PPARG/RB1/SIRT2/STING1/TERT/TGFB1/TXN	15
GO:1903532	positive regulation of secretion by cell	21/431	313/18866	1.16e-05	9.69455e-05	5.18537e-05	ACSL4/ARF6/CLTRN/CREB1/EGFR/GJA1/HIF1A/IFNG/IL1B/IL6/MYB/PANX1/PLA2G6/PPARD/SIRT3/SNCA/SNX4/SRC/TFR2/TGFB1/TLR4	21
GO:1904036	negative regulation of epithelial cell apoptotic process	8/431	48/18866	1.17768e-05	9.8258e-05	5.25557e-05	FGF21/HMOX1/MTOR/NFE2L2/NUPR1/TERT/TNFAIP3/YAP1	8
GO:0060759	regulation of response to cytokine stimulus	16/431	196/18866	1.17967e-05	9.82602e-05	5.25569e-05	ADIPOQ/CAV1/HIF1A/IFNG/IL6/LIFR/MIR27A/PARP14/PARP9/PPARG/PTPN6/RNF113A/SOCS1/TBK1/TLR4/TNFAIP3	16
GO:0034390	smooth muscle cell apoptotic process	7/431	35/18866	1.19614e-05	9.91346e-05	5.30246e-05	ATF4/CDKN2A/IFNG/MFN2/MIR17/PPARG/SIRT1	7
GO:0034391	regulation of smooth muscle cell apoptotic process	7/431	35/18866	1.19614e-05	9.91346e-05	5.30246e-05	ATF4/CDKN2A/IFNG/MFN2/MIR17/PPARG/SIRT1	7
GO:0060251	regulation of glial cell proliferation	7/431	35/18866	1.19614e-05	9.91346e-05	5.30246e-05	CREB1/IDH2/IL1B/IL6/MTOR/MYB/TERT	7
GO:0006164	purine nucleotide biosynthetic process	16/431	197/18866	1.25755e-05	0.000104051	5.56542e-05	ACSL1/ACSL3/ACSL4/ATP5MC3/DLD/ELOVL5/GSTZ1/MPC1/NOS2/PARP1/PDK4/SCD/STAT3/TGFB1/TMSB4X/VCP	16
GO:0060419	heart growth	12/431	115/18866	1.27958e-05	0.000105698	5.6535e-05	G6PD/GJA1/MAPK1/MAPK14/MEF2C/MTOR/PARP2/PPARA/PTEN/SIRT6/TGFBR1/YAP1	12
GO:0006476	protein deacetylation	11/431	97/18866	1.32725e-05	0.000109273	5.84475e-05	IFNG/KDM5A/MAPK8/PRKAA1/PRKAA2/SIRT1/SIRT2/SIRT3/SIRT6/SREBF1/TP53	11
GO:0050764	regulation of phagocytosis	11/431	97/18866	1.32725e-05	0.000109273	5.84475e-05	ADIPOQ/ALOX15/ANO6/ATG3/ATG5/HMGB1/IFNG/IL1B/MIR17/PPARG/PTEN	11
GO:0043112	receptor metabolic process	16/431	198/18866	1.33997e-05	0.000110139	5.89103e-05	ADIPOQ/BECN1/CAV1/CHMP5/FGF21/FURIN/HIF1A/IFNG/LGMN/NEDD4/NR1D1/PPARA/PPARG/SNCA/TFRC/TGFB1	16
GO:0006692	prostanoid metabolic process	8/431	49/18866	1.37966e-05	0.000112842	6.03562e-05	AKR1C1/AKR1C2/AKR1C3/CYP4F8/GSTM1/IL1B/PTGS2/SIRT1	8
GO:0006693	prostaglandin metabolic process	8/431	49/18866	1.37966e-05	0.000112842	6.03562e-05	AKR1C1/AKR1C2/AKR1C3/CYP4F8/GSTM1/IL1B/PTGS2/SIRT1	8
GO:0042149	cellular response to glucose starvation	8/431	49/18866	1.37966e-05	0.000112842	6.03562e-05	ATF4/BECN1/HSPA5/NFE2L2/PRKAA1/PRKAA2/SESN2/TP53	8
GO:0030518	intracellular steroid hormone receptor signaling pathway	12/431	116/18866	1.39823e-05	0.000114174	6.10685e-05	AR/ARNTL/EGLN2/KMT2D/NCOA4/NEDD4/PARK7/PARP1/SIRT1/SRC/TP63/YAP1	12
GO:0045453	bone resorption	9/431	64/18866	1.4117e-05	0.000115084	6.15557e-05	EGFR/IL6/NOX4/PDK4/PRKCA/SRC/TF/TFRC/TNFAIP3	9
GO:0034644	cellular response to UV	10/431	81/18866	1.54127e-05	0.000125442	6.70958e-05	ATF4/CDC25A/CDKN1A/MDM2/NEDD4/PARP1/PTGS2/SIRT1/STK11/TP53	10
GO:0009416	response to light stimulus	21/431	319/18866	1.54462e-05	0.00012551	6.71321e-05	ATF4/CDC25A/CDKN1A/CIRBP/CREB1/EGFR/HIF1A/KRAS/MAPK8/MDM2/MTOR/NEDD4/PARP1/PML/PRKAA1/PTGS2/RELA/SIRT1/SLC7A11/STK11/TP53	21
GO:0051091	positive regulation of DNA-binding transcription factor activity	19/431	270/18866	1.5551e-05	0.000126155	6.74774e-05	AR/ATF2/BEX1/CAV1/DDR2/IL1B/IL6/KRAS/MTDH/PARK7/PPARG/PTEN/RELA/STAT3/STING1/TFRC/TLR4/TRIM21/TRIM26	19
GO:0010573	vascular endothelial growth factor production	9/431	65/18866	1.6059e-05	0.000128723	6.88505e-05	ATF4/HIF1A/IL1B/IL6/MIR15A/MIR17/NOX1/PTGS2/TGFB1	9
GO:0045604	regulation of epidermal cell differentiation	9/431	65/18866	1.6059e-05	0.000128723	6.88505e-05	ALOX15B/AQP3/ETV4/EZH2/KEAP1/NCOA3/TP63/VDR/ZFP36	9
GO:1905953	negative regulation of lipid localization	9/431	65/18866	1.6059e-05	0.000128723	6.88505e-05	IL6/MIR130B/MIR17/MIR27A/MIR302A/PPARA/PPARD/PPARG/SREBF2	9
GO:0014009	glial cell proliferation	8/431	50/18866	1.61e-05	0.000128723	6.88505e-05	CREB1/IDH2/IL1B/IL6/MTOR/MYB/NF2/TERT	8
GO:0045981	positive regulation of nucleotide metabolic process	8/431	50/18866	1.61e-05	0.000128723	6.88505e-05	HIF1A/IFNG/NOS2/PRKAA1/PRKAA2/STAT3/TMSB4X/VCP	8
GO:0046850	regulation of bone remodeling	8/431	50/18866	1.61e-05	0.000128723	6.88505e-05	EGFR/IL6/PDK4/PRKCA/SRC/TF/TFRC/TNFAIP3	8
GO:0101023	vascular endothelial cell proliferation	8/431	50/18866	1.61e-05	0.000128723	6.88505e-05	HMGB1/MEF2C/MIR135B/MIR27A/MIR424/PPARG/SIRT6/STAT3	8
GO:1900544	positive regulation of purine nucleotide metabolic process	8/431	50/18866	1.61e-05	0.000128723	6.88505e-05	HIF1A/IFNG/NOS2/PRKAA1/PRKAA2/STAT3/TMSB4X/VCP	8
GO:1905562	regulation of vascular endothelial cell proliferation	8/431	50/18866	1.61e-05	0.000128723	6.88505e-05	HMGB1/MEF2C/MIR135B/MIR27A/MIR424/PPARG/SIRT6/STAT3	8
GO:0031099	regeneration	16/431	201/18866	1.61684e-05	0.000129062	6.90319e-05	CDKN1A/EGFR/ENO3/EZH2/FLT3/FZD7/HMOX1/IL6/JUN/LPIN1/PPARD/PPARG/PTEN/SOX2/ULK1/YAP1	16
GO:0035051	cardiocyte differentiation	14/431	158/18866	1.64653e-05	0.000131222	7.01874e-05	ATG5/EGFR/FZD7/G6PD/KDM6B/MAPK1/MAPK3/MEF2C/MTOR/NOX4/PARP2/PPARA/TGFB1/TSC1	14
GO:0033865	nucleoside bisphosphate metabolic process	13/431	138/18866	1.71176e-05	0.000135769	7.26195e-05	ACOT1/ACSF2/ACSL1/ACSL3/ACSL4/DLD/ELOVL5/FAR1/GPAT4/GSTZ1/MPC1/PDK4/SCD	13
GO:0033875	ribonucleoside bisphosphate metabolic process	13/431	138/18866	1.71176e-05	0.000135769	7.26195e-05	ACOT1/ACSF2/ACSL1/ACSL3/ACSL4/DLD/ELOVL5/FAR1/GPAT4/GSTZ1/MPC1/PDK4/SCD	13
GO:0034032	purine nucleoside bisphosphate metabolic process	13/431	138/18866	1.71176e-05	0.000135769	7.26195e-05	ACOT1/ACSF2/ACSL1/ACSL3/ACSL4/DLD/ELOVL5/FAR1/GPAT4/GSTZ1/MPC1/PDK4/SCD	13
GO:0043543	protein acylation	18/431	248/18866	1.71517e-05	0.000135779	7.26249e-05	ARNTL/ATF2/ATG5/BRD7/BRPF1/DLD/GSK3B/IL1B/MAPK3/MUC1/NCOA3/NUPR1/PARK7/POR/PRKAA1/PRKAA2/SIRT1/SNCA	18
GO:1901605	alpha-amino acid metabolic process	16/431	202/18866	1.71982e-05	0.000135779	7.26249e-05	AHCY/ATF4/BCAT2/CBS/CDO1/DLD/DPEP1/GCLC/GLS2/GOT1/GSTZ1/IDO1/NOS2/NOX4/PARK7/SLC7A11	16
GO:1902930	regulation of alcohol biosynthetic process	10/431	82/18866	1.72007e-05	0.000135779	7.26249e-05	IFNG/IL1B/LPCAT3/POR/PRKAA1/SCD/SNCA/SREBF1/SREBF2/VDR	10
GO:0010950	positive regulation of endopeptidase activity	15/431	181/18866	1.84361e-05	0.000145301	7.7718e-05	ALOX12/BID/HMGB1/HSF1/LGMN/MIR15A/MIR17/MTCH1/PML/PPARG/SENP1/SIRT1/SNCA/STAT3/VCP	15
GO:2001020	regulation of response to DNA damage stimulus	17/431	226/18866	1.85114e-05	0.000145664	7.7912e-05	ATM/BID/CD44/CGAS/EGFR/HMGB1/HSF1/MDM2/MUC1/OTUB1/PARP1/PARP3/PARP9/PML/SIRT1/SIRT6/TP53	17
GO:0045912	negative regulation of carbohydrate metabolic process	8/431	51/18866	1.87183e-05	0.000146597	7.84109e-05	ADIPOQ/GSK3B/NUPR1/PPARA/SIRT6/STAT3/TGFB1/TP53	8
GO:0048146	positive regulation of fibroblast proliferation	8/431	51/18866	1.87183e-05	0.000146597	7.84109e-05	CDKN1A/DDR2/EGFR/JUN/MIR17/MYB/PML/SIRT6	8
GO:0071675	regulation of mononuclear cell migration	8/431	51/18866	1.87183e-05	0.000146597	7.84109e-05	ANO6/CREB3/HMGB1/LGMN/MAPK1/MAPK14/MAPK3/RARRES2	8
GO:0007031	peroxisome organization	10/431	83/18866	1.91642e-05	0.000149619	8.00272e-05	AGPS/ECH1/IDH1/NOS2/PEX10/PEX12/PEX2/PEX3/PEX6/SCP2	10
GO:0048708	astrocyte differentiation	10/431	83/18866	1.91642e-05	0.000149619	8.00272e-05	EGFR/IFNG/IL1B/IL6/KRAS/MAPK1/MAPK3/NR1D1/STAT3/TLR4	10
GO:0010498	proteasomal protein catabolic process	27/431	483/18866	1.9448e-05	0.000151597	8.10852e-05	ARNTL/CAV1/FBXW7/GABARAPL2/GCLC/GSK3B/HSPA5/KEAP1/MAPK9/MDM2/NEDD4/NEDD4L/NFE2L2/NR1D1/NUPR1/PARK7/PML/SENP1/SIAH2/SIRT1/SIRT2/SIRT6/SMAD7/TRIB2/USP7/VCP/WWTR1	27
GO:2001252	positive regulation of chromosome organization	15/431	182/18866	1.968e-05	0.000153166	8.19246e-05	ATM/BECN1/BRD4/BRD7/IL1B/MAPK1/MAPK3/MUC1/MYB/PML/RB1/SIRT1/SIRT6/SREBF1/TP53	15
GO:0033866	nucleoside bisphosphate biosynthetic process	9/431	67/18866	2.0632e-05	0.000159826	8.54869e-05	ACSL1/ACSL3/ACSL4/DLD/ELOVL5/GSTZ1/MPC1/PDK4/SCD	9
GO:0034030	ribonucleoside bisphosphate biosynthetic process	9/431	67/18866	2.0632e-05	0.000159826	8.54869e-05	ACSL1/ACSL3/ACSL4/DLD/ELOVL5/GSTZ1/MPC1/PDK4/SCD	9
GO:0034033	purine nucleoside bisphosphate biosynthetic process	9/431	67/18866	2.0632e-05	0.000159826	8.54869e-05	ACSL1/ACSL3/ACSL4/DLD/ELOVL5/GSTZ1/MPC1/PDK4/SCD	9
GO:0006959	humoral immune response	23/431	377/18866	2.08072e-05	0.000160933	8.60789e-05	ALOX5/IFNA1/IFNA10/IFNA13/IFNA14/IFNA16/IFNA17/IFNA2/IFNA21/IFNA4/IFNA5/IFNA6/IFNA7/IFNA8/IFNG/IL1B/IL6/LCN2/MEF2C/PLA2G6/PTPN6/RARRES2/TF	23
GO:0001959	regulation of cytokine-mediated signaling pathway	15/431	183/18866	2.09976e-05	0.000161903	8.65976e-05	ADIPOQ/CAV1/HIF1A/IFNG/IL6/LIFR/MIR27A/PARP14/PARP9/PPARG/PTPN6/RNF113A/SOCS1/TBK1/TNFAIP3	15
GO:1903034	regulation of response to wounding	15/431	183/18866	2.09976e-05	0.000161903	8.65976e-05	ALOX12/ALOX5/ANO6/CAV1/DUOX1/DUOX2/GJA1/HRAS/MIR17/MTOR/NFE2L2/PRKCA/PTEN/TLR4/TNFAIP3	15
GO:0045923	positive regulation of fatty acid metabolic process	7/431	38/18866	2.11603e-05	0.000162905	8.71339e-05	ADIPOQ/ELOVL5/IL1B/PPARA/PPARD/PPARG/PTGS2	7
GO:0019430	removal of superoxide radicals	6/431	26/18866	2.14441e-05	0.000164835	8.81661e-05	GCH1/NFE2L2/NQO1/PARK7/PRDX1/SIRT3	6
GO:0030217	T cell differentiation	18/431	253/18866	2.242e-05	0.000172071	9.20363e-05	ATG5/EGR1/FANCD2/FZD7/HMGB1/IFNA2/IFNG/IL1B/IL6/MTOR/MYB/SMAD7/SOCS1/STAT3/STK11/TP53/TSC1/ZEB1	18
GO:0050866	negative regulation of cell activation	16/431	207/18866	2.32731e-05	0.000178343	9.53914e-05	ALOX12/ATM/CYGB/GCLC/HMGB1/HMOX1/IDO1/IFNA2/MIR27A/NR1D1/PARP3/PTPN6/SMAD7/SOCS1/TNFAIP3/TYRO3	16
GO:0008630	intrinsic apoptotic signaling pathway in response to DNA damage	11/431	103/18866	2.3546e-05	0.000180158	9.63618e-05	ATM/BID/CD44/CDKN1A/HMOX1/MUC1/NUPR1/PML/SIRT1/TP53/TP63	11
GO:0045844	positive regulation of striated muscle tissue development	10/431	85/18866	2.36742e-05	0.000180533	9.65628e-05	ARNTL/CREB1/MAPK1/MAPK14/MEF2C/MTOR/PARP2/PRKAA1/TGFB1/YAP1	10
GO:0048636	positive regulation of muscle organ development	10/431	85/18866	2.36742e-05	0.000180533	9.65628e-05	ARNTL/CREB1/MAPK1/MAPK14/MEF2C/MTOR/PARP2/PRKAA1/TGFB1/YAP1	10
GO:0006913	nucleocytoplasmic transport	22/431	354/18866	2.37039e-05	0.000180533	9.65628e-05	ARNTL/CDH1/CDKN1A/CHP1/ELAVL1/GSK3B/IFNG/IL1B/MAPK1/MAPK14/MDM2/NEDD4/PARK7/PML/POM121L12/PTGS2/SRSF9/STAT3/TGFB1/TP53/TSC1/TXN	22
GO:0022409	positive regulation of cell-cell adhesion	19/431	279/18866	2.45482e-05	0.000186679	9.98498e-05	ALOX15/ALOX5/CAV1/CD44/DPP4/HMGB1/IFNG/IL1B/IL6/MYB/PIEZO1/PIK3CA/PTPN6/RELA/SMAD7/SOCS1/SOX2/SRC/TFRC	19
GO:0072522	purine-containing compound biosynthetic process	16/431	208/18866	2.46944e-05	0.000187504	0.000100291	ACSL1/ACSL3/ACSL4/ATP5MC3/DLD/ELOVL5/GSTZ1/MPC1/NOS2/PARP1/PDK4/SCD/STAT3/TGFB1/TMSB4X/VCP	16
GO:0045599	negative regulation of fat cell differentiation	8/431	53/18866	2.50357e-05	0.000189442	0.000101328	ADIPOQ/ARNTL/IL6/SIRT1/SIRT2/TGFB1/TRIB2/WWTR1	8
GO:2000772	regulation of cellular senescence	8/431	53/18866	2.50357e-05	0.000189442	0.000101328	ARNTL/CDKN2A/CGAS/KRAS/MIR17/SIRT1/TERT/TP53	8
GO:0031960	response to corticosteroid	14/431	164/18866	2.50637e-05	0.000189442	0.000101328	ADIPOQ/AKR1C3/CDKN1A/CDO1/CYBB/EGFR/FLT3/GOT1/IL6/KRAS/PARP1/PTGS2/SRC/ZFP36	14
GO:2000279	negative regulation of DNA biosynthetic process	7/431	39/18866	2.52864e-05	0.000190836	0.000102073	ADIPOQ/CDKN1A/GJA1/PARP3/PPARG/SRC/TP53	7
GO:0043279	response to alkaloid	11/431	104/18866	2.57992e-05	0.000194412	0.000103986	ATG7/DHODH/HSPA5/MAP1LC3A/MDM2/MTOR/PPARG/PRKAA1/RELA/SMPD1/SRSF9	11
GO:1901863	positive regulation of muscle tissue development	10/431	86/18866	2.62515e-05	0.00019752	0.000105649	ARNTL/CREB1/MAPK1/MAPK14/MEF2C/MTOR/PARP2/PRKAA1/TGFB1/YAP1	10
GO:0051169	nuclear transport	22/431	357/18866	2.69555e-05	0.000202348	0.000108231	ARNTL/CDH1/CDKN1A/CHP1/ELAVL1/GSK3B/IFNG/IL1B/MAPK1/MAPK14/MDM2/NEDD4/PARK7/PML/POM121L12/PTGS2/SRSF9/STAT3/TGFB1/TP53/TSC1/TXN	22
GO:0070585	protein localization to mitochondrion	13/431	144/18866	2.69744e-05	0.000202348	0.000108231	ATG13/BAP1/BID/FBXW7/MAPK8/MARCHF5/MFN2/PRKAA1/SREBF1/SREBF2/TIMM9/TP53/TP63	13
GO:0030301	cholesterol transport	11/431	105/18866	2.82364e-05	0.000211497	0.000113124	ADIPOQ/AKR1C1/CAV1/LPCAT3/MIR130B/MIR17/MIR27A/MIR302A/SCP2/SIRT1/SREBF2	11
GO:0032757	positive regulation of interleukin-8 production	8/431	54/18866	2.88098e-05	0.000215468	0.000115248	ADIPOQ/HMGB1/IL1B/IL6/PARK7/RELA/STAT3/TLR4	8
GO:0002534	cytokine production involved in inflammatory response	9/431	70/18866	2.95421e-05	0.000220613	0.000118001	ALOX5/BAP1/IDO1/IL6/MAPK14/MIR17/NOS2/STAT3/TLR4	9
GO:0043500	muscle adaptation	12/431	125/18866	2.97752e-05	0.000222021	0.000118754	EZH2/G6PD/HMOX1/IL1B/MEF2C/MIR17/MIR214/MTOR/PARP1/PARP2/PPARA/PRKCA	12
GO:0032966	negative regulation of collagen biosynthetic process	5/431	17/18866	2.99855e-05	0.00022259	0.000119057	CYGB/GOT1/IL6/PPARD/PPARG	5
GO:0035729	cellular response to hepatocyte growth factor stimulus	5/431	17/18866	2.99855e-05	0.00022259	0.000119057	CREB1/GCLC/LGMN/RELA/SIRT2	5
GO:1903209	positive regulation of oxidative stress-induced cell death	5/431	17/18866	2.99855e-05	0.00022259	0.000119057	FBXW7/MIR17/NOX1/PARK7/TLR4	5
GO:0000096	sulfur amino acid metabolic process	7/431	40/18866	3.00528e-05	0.000222758	0.000119147	AHCY/CBS/CDO1/DPEP1/GCLC/NOX4/SLC7A11	7
GO:1904018	positive regulation of vasculature development	17/431	235/18866	3.05449e-05	0.000226069	0.000120918	CYBB/EGR1/HIF1A/HMOX1/HSPB1/IL1B/MIR18A/MIR27A/MIR424/MTDH/NFE2L2/PRKCA/PTGS2/SIRT1/SIRT6/STAT3/TERT	17
GO:1905269	positive regulation of chromatin organization	11/431	106/18866	3.08697e-05	0.000228134	0.000122023	ATM/BRD4/BRD7/IL1B/MAPK3/MUC1/MYB/SIRT1/SIRT6/SREBF1/TP53	11
GO:0090559	regulation of membrane permeability	10/431	88/18866	3.21336e-05	0.000237122	0.000126831	ATF2/BID/GCLC/GSK3B/MAPK8/MIR17/MTOR/STAT3/TP53/TP63	10
GO:0035065	regulation of histone acetylation	8/431	55/18866	3.30484e-05	0.000243512	0.000130248	ATG5/BRD7/IL1B/MAPK3/MUC1/PARK7/SIRT1/SNCA	8
GO:0044409	entry into host	13/431	147/18866	3.35463e-05	0.000246193	0.000131683	CAV1/CDH1/CTSB/DPP4/EGFR/IFNA2/P4HB/SLC1A5/SRC/TFRC/TRIM21/TRIM26/TYRO3	13
GO:0051592	response to calcium ion	13/431	147/18866	3.35463e-05	0.000246193	0.000131683	AKR1C3/ALOX15/AQP3/CAV1/DPEP1/EGFR/HSPA5/JUN/LGMN/MEF2C/NEDD4/PRKAA1/PRKAA2	13
GO:0030330	DNA damage response, signal transduction by p53 class mediator	11/431	107/18866	3.37123e-05	0.000246193	0.000131683	ATM/CD44/CDKN1A/MDM2/MDM4/MUC1/NDRG1/PML/SESN2/SIRT1/TP53	11
GO:0071280	cellular response to copper ion	6/431	28/18866	3.37583e-05	0.000246193	0.000131683	HSF1/MAP1LC3A/MT1DP/MT1G/NFE2L2/SNCA	6
GO:0071450	cellular response to oxygen radical	6/431	28/18866	3.37583e-05	0.000246193	0.000131683	GCH1/NFE2L2/NQO1/PARK7/PRDX1/SIRT3	6
GO:0071451	cellular response to superoxide	6/431	28/18866	3.37583e-05	0.000246193	0.000131683	GCH1/NFE2L2/NQO1/PARK7/PRDX1/SIRT3	6
GO:1902932	positive regulation of alcohol biosynthetic process	6/431	28/18866	3.37583e-05	0.000246193	0.000131683	IFNG/IL1B/POR/PRKAA1/SNCA/SREBF1	6
GO:0007249	I-kappaB kinase/NF-kappaB signaling	19/431	286/18866	3.45037e-05	0.000251262	0.000134393	ADIPOQ/BRD4/GJA1/HMOX1/HSPB1/IL1B/MAP3K14/MIB2/MIR15A/MTDH/NR1D1/RELA/SIRT1/SQSTM1/TBK1/TFRC/TLR4/TNFAIP3/TRIM21	19
GO:0051053	negative regulation of DNA metabolic process	12/431	127/18866	3.48839e-05	0.000253659	0.000135676	ADIPOQ/ATM/CDKN1A/CGAS/GJA1/HSF1/OTUB1/PARP1/PARP3/PPARG/SRC/TP53	12
GO:0052126	movement in host environment	14/431	169/18866	3.50222e-05	0.000254294	0.000136015	CAV1/CDH1/CTSB/DPP4/EGFR/IFNA2/P4HB/PML/SLC1A5/SRC/TFRC/TRIM21/TRIM26/TYRO3	14
GO:0061448	connective tissue development	18/431	262/18866	3.56362e-05	0.000258375	0.000138198	ATF2/CD44/EGR1/HIF1A/MAPK14/MAPK3/MEF2C/PIK3CA/POR/PPARD/RELA/SIRT1/SLC39A14/SMAD7/TGFB1/TGFBR1/TIMP1/ZEB1	18
GO:0048015	phosphatidylinositol-mediated signaling	15/431	192/18866	3.68375e-05	0.000266697	0.00014265	BECN1/EGFR/FLT3/MAPK1/MAPK3/NEDD4/PIK3CA/PPARD/PRR5/PTEN/PTPN6/SIRT1/SIRT2/SRC/TYRO3	15
GO:0070374	positive regulation of ERK1 and ERK2 cascade	16/431	215/18866	3.6989e-05	0.000267405	0.000143028	ALOX15/CD44/EGFR/FBXW7/FGF21/HMGB1/HRAS/JUN/MAPK3/MIR27A/NOX4/PRKCA/PTEN/SRC/TGFB1/TLR4	16
GO:0045637	regulation of myeloid cell differentiation	18/431	263/18866	3.74656e-05	0.000270458	0.000144661	ACVR1B/ADIPOQ/CREB1/FBXW7/HIF1A/IFNG/JUN/KMT2D/MAPK14/MEF2C/MTOR/PRKCA/RB1/SENP1/STAT3/TGFB1/TLR4/ZFP36	18
GO:0043470	regulation of carbohydrate catabolic process	10/431	90/18866	3.91085e-05	0.00028191	0.000150786	HIF1A/IFNG/NUPR1/PHKG2/PPARA/PRKAA1/PRKAA2/SIRT6/STAT3/TP53	10
GO:0051170	import into nucleus	14/431	171/18866	3.98871e-05	0.000287107	0.000153566	ARNTL/CDH1/CDKN1A/CHP1/ELAVL1/IFNG/MAPK1/MAPK14/PML/POM121L12/PTGS2/STAT3/TGFB1/TP53	14
GO:0010713	negative regulation of collagen metabolic process	5/431	18/18866	4.07417e-05	0.000292835	0.00015663	CYGB/GOT1/IL6/PPARD/PPARG	5
GO:0045930	negative regulation of mitotic cell cycle	21/431	341/18866	4.13451e-05	0.000296743	0.000158721	ATF2/ATM/BRD7/CDKN1A/CDKN2A/EGFR/EZH2/FANCD2/FOXO4/HRAS/MDM2/MDM4/MIR137/MIR15A/MUC1/PML/PTEN/RB1/TGFB1/TP53/YTHDC2	21
GO:0060485	mesenchyme development	19/431	290/18866	4.16842e-05	0.000298318	0.000159562	CFL1/EZH2/GSK3B/HIF1A/IL1B/IL6/MAPK1/MAPK3/MDM2/MDM4/MEF2C/MTOR/NEDD4/PTEN/SMAD7/TGFB1/TGFBR1/WWTR1/YAP1	19
GO:1902105	regulation of leukocyte differentiation	19/431	290/18866	4.16842e-05	0.000298318	0.000159562	ADIPOQ/CREB1/FANCD2/FBXW7/HMGB1/IFNA2/IFNG/IL1B/JUN/MTOR/MYB/PRKCA/PTPN6/RB1/SMAD7/SOCS1/TGFB1/TLR4/ZEB1	19
GO:0033032	regulation of myeloid cell apoptotic process	6/431	29/18866	4.17495e-05	0.000298356	0.000159583	ADIPOQ/CDKN2A/MEF2C/PTEN/SIRT1/SLC7A11	6
GO:1900371	regulation of purine nucleotide biosynthetic process	7/431	42/18866	4.18104e-05	0.000298363	0.000159587	GSTZ1/NOS2/PARP1/PDK4/STAT3/TMSB4X/VCP	7
GO:0018394	peptidyl-lysine acetylation	14/431	172/18866	4.25344e-05	0.000303095	0.000162118	ATF2/ATG5/BRD7/BRPF1/IL1B/MAPK3/MUC1/NCOA3/PARK7/POR/PRKAA1/PRKAA2/SIRT1/SNCA	14
GO:0006094	gluconeogenesis	10/431	91/18866	4.30555e-05	0.000304943	0.000163106	ADIPOQ/ATF3/ATF4/ENO3/GOT1/PPARA/SESN2/SIRT1/SLC39A14/USP7	10
GO:0045682	regulation of epidermis development	10/431	91/18866	4.30555e-05	0.000304943	0.000163106	ALOX15B/AQP3/ETV4/EZH2/KEAP1/NCOA3/PPARD/TP63/VDR/ZFP36	10
GO:0051899	membrane depolarization	10/431	91/18866	4.30555e-05	0.000304943	0.000163106	ALOX12/CAV1/GCLC/GOT1/JUN/NEDD4L/PARK7/PARP1/SMAD7/SRC	10
GO:0060333	interferon-gamma-mediated signaling pathway	10/431	91/18866	4.30555e-05	0.000304943	0.000163106	CD44/IFNG/PARP14/PARP9/PML/PPARG/SOCS1/TP53/TRIM21/TRIM26	10
GO:0030520	intracellular estrogen receptor signaling pathway	8/431	57/18866	4.30997e-05	0.000304943	0.000163106	AR/EGLN2/KMT2D/NCOA4/PARP1/SRC/TP63/YAP1	8
GO:0006338	chromatin remodeling	16/431	218/18866	4.37349e-05	0.000308998	0.000165275	BRDT/CDKN2A/HELLS/HMGB1/KDM4A/KDM5A/KDM5C/KDM6B/MYB/RB1/SIRT1/SIRT2/SIRT6/SUV39H1/TFAM/TP63	16
GO:2001056	positive regulation of cysteine-type endopeptidase activity	13/431	151/18866	4.44581e-05	0.000313663	0.00016777	ALOX12/BID/HMGB1/HSF1/LGMN/MIR15A/MTCH1/PML/PPARG/SENP1/SIRT1/SNCA/VCP	13
GO:0043161	proteasome-mediated ubiquitin-dependent protein catabolic process	24/431	424/18866	4.61953e-05	0.000325458	0.000174079	ARNTL/CAV1/FBXW7/GCLC/GSK3B/HSPA5/KEAP1/MAPK9/MDM2/NEDD4/NEDD4L/NFE2L2/PARK7/PML/SENP1/SIAH2/SIRT1/SIRT2/SIRT6/SMAD7/TRIB2/USP7/VCP/WWTR1	24
GO:0006635	fatty acid beta-oxidation	9/431	74/18866	4.63257e-05	0.000325916	0.000174324	ADIPOQ/DECR1/ECH1/MTOR/PEX2/PPARA/PPARD/SCP2/SESN2	9
GO:0048017	inositol lipid-mediated signaling	15/431	196/18866	4.67473e-05	0.000328418	0.000175662	BECN1/EGFR/FLT3/MAPK1/MAPK3/NEDD4/PIK3CA/PPARD/PRR5/PTEN/PTPN6/SIRT1/SIRT2/SRC/TYRO3	15
GO:0031058	positive regulation of histone modification	10/431	92/18866	4.73374e-05	0.000332095	0.000177629	ATM/BRD4/BRD7/IL1B/MAPK3/MUC1/MYB/SIRT1/SREBF1/TP53	10
GO:0046887	positive regulation of hormone secretion	12/431	131/18866	4.74217e-05	0.000332218	0.000177695	ACSL4/CLTRN/CREB1/EGFR/GJA1/HIF1A/MYB/PLA2G6/PPARD/SIRT3/SNX4/TFR2	12
GO:0015850	organic hydroxy compound transport	18/431	268/18866	4.79243e-05	0.000335268	0.000179326	ADIPOQ/AKR1C1/AQP3/CAV1/LPCAT3/MIR130B/MIR17/MIR27A/MIR302A/MYB/OSBPL9/PARK7/PPARG/SCP2/SIRT1/SLC16A1/SNCA/SREBF2	18
GO:0051961	negative regulation of nervous system development	20/431	319/18866	4.89524e-05	0.000340654	0.000182207	ARF6/GSK3B/IDH2/IL1B/IL6/MDM2/MIB1/MIR137/NR1D1/PAQR3/PTEN/SIRT2/SOX2/STAT3/TERT/TP53/TRIM46/TSC1/TTPA/ULK2	20
GO:0030808	regulation of nucleotide biosynthetic process	7/431	43/18866	4.89678e-05	0.000340654	0.000182207	GSTZ1/NOS2/PARP1/PDK4/STAT3/TMSB4X/VCP	7
GO:0046688	response to copper ion	7/431	43/18866	4.89678e-05	0.000340654	0.000182207	HSF1/MAP1LC3A/MT1DP/MT1G/NFE2L2/PARK7/SNCA	7
GO:1901031	regulation of response to reactive oxygen species	7/431	43/18866	4.89678e-05	0.000340654	0.000182207	GCH1/MIR17/NFE2L2/PARK7/SESN2/SIRT3/TXN	7
GO:0010944	negative regulation of transcription by competitive promoter binding	4/431	10/18866	5.05764e-05	0.000349405	0.000186888	CREB1/MUC1/SMAD7/TFAP2A	4
GO:0045713	low-density lipoprotein particle receptor biosynthetic process	4/431	10/18866	5.05764e-05	0.000349405	0.000186888	ADIPOQ/FGF21/FURIN/PPARG	4
GO:0045792	negative regulation of cell size	4/431	10/18866	5.05764e-05	0.000349405	0.000186888	AKT1S1/MTOR/PTEN/TSC1	4
GO:0051409	response to nitrosative stress	4/431	10/18866	5.05764e-05	0.000349405	0.000186888	ATG5/ATM/GCLC/PARK7	4
GO:1903862	positive regulation of oxidative phosphorylation	4/431	10/18866	5.05764e-05	0.000349405	0.000186888	ISCU/NUPR1/PARK7/VCP	4
GO:0001678	cellular glucose homeostasis	13/431	153/18866	5.09894e-05	0.000351678	0.000188103	CLTRN/FGF21/GCLC/HIF1A/MIR15A/NOX4/NR1D1/PIK3CA/PLA2G6/PRKAA1/PRKAA2/SIRT1/SLC39A14	13
GO:0034612	response to tumor necrosis factor	20/431	320/18866	5.11366e-05	0.000351678	0.000188103	ADAMTS13/ADIPOQ/FABP4/GCH1/KLF2/LCN2/MAP3K14/MAPK1/MAPK14/MAPK3/NFE2L2/NR1D1/PTGS2/RELA/SIRT1/TMSB4X/TNFAIP3/TP53/YTHDC2/ZFP36	20
GO:0000303	response to superoxide	6/431	30/18866	5.11878e-05	0.000351678	0.000188103	GCH1/NFE2L2/NQO1/PARK7/PRDX1/SIRT3	6
GO:0048147	negative regulation of fibroblast proliferation	6/431	30/18866	5.11878e-05	0.000351678	0.000188103	FTH1/NUPR1/PARP10/PEX2/PPARG/TP53	6
GO:0033143	regulation of intracellular steroid hormone receptor signaling pathway	9/431	75/18866	5.15952e-05	0.000353988	0.000189339	AR/ARNTL/KMT2D/PARK7/PARP1/SIRT1/SRC/TP63/YAP1	9
GO:0002532	production of molecular mediator involved in inflammatory response	10/431	93/18866	5.19772e-05	0.00035563	0.000190217	ALOX5/BAP1/IDO1/IL6/MAPK14/MIR17/NOS2/SNX4/STAT3/TLR4	10
GO:0032088	negative regulation of NF-kappaB transcription factor activity	10/431	93/18866	5.19772e-05	0.00035563	0.000190217	CDKN2A/CHP1/MIR15A/MIR27A/PARP10/SIRT1/TMSB4X/TNFAIP3/TRIM21/USP7	10
GO:0050768	negative regulation of neurogenesis	19/431	295/18866	5.25127e-05	0.000358801	0.000191914	ARF6/GSK3B/IDH2/IL1B/IL6/MDM2/MIB1/MIR137/NR1D1/PAQR3/PTEN/SIRT2/SOX2/STAT3/TERT/TP53/TRIM46/TSC1/ULK2	19
GO:0045785	positive regulation of cell adhesion	24/431	428/18866	5.35545e-05	0.000365418	0.000195453	ALOX15/ALOX5/ATM/CAV1/CD44/DPP4/GSK3B/HMGB1/IFNG/IL1B/IL6/MYB/P4HB/PIEZO1/PIK3CA/PRKCA/PTPN6/RELA/SMAD7/SOCS1/SOX2/SRC/TFRC/TSC1	24
GO:0034393	positive regulation of smooth muscle cell apoptotic process	5/431	19/18866	5.42586e-05	0.000368707	0.000197212	ATF4/CDKN2A/IFNG/MFN2/PPARG	5
GO:0035728	response to hepatocyte growth factor	5/431	19/18866	5.42586e-05	0.000368707	0.000197212	CREB1/GCLC/LGMN/RELA/SIRT2	5
GO:1902176	negative regulation of oxidative stress-induced intrinsic apoptotic signaling pathway	5/431	19/18866	5.42586e-05	0.000368707	0.000197212	HIF1A/HSPB1/NFE2L2/PARK7/SIRT1	5
GO:0019319	hexose biosynthetic process	10/431	94/18866	5.69989e-05	0.000386423	0.000206688	ADIPOQ/ATF3/ATF4/ENO3/GOT1/PPARA/SESN2/SIRT1/SLC39A14/USP7	10
GO:0032965	regulation of collagen biosynthetic process	7/431	44/18866	5.70985e-05	0.000386423	0.000206688	CYGB/GOT1/IL6/MYB/PPARD/PPARG/TGFB1	7
GO:1901985	positive regulation of protein acetylation	7/431	44/18866	5.70985e-05	0.000386423	0.000206688	ARNTL/BRD7/IL1B/MAPK3/MUC1/PRKAA1/PRKAA2	7
GO:0043280	positive regulation of cysteine-type endopeptidase activity involved in apoptotic process	12/431	134/18866	5.92244e-05	0.000399725	0.000213803	ALOX12/BID/HMGB1/HSF1/MIR15A/MTCH1/PML/PPARG/SENP1/SIRT1/SNCA/VCP	12
GO:0071333	cellular response to glucose stimulus	12/431	134/18866	5.92244e-05	0.000399725	0.000213803	CLTRN/FGF21/GCLC/HIF1A/MIR15A/NOX4/NR1D1/PIK3CA/PLA2G6/PRKAA1/PRKAA2/SLC39A14	12
GO:0009062	fatty acid catabolic process	11/431	114/18866	6.0702e-05	0.000409143	0.00021884	ADIPOQ/ALDH3A2/DECR1/ECH1/LPIN1/MTOR/PEX2/PPARA/PPARD/SCP2/SESN2	11
GO:0051897	positive regulation of protein kinase B signaling	14/431	178/18866	6.18903e-05	0.000416589	0.000222823	AKR1C2/AKR1C3/EGFR/GDF15/MTDH/MTOR/NOX4/PARK7/PIK3CA/RICTOR/SRC/TGFB1/TGFBR1/TXN	14
GO:0000305	response to oxygen radical	6/431	31/18866	6.22581e-05	0.000417935	0.000223543	GCH1/NFE2L2/NQO1/PARK7/PRDX1/SIRT3	6
GO:0045940	positive regulation of steroid metabolic process	6/431	31/18866	6.22581e-05	0.000417935	0.000223543	IFNG/IL1B/NR1D1/POR/PRKAA1/SREBF1	6
GO:0007589	body fluid secretion	10/431	95/18866	6.24278e-05	0.00041851	0.00022385	ALOX12B/AQP5/ATG5/CAV1/CDO1/CREB1/DHODH/GPAT4/HIF1A/VDR	10
GO:0032732	positive regulation of interleukin-1 production	8/431	60/18866	6.28675e-05	0.000419763	0.000224521	EGR1/HMGB1/HSPB1/IFNG/IL6/PANX1/STAT3/TLR4	8
GO:0061900	glial cell activation	8/431	60/18866	6.28675e-05	0.000419763	0.000224521	ATM/EGFR/IFNG/IL1B/IL6/JUN/NR1D1/SNCA	8
GO:0097755	positive regulation of blood vessel diameter	8/431	60/18866	6.28675e-05	0.000419763	0.000224521	ALOX12/ATG5/EGFR/GCH1/GJA1/HMOX1/PLA2G6/PPARD	8
GO:0046902	regulation of mitochondrial membrane permeability	9/431	77/18866	6.36612e-05	0.000423926	0.000226747	ATF2/BID/GCLC/GSK3B/MAPK8/MIR17/STAT3/TP53/TP63	9
GO:0061418	regulation of transcription from RNA polymerase II promoter in response to hypoxia	9/431	77/18866	6.36612e-05	0.000423926	0.000226747	BACH1/CA9/EGLN2/EGR1/EPAS1/HIF1A/NFE2L2/SIRT2/TP53	9
GO:0034341	response to interferon-gamma	15/431	202/18866	6.59986e-05	0.000438572	0.000234581	ADAMTS13/CD44/GCH1/IFNG/NOS2/PARP14/PARP9/PML/PPARG/SNCA/SOCS1/TLR4/TP53/TRIM21/TRIM26	15
GO:0014002	astrocyte development	7/431	45/18866	6.63009e-05	0.000438572	0.000234581	EGFR/IFNG/IL1B/IL6/KRAS/NR1D1/TLR4	7
GO:0034105	positive regulation of tissue remodeling	7/431	45/18866	6.63009e-05	0.000438572	0.000234581	EGFR/MIR17/MIR214/PRKCA/TF/TFRC/VDR	7
GO:0045616	regulation of keratinocyte differentiation	7/431	45/18866	6.63009e-05	0.000438572	0.000234581	ALOX15B/AQP3/ETV4/NCOA3/TP63/VDR/ZFP36	7
GO:0090311	regulation of protein deacetylation	7/431	45/18866	6.63009e-05	0.000438572	0.000234581	IFNG/KDM5A/MAPK8/PRKAA1/PRKAA2/SREBF1/TP53	7
GO:0071331	cellular response to hexose stimulus	12/431	136/18866	6.8433e-05	0.000452075	0.000241804	CLTRN/FGF21/GCLC/HIF1A/MIR15A/NOX4/NR1D1/PIK3CA/PLA2G6/PRKAA1/PRKAA2/SLC39A14	12
GO:0090303	positive regulation of wound healing	8/431	61/18866	7.09316e-05	0.000465897	0.000249197	ANO6/DUOX1/DUOX2/HRAS/MIR17/MTOR/NFE2L2/TLR4	8
GO:0015919	peroxisomal membrane transport	5/431	20/18866	7.0993e-05	0.000465897	0.000249197	PEX10/PEX12/PEX2/PEX3/PEX6	5
GO:0071243	cellular response to arsenic-containing substance	5/431	20/18866	7.0993e-05	0.000465897	0.000249197	ATF3/ATF4/HMOX1/HSF1/VCP	5
GO:0071636	positive regulation of transforming growth factor beta production	5/431	20/18866	7.0993e-05	0.000465897	0.000249197	ATF2/CREB1/FURIN/MYB/PTGS2	5
GO:0097709	connective tissue replacement	5/431	20/18866	7.0993e-05	0.000465897	0.000249197	HIF1A/MIR17/MIR214/TGFB1/TIMP1	5
GO:0030168	platelet activation	13/431	158/18866	7.10885e-05	0.00046591	0.000249204	ADAMTS13/ALOX12/HSPB1/IL6/MAPK1/MAPK3/PIK3CA/PRKCA/PTPN6/SLC7A11/SRC/TLR4/TYRO3	13
GO:0090068	positive regulation of cell cycle process	19/431	302/18866	7.18573e-05	0.00047033	0.000251568	ATM/BECN1/BRD4/CDC25A/CDKN1A/EGFR/EZH2/FOXO4/IL1B/MDM2/MDM4/MIR214/MUC1/PML/RB1/RPTOR/SIRT2/TERT/TP53	19
GO:0002831	regulation of response to biotic stimulus	23/431	409/18866	7.32079e-05	0.000478541	0.00025596	CGAS/HMGB1/HRAS/IFNG/IL1B/KRAS/MAPK3/MUC1/NRAS/PARP14/PARP9/PPARG/PRKCA/PTPN6/RELA/SIRT2/SOCS1/SRC/STING1/TBK1/TLR4/TNFAIP3/TYRO3	23
GO:0071326	cellular response to monosaccharide stimulus	12/431	137/18866	7.34831e-05	0.000479711	0.000256585	CLTRN/FGF21/GCLC/HIF1A/MIR15A/NOX4/NR1D1/PIK3CA/PLA2G6/PRKAA1/PRKAA2/SLC39A14	12
GO:1990823	response to leukemia inhibitory factor	10/431	97/18866	7.46141e-05	0.000485821	0.000259853	ADAM23/BCAT2/CREB1/MPC1/NR5A2/PARP16/PML/SIRT1/SMAD7/TFRC	10
GO:1990830	cellular response to leukemia inhibitory factor	10/431	97/18866	7.46141e-05	0.000485821	0.000259853	ADAM23/BCAT2/CREB1/MPC1/NR5A2/PARP16/PML/SIRT1/SMAD7/TFRC	10
GO:1903037	regulation of leukocyte cell-cell adhesion	20/431	329/18866	7.50556e-05	0.00048746	0.00026073	ALOX5/CAV1/CD44/DPP4/HMGB1/IDO1/IFNA2/IFNG/IL1B/IL6/MIR27A/MYB/PIK3CA/PPARA/PTPN6/RELA/SMAD7/SOCS1/SRC/TFRC	20
GO:0019359	nicotinamide nucleotide biosynthetic process	6/431	32/18866	7.51595e-05	0.00048746	0.00026073	IDH2/IDO1/PARP10/PARP16/PARP9/PTGS2	6
GO:0019363	pyridine nucleotide biosynthetic process	6/431	32/18866	7.51595e-05	0.00048746	0.00026073	IDH2/IDO1/PARP10/PARP16/PARP9/PTGS2	6
GO:0010874	regulation of cholesterol efflux	7/431	46/18866	7.66799e-05	0.000496674	0.000265658	ADIPOQ/CAV1/MIR130B/MIR27A/MIR302A/SIRT1/SREBF2	7
GO:0033148	positive regulation of intracellular estrogen receptor signaling pathway	4/431	11/18866	7.80442e-05	0.000503547	0.000269334	AR/KMT2D/PARP1/YAP1	4
GO:0051974	negative regulation of telomerase activity	4/431	11/18866	7.80442e-05	0.000503547	0.000269334	PARP3/PPARG/SRC/TP53	4
GO:1990440	positive regulation of transcription from RNA polymerase II promoter in response to endoplasmic reticulum stress	4/431	11/18866	7.80442e-05	0.000503547	0.000269334	ATF3/ATF4/HSPA5/TP53	4
GO:0072329	monocarboxylic acid catabolic process	12/431	138/18866	7.88513e-05	0.000508096	0.000271768	ADIPOQ/ALDH3A2/DECR1/ECH1/LPIN1/MTOR/PEX2/PGD/PPARA/PPARD/SCP2/SESN2	12
GO:0055025	positive regulation of cardiac muscle tissue development	8/431	62/18866	7.98361e-05	0.000513114	0.000274452	CREB1/MAPK1/MAPK14/MEF2C/MTOR/PARP2/TGFB1/YAP1	8
GO:2000351	regulation of endothelial cell apoptotic process	8/431	62/18866	7.98361e-05	0.000513114	0.000274452	AKR1C3/ANO6/FGF21/MIR15A/MIR375/NFE2L2/TERT/TNFAIP3	8
GO:0030316	osteoclast differentiation	10/431	98/18866	8.14284e-05	0.000522674	0.000279565	CREB1/FBXW7/IFNG/IREB2/MAPK14/MTOR/SRC/TF/TFRC/TLR4	10
GO:0006986	response to unfolded protein	14/431	183/18866	8.34954e-05	0.000535252	0.000286293	ATF3/ATF4/CHAC1/CREB3/FGF21/HSF1/HSPA5/HSPB1/KLHDC3/MFN2/NFE2L2/PARP16/VCP/WIPI1	14
GO:0030225	macrophage differentiation	7/431	47/18866	8.83468e-05	0.000564898	0.000302149	ADIPOQ/IFNG/PARP1/PRKCA/RB1/SIRT1/TGFB1	7
GO:0120163	negative regulation of cold-induced thermogenesis	7/431	47/18866	8.83468e-05	0.000564898	0.000302149	ADIPOQ/ARNTL/ATF4/NR1D1/RB1/STK11/TLR4	7
GO:0045088	regulation of innate immune response	19/431	307/18866	8.93046e-05	0.00057029	0.000305034	CGAS/HMGB1/HRAS/IFNG/KRAS/MUC1/NRAS/PARP14/PARP9/PPARG/PTPN6/RELA/SOCS1/SRC/STING1/TBK1/TLR4/TNFAIP3/TYRO3	19
GO:2000758	positive regulation of peptidyl-lysine acetylation	6/431	33/18866	9.0105e-05	0.000574665	0.000307374	BRD7/IL1B/MAPK3/MUC1/PRKAA1/PRKAA2	6
GO:0060968	regulation of gene silencing	12/431	140/18866	9.0608e-05	0.000576396	0.0003083	EGFR/ELAVL1/IL6/MYCN/NEAT1/PPARG/SIRT6/STAT3/TERT/TGFB1/TP53/ZFP36	12
GO:0072655	establishment of protein localization to mitochondrion	12/431	140/18866	9.0608e-05	0.000576396	0.0003083	ATG13/BAP1/BID/FBXW7/MAPK8/MFN2/PRKAA1/SREBF1/SREBF2/TIMM9/TP53/TP63	12
GO:0006662	glycerol ether metabolic process	5/431	21/18866	9.14381e-05	0.000579457	0.000309937	AGPS/FAR1/PEDS1/PLA2G6/TXN	5
GO:0035357	peroxisome proliferator activated receptor signaling pathway	5/431	21/18866	9.14381e-05	0.000579457	0.000309937	ALOX15/ALOX15B/ALOXE3/PPARG/SIRT1	5
GO:1900543	negative regulation of purine nucleotide metabolic process	5/431	21/18866	9.14381e-05	0.000579457	0.000309937	NUPR1/PARP1/PPARA/SIRT6/STAT3	5
GO:0016126	sterol biosynthetic process	9/431	81/18866	9.50051e-05	0.000601296	0.000321618	CYB5R1/G6PD/LPCAT3/POR/PRKAA1/PRKAA2/SCD/SREBF1/SREBF2	9
GO:0060147	regulation of posttranscriptional gene silencing	11/431	120/18866	9.69026e-05	0.000611751	0.00032721	EGFR/ELAVL1/IL6/MYCN/NEAT1/PPARG/STAT3/TERT/TGFB1/TP53/ZFP36	11
GO:0060966	regulation of gene silencing by RNA	11/431	120/18866	9.69026e-05	0.000611751	0.00032721	EGFR/ELAVL1/IL6/MYCN/NEAT1/PPARG/STAT3/TERT/TGFB1/TP53/ZFP36	11
GO:0001889	liver development	12/431	141/18866	9.70313e-05	0.000611789	0.00032723	ARF6/EGFR/EZH2/FBXW7/HMOX1/HRAS/IL6/JUN/KRAS/PIK3CA/RELA/TNFAIP3	12
GO:0003007	heart morphogenesis	17/431	258/18866	9.77589e-05	0.000615597	0.000329267	ATF2/HIF1A/JUN/MDM2/MDM4/MEF2C/MIB1/MIR17/MTOR/NEDD4/PPP1R13L/SIRT6/SMAD7/TGFB1/TGFBR1/TP53/YAP1	17
GO:0042692	muscle cell differentiation	22/431	390/18866	0.000100037	0.000629146	0.000336514	ATG5/EZH2/FOXO4/FZD7/G6PD/GDF15/KDM6B/KRAS/MAPK14/MDM2/MEF2C/MIR18A/MIR424/MTOR/NOX4/PARP2/PPARA/RB1/SIRT1/TGFB1/TSC1/ZEB1	22
GO:0032507	maintenance of protein location in cell	8/431	64/18866	0.000100438	0.000630874	0.000337438	CAV1/GJA1/HSPA5/PARK7/PML/TMSB4X/TMSB4Y/TXN	8
GO:0051972	regulation of telomerase activity	7/431	48/18866	0.00010142	0.000636236	0.000340307	MAPK1/MAPK3/PARP3/PARP4/PPARG/SRC/TP53	7
GO:0007006	mitochondrial membrane organization	12/431	142/18866	0.000103842	0.000650614	0.000347997	ATF2/ATP5MC3/BID/GCLC/GSK3B/MAPK8/MFN2/MIR17/STAT3/TIMM9/TP53/TP63	12
GO:0010906	regulation of glucose metabolic process	11/431	121/18866	0.000104446	0.000652752	0.000349141	ADIPOQ/GSK3B/MTOR/PDK4/PHKG2/PPARA/SESN2/SIRT1/SRC/TP53/USP7	11
GO:0030218	erythrocyte differentiation	11/431	121/18866	0.000104446	0.000652752	0.000349141	ACVR1B/EPAS1/G6PD/HIF1A/KLF2/MAPK14/RB1/SENP1/SLC11A2/STAT3/ZFP36	11
GO:0032637	interleukin-8 production	10/431	101/18866	0.000105124	0.00065453	0.000350091	ADIPOQ/HMGB1/IL1B/IL6/NOS2/PARK7/RELA/STAT3/TLR4/TMSB4X	10
GO:0044773	mitotic DNA damage checkpoint	10/431	101/18866	0.000105124	0.00065453	0.000350091	ATF2/ATM/CDKN1A/FANCD2/FOXO4/MDM2/MDM4/MUC1/PML/TP53	10
GO:0045639	positive regulation of myeloid cell differentiation	10/431	101/18866	0.000105124	0.00065453	0.000350091	ACVR1B/CREB1/HIF1A/IFNG/JUN/MAPK14/PRKCA/RB1/STAT3/TGFB1	10
GO:0060326	cell chemotaxis	19/431	311/18866	0.000105859	0.00065828	0.000352097	ABCC1/ALOX5/ANO6/CREB3/DPEP1/DPP4/HMGB1/HSPB1/IL1B/IL6/LGMN/MAPK1/MAPK14/MAPK3/MIR15A/MIR424/NR4A1/RARRES2/TMSB4X	19
GO:0043276	anoikis	6/431	34/18866	0.000107322	0.000666547	0.000356519	CAV1/MTOR/PDK4/PIK3CA/SRC/STK11	6
GO:1901990	regulation of mitotic cell cycle phase transition	24/431	448/18866	0.000108583	0.000673538	0.000360258	ATM/BID/BRD4/BRD7/CDC25A/CDKN1A/CDKN2A/EGFR/EZH2/FOXO4/MDM2/MDM4/MIR137/MIR15A/MIR214/MUC1/PML/PTEN/PTPN6/RB1/RPTOR/SIRT2/TERT/TP53	24
GO:0006534	cysteine metabolic process	4/431	12/18866	0.000114957	0.000707101	0.00037821	CBS/CDO1/GCLC/SLC7A11	4
GO:0034497	protein localization to phagophore assembly site	4/431	12/18866	0.000114957	0.000707101	0.00037821	ATG13/MFN2/WIPI1/WIPI2	4
GO:1901503	ether biosynthetic process	4/431	12/18866	0.000114957	0.000707101	0.00037821	AGPS/ALOX5/FAR1/PEDS1	4
GO:0014855	striated muscle cell proliferation	9/431	83/18866	0.000114988	0.000707101	0.00037821	GJA1/MAPK1/MAPK14/MEF2C/PPARD/PTEN/STAT3/TGFBR1/YAP1	9
GO:0071277	cellular response to calcium ion	9/431	83/18866	0.000114988	0.000707101	0.00037821	AKR1C3/ALOX15/DPEP1/HSPA5/JUN/LGMN/MEF2C/PRKAA1/PRKAA2	9
GO:0003254	regulation of membrane depolarization	7/431	49/18866	0.000116024	0.000707101	0.00037821	ALOX12/GCLC/GOT1/NEDD4L/PARP1/SMAD7/SRC	7
GO:0007595	lactation	7/431	49/18866	0.000116024	0.000707101	0.00037821	CAV1/CDO1/CREB1/DHODH/GPAT4/HIF1A/VDR	7
GO:0010712	regulation of collagen metabolic process	7/431	49/18866	0.000116024	0.000707101	0.00037821	CYGB/GOT1/IL6/MYB/PPARD/PPARG/TGFB1	7
GO:0048512	circadian behavior	7/431	49/18866	0.000116024	0.000707101	0.00037821	AHCY/EGR1/MTOR/NR1D1/NR1D2/PTEN/TP53	7
GO:0006925	inflammatory cell apoptotic process	5/431	22/18866	0.000116123	0.000707101	0.00037821	CDKN2A/IL6/MEF2C/SIRT1/SLC7A11	5
GO:0045980	negative regulation of nucleotide metabolic process	5/431	22/18866	0.000116123	0.000707101	0.00037821	NUPR1/PARP1/PPARA/SIRT6/STAT3	5
GO:0050765	negative regulation of phagocytosis	5/431	22/18866	0.000116123	0.000707101	0.00037821	ADIPOQ/ATG3/ATG5/HMGB1/PTEN	5
GO:0051900	regulation of mitochondrial depolarization	5/431	22/18866	0.000116123	0.000707101	0.00037821	ALOX12/GCLC/GOT1/PARP1/SRC	5
GO:0055093	response to hyperoxia	5/431	22/18866	0.000116123	0.000707101	0.00037821	ATG7/CAV1/CDKN1A/NOX1/PPARG	5
GO:0071379	cellular response to prostaglandin stimulus	5/431	22/18866	0.000116123	0.000707101	0.00037821	AKR1C2/AKR1C3/PPARG/PRKAA1/PRKAA2	5
GO:0007093	mitotic cell cycle checkpoint	13/431	166/18866	0.000117541	0.000714859	0.00038236	ATF2/ATM/CDKN1A/FANCD2/FOXO4/HRAS/MDM2/MDM4/MUC1/PML/RB1/TGFB1/TP53	13
GO:0050921	positive regulation of chemotaxis	12/431	144/18866	0.000118704	0.000720176	0.000385204	ANO6/CREB3/HMGB1/HSPB1/IL6/LGMN/MAPK1/MAPK14/MAPK3/RARRES2/TGFB1/TMSB4X	12
GO:0061008	hepaticobiliary system development	12/431	144/18866	0.000118704	0.000720176	0.000385204	ARF6/EGFR/EZH2/FBXW7/HMOX1/HRAS/IL6/JUN/KRAS/PIK3CA/RELA/TNFAIP3	12
GO:0032922	circadian regulation of gene expression	8/431	66/18866	0.000125254	0.000756232	0.00040449	ARNTL/ATF4/EGR1/KDM5A/NR1D1/PML/PPARA/SIRT1	8
GO:0046626	regulation of insulin receptor signaling pathway	8/431	66/18866	0.000125254	0.000756232	0.00040449	IL1B/PRKAA1/RELA/SIRT1/SNX5/SOCS1/SRC/TSC1	8
GO:1902108	regulation of mitochondrial membrane permeability involved in apoptotic process	8/431	66/18866	0.000125254	0.000756232	0.00040449	ATF2/BID/GCLC/GSK3B/MAPK8/MIR17/TP53/TP63	8
GO:1905207	regulation of cardiocyte differentiation	8/431	66/18866	0.000125254	0.000756232	0.00040449	EGFR/FZD7/G6PD/MEF2C/MTOR/PARP2/PPARA/TGFB1	8
GO:0045913	positive regulation of carbohydrate metabolic process	9/431	84/18866	0.000126228	0.00076063	0.000406842	HIF1A/IFNG/PHKG2/PPARA/PRKAA1/PRKAA2/SIRT1/SNCA/SRC	9
GO:0045861	negative regulation of proteolysis	21/431	369/18866	0.000126788	0.00076063	0.000406842	CD44/CHAC1/DNAJB6/DPEP1/FURIN/GABARAPL2/MDM2/MIR17/PARK7/PEBP1/PML/POR/PTGS2/SENP1/SIAH2/SNCA/SRC/TIMP1/TP53/TRIM21/USP7	21
GO:0071322	cellular response to carbohydrate stimulus	12/431	145/18866	0.000126795	0.00076063	0.000406842	CLTRN/FGF21/GCLC/HIF1A/MIR15A/NOX4/NR1D1/PIK3CA/PLA2G6/PRKAA1/PRKAA2/SLC39A14	12
GO:0006739	NADP metabolic process	6/431	35/18866	0.000127052	0.00076063	0.000406842	G6PD/IDH1/IDH2/NOX1/PGD/TP53	6
GO:0019362	pyridine nucleotide metabolic process	6/431	35/18866	0.000127052	0.00076063	0.000406842	IDH2/IDO1/PARP10/PARP16/PARP9/PTGS2	6
GO:0046496	nicotinamide nucleotide metabolic process	6/431	35/18866	0.000127052	0.00076063	0.000406842	IDH2/IDO1/PARP10/PARP16/PARP9/PTGS2	6
GO:0072525	pyridine-containing compound biosynthetic process	6/431	35/18866	0.000127052	0.00076063	0.000406842	IDH2/IDO1/PARP10/PARP16/PARP9/PTGS2	6
GO:0009063	cellular amino acid catabolic process	11/431	124/18866	0.000130152	0.000777324	0.000415771	ACADSB/AHCY/BCAT2/CBS/CDO1/DLD/GLS2/GOT1/GSTZ1/IDO1/NOS2	11
GO:0022612	gland morphogenesis	11/431	124/18866	0.000130152	0.000777324	0.000415771	AR/CAV1/EGFR/FBXW7/IL6/PML/SRC/TGFB1/TNFAIP3/TP63/VDR	11
GO:0007622	rhythmic behavior	7/431	50/18866	0.00013229	0.000786259	0.00042055	AHCY/EGR1/MTOR/NR1D1/NR1D2/PTEN/TP53	7
GO:0010718	positive regulation of epithelial to mesenchymal transition	7/431	50/18866	0.00013229	0.000786259	0.00042055	EZH2/IL1B/IL6/MTOR/TGFB1/TGFBR1/WWTR1	7
GO:0050873	brown fat cell differentiation	7/431	50/18866	0.00013229	0.000786259	0.00042055	ADIPOQ/FABP4/FNDC5/MAPK14/MTOR/PTGS2/SIRT1	7
GO:2000725	regulation of cardiac muscle cell differentiation	7/431	50/18866	0.00013229	0.000786259	0.00042055	FZD7/G6PD/MEF2C/MTOR/PARP2/PPARA/TGFB1	7
GO:0002819	regulation of adaptive immune response	13/431	168/18866	0.000132595	0.000786259	0.00042055	ALOX15/HMGB1/IFNA2/IL1B/IL6/MEF2C/PARP3/PTPN6/SIRT1/SMAD7/TFRC/TGFB1/TNFAIP3	13
GO:0045931	positive regulation of mitotic cell cycle	13/431	168/18866	0.000132595	0.000786259	0.00042055	BECN1/BRD4/CDC25A/EGFR/HSF1/IL1B/LGMN/MDM2/MIR214/PRKCA/RB1/RPTOR/TERT	13
GO:0003300	cardiac muscle hypertrophy	10/431	104/18866	0.000134411	0.00079513	0.000425295	EZH2/G6PD/MEF2C/MIR17/MIR214/MTOR/PARP1/PARP2/PPARA/PRKCA	10
GO:1901606	alpha-amino acid catabolic process	10/431	104/18866	0.000134411	0.00079513	0.000425295	AHCY/BCAT2/CBS/CDO1/DLD/GLS2/GOT1/GSTZ1/IDO1/NOS2	10
GO:0006644	phospholipid metabolic process	24/431	455/18866	0.000137385	0.000811761	0.000434191	ABHD12/ACSL3/AGPAT3/ALOX15/ALOX15B/ATM/ENPP2/FADS1/FAR1/FLT3/GPAT4/GPX4/IDH1/LPCAT3/LPIN1/PIK3CA/PLA2G6/PPARD/PRDX6/PTEN/SMPD1/SOCS1/SRC/TGFB1	24
GO:0016525	negative regulation of angiogenesis	14/431	192/18866	0.000139204	0.000821533	0.000439417	ALOX5/ATF2/FOXO4/KLF2/MIR137/MIR15A/MIR17/MIR18A/MIR212/MIR214/MIR375/MIR424/PML/PPARG	14
GO:1900015	regulation of cytokine production involved in inflammatory response	8/431	67/18866	0.00013944	0.000821956	0.000439643	ALOX5/BAP1/IL6/MAPK14/MIR17/NOS2/STAT3/TLR4	8
GO:0051651	maintenance of location in cell	15/431	216/18866	0.000139868	0.000823504	0.000440472	ATG5/CAV1/FTH1/FTL/FTMT/GJA1/HSPA5/LCN2/PARK7/PML/PTPN6/SNCA/TMSB4X/TMSB4Y/TXN	15
GO:0051100	negative regulation of binding	13/431	169/18866	0.000140727	0.000827578	0.000442651	ADIPOQ/CAV1/CDKN1A/FBXW7/GSK3B/HMOX1/JUN/MAPK3/MAPK8/MIR27A/PARK7/PPARA/TMSB4X	13
GO:0062014	negative regulation of small molecule metabolic process	10/431	105/18866	0.000145587	0.000851279	0.000455328	ADIPOQ/AKR1C3/NUPR1/PARP1/PPARA/SIRT1/SIRT6/STAT3/TGFB1/TP53	10
GO:0097006	regulation of plasma lipoprotein particle levels	10/431	105/18866	0.000145587	0.000851279	0.000455328	ACSL3/ADIPOQ/AMN/FGF21/HMOX1/LPCAT3/MIR17/MIR27A/MIR302A/P4HB	10
GO:0000002	mitochondrial genome maintenance	5/431	23/18866	0.000145611	0.000851279	0.000455328	LIG3/LONP1/PARP1/SESN2/TP53	5
GO:0090343	positive regulation of cell aging	5/431	23/18866	0.000145611	0.000851279	0.000455328	CDKN2A/CGAS/KRAS/SIRT1/TP53	5
GO:1901984	negative regulation of protein acetylation	5/431	23/18866	0.000145611	0.000851279	0.000455328	ATG5/GSK3B/PARK7/SIRT1/SNCA	5
GO:1901987	regulation of cell cycle phase transition	25/431	486/18866	0.000147962	0.000864009	0.000462136	ATM/BID/BRD4/BRD7/CDC25A/CDKN1A/CDKN2A/EGFR/EZH2/FBXW7/FOXO4/MDM2/MDM4/MIR137/MIR15A/MIR214/MUC1/PML/PTEN/PTPN6/RB1/RPTOR/SIRT2/TERT/TP53	25
GO:0071634	regulation of transforming growth factor beta production	6/431	36/18866	0.00014955	0.000872259	0.000466549	ATF2/CREB1/FURIN/HIF1A/MYB/PTGS2	6
GO:0055007	cardiac muscle cell differentiation	11/431	126/18866	0.00015013	0.000874614	0.000467809	ATG5/FZD7/G6PD/KDM6B/MEF2C/MTOR/NOX4/PARP2/PPARA/TGFB1/TSC1	11
GO:0001776	leukocyte homeostasis	9/431	86/18866	0.000151478	0.00088144	0.00047146	BAP1/FLT3/HIF1A/HMGB1/IL6/MEF2C/SLC40A1/SLC7A11/TNFAIP3	9
GO:0040014	regulation of multicellular organism growth	8/431	68/18866	0.000154925	0.000898349	0.000480504	CREB1/FXN/GDF15/GPAT4/HSF1/LGMN/PIK3CA/STAT3	8
GO:0045428	regulation of nitric oxide biosynthetic process	8/431	68/18866	0.000154925	0.000898349	0.000480504	CAV1/IFNG/IL1B/KLF2/MIR212/MTOR/PTGS2/TLR4	8
GO:0072577	endothelial cell apoptotic process	8/431	68/18866	0.000154925	0.000898349	0.000480504	AKR1C3/ANO6/FGF21/MIR15A/MIR375/NFE2L2/TERT/TNFAIP3	8
GO:2000181	negative regulation of blood vessel morphogenesis	14/431	194/18866	0.000155237	0.000899109	0.000480911	ALOX5/ATF2/FOXO4/KLF2/MIR137/MIR15A/MIR17/MIR18A/MIR212/MIR214/MIR375/MIR424/PML/PPARG	14
GO:1905477	positive regulation of protein localization to membrane	11/431	127/18866	0.000161058	0.000931742	0.000498365	ACSL3/ARF6/BID/CHP1/EGFR/HRAS/IFNG/MAPK8/SQSTM1/TP53/TP63	11
GO:0016558	protein import into peroxisome matrix	4/431	13/18866	0.00016306	0.000937875	0.000501646	PEX10/PEX12/PEX2/PEX6	4
GO:0030656	regulation of vitamin metabolic process	4/431	13/18866	0.00016306	0.000937875	0.000501646	AKR1C3/IFNG/IL1B/VDR	4
GO:0031953	negative regulation of protein autophosphorylation	4/431	13/18866	0.00016306	0.000937875	0.000501646	ADIPOQ/CAV1/CHP1/JUN	4
GO:0033145	positive regulation of intracellular steroid hormone receptor signaling pathway	4/431	13/18866	0.00016306	0.000937875	0.000501646	AR/KMT2D/PARP1/YAP1	4
GO:2000121	regulation of removal of superoxide radicals	4/431	13/18866	0.00016306	0.000937875	0.000501646	GCH1/NFE2L2/PARK7/SIRT3	4
GO:1905475	regulation of protein localization to membrane	14/431	195/18866	0.000163835	0.000941248	0.00050345	ACSL3/AR/ARF6/BID/CHP1/EGFR/HRAS/IFNG/MAPK8/SLC7A11/SQSTM1/TGFB1/TP53/TP63	14
GO:0043524	negative regulation of neuron apoptotic process	12/431	149/18866	0.000164066	0.000941489	0.000503579	GCLC/HIF1A/HMOX1/HRAS/JUN/KRAS/LGMN/MEF2C/PARK7/PIK3CA/TERT/TYRO3	12
GO:0014897	striated muscle hypertrophy	10/431	107/18866	0.000170302	0.000975442	0.000521739	EZH2/G6PD/MEF2C/MIR17/MIR214/MTOR/PARP1/PARP2/PPARA/PRKCA	10
GO:2000677	regulation of transcription regulatory region DNA binding	7/431	52/18866	0.000170374	0.000975442	0.000521739	FBXW7/IFNG/PARK7/PARP1/RB1/TGFB1/TMSB4X	7
GO:0090322	regulation of superoxide metabolic process	6/431	37/18866	0.000175088	0.00100128	0.000535558	EGFR/GCH1/NFE2L2/PARK7/SIRT3/TGFB1	6
GO:0046486	glycerolipid metabolic process	23/431	434/18866	0.000176177	0.00100635	0.000538272	ABHD12/ACSL1/ACSL3/ACSL4/AGPAT3/ALOX15/ATM/CAV1/ENPP2/FABP4/FAR1/FBXW7/FGF21/GPAT4/LPCAT3/LPIN1/PIK3CA/PLA2G6/PRDX6/PTEN/SIRT1/SOCS1/SREBF1	23
GO:0051349	positive regulation of lyase activity	5/431	24/18866	0.000180501	0.00102634	0.000548963	FTMT/FXN/ISCU/NOS2/PARK7	5
GO:0051882	mitochondrial depolarization	5/431	24/18866	0.000180501	0.00102634	0.000548963	ALOX12/GCLC/GOT1/PARP1/SRC	5
GO:0071294	cellular response to zinc ion	5/431	24/18866	0.000180501	0.00102634	0.000548963	CREB1/MT1DP/MT1G/MTF1/PARP1	5
GO:0090335	regulation of brown fat cell differentiation	5/431	24/18866	0.000180501	0.00102634	0.000548963	FNDC5/MAPK14/MTOR/PTGS2/SIRT1	5
GO:0014068	positive regulation of phosphatidylinositol 3-kinase signaling	9/431	88/18866	0.000180808	0.00102692	0.000549271	BECN1/FLT3/NEDD4/PIK3CA/PPARD/PRR5/PTPN6/SIRT1/SRC	9
GO:0044774	mitotic DNA integrity checkpoint	10/431	108/18866	0.000183927	0.00104344	0.000558109	ATF2/ATM/CDKN1A/FANCD2/FOXO4/MDM2/MDM4/MUC1/PML/TP53	10
GO:0032370	positive regulation of lipid transport	8/431	70/18866	0.000190154	0.00107754	0.000576348	ADIPOQ/CAV1/IL1B/LPCAT3/MYB/PLA2G6/SCP2/SIRT1	8
GO:0032731	positive regulation of interleukin-1 beta production	7/431	53/18866	0.000192491	0.00108831	0.000582107	EGR1/HSPB1/IFNG/IL6/PANX1/STAT3/TLR4	7
GO:0032964	collagen biosynthetic process	7/431	53/18866	0.000192491	0.00108831	0.000582107	CYGB/GOT1/IL6/MYB/PPARD/PPARG/TGFB1	7
GO:0014896	muscle hypertrophy	10/431	109/18866	0.000198457	0.00112076	0.000599468	EZH2/G6PD/MEF2C/MIR17/MIR214/MTOR/PARP1/PARP2/PPARA/PRKCA	10
GO:0010742	macrophage derived foam cell differentiation	6/431	38/18866	0.000203949	0.00114788	0.00061397	ADIPOQ/ALOX15B/MAPK9/PPARA/PPARG/TGFB1	6
GO:0071604	transforming growth factor beta production	6/431	38/18866	0.000203949	0.00114788	0.00061397	ATF2/CREB1/FURIN/HIF1A/MYB/PTGS2	6
GO:0090077	foam cell differentiation	6/431	38/18866	0.000203949	0.00114788	0.00061397	ADIPOQ/ALOX15B/MAPK9/PPARA/PPARG/TGFB1	6
GO:0007162	negative regulation of cell adhesion	18/431	301/18866	0.000208199	0.00117047	0.000626057	ADIPOQ/ALOX12/CDH1/CDKN2A/FZD7/HMGB1/IDO1/IFNA2/MIR27A/MUC1/NF2/PPARA/PTEN/PTPN6/SMAD7/SOCS1/SRC/TGFB1	18
GO:0002292	T cell differentiation involved in immune response	8/431	71/18866	0.00021009	0.00117844	0.00063032	HMGB1/IFNG/IL6/MTOR/MYB/SMAD7/STAT3/TSC1	8
GO:0042531	positive regulation of tyrosine phosphorylation of STAT protein	8/431	71/18866	0.00021009	0.00117844	0.00063032	FLT3/HSF1/IFNA2/IFNG/IL6/PARP14/PARP9/STAT3	8
GO:0006641	triglyceride metabolic process	10/431	110/18866	0.000213939	0.00119734	0.000640426	ACSL1/ACSL4/CAV1/FABP4/FBXW7/FGF21/GPAT4/LPIN1/SIRT1/SREBF1	10
GO:1904659	glucose transmembrane transport	10/431	110/18866	0.000213939	0.00119734	0.000640426	ADIPOQ/FGF21/IL1B/MAPK14/NFE2L2/PPARD/SESN2/SIRT6/TERT/TSC1	10
GO:0046427	positive regulation of receptor signaling pathway via JAK-STAT	9/431	90/18866	0.000214719	0.00120035	0.000642039	FLT3/HSF1/IFNA2/IFNG/IL6/PARP14/PARP9/SOCS1/STAT3	9
GO:0030857	negative regulation of epithelial cell differentiation	7/431	54/18866	0.000216869	0.00120831	0.000646292	CAV1/EZH2/GSK3B/IFNG/TP63/YAP1/ZEB1	7
GO:0031050	dsRNA processing	7/431	54/18866	0.000216869	0.00120831	0.000646292	EGFR/IL6/MYCN/STAT3/TERT/TGFB1/TP53	7
GO:0070918	production of small RNA involved in gene silencing by RNA	7/431	54/18866	0.000216869	0.00120831	0.000646292	EGFR/IL6/MYCN/STAT3/TERT/TGFB1/TP53	7
GO:0000423	mitophagy	5/431	25/18866	0.000221421	0.00122273	0.000654006	ATG13/BECN1/MFN2/SQSTM1/TP53	5
GO:0035336	long-chain fatty-acyl-CoA metabolic process	5/431	25/18866	0.000221421	0.00122273	0.000654006	ACSL1/ACSL3/ACSL4/ELOVL5/FAR1	5
GO:0060330	regulation of response to interferon-gamma	5/431	25/18866	0.000221421	0.00122273	0.000654006	IFNG/PARP14/PARP9/PPARG/SOCS1	5
GO:0060334	regulation of interferon-gamma-mediated signaling pathway	5/431	25/18866	0.000221421	0.00122273	0.000654006	IFNG/PARP14/PARP9/PPARG/SOCS1	5
GO:0060571	morphogenesis of an epithelial fold	5/431	25/18866	0.000221421	0.00122273	0.000654006	AR/CFL1/EGFR/HIF1A/TP63	5
GO:1904385	cellular response to angiotensin	5/431	25/18866	0.000221421	0.00122273	0.000654006	CAV1/HSF1/NFE2L2/RELA/SRC	5
GO:1905564	positive regulation of vascular endothelial cell proliferation	5/431	25/18866	0.000221421	0.00122273	0.000654006	HMGB1/MIR135B/MIR27A/SIRT6/STAT3	5
GO:2000679	positive regulation of transcription regulatory region DNA binding	5/431	25/18866	0.000221421	0.00122273	0.000654006	IFNG/PARK7/PARP1/RB1/TGFB1	5
GO:0032933	SREBP signaling pathway	4/431	14/18866	0.000224177	0.00122976	0.000657768	FBXW7/LPCAT3/SREBF1/SREBF2	4
GO:0034356	NAD biosynthesis via nicotinamide riboside salvage pathway	4/431	14/18866	0.000224177	0.00122976	0.000657768	PARP10/PARP16/PARP9/PTGS2	4
GO:0034616	response to laminar fluid shear stress	4/431	14/18866	0.000224177	0.00122976	0.000657768	KLF2/NFE2L2/SMAD7/SREBF2	4
GO:0036295	cellular response to increased oxygen levels	4/431	14/18866	0.000224177	0.00122976	0.000657768	ATG7/CAV1/NOX1/PPARG	4
GO:0042762	regulation of sulfur metabolic process	4/431	14/18866	0.000224177	0.00122976	0.000657768	GSTZ1/NFE2L2/PDK4/SLC7A11	4
GO:1903799	negative regulation of production of miRNAs involved in gene silencing by miRNA	4/431	14/18866	0.000224177	0.00122976	0.000657768	IL6/STAT3/TGFB1/TP53	4
GO:0006282	regulation of DNA repair	11/431	132/18866	0.000226393	0.00124055	0.000663541	CGAS/EGFR/HMGB1/HSF1/OTUB1/PARP1/PARP3/PARP9/PML/SIRT1/SIRT6	11
GO:0051149	positive regulation of muscle cell differentiation	10/431	111/18866	0.000230422	0.00126125	0.000674609	GDF15/MAPK14/MDM2/MEF2C/MIR18A/MIR424/MTOR/PARP2/SIRT1/TGFB1	10
GO:0045600	positive regulation of fat cell differentiation	8/431	72/18866	0.000231709	0.0012669	0.000677631	CREB1/FNDC5/MAPK14/PPARD/PPARG/PTGS2/RARRES2/ZFP36	8
GO:0097306	cellular response to alcohol	9/431	91/18866	0.00023356	0.00127562	0.000682295	AKR1C2/AKR1C3/CDH1/CYBB/KLF2/PPARG/PRKAA1/PRKAA2/PTEN	9
GO:0033146	regulation of intracellular estrogen receptor signaling pathway	6/431	39/18866	0.000236433	0.0012899	0.000689932	AR/KMT2D/PARP1/SRC/TP63/YAP1	6
GO:0002931	response to ischemia	7/431	55/18866	0.000243676	0.0013265	0.000709514	CAV1/EGR1/GJA1/PANX1/PANX2/SQSTM1/TP53	7
GO:0042304	regulation of fatty acid biosynthetic process	7/431	55/18866	0.000243676	0.0013265	0.000709514	ADIPOQ/ELOVL5/IL1B/PDK4/PRKAA2/PTGS2/SIRT1	7
GO:0050863	regulation of T cell activation	19/431	332/18866	0.000245276	0.00133375	0.000713391	CAV1/CGAS/DPP4/FANCD2/HMGB1/IDO1/IFNA2/IFNG/IL1B/IL6/MIR27A/MYB/PIK3CA/PTPN6/SMAD7/SOCS1/SRC/TFRC/ZEB1	19
GO:0001818	negative regulation of cytokine production	20/431	360/18866	0.000250666	0.00136158	0.000728273	ADIPOQ/FURIN/HMGB1/HMOX1/HSF1/IDO1/IFNA2/IFNG/KLF2/MIR15A/MIR17/PTPN6/SMAD7/TBK1/TGFB1/TLR4/TMSB4X/TNFAIP3/TRIB2/ZFP36	20
GO:1905897	regulation of response to endoplasmic reticulum stress	9/431	92/18866	0.000253753	0.00137685	0.000736439	ALOX5/CAV1/CREB3/HSPA5/LPCAT3/NFE2L2/NUPR1/PARK7/SIRT1	9
GO:0010611	regulation of cardiac muscle hypertrophy	8/431	73/18866	0.000255117	0.00138274	0.000739593	G6PD/MIR17/MIR214/MTOR/PARP1/PARP2/PPARA/PRKCA	8
GO:0046718	viral entry into host cell	11/431	134/18866	0.000258175	0.00139779	0.000747644	CAV1/CTSB/DPP4/EGFR/IFNA2/P4HB/SLC1A5/TFRC/TRIM21/TRIM26/TYRO3	11
GO:1903708	positive regulation of hemopoiesis	14/431	204/18866	0.000261614	0.00141487	0.00075678	ACVR1B/CREB1/HIF1A/HMGB1/IFNG/IL1B/JUN/MAPK14/MYB/PRKCA/RB1/SOCS1/STAT3/TGFB1	14
GO:0048762	mesenchymal cell differentiation	15/431	229/18866	0.000264485	0.0014273	0.000763429	CFL1/EZH2/GSK3B/HIF1A/IL1B/IL6/MAPK1/MAPK3/MEF2C/MTOR/PTEN/SMAD7/TGFB1/TGFBR1/WWTR1	15
GO:0050920	regulation of chemotaxis	15/431	229/18866	0.000264485	0.0014273	0.000763429	ANO6/CREB3/DPP4/HMGB1/HSPB1/IL6/LGMN/MAPK1/MAPK14/MAPK3/MIR15A/MIR424/RARRES2/TGFB1/TMSB4X	15
GO:0032963	collagen metabolic process	10/431	113/18866	0.000266597	0.00143714	0.00076869	CTSB/CYGB/FURIN/GOT1/HIF1A/IL6/MYB/PPARD/PPARG/TGFB1	10
GO:0010613	positive regulation of cardiac muscle hypertrophy	6/431	40/18866	0.000272853	0.00146579	0.000784012	MIR17/MIR214/MTOR/PARP1/PARP2/PRKCA	6
GO:0016572	histone phosphorylation	6/431	40/18866	0.000272853	0.00146579	0.000784012	ATM/IL1B/MAPK3/PRKAA1/PRKAA2/PRKCA	6
GO:0042307	positive regulation of protein import into nucleus	6/431	40/18866	0.000272853	0.00146579	0.000784012	CDH1/IFNG/MAPK1/MAPK14/PTGS2/TGFB1	6
GO:0006977	DNA damage response, signal transduction by p53 class mediator resulting in cell cycle arrest	7/431	56/18866	0.000273088	0.00146579	0.000784012	ATM/CDKN1A/MDM2/MDM4/MUC1/PML/TP53	7
GO:0035966	response to topologically incorrect protein	14/431	205/18866	0.000275072	0.0014717	0.000787177	ATF3/ATF4/CHAC1/CREB3/FGF21/HSF1/HSPA5/HSPB1/KLHDC3/MFN2/NFE2L2/PARP16/VCP/WIPI1	14
GO:0032677	regulation of interleukin-8 production	9/431	93/18866	0.000275372	0.0014717	0.000787177	ADIPOQ/HMGB1/IL1B/IL6/PARK7/RELA/STAT3/TLR4/TMSB4X	9
GO:0045185	maintenance of protein location	9/431	93/18866	0.000275372	0.0014717	0.000787177	CAV1/GJA1/HSPA5/KEAP1/PARK7/PML/TMSB4X/TMSB4Y/TXN	9
GO:1904894	positive regulation of receptor signaling pathway via STAT	9/431	93/18866	0.000275372	0.0014717	0.000787177	FLT3/HSF1/IFNA2/IFNG/IL6/PARP14/PARP9/SOCS1/STAT3	9
GO:0051881	regulation of mitochondrial membrane potential	8/431	74/18866	0.000280425	0.0014955	0.000799905	ALOX12/BID/GCLC/GOT1/PARK7/PARP1/SRC/VCP	8
GO:1903036	positive regulation of response to wounding	8/431	74/18866	0.000280425	0.0014955	0.000799905	ANO6/DUOX1/DUOX2/HRAS/MIR17/MTOR/NFE2L2/TLR4	8
GO:0008645	hexose transmembrane transport	10/431	114/18866	0.000286394	0.0015257	0.000816058	ADIPOQ/FGF21/IL1B/MAPK14/NFE2L2/PPARD/SESN2/SIRT6/TERT/TSC1	10
GO:0007159	leukocyte cell-cell adhesion	20/431	364/18866	0.000289385	0.00153998	0.000823699	ALOX5/CAV1/CD44/DPP4/HMGB1/IDO1/IFNA2/IFNG/IL1B/IL6/MIR27A/MYB/PIK3CA/PPARA/PTPN6/RELA/SMAD7/SOCS1/SRC/TFRC	20
GO:0071346	cellular response to interferon-gamma	13/431	182/18866	0.000292429	0.00155453	0.000831477	ADAMTS13/CD44/IFNG/NOS2/PARP14/PARP9/PML/PPARG/SOCS1/TLR4/TP53/TRIM21/TRIM26	13
GO:0051591	response to cAMP	9/431	94/18866	0.000298494	0.00158507	0.000847815	ADIPOQ/AQP8/CDO1/DUOX1/DUOX2/HSPA5/NOX4/RELA/SREBF1	9
GO:0045820	negative regulation of glycolytic process	4/431	15/18866	0.0003002	0.00158905	0.000849942	NUPR1/PPARA/SIRT6/STAT3	4
GO:0071501	cellular response to sterol depletion	4/431	15/18866	0.0003002	0.00158905	0.000849942	FBXW7/LPCAT3/SREBF1/SREBF2	4
GO:1900119	positive regulation of execution phase of apoptosis	4/431	15/18866	0.0003002	0.00158905	0.000849942	HSF1/IL6/SIRT2/TP53	4
GO:1901343	negative regulation of vasculature development	14/431	207/18866	0.000303781	0.0016063	0.000859169	ALOX5/ATF2/FOXO4/KLF2/MIR137/MIR15A/MIR17/MIR18A/MIR212/MIR214/MIR375/MIR424/PML/PPARG	14
GO:0072431	signal transduction involved in mitotic G1 DNA damage checkpoint	7/431	57/18866	0.000305286	0.00161018	0.000861246	ATM/CDKN1A/MDM2/MDM4/MUC1/PML/TP53	7
GO:1902400	intracellular signal transduction involved in G1 DNA damage checkpoint	7/431	57/18866	0.000305286	0.00161018	0.000861246	ATM/CDKN1A/MDM2/MDM4/MUC1/PML/TP53	7
GO:0048640	negative regulation of developmental growth	10/431	115/18866	0.000307406	0.00161018	0.000861246	CDKN1A/FXN/G6PD/GDF15/GJA1/LGMN/PPARA/PTEN/TRIM46/ULK2	10
GO:0006695	cholesterol biosynthetic process	8/431	75/18866	0.000307748	0.00161018	0.000861246	G6PD/LPCAT3/POR/PRKAA1/PRKAA2/SCD/SREBF1/SREBF2	8
GO:0031100	animal organ regeneration	8/431	75/18866	0.000307748	0.00161018	0.000861246	CDKN1A/EGFR/EZH2/FLT3/HMOX1/IL6/LPIN1/PPARG	8
GO:0035924	cellular response to vascular endothelial growth factor stimulus	8/431	75/18866	0.000307748	0.00161018	0.000861246	FLT3/HSPB1/MAPK14/MIR27A/MIR424/MT1G/NR4A1/RELA	8
GO:0043627	response to estrogen	8/431	75/18866	0.000307748	0.00161018	0.000861246	AR/CAV1/HMOX1/KMT2D/MAPK1/MDM2/NCOA4/PPARG	8
GO:0046323	glucose import	8/431	75/18866	0.000307748	0.00161018	0.000861246	ADIPOQ/FGF21/MAPK14/NFE2L2/SESN2/SIRT6/TERT/TSC1	8
GO:1900076	regulation of cellular response to insulin stimulus	8/431	75/18866	0.000307748	0.00161018	0.000861246	IL1B/PRKAA1/RELA/SIRT1/SNX5/SOCS1/SRC/TSC1	8
GO:1902653	secondary alcohol biosynthetic process	8/431	75/18866	0.000307748	0.00161018	0.000861246	G6PD/LPCAT3/POR/PRKAA1/PRKAA2/SCD/SREBF1/SREBF2	8
GO:0014742	positive regulation of muscle hypertrophy	6/431	41/18866	0.000313537	0.00163361	0.000873774	MIR17/MIR214/MTOR/PARP1/PARP2/PRKCA	6
GO:0035337	fatty-acyl-CoA metabolic process	6/431	41/18866	0.000313537	0.00163361	0.000873774	ACSL1/ACSL3/ACSL4/ELOVL5/FAR1/SCD	6
GO:0046825	regulation of protein export from nucleus	6/431	41/18866	0.000313537	0.00163361	0.000873774	GSK3B/IL1B/MDM2/PARK7/TP53/TXN	6
GO:0072524	pyridine-containing compound metabolic process	6/431	41/18866	0.000313537	0.00163361	0.000873774	IDH2/IDO1/PARP10/PARP16/PARP9/PTGS2	6
GO:0045766	positive regulation of angiogenesis	14/431	208/18866	0.000319074	0.00166072	0.000888276	CYBB/HIF1A/HMOX1/HSPB1/IL1B/MIR27A/MTDH/NFE2L2/PRKCA/PTGS2/SIRT1/SIRT6/STAT3/TERT	14
GO:0048143	astrocyte activation	5/431	27/18866	0.000324033	0.00168477	0.000901141	EGFR/IFNG/IL1B/IL6/NR1D1	5
GO:0002695	negative regulation of leukocyte activation	13/431	184/18866	0.000325123	0.00168867	0.000903228	ATM/HMGB1/HMOX1/IDO1/IFNA2/MIR27A/NR1D1/PARP3/PTPN6/SMAD7/SOCS1/TNFAIP3/TYRO3	13
GO:0015749	monosaccharide transmembrane transport	10/431	116/18866	0.00032969	0.00170883	0.000914011	ADIPOQ/FGF21/IL1B/MAPK14/NFE2L2/PPARD/SESN2/SIRT6/TERT/TSC1	10
GO:0060964	regulation of gene silencing by miRNA	10/431	116/18866	0.00032969	0.00170883	0.000914011	EGFR/ELAVL1/IL6/MYCN/NEAT1/PPARG/STAT3/TGFB1/TP53/ZFP36	10
GO:0006520	cellular amino acid metabolic process	19/431	340/18866	0.000330589	0.00171171	0.00091555	ACADSB/AHCY/ATF4/BCAT2/CARS1/CBS/CDO1/DLD/DPEP1/GCLC/GLS2/GOT1/GSTZ1/IDO1/NOS2/NOX4/NQO1/PARK7/SLC7A11	19
GO:0006638	neutral lipid metabolic process	11/431	138/18866	0.000333133	0.0017213	0.00092068	ABHD12/ACSL1/ACSL4/CAV1/FABP4/FBXW7/FGF21/GPAT4/LPIN1/SIRT1/SREBF1	11
GO:0006639	acylglycerol metabolic process	11/431	138/18866	0.000333133	0.0017213	0.00092068	ABHD12/ACSL1/ACSL4/CAV1/FABP4/FBXW7/FGF21/GPAT4/LPIN1/SIRT1/SREBF1	11
GO:0014743	regulation of muscle hypertrophy	8/431	76/18866	0.000337205	0.00173874	0.000930006	G6PD/MIR17/MIR214/MTOR/PARP1/PARP2/PPARA/PRKCA	8
GO:0072091	regulation of stem cell proliferation	8/431	76/18866	0.000337205	0.00173874	0.000930006	GJA1/HIF1A/MIR137/NF2/SIRT6/TERT/TP53/YAP1	8
GO:1903039	positive regulation of leukocyte cell-cell adhesion	15/431	235/18866	0.000348689	0.00179609	0.000960682	ALOX5/CAV1/CD44/DPP4/HMGB1/IFNG/IL1B/IL6/MYB/PIK3CA/PTPN6/RELA/SOCS1/SRC/TFRC	15
GO:0002690	positive regulation of leukocyte chemotaxis	9/431	96/18866	0.000349568	0.00179876	0.00096211	ANO6/CREB3/HMGB1/IL6/LGMN/MAPK1/MAPK14/MAPK3/RARRES2	9
GO:0030100	regulation of endocytosis	14/431	210/18866	0.000351647	0.00180759	0.000966834	ALOX15/ANO6/ARF6/CAV1/MIB1/MIR17/MIR27A/NEDD4L/PPARG/PROM2/SNCA/SRC/TF/TFR2	14
GO:0030282	bone mineralization	10/431	117/18866	0.000353306	0.00181425	0.000970394	ALOX15/ALOX5/ANO6/ATF4/DDR2/HIF1A/MEF2C/PTGS2/TFAP2A/TGFB1	10
GO:1902652	secondary alcohol metabolic process	12/431	162/18866	0.000356416	0.00182833	0.000977927	G6PD/IDH1/IDH2/LPCAT3/POR/PPARD/PRKAA1/PRKAA2/SCD/SMPD1/SREBF1/SREBF2	12
GO:0009268	response to pH	6/431	42/18866	0.000358825	0.0018369	0.000982512	CHP1/GJA1/LGMN/NOX1/SRC/TTPA	6
GO:1904591	positive regulation of protein import	6/431	42/18866	0.000358825	0.0018369	0.000982512	CDH1/IFNG/MAPK1/MAPK14/PTGS2/TGFB1	6
GO:0071674	mononuclear cell migration	9/431	97/18866	0.000377688	0.00192536	0.00102983	ANO6/CREB3/HMGB1/IL6/LGMN/MAPK1/MAPK14/MAPK3/RARRES2	9
GO:0034219	carbohydrate transmembrane transport	10/431	118/18866	0.000378316	0.00192536	0.00102983	ADIPOQ/FGF21/IL1B/MAPK14/NFE2L2/PPARD/SESN2/SIRT6/TERT/TSC1	10
GO:0042306	regulation of protein import into nucleus	7/431	59/18866	0.000378811	0.00192536	0.00102983	CDH1/CHP1/IFNG/MAPK1/MAPK14/PTGS2/TGFB1	7
GO:0060043	regulation of cardiac muscle cell proliferation	7/431	59/18866	0.000378811	0.00192536	0.00102983	GJA1/MAPK1/MAPK14/MEF2C/PTEN/TGFBR1/YAP1	7
GO:0072413	signal transduction involved in mitotic cell cycle checkpoint	7/431	59/18866	0.000378811	0.00192536	0.00102983	ATM/CDKN1A/MDM2/MDM4/MUC1/PML/TP53	7
GO:1902402	signal transduction involved in mitotic DNA damage checkpoint	7/431	59/18866	0.000378811	0.00192536	0.00102983	ATM/CDKN1A/MDM2/MDM4/MUC1/PML/TP53	7
GO:1902403	signal transduction involved in mitotic DNA integrity checkpoint	7/431	59/18866	0.000378811	0.00192536	0.00102983	ATM/CDKN1A/MDM2/MDM4/MUC1/PML/TP53	7
GO:0043409	negative regulation of MAPK cascade	13/431	187/18866	0.000379981	0.00192738	0.00103091	ADIPOQ/ATF3/CAV1/IL1B/MIR424/NF2/PAQR3/PEBP1/PTEN/PTPN6/SIRT3/SMPD1/TLR4	13
GO:0050821	protein stabilization	13/431	187/18866	0.000379981	0.00192738	0.00103091	CDKN1A/CHP1/CREB1/FBXW7/LAMP2/MDM4/PARK7/PEX6/PTEN/SMAD7/TP53/TSC1/USP7	13
GO:0030278	regulation of ossification	14/431	212/18866	0.000387025	0.00196111	0.00104895	ALOX5/ANO6/ATF4/DDR2/HIF1A/IL6/MAPK1/MAPK14/MAPK3/MEF2C/SMAD7/TFAP2A/TGFB1/TP63	14
GO:0006086	acetyl-CoA biosynthetic process from pyruvate	4/431	16/18866	0.000393077	0.00197969	0.00105889	DLD/GSTZ1/MPC1/PDK4	4
GO:0006103	2-oxoglutarate metabolic process	4/431	16/18866	0.000393077	0.00197969	0.00105889	DLD/GOT1/IDH1/IDH2	4
GO:0042532	negative regulation of tyrosine phosphorylation of STAT protein	4/431	16/18866	0.000393077	0.00197969	0.00105889	CAV1/NF2/PARP14/SOCS1	4
GO:0051238	sequestering of metal ion	4/431	16/18866	0.000393077	0.00197969	0.00105889	FTH1/FTL/FTMT/LCN2	4
GO:0060576	intestinal epithelial cell development	4/431	16/18866	0.000393077	0.00197969	0.00105889	CDKN1A/HIF1A/SRC/YAP1	4
GO:1905050	positive regulation of metallopeptidase activity	4/431	16/18866	0.000393077	0.00197969	0.00105889	MAPK14/MAPK3/MIR17/STAT3	4
GO:0018393	internal peptidyl-lysine acetylation	12/431	164/18866	0.000398526	0.00200448	0.00107214	ATF2/ATG5/BRD7/BRPF1/IL1B/MAPK3/MUC1/NCOA3/PARK7/POR/SIRT1/SNCA	12
GO:0034249	negative regulation of cellular amide metabolic process	15/431	238/18866	0.000398803	0.00200448	0.00107214	ATF4/CIRBP/CPEB1/IREB2/METTL14/MIR135B/MIR15A/MIR17/MIR212/MIR27A/PRKAA1/SESN2/STAT3/TSC1/ZFP36	15
GO:0043123	positive regulation of I-kappaB kinase/NF-kappaB signaling	13/431	188/18866	0.000399934	0.00200813	0.0010741	ADIPOQ/BRD4/GJA1/HMOX1/IL1B/MAP3K14/MIB2/MTDH/RELA/TBK1/TFRC/TLR4/TRIM21	13
GO:0032355	response to estradiol	11/431	141/18866	0.000400686	0.00200989	0.00107504	EGFR/EZH2/GJA1/GPX4/HSF1/NCOA3/NQO1/PTEN/PTGS2/STAT3/TGFB1	11
GO:0043367	CD4-positive, alpha-beta T cell differentiation	8/431	78/18866	0.000403022	0.00201754	0.00107913	HMGB1/IFNG/IL6/MTOR/MYB/SMAD7/SOCS1/STAT3	8
GO:0060395	SMAD protein signal transduction	8/431	78/18866	0.000403022	0.00201754	0.00107913	GDF15/JUN/PARP1/SMAD7/TF/TGFB1/TGFBR1/WWTR1	8
GO:0051153	regulation of striated muscle cell differentiation	10/431	119/18866	0.000404783	0.00202432	0.00108276	EZH2/FZD7/G6PD/GDF15/MAPK14/MEF2C/MTOR/PARP2/PPARA/TGFB1	10
GO:0019432	triglyceride biosynthetic process	6/431	43/18866	0.000409072	0.00204167	0.00109204	ACSL1/ACSL4/FBXW7/GPAT4/LPIN1/SREBF1	6
GO:0150077	regulation of neuroinflammatory response	6/431	43/18866	0.000409072	0.00204167	0.00109204	ATM/IL1B/IL6/NR1D1/NUPR1/PTGS2	6
GO:0050994	regulation of lipid catabolic process	7/431	60/18866	0.000420539	0.0020947	0.0011204	FGF21/IDH1/IL1B/MTOR/PPARA/PRKAA1/RARRES2	7
GO:1903428	positive regulation of reactive oxygen species biosynthetic process	7/431	60/18866	0.000420539	0.0020947	0.0011204	IFNG/IL1B/KLF2/MTOR/PARK7/PTGS2/TLR4	7
GO:0030879	mammary gland development	11/431	142/18866	0.000425612	0.00211786	0.00113279	AR/CAV1/CDO1/CREB1/DHODH/GPAT4/HIF1A/MAPK1/PML/SRC/VDR	11
GO:0006626	protein targeting to mitochondrion	9/431	99/18866	0.000439536	0.0021768	0.00116431	ATG13/BAP1/BID/FBXW7/MFN2/PRKAA1/SREBF1/SREBF2/TIMM9	9
GO:0010717	regulation of epithelial to mesenchymal transition	9/431	99/18866	0.000439536	0.0021768	0.00116431	EZH2/IL1B/IL6/MTOR/PTEN/SMAD7/TGFB1/TGFBR1/WWTR1	9
GO:0043255	regulation of carbohydrate biosynthetic process	9/431	99/18866	0.000439536	0.0021768	0.00116431	ADIPOQ/GSK3B/MTOR/PPARA/SESN2/SIRT1/SNCA/TGFB1/USP7	9
GO:0090277	positive regulation of peptide hormone secretion	9/431	99/18866	0.000439536	0.0021768	0.00116431	ACSL4/CLTRN/EGFR/GJA1/HIF1A/PLA2G6/PPARD/SIRT3/TFR2	9
GO:0016575	histone deacetylation	8/431	79/18866	0.000439642	0.0021768	0.00116431	KDM5A/MAPK8/SIRT1/SIRT2/SIRT3/SIRT6/SREBF1/TP53	8
GO:0002683	negative regulation of immune system process	23/431	463/18866	0.000441612	0.00218438	0.00116837	ADIPOQ/ALOX15/ATM/DPP4/FBXW7/HMGB1/HMOX1/IDO1/IFNA2/MIR27A/NFE2L2/NR1D1/PARP14/PARP3/PPARG/PTPN6/SMAD7/SOCS1/TGFB1/TLR4/TNFAIP3/TYRO3/ZFP36	23
GO:0003018	vascular process in circulatory system	13/431	190/18866	0.00044252	0.0021867	0.00116961	ALOX12/ATG5/CAV1/EGFR/GCH1/GCLC/GJA1/HMOX1/PLA2G6/PPARD/PTGS2/SRC/TGFB1	13
GO:0006475	internal protein amino acid acetylation	12/431	166/18866	0.000444764	0.00219561	0.00117438	ATF2/ATG5/BRD7/BRPF1/IL1B/MAPK3/MUC1/NCOA3/PARK7/POR/SIRT1/SNCA	12
GO:0035296	regulation of tube diameter	11/431	143/18866	0.000451825	0.00222605	0.00119066	ALOX12/ATG5/CAV1/EGFR/GCH1/GCLC/GJA1/HMOX1/PLA2G6/PPARD/PTGS2	11
GO:0097746	regulation of blood vessel diameter	11/431	143/18866	0.000451825	0.00222605	0.00119066	ALOX12/ATG5/CAV1/EGFR/GCH1/GCLC/GJA1/HMOX1/PLA2G6/PPARD/PTGS2	11
GO:1904062	regulation of cation transmembrane transport	19/431	349/18866	0.00045647	0.0022441	0.00120031	ANO6/ATG5/CAV1/CHP1/CLTRN/G6PD/GRIA3/IFNG/ISCU/MEF2C/MIR212/NEDD4/NEDD4L/PARK7/PLA2G6/PTEN/PTPN6/SNCA/TMSB4X	19
GO:0009435	NAD biosynthetic process	5/431	29/18866	0.000459092	0.0022441	0.00120031	IDO1/PARP10/PARP16/PARP9/PTGS2	5
GO:0032373	positive regulation of sterol transport	5/431	29/18866	0.000459092	0.0022441	0.00120031	ADIPOQ/CAV1/LPCAT3/SCP2/SIRT1	5
GO:0032376	positive regulation of cholesterol transport	5/431	29/18866	0.000459092	0.0022441	0.00120031	ADIPOQ/CAV1/LPCAT3/SCP2/SIRT1	5
GO:0036296	response to increased oxygen levels	5/431	29/18866	0.000459092	0.0022441	0.00120031	ATG7/CAV1/CDKN1A/NOX1/PPARG	5
GO:0070076	histone lysine demethylation	5/431	29/18866	0.000459092	0.0022441	0.00120031	KDM3B/KDM4A/KDM5A/KDM5C/KDM6B	5
GO:0090344	negative regulation of cell aging	5/431	29/18866	0.000459092	0.0022441	0.00120031	MARCHF5/MIR17/PTEN/SIRT1/TERT	5
GO:2000108	positive regulation of leukocyte apoptotic process	5/431	29/18866	0.000459092	0.0022441	0.00120031	CDKN2A/IDO1/MEF2C/SIRT1/TP53	5
GO:0032612	interleukin-1 production	10/431	121/18866	0.000462351	0.00225781	0.00120765	EGR1/HMGB1/HSPB1/IFNG/IL1B/IL6/PANX1/STAT3/TLR4/TNFAIP3	10
GO:0022408	negative regulation of cell-cell adhesion	13/431	191/18866	0.000465218	0.00226606	0.00121206	ADIPOQ/ALOX12/CDH1/HMGB1/IDO1/IFNA2/MIR27A/NF2/PPARA/PTPN6/SMAD7/SOCS1/TGFB1	13
GO:0033013	tetrapyrrole metabolic process	7/431	61/18866	0.000465858	0.00226606	0.00121206	ABCC1/AMN/FXN/HMOX1/IREB2/PGRMC1/SLC11A2	7
GO:0045843	negative regulation of striated muscle tissue development	7/431	61/18866	0.000465858	0.00226606	0.00121206	FZD7/G6PD/GJA1/PPARA/PTEN/SIRT2/TGFB1	7
GO:1902110	positive regulation of mitochondrial membrane permeability involved in apoptotic process	7/431	61/18866	0.000465858	0.00226606	0.00121206	ATF2/BID/GCLC/GSK3B/MAPK8/TP53/TP63	7
GO:0006110	regulation of glycolytic process	8/431	80/18866	0.000478918	0.00232274	0.00124237	HIF1A/IFNG/NUPR1/PPARA/PRKAA1/PRKAA2/SIRT6/STAT3	8
GO:0032204	regulation of telomere maintenance	8/431	80/18866	0.000478918	0.00232274	0.00124237	ATM/MAPK1/MAPK3/PARP1/PML/SIRT6/SRC/USP7	8
GO:0002218	activation of innate immune response	11/431	144/18866	0.000479376	0.00232274	0.00124237	CGAS/HMGB1/HRAS/KRAS/MUC1/NRAS/RELA/SRC/STING1/TBK1/TLR4	11
GO:0035150	regulation of tube size	11/431	144/18866	0.000479376	0.00232274	0.00124237	ALOX12/ATG5/CAV1/EGFR/GCH1/GCLC/GJA1/HMOX1/PLA2G6/PPARD/PTGS2	11
GO:0021782	glial cell development	10/431	122/18866	0.000493589	0.00238928	0.00127796	EGFR/IFNG/IL1B/IL6/KRAS/NDRG1/NR1D1/PTEN/SIRT2/TLR4	10
GO:0006750	glutathione biosynthetic process	4/431	17/18866	0.000504797	0.00242001	0.0012944	CHAC1/GCLC/NFE2L2/SLC7A11	4
GO:0006991	response to sterol depletion	4/431	17/18866	0.000504797	0.00242001	0.0012944	FBXW7/LPCAT3/SREBF1/SREBF2	4
GO:0010715	regulation of extracellular matrix disassembly	4/431	17/18866	0.000504797	0.00242001	0.0012944	DDR2/DPP4/IL6/TGFB1	4
GO:0030730	sequestering of triglyceride	4/431	17/18866	0.000504797	0.00242001	0.0012944	IL1B/PLIN2/PPARA/PPARG	4
GO:0042448	progesterone metabolic process	4/431	17/18866	0.000504797	0.00242001	0.0012944	AKR1C1/AKR1C2/AKR1C3/EGR1	4
GO:0050665	hydrogen peroxide biosynthetic process	4/431	17/18866	0.000504797	0.00242001	0.0012944	CYBB/DUOX1/DUOX2/STAT3	4
GO:0055089	fatty acid homeostasis	4/431	17/18866	0.000504797	0.00242001	0.0012944	GOT1/PRKAA1/PRKAA2/SIRT1	4
GO:0061952	midbody abscission	4/431	17/18866	0.000504797	0.00242001	0.0012944	CHMP1A/CHMP5/CHMP6/KIF20A	4
GO:0097501	stress response to metal ion	4/431	17/18866	0.000504797	0.00242001	0.0012944	HSPA5/MT1DP/MT1G/PARK7	4
GO:2000811	negative regulation of anoikis	4/431	17/18866	0.000504797	0.00242001	0.0012944	CAV1/PDK4/PIK3CA/SRC	4
GO:0038127	ERBB signaling pathway	11/431	145/18866	0.000508319	0.00243456	0.00130218	CHMP6/EGFR/FBXW7/LGMN/MAPK1/PIK3CA/PRKCA/PTPN18/SNX5/SRC/TGFB1	11
GO:0042632	cholesterol homeostasis	9/431	101/18866	0.000509479	0.00243777	0.0013039	AKR1C1/CAV1/FABP4/MIR302A/NR1D1/NR5A2/SIRT1/SREBF2/VDR	9
GO:0071356	cellular response to tumor necrosis factor	17/431	297/18866	0.000512258	0.00244871	0.00130975	ADAMTS13/ADIPOQ/FABP4/KLF2/LCN2/MAP3K14/MAPK1/MAPK14/MAPK3/NFE2L2/NR1D1/RELA/SIRT1/TMSB4X/TNFAIP3/TP53/ZFP36	17
GO:0002294	CD4-positive, alpha-beta T cell differentiation involved in immune response	7/431	62/18866	0.000514988	0.0024547	0.00131295	HMGB1/IFNG/IL6/MTOR/MYB/SMAD7/STAT3	7
GO:0048635	negative regulation of muscle organ development	7/431	62/18866	0.000514988	0.0024547	0.00131295	FZD7/G6PD/GJA1/PPARA/PTEN/SIRT2/TGFB1	7
GO:1904589	regulation of protein import	7/431	62/18866	0.000514988	0.0024547	0.00131295	CDH1/CHP1/IFNG/MAPK1/MAPK14/PTGS2/TGFB1	7
GO:0001937	negative regulation of endothelial cell proliferation	8/431	81/18866	0.00052099	0.00247856	0.00132572	ALOX5/CAV1/GJA1/MEF2C/MIR15A/MIR424/PPARG/TGFBR1	8
GO:0071158	positive regulation of cell cycle arrest	8/431	81/18866	0.00052099	0.00247856	0.00132572	ATM/CDKN1A/FOXO4/MDM2/MDM4/MUC1/PML/TP53	8
GO:0001974	blood vessel remodeling	6/431	45/18866	0.00052593	0.00248074	0.00132688	ATG5/EPAS1/MDM2/MEF2C/MIR17/TGFB1	6
GO:0006775	fat-soluble vitamin metabolic process	6/431	45/18866	0.00052593	0.00248074	0.00132688	IFNG/IL1B/LGMN/PPARD/TTPA/VDR	6
GO:0010677	negative regulation of cellular carbohydrate metabolic process	6/431	45/18866	0.00052593	0.00248074	0.00132688	ADIPOQ/GSK3B/NUPR1/PPARA/SIRT6/STAT3	6
GO:0032722	positive regulation of chemokine production	6/431	45/18866	0.00052593	0.00248074	0.00132688	ADIPOQ/HIF1A/HMGB1/IL1B/IL6/TLR4	6
GO:0035094	response to nicotine	6/431	45/18866	0.00052593	0.00248074	0.00132688	CREB1/HMOX1/MAPK1/PPARA/RELA/SLC7A11	6
GO:0045429	positive regulation of nitric oxide biosynthetic process	6/431	45/18866	0.00052593	0.00248074	0.00132688	IFNG/IL1B/KLF2/MTOR/PTGS2/TLR4	6
GO:1901028	regulation of mitochondrial outer membrane permeabilization involved in apoptotic signaling pathway	6/431	45/18866	0.00052593	0.00248074	0.00132688	BID/GCLC/GSK3B/MAPK8/TP53/TP63	6
GO:1903214	regulation of protein targeting to mitochondrion	6/431	45/18866	0.00052593	0.00248074	0.00132688	ATG13/BAP1/FBXW7/PRKAA1/SREBF1/SREBF2	6
GO:1904646	cellular response to amyloid-beta	6/431	45/18866	0.00052593	0.00248074	0.00132688	ABCC1/GJA1/GSK3B/LGMN/PARP1/TLR4	6
GO:0002761	regulation of myeloid leukocyte differentiation	10/431	123/18866	0.000526557	0.00248135	0.00132721	ADIPOQ/CREB1/FBXW7/IFNG/JUN/MTOR/PRKCA/RB1/TGFB1/TLR4	10
GO:0000075	cell cycle checkpoint	14/431	219/18866	0.000535812	0.00252257	0.00134926	ATF2/ATM/CDKN1A/FANCD2/FOXO4/HRAS/MAPK14/MDM2/MDM4/MUC1/PML/RB1/TGFB1/TP53	14
GO:0034620	cellular response to unfolded protein	11/431	146/18866	0.000538709	0.00253348	0.0013551	ATF3/ATF4/CREB3/FGF21/HSF1/HSPA5/KLHDC3/NFE2L2/PARP16/VCP/WIPI1	11
GO:0016577	histone demethylation	5/431	30/18866	0.000540673	0.00253348	0.0013551	KDM3B/KDM4A/KDM5A/KDM5C/KDM6B	5
GO:0032372	negative regulation of sterol transport	5/431	30/18866	0.000540673	0.00253348	0.0013551	MIR130B/MIR17/MIR27A/MIR302A/SREBF2	5
GO:0032375	negative regulation of cholesterol transport	5/431	30/18866	0.000540673	0.00253348	0.0013551	MIR130B/MIR17/MIR27A/MIR302A/SREBF2	5
GO:0033137	negative regulation of peptidyl-serine phosphorylation	5/431	30/18866	0.000540673	0.00253348	0.0013551	CAV1/MIR212/PAQR3/PTEN/SMAD7	5
GO:0055092	sterol homeostasis	9/431	102/18866	0.00054773	0.00256414	0.00137149	AKR1C1/CAV1/FABP4/MIR302A/NR1D1/NR5A2/SIRT1/SREBF2/VDR	9
GO:0017148	negative regulation of translation	14/431	220/18866	0.000560594	0.0026219	0.00140239	ATF4/CIRBP/CPEB1/IREB2/METTL14/MIR135B/MIR15A/MIR17/MIR212/MIR27A/SESN2/STAT3/TSC1/ZFP36	14
GO:0002688	regulation of leukocyte chemotaxis	10/431	124/18866	0.00056133	0.00262287	0.00140291	ANO6/CREB3/DPP4/HMGB1/IL6/LGMN/MAPK1/MAPK14/MAPK3/RARRES2	10
GO:1903533	regulation of protein targeting	8/431	82/18866	0.000566006	0.00263745	0.00141071	ATG13/BAP1/CHP1/FBXW7/HRAS/PRKAA1/SREBF1/SREBF2	8
GO:0002287	alpha-beta T cell activation involved in immune response	7/431	63/18866	0.000568156	0.00263745	0.00141071	HMGB1/IFNG/IL6/MTOR/MYB/SMAD7/STAT3	7
GO:0002293	alpha-beta T cell differentiation involved in immune response	7/431	63/18866	0.000568156	0.00263745	0.00141071	HMGB1/IFNG/IL6/MTOR/MYB/SMAD7/STAT3	7
GO:0006081	cellular aldehyde metabolic process	7/431	63/18866	0.000568156	0.00263745	0.00141071	AKR1C1/AKR1C3/ALDH3A2/IDH1/IDH2/PARK7/RELA	7
GO:0031571	mitotic G1 DNA damage checkpoint	7/431	63/18866	0.000568156	0.00263745	0.00141071	ATM/CDKN1A/MDM2/MDM4/MUC1/PML/TP53	7
GO:0070059	intrinsic apoptotic signaling pathway in response to endoplasmic reticulum stress	7/431	63/18866	0.000568156	0.00263745	0.00141071	ATF4/CHAC1/CREB3/PARK7/PML/SIRT1/TP53	7
GO:1902686	mitochondrial outer membrane permeabilization involved in programmed cell death	7/431	63/18866	0.000568156	0.00263745	0.00141071	ATF2/BID/GCLC/GSK3B/MAPK8/TP53/TP63	7
GO:0032570	response to progesterone	6/431	46/18866	0.000593318	0.00274658	0.00146907	CAV1/RELA/SRC/SREBF1/TGFB1/YAP1	6
GO:0038202	TORC1 signaling	6/431	46/18866	0.000593318	0.00274658	0.00146907	ATM/MLST8/MTOR/RPTOR/SESN2/STK11	6
GO:1904407	positive regulation of nitric oxide metabolic process	6/431	46/18866	0.000593318	0.00274658	0.00146907	IFNG/IL1B/KLF2/MTOR/PTGS2/TLR4	6
GO:0030968	endoplasmic reticulum unfolded protein response	10/431	125/18866	0.000597981	0.00276559	0.00147925	ATF3/ATF4/CREB3/FGF21/HSPA5/KLHDC3/NFE2L2/PARP16/VCP/WIPI1	10
GO:1903670	regulation of sprouting angiogenesis	11/431	148/18866	0.000604054	0.00279109	0.00149288	ALOX5/FBXW7/HMOX1/KLF2/MIR15A/MIR17/MIR18A/MIR27A/MIR375/MIR424/PTGS2	11
GO:2001021	negative regulation of response to DNA damage stimulus	8/431	83/18866	0.000614114	0.00283494	0.00151634	BID/CD44/CGAS/HSF1/MDM2/MUC1/OTUB1/SIRT1	8
GO:0051216	cartilage development	13/431	197/18866	0.000623178	0.00287197	0.00153614	CD44/HIF1A/MAPK14/MAPK3/MEF2C/POR/RELA/SLC39A14/SMAD7/TGFB1/TGFBR1/TIMP1/ZEB1	13
GO:0002066	columnar/cuboidal epithelial cell development	7/431	64/18866	0.000625595	0.00287197	0.00153614	ARNTL/CDKN1A/GPAT4/GSK3B/HIF1A/SRC/YAP1	7
GO:0033344	cholesterol efflux	7/431	64/18866	0.000625595	0.00287197	0.00153614	ADIPOQ/CAV1/MIR130B/MIR27A/MIR302A/SIRT1/SREBF2	7
GO:0044783	G1 DNA damage checkpoint	7/431	64/18866	0.000625595	0.00287197	0.00153614	ATM/CDKN1A/MDM2/MDM4/MUC1/PML/TP53	7
GO:0044819	mitotic G1/S transition checkpoint	7/431	64/18866	0.000625595	0.00287197	0.00153614	ATM/CDKN1A/MDM2/MDM4/MUC1/PML/TP53	7
GO:1901862	negative regulation of muscle tissue development	7/431	64/18866	0.000625595	0.00287197	0.00153614	FZD7/G6PD/GJA1/PPARA/PTEN/SIRT2/TGFB1	7
GO:0014072	response to isoquinoline alkaloid	5/431	31/18866	0.000632676	0.00289647	0.00154925	ATG7/MAP1LC3A/MDM2/MTOR/RELA	5
GO:0043278	response to morphine	5/431	31/18866	0.000632676	0.00289647	0.00154925	ATG7/MAP1LC3A/MDM2/MTOR/RELA	5
GO:1902253	regulation of intrinsic apoptotic signaling pathway by p53 class mediator	5/431	31/18866	0.000632676	0.00289647	0.00154925	CD44/MDM2/MUC1/SIRT1/TP53	5
GO:0006740	NADPH regeneration	4/431	18/18866	0.000637384	0.00291267	0.00155791	G6PD/IDH1/PGD/TP53	4
GO:0010885	regulation of cholesterol storage	4/431	18/18866	0.000637384	0.00291267	0.00155791	PPARA/PPARD/PPARG/SREBF2	4
GO:0045776	negative regulation of blood pressure	6/431	47/18866	0.000667216	0.00304341	0.00162784	ADIPOQ/GCH1/MIR17/NOS2/PPARA/SNX5	6
GO:0046677	response to antibiotic	6/431	47/18866	0.000667216	0.00304341	0.00162784	EZH2/HSPA5/KDM6B/MDM2/MEF2C/TP53	6
GO:0017015	regulation of transforming growth factor beta receptor signaling pathway	10/431	127/18866	0.000677233	0.00308627	0.00165077	CAV1/GOT1/HSPA5/SIRT1/SMAD7/STK11/TGFB1/TGFBR1/TP53/ZEB1	10
GO:0035794	positive regulation of mitochondrial membrane permeability	7/431	65/18866	0.000687547	0.00313041	0.00167438	ATF2/BID/GCLC/GSK3B/MAPK8/TP53/TP63	7
GO:1901991	negative regulation of mitotic cell cycle phase transition	15/431	251/18866	0.000693774	0.00315588	0.001688	ATM/BRD7/CDKN1A/CDKN2A/EZH2/FOXO4/MDM2/MDM4/MIR137/MIR15A/MUC1/PML/PTEN/RB1/TP53	15
GO:0000077	DNA damage checkpoint	11/431	151/18866	0.000714369	0.00324364	0.00173494	ATF2/ATM/CDKN1A/FANCD2/FOXO4/MAPK14/MDM2/MDM4/MUC1/PML/TP53	11
GO:0008643	carbohydrate transport	11/431	151/18866	0.000714369	0.00324364	0.00173494	ADIPOQ/AQP3/FGF21/IL1B/MAPK14/NFE2L2/PPARD/SESN2/SIRT6/TERT/TSC1	11
GO:0016052	carbohydrate catabolic process	13/431	200/18866	0.000717781	0.00325616	0.00174164	ENO3/HIF1A/IFNG/MIOX/NUPR1/PGD/PHKG2/PPARA/PRKAA1/PRKAA2/SIRT6/STAT3/TP53	13
GO:2000779	regulation of double-strand break repair	8/431	85/18866	0.000720234	0.00326432	0.001746	CGAS/HSF1/OTUB1/PARP1/PARP3/PARP9/PML/SIRT6	8
GO:0032611	interleukin-1 beta production	9/431	106/18866	0.000725022	0.00328303	0.00175601	EGR1/HSPB1/IFNG/IL1B/IL6/PANX1/STAT3/TLR4/TNFAIP3	9
GO:0002082	regulation of oxidative phosphorylation	5/431	32/18866	0.00073592	0.00329346	0.00176159	ISCU/NUPR1/PARK7/SNCA/VCP	5
GO:0006482	protein demethylation	5/431	32/18866	0.00073592	0.00329346	0.00176159	KDM3B/KDM4A/KDM5A/KDM5C/KDM6B	5
GO:0008214	protein dealkylation	5/431	32/18866	0.00073592	0.00329346	0.00176159	KDM3B/KDM4A/KDM5A/KDM5C/KDM6B	5
GO:0010743	regulation of macrophage derived foam cell differentiation	5/431	32/18866	0.00073592	0.00329346	0.00176159	ADIPOQ/ALOX15B/MAPK9/PPARA/PPARG	5
GO:0034694	response to prostaglandin	5/431	32/18866	0.00073592	0.00329346	0.00176159	AKR1C2/AKR1C3/PPARG/PRKAA1/PRKAA2	5
GO:0035767	endothelial cell chemotaxis	5/431	32/18866	0.00073592	0.00329346	0.00176159	HSPB1/LGMN/MIR424/NR4A1/TMSB4X	5
GO:0038128	ERBB2 signaling pathway	5/431	32/18866	0.00073592	0.00329346	0.00176159	EGFR/PIK3CA/PRKCA/PTPN18/SRC	5
GO:0042168	heme metabolic process	5/431	32/18866	0.00073592	0.00329346	0.00176159	FXN/HMOX1/IREB2/PGRMC1/SLC11A2	5
GO:0042744	hydrogen peroxide catabolic process	5/431	32/18866	0.00073592	0.00329346	0.00176159	DUOX1/DUOX2/PRDX1/PRDX6/SNCA	5
GO:0046949	fatty-acyl-CoA biosynthetic process	5/431	32/18866	0.00073592	0.00329346	0.00176159	ACSL1/ACSL3/ACSL4/ELOVL5/SCD	5
GO:0051385	response to mineralocorticoid	5/431	32/18866	0.00073592	0.00329346	0.00176159	CDKN1A/CYBB/KRAS/PARP1/SRC	5
GO:0071353	cellular response to interleukin-4	5/431	32/18866	0.00073592	0.00329346	0.00176159	ADAMTS13/HSPA5/KEAP1/PARP14/PML	5
GO:1903955	positive regulation of protein targeting to mitochondrion	5/431	32/18866	0.00073592	0.00329346	0.00176159	ATG13/BAP1/FBXW7/PRKAA1/SREBF2	5
GO:0008206	bile acid metabolic process	6/431	48/18866	0.000748044	0.00332976	0.00178101	AKR1C1/NR1D1/NR5A2/OSBPL9/SCP2/SIRT1	6
GO:0010799	regulation of peptidyl-threonine phosphorylation	6/431	48/18866	0.000748044	0.00332976	0.00178101	MAPK1/MIR15A/RPTOR/SIRT2/SMAD7/TGFB1	6
GO:0014911	positive regulation of smooth muscle cell migration	6/431	48/18866	0.000748044	0.00332976	0.00178101	FOXO4/MDM2/MIR135B/NOX4/SRC/TERT	6
GO:0055023	positive regulation of cardiac muscle tissue growth	6/431	48/18866	0.000748044	0.00332976	0.00178101	MAPK1/MAPK14/MEF2C/MTOR/PARP2/YAP1	6
GO:0070169	positive regulation of biomineral tissue development	6/431	48/18866	0.000748044	0.00332976	0.00178101	ALOX5/ANO6/ATF4/MEF2C/TFAP2A/TGFB1	6
GO:0110151	positive regulation of biomineralization	6/431	48/18866	0.000748044	0.00332976	0.00178101	ALOX5/ANO6/ATF4/MEF2C/TFAP2A/TGFB1	6
GO:0001837	epithelial to mesenchymal transition	11/431	152/18866	0.000754666	0.00335624	0.00179517	EZH2/GSK3B/HIF1A/IL1B/IL6/MTOR/PTEN/SMAD7/TGFB1/TGFBR1/WWTR1	11
GO:0071482	cellular response to light stimulus	10/431	129/18866	0.000764955	0.00339594	0.0018164	ATF4/CDC25A/CDKN1A/MDM2/NEDD4/PARP1/PTGS2/SIRT1/STK11/TP53	10
GO:1903844	regulation of cellular response to transforming growth factor beta stimulus	10/431	129/18866	0.000764955	0.00339594	0.0018164	CAV1/GOT1/HSPA5/SIRT1/SMAD7/STK11/TGFB1/TGFBR1/TP53/ZEB1	10
GO:0030148	sphingolipid biosynthetic process	9/431	107/18866	0.000775966	0.00344175	0.0018409	ALDH3A2/ALOX12B/ALOXE3/ASAH2/ELOVL5/PLA2G6/PRKAA1/SIRT3/SMPD1	9
GO:0006919	activation of cysteine-type endopeptidase activity involved in apoptotic process	8/431	86/18866	0.000778568	0.00344715	0.00184379	BID/MIR15A/MTCH1/PML/PPARG/SENP1/SNCA/VCP	8
GO:2000106	regulation of leukocyte apoptotic process	8/431	86/18866	0.000778568	0.00344715	0.00184379	CDKN2A/HIF1A/IDO1/MEF2C/PTEN/SIRT1/SLC7A11/TP53	8
GO:0010759	positive regulation of macrophage chemotaxis	4/431	19/18866	0.000792884	0.00347655	0.00185952	MAPK1/MAPK14/MAPK3/RARRES2	4
GO:0019184	nonribosomal peptide biosynthetic process	4/431	19/18866	0.000792884	0.00347655	0.00185952	CHAC1/GCLC/NFE2L2/SLC7A11	4
GO:0035338	long-chain fatty-acyl-CoA biosynthetic process	4/431	19/18866	0.000792884	0.00347655	0.00185952	ACSL1/ACSL3/ACSL4/ELOVL5	4
GO:0045780	positive regulation of bone resorption	4/431	19/18866	0.000792884	0.00347655	0.00185952	EGFR/PRKCA/TF/TFRC	4
GO:0046485	ether lipid metabolic process	4/431	19/18866	0.000792884	0.00347655	0.00185952	AGPS/FAR1/PEDS1/PLA2G6	4
GO:0046852	positive regulation of bone remodeling	4/431	19/18866	0.000792884	0.00347655	0.00185952	EGFR/PRKCA/TF/TFRC	4
GO:0051546	keratinocyte migration	4/431	19/18866	0.000792884	0.00347655	0.00185952	ARF6/MTOR/PPARD/PTEN	4
GO:0060252	positive regulation of glial cell proliferation	4/431	19/18866	0.000792884	0.00347655	0.00185952	IL1B/IL6/MTOR/MYB	4
GO:0090026	positive regulation of monocyte chemotaxis	4/431	19/18866	0.000792884	0.00347655	0.00185952	ANO6/CREB3/HMGB1/LGMN	4
GO:1905288	vascular associated smooth muscle cell apoptotic process	4/431	19/18866	0.000792884	0.00347655	0.00185952	ATF4/MFN2/MIR17/PPARG	4
GO:1905459	regulation of vascular associated smooth muscle cell apoptotic process	4/431	19/18866	0.000792884	0.00347655	0.00185952	ATF4/MFN2/MIR17/PPARG	4
GO:0002822	regulation of adaptive immune response based on somatic recombination of immune receptors built from immunoglobulin superfamily domains	11/431	153/18866	0.000796833	0.00349079	0.00186713	HMGB1/IFNA2/IL1B/IL6/MEF2C/PARP3/PTPN6/SMAD7/TFRC/TGFB1/TNFAIP3	11
GO:0046513	ceramide biosynthetic process	7/431	67/18866	0.000825988	0.00361216	0.00193205	ALOX12B/ALOXE3/ASAH2/PLA2G6/PRKAA1/SIRT3/SMPD1	7
GO:1905710	positive regulation of membrane permeability	7/431	67/18866	0.000825988	0.00361216	0.00193205	ATF2/BID/GCLC/GSK3B/MAPK8/TP53/TP63	7
GO:0008593	regulation of Notch signaling pathway	9/431	108/18866	0.000829787	0.00361924	0.00193584	CHAC1/EGFR/FBXW7/MIR212/SRC/SREBF2/STAT3/TP63/YAP1	9
GO:0032526	response to retinoic acid	9/431	108/18866	0.000829787	0.00361924	0.00193584	AQP3/ATM/CREB1/FZD7/GJA1/MYB/PPARG/SREBF1/YAP1	9
GO:0071887	leukocyte apoptotic process	9/431	108/18866	0.000829787	0.00361924	0.00193584	CDKN2A/HIF1A/IDO1/IL6/MEF2C/PTEN/SIRT1/SLC7A11/TP53	9
GO:0009395	phospholipid catabolic process	6/431	49/18866	0.000836233	0.0036378	0.00194576	ABHD12/ENPP2/IDH1/PLA2G6/PRDX6/SMPD1	6
GO:0035196	production of miRNAs involved in gene silencing by miRNA	6/431	49/18866	0.000836233	0.0036378	0.00194576	EGFR/IL6/MYCN/STAT3/TGFB1/TP53	6
GO:0042398	cellular modified amino acid biosynthetic process	6/431	49/18866	0.000836233	0.0036378	0.00194576	CHAC1/GCH1/GCLC/NFE2L2/PARK7/SLC7A11	6
GO:0010959	regulation of metal ion transport	20/431	396/18866	0.000837383	0.00363962	0.00194674	ANO6/ATF4/ATG5/CAV1/CHP1/G6PD/GJA1/IFNG/ISCU/MIR212/MIR424/NEDD4/NEDD4L/PLA2G6/PML/PTEN/PTGS2/PTPN6/SNCA/TF	20
GO:0051250	negative regulation of lymphocyte activation	11/431	154/18866	0.000840936	0.00365188	0.0019533	ATM/HMGB1/IDO1/IFNA2/MIR27A/PARP3/PTPN6/SMAD7/SOCS1/TNFAIP3/TYRO3	11
GO:0045736	negative regulation of cyclin-dependent protein serine/threonine kinase activity	5/431	33/18866	0.000851244	0.0036806	0.00196866	CDKN1A/CDKN2A/MIR15A/PTEN/TNFAIP3	5
GO:0046627	negative regulation of insulin receptor signaling pathway	5/431	33/18866	0.000851244	0.0036806	0.00196866	IL1B/PRKAA1/RELA/SOCS1/TSC1	5
GO:0048384	retinoic acid receptor signaling pathway	5/431	33/18866	0.000851244	0.0036806	0.00196866	AKR1C3/EZH2/KLF2/PML/PPARG	5
GO:0050685	positive regulation of mRNA processing	5/431	33/18866	0.000851244	0.0036806	0.00196866	CIRBP/CPEB1/DAZAP1/HSF1/PRDX6	5
GO:1905048	regulation of metallopeptidase activity	5/431	33/18866	0.000851244	0.0036806	0.00196866	MAPK14/MAPK3/MIR17/STAT3/TIMP1	5
GO:0006766	vitamin metabolic process	10/431	131/18866	0.000861824	0.00372311	0.0019914	ABCC1/AKR1C3/AMN/GCLC/IFNG/IL1B/LGMN/PPARD/TTPA/VDR	10
GO:0098657	import into cell	14/431	230/18866	0.000866815	0.00374143	0.00200119	ACSL1/ACSL3/CLTRN/IFNG/ISCU/NOX5/PARK7/SLC11A2/SLC1A5/SLC38A1/SLC39A14/SLC3A2/SLC7A11/SNCA	14
GO:0048469	cell maturation	12/431	179/18866	0.000869434	0.00374948	0.0020055	CDKN1A/DLD/EPAS1/G6PD/GPAT4/HIF1A/KLF2/MTCH1/MTOR/PPARG/RB1/SIRT2	12
GO:0050773	regulation of dendrite development	11/431	155/18866	0.000887044	0.00382211	0.00204435	ARF6/CFL1/EZH2/GSK3B/MEF2C/MTOR/NEDD4/NEDD4L/PARP6/PTEN/STK11	11
GO:0034381	plasma lipoprotein particle clearance	7/431	68/18866	0.000902996	0.00388749	0.00207932	ADIPOQ/AMN/FGF21/HMOX1/MIR17/MIR27A/MIR302A	7
GO:0001774	microglial cell activation	6/431	50/18866	0.000932225	0.00399262	0.00213555	ATM/IFNG/IL6/JUN/NR1D1/SNCA	6
GO:0002269	leukocyte activation involved in inflammatory response	6/431	50/18866	0.000932225	0.00399262	0.00213555	ATM/IFNG/IL6/JUN/NR1D1/SNCA	6
GO:0043616	keratinocyte proliferation	6/431	50/18866	0.000932225	0.00399262	0.00213555	PPARD/TLR4/TP63/VDR/YAP1/ZFP36	6
GO:0045540	regulation of cholesterol biosynthetic process	6/431	50/18866	0.000932225	0.00399262	0.00213555	LPCAT3/POR/PRKAA1/SCD/SREBF1/SREBF2	6
GO:0045646	regulation of erythrocyte differentiation	6/431	50/18866	0.000932225	0.00399262	0.00213555	ACVR1B/HIF1A/MAPK14/SENP1/STAT3/ZFP36	6
GO:0106118	regulation of sterol biosynthetic process	6/431	50/18866	0.000932225	0.00399262	0.00213555	LPCAT3/POR/PRKAA1/SCD/SREBF1/SREBF2	6
GO:0051403	stress-activated MAPK cascade	16/431	286/18866	0.00094538	0.00404548	0.00216382	EGFR/FZD7/HMGB1/HRAS/IL1B/MAP3K11/MAPK1/MAPK14/MAPK3/MAPK8/MAPK9/NOX1/PRDX1/TF/TLR4/ZFP36	16
GO:1901989	positive regulation of cell cycle phase transition	9/431	110/18866	0.000946548	0.004047	0.00216464	BRD4/CDC25A/EGFR/EZH2/MDM2/MIR214/RB1/RPTOR/TERT	9
GO:0002544	chronic inflammatory response	4/431	20/18866	0.000973357	0.00413677	0.00221265	AHCY/GJA1/IDO1/TNFAIP3	4
GO:0010878	cholesterol storage	4/431	20/18866	0.000973357	0.00413677	0.00221265	PPARA/PPARD/PPARG/SREBF2	4
GO:0032495	response to muramyl dipeptide	4/431	20/18866	0.000973357	0.00413677	0.00221265	CHMP5/MAPK14/RELA/TNFAIP3	4
GO:0032769	negative regulation of monooxygenase activity	4/431	20/18866	0.000973357	0.00413677	0.00221265	CAV1/MIR130B/MIR212/SNCA	4
GO:0045618	positive regulation of keratinocyte differentiation	4/431	20/18866	0.000973357	0.00413677	0.00221265	ALOX15B/ETV4/NCOA3/VDR	4
GO:2000774	positive regulation of cellular senescence	4/431	20/18866	0.000973357	0.00413677	0.00221265	CDKN2A/CGAS/KRAS/SIRT1	4
GO:2001169	regulation of ATP biosynthetic process	4/431	20/18866	0.000973357	0.00413677	0.00221265	PARP1/STAT3/TMSB4X/VCP	4
GO:0043537	negative regulation of blood vessel endothelial cell migration	8/431	89/18866	0.000976694	0.00414741	0.00221835	HMGB1/MEF2C/MIR137/MIR15A/MIR212/MIR424/PPARG/TGFB1	8
GO:0043516	regulation of DNA damage response, signal transduction by p53 class mediator	5/431	34/18866	0.000979506	0.00414874	0.00221906	ATM/CD44/MDM2/SIRT1/TP53	5
GO:0055094	response to lipoprotein particle	5/431	34/18866	0.000979506	0.00414874	0.00221906	FGF21/MIR302A/PPARG/SREBF2/TLR4	5
GO:1904030	negative regulation of cyclin-dependent protein kinase activity	5/431	34/18866	0.000979506	0.00414874	0.00221906	CDKN1A/CDKN2A/MIR15A/PTEN/TNFAIP3	5
GO:0043271	negative regulation of ion transport	11/431	157/18866	0.00098555	0.00416372	0.00222707	ATF4/CAV1/ISCU/MIR212/MIR424/MTOR/NEDD4/NEDD4L/PTEN/PTGS2/SNCA	11
GO:0035914	skeletal muscle cell differentiation	7/431	69/18866	0.00098555	0.00416372	0.00222707	ARNTL/ATF3/EGR1/MEF2C/NR1D2/NUPR1/RB1	7
GO:0060038	cardiac muscle cell proliferation	7/431	69/18866	0.00098555	0.00416372	0.00222707	GJA1/MAPK1/MAPK14/MEF2C/PTEN/TGFBR1/YAP1	7
GO:0002526	acute inflammatory response	9/431	111/18866	0.00100974	0.00425867	0.00227786	ANO6/IL1B/IL6/NUPR1/PARK7/PPARG/PTGS2/STAT3/TFR2	9
GO:0032652	regulation of interleukin-1 production	9/431	111/18866	0.00100974	0.00425867	0.00227786	EGR1/HMGB1/HSPB1/IFNG/IL6/PANX1/STAT3/TLR4/TNFAIP3	9
GO:0046460	neutral lipid biosynthetic process	6/431	51/18866	0.00103647	0.00436405	0.00233422	ACSL1/ACSL4/FBXW7/GPAT4/LPIN1/SREBF1	6
GO:0046463	acylglycerol biosynthetic process	6/431	51/18866	0.00103647	0.00436405	0.00233422	ACSL1/ACSL4/FBXW7/GPAT4/LPIN1/SREBF1	6
GO:0007519	skeletal muscle tissue development	11/431	158/18866	0.00103809	0.00436717	0.00233589	ARNTL/ATF3/CAV1/EGR1/MAPK14/MEF2C/NR1D2/NUPR1/PRKAA1/RB1/TGFB1	11
GO:0071347	cellular response to interleukin-1	12/431	183/18866	0.00105376	0.00442936	0.00236915	EGR1/HIF1A/IL1B/IL6/KLF2/LCN2/MAPK3/MIR27A/NR1D1/OTUB1/RELA/SQSTM1	12
GO:0016573	histone acetylation	11/431	159/18866	0.00109292	0.00458623	0.00245306	ATF2/ATG5/BRD7/BRPF1/IL1B/MAPK3/MUC1/NCOA3/PARK7/SIRT1/SNCA	11
GO:0050777	negative regulation of immune response	11/431	159/18866	0.00109292	0.00458623	0.00245306	ALOX15/HMOX1/IFNA2/PARP14/PARP3/PPARG/PTPN6/SMAD7/TGFB1/TNFAIP3/TYRO3	11
GO:0022900	electron transport chain	12/431	184/18866	0.0011046	0.00463132	0.00247718	AIFM2/BID/COX4I2/CYBB/DLD/GLRX5/IDO1/ISCU/NOX4/PARK7/POR/SNCA	12
GO:0006691	leukotriene metabolic process	5/431	35/18866	0.00112158	0.00467107	0.00249844	ABCC1/ALOX12/ALOX15/ALOX5/DPEP1	5
GO:0010259	multicellular organism aging	5/431	35/18866	0.00112158	0.00467107	0.00249844	ATM/CGAS/CISD2/TP53/TP63	5
GO:0032735	positive regulation of interleukin-12 production	5/431	35/18866	0.00112158	0.00467107	0.00249844	HMGB1/IDO1/IFNG/MAPK14/TLR4	5
GO:0032801	receptor catabolic process	5/431	35/18866	0.00112158	0.00467107	0.00249844	BECN1/FURIN/LGMN/NEDD4/TGFB1	5
GO:0070670	response to interleukin-4	5/431	35/18866	0.00112158	0.00467107	0.00249844	ADAMTS13/HSPA5/KEAP1/PARP14/PML	5
GO:0097009	energy homeostasis	5/431	35/18866	0.00112158	0.00467107	0.00249844	NR1D2/PIK3CA/PRKAA1/PRKAA2/STAT3	5
GO:1900077	negative regulation of cellular response to insulin stimulus	5/431	35/18866	0.00112158	0.00467107	0.00249844	IL1B/PRKAA1/RELA/SOCS1/TSC1	5
GO:1901030	positive regulation of mitochondrial outer membrane permeabilization involved in apoptotic signaling pathway	5/431	35/18866	0.00112158	0.00467107	0.00249844	BID/GSK3B/MAPK8/TP53/TP63	5
GO:0034764	positive regulation of transmembrane transport	13/431	210/18866	0.00112495	0.00468118	0.00250384	ADIPOQ/ANO6/CHP1/CLTRN/FGF21/G6PD/IFNG/MAPK14/NFE2L2/PARK7/SNCA/TERT/TMSB4X	13
GO:0033273	response to vitamin	8/431	91/18866	0.00112983	0.00469755	0.0025126	AQP3/EGFR/MDM2/PPARD/PPARG/PTGS2/RELA/VDR	8
GO:0032409	regulation of transporter activity	16/431	291/18866	0.00113369	0.0047097	0.0025191	CAV1/CHP1/CLTRN/GJA1/GRIA3/IFNG/MEF2C/MIR212/NEDD4/NEDD4L/PARK7/PLA2G6/PPARG/PTEN/SNCA/TMSB4X	16
GO:0000186	activation of MAPKK activity	6/431	52/18866	0.00114944	0.00476321	0.00254772	EGFR/MAP3K11/MAP3K14/MAPK1/MAPK3/TGFBR1	6
GO:0003179	heart valve morphogenesis	6/431	52/18866	0.00114944	0.00476321	0.00254772	MDM2/MDM4/MEF2C/MTOR/RB1/TGFB1	6
GO:0060421	positive regulation of heart growth	6/431	52/18866	0.00114944	0.00476321	0.00254772	MAPK1/MAPK14/MEF2C/MTOR/PARP2/YAP1	6
GO:0002703	regulation of leukocyte mediated immunity	13/431	211/18866	0.00117458	0.00485305	0.00259577	HMGB1/HMOX1/IFNA2/IL1B/IL6/NOS2/PARP3/PTPN6/SMAD7/SNX4/TFRC/TGFB1/TLR4	13
GO:0043393	regulation of protein binding	13/431	211/18866	0.00117458	0.00485305	0.00259577	ADIPOQ/CAV1/CDKN1A/GSK3B/HSF1/MAPK3/MAPK8/PARK7/PPARA/SRC/STING1/TERT/TGFBR1	13
GO:0036499	PERK-mediated unfolded protein response	4/431	21/18866	0.00118087	0.00485305	0.00259577	ATF3/ATF4/HSPA5/NFE2L2	4
GO:0046827	positive regulation of protein export from nucleus	4/431	21/18866	0.00118087	0.00485305	0.00259577	GSK3B/IL1B/MDM2/TP53	4
GO:0090370	negative regulation of cholesterol efflux	4/431	21/18866	0.00118087	0.00485305	0.00259577	MIR130B/MIR27A/MIR302A/SREBF2	4
GO:0098780	response to mitochondrial depolarisation	4/431	21/18866	0.00118087	0.00485305	0.00259577	ATG13/BECN1/MFN2/SQSTM1	4
GO:0140467	integrated stress response signaling	4/431	21/18866	0.00118087	0.00485305	0.00259577	ATF3/ATF4/HSPA5/NFE2L2	4
GO:1903055	positive regulation of extracellular matrix organization	4/431	21/18866	0.00118087	0.00485305	0.00259577	DDR2/IL6/RB1/TGFB1	4
GO:1903599	positive regulation of autophagy of mitochondrion	4/431	21/18866	0.00118087	0.00485305	0.00259577	CAMKK2/HIF1A/MFN2/PARK7	4
GO:2000269	regulation of fibroblast apoptotic process	4/431	21/18866	0.00118087	0.00485305	0.00259577	BID/PIK3CA/TP53/TP63	4
GO:0031570	DNA integrity checkpoint	11/431	161/18866	0.00120977	0.00496772	0.00265711	ATF2/ATM/CDKN1A/FANCD2/FOXO4/MAPK14/MDM2/MDM4/MUC1/PML/TP53	11
GO:0010887	negative regulation of cholesterol storage	3/431	10/18866	0.0012607	0.00513874	0.00274858	PPARA/PPARD/PPARG	3
GO:0030647	aminoglycoside antibiotic metabolic process	3/431	10/18866	0.0012607	0.00513874	0.00274858	AKR1C1/AKR1C2/AKR1C3	3
GO:0045348	positive regulation of MHC class II biosynthetic process	3/431	10/18866	0.0012607	0.00513874	0.00274858	IFNG/SIRT1/TLR4	3
GO:0070391	response to lipoteichoic acid	3/431	10/18866	0.0012607	0.00513874	0.00274858	MAPK14/RELA/TLR4	3
GO:0071223	cellular response to lipoteichoic acid	3/431	10/18866	0.0012607	0.00513874	0.00274858	MAPK14/RELA/TLR4	3
GO:0071233	cellular response to leucine	3/431	10/18866	0.0012607	0.00513874	0.00274858	MTOR/RPTOR/SESN2	3
GO:0071394	cellular response to testosterone stimulus	3/431	10/18866	0.0012607	0.00513874	0.00274858	AR/NCOA4/SIRT1	3
GO:0090649	response to oxygen-glucose deprivation	3/431	10/18866	0.0012607	0.00513874	0.00274858	AQP3/ATF4/TSC1	3
GO:2000109	regulation of macrophage apoptotic process	3/431	10/18866	0.0012607	0.00513874	0.00274858	CDKN2A/MEF2C/SIRT1	3
GO:0070988	demethylation	7/431	72/18866	0.00126929	0.00516604	0.00276318	KDM3B/KDM4A/KDM5A/KDM5C/KDM6B/POR/USP7	7
GO:0008217	regulation of blood pressure	12/431	187/18866	0.00126947	0.00516604	0.00276318	ADIPOQ/AR/GCH1/GJA1/HMOX1/MIR17/NOS2/NOX1/PPARA/PPARG/PTGS2/SNX5	12
GO:0002701	negative regulation of production of molecular mediator of immune response	5/431	36/18866	0.00127836	0.00518106	0.00277122	HMOX1/IFNA2/PARP3/SMAD7/TGFB1	5
GO:0071108	protein K48-linked deubiquitination	5/431	36/18866	0.00127836	0.00518106	0.00277122	BAP1/OTUB1/PARK7/TNFAIP3/USP7	5
GO:0071402	cellular response to lipoprotein particle stimulus	5/431	36/18866	0.00127836	0.00518106	0.00277122	FGF21/MIR302A/PPARG/SREBF2/TLR4	5
GO:1901661	quinone metabolic process	5/431	36/18866	0.00127836	0.00518106	0.00277122	AIFM2/AKR1C1/AKR1C2/AKR1C3/PDSS2	5
GO:1905332	positive regulation of morphogenesis of an epithelium	5/431	36/18866	0.00127836	0.00518106	0.00277122	ALOX12/AR/GJA1/MTOR/SIRT6	5
GO:0006096	glycolytic process	9/431	115/18866	0.00129757	0.00525464	0.00281057	ENO3/HIF1A/IFNG/NUPR1/PPARA/PRKAA1/PRKAA2/SIRT6/STAT3	9
GO:0051146	striated muscle cell differentiation	16/431	295/18866	0.00130636	0.00528592	0.00282731	ATG5/EZH2/FZD7/G6PD/GDF15/KDM6B/KRAS/MAPK14/MEF2C/MTOR/NOX4/PARP2/PPARA/RB1/TGFB1/TSC1	16
GO:0031214	biomineral tissue development	11/431	163/18866	0.0013367	0.00539991	0.00288828	ALOX15/ALOX5/ANO6/ATF4/DDR2/HIF1A/MEF2C/PPARA/PTGS2/TFAP2A/TGFB1	11
GO:0110148	biomineralization	11/431	163/18866	0.0013367	0.00539991	0.00288828	ALOX15/ALOX5/ANO6/ATF4/DDR2/HIF1A/MEF2C/PPARA/PTGS2/TFAP2A/TGFB1	11
GO:0051346	negative regulation of hydrolase activity	22/431	473/18866	0.00137293	0.0055418	0.00296417	CD44/CHP1/DNAJB6/DPEP1/FURIN/GSK3B/HRAS/KDM5A/MDM2/MIR17/PARK7/PEBP1/POR/PTGS2/SIAH2/SIRT1/SLC39A14/SNCA/SRC/TIMP1/TP53/TSC1	22
GO:0072401	signal transduction involved in DNA integrity checkpoint	7/431	73/18866	0.00137685	0.00554861	0.00296781	ATM/CDKN1A/MDM2/MDM4/MUC1/PML/TP53	7
GO:0072422	signal transduction involved in DNA damage checkpoint	7/431	73/18866	0.00137685	0.00554861	0.00296781	ATM/CDKN1A/MDM2/MDM4/MUC1/PML/TP53	7
GO:0006757	ATP generation from ADP	9/431	116/18866	0.00137898	0.00555272	0.00297001	ENO3/HIF1A/IFNG/NUPR1/PPARA/PRKAA1/PRKAA2/SIRT6/STAT3	9
GO:0045778	positive regulation of ossification	8/431	94/18866	0.00139484	0.0056075	0.00299931	ALOX5/ANO6/DDR2/IL6/MEF2C/TFAP2A/TGFB1/TP63	8
GO:1901992	positive regulation of mitotic cell cycle phase transition	8/431	94/18866	0.00139484	0.0056075	0.00299931	BRD4/CDC25A/EGFR/MDM2/MIR214/RB1/RPTOR/TERT	8
GO:0003015	heart process	16/431	297/18866	0.0014007	0.0056265	0.00300947	ATG5/CAV1/EPAS1/GCH1/GJA1/MDM2/MTOR/NEDD4L/NOX4/PIK3CA/PPP1R13L/SMAD7/SRC/SREBF1/WWTR1/YAP1	16
GO:0006754	ATP biosynthetic process	6/431	54/18866	0.00140345	0.00562849	0.00301054	ATP5MC3/PARP1/STAT3/TGFB1/TMSB4X/VCP	6
GO:0010043	response to zinc ion	6/431	54/18866	0.00140345	0.00562849	0.00301054	CREB1/MT1DP/MT1G/MTF1/PARP1/PTEN	6
GO:0006085	acetyl-CoA biosynthetic process	4/431	22/18866	0.00141748	0.0056665	0.00303086	DLD/GSTZ1/MPC1/PDK4	4
GO:0010888	negative regulation of lipid storage	4/431	22/18866	0.00141748	0.0056665	0.00303086	IL6/PPARA/PPARD/PPARG	4
GO:0042359	vitamin D metabolic process	4/431	22/18866	0.00141748	0.0056665	0.00303086	IFNG/IL1B/LGMN/VDR	4
GO:0051000	positive regulation of nitric-oxide synthase activity	4/431	22/18866	0.00141748	0.0056665	0.00303086	GCH1/HIF1A/KRAS/TERT	4
GO:0045017	glycerolipid biosynthetic process	15/431	270/18866	0.00144585	0.00577064	0.00308657	ACSL1/ACSL3/ACSL4/AGPAT3/ALOX15/ATM/FAR1/FBXW7/GPAT4/LPCAT3/LPIN1/PIK3CA/PLA2G6/PTEN/SREBF1	15
GO:1901988	negative regulation of cell cycle phase transition	15/431	270/18866	0.00144585	0.00577064	0.00308657	ATM/BRD7/CDKN1A/CDKN2A/EZH2/FOXO4/MDM2/MDM4/MIR137/MIR15A/MUC1/PML/PTEN/RB1/TP53	15
GO:0030212	hyaluronan metabolic process	5/431	37/18866	0.00145075	0.00578557	0.00309455	ABCC5/CD44/CHP1/IL1B/TGFB1	5
GO:0032024	positive regulation of insulin secretion	7/431	74/18866	0.0014914	0.00593184	0.00317279	ACSL4/CLTRN/GJA1/HIF1A/PLA2G6/PPARD/SIRT3	7
GO:0034121	regulation of toll-like receptor signaling pathway	7/431	74/18866	0.0014914	0.00593184	0.00317279	CAV1/HMGB1/MIR17/NR1D1/TLR4/TNFAIP3/TYRO3	7
GO:0072395	signal transduction involved in cell cycle checkpoint	7/431	74/18866	0.0014914	0.00593184	0.00317279	ATM/CDKN1A/MDM2/MDM4/MUC1/PML/TP53	7
GO:0070167	regulation of biomineral tissue development	8/431	95/18866	0.00149338	0.00593184	0.00317279	ALOX5/ANO6/ATF4/DDR2/HIF1A/MEF2C/TFAP2A/TGFB1	8
GO:0110149	regulation of biomineralization	8/431	95/18866	0.00149338	0.00593184	0.00317279	ALOX5/ANO6/ATF4/DDR2/HIF1A/MEF2C/TFAP2A/TGFB1	8
GO:0007586	digestion	10/431	141/18866	0.00150932	0.00599039	0.00320411	ACO1/AKR1C1/AKR1C2/AQP5/ASAH2/IREB2/LPCAT3/PIR/TLR4/VDR	10
GO:0097345	mitochondrial outer membrane permeabilization	6/431	55/18866	0.00154546	0.00612894	0.00327822	BID/GCLC/GSK3B/MAPK8/TP53/TP63	6
GO:0035967	cellular response to topologically incorrect protein	11/431	166/18866	0.00154743	0.00613187	0.00327978	ATF3/ATF4/CREB3/FGF21/HSF1/HSPA5/KLHDC3/NFE2L2/PARP16/VCP/WIPI1	11
GO:0031098	stress-activated protein kinase signaling cascade	16/431	300/18866	0.00155293	0.00614876	0.00328882	EGFR/FZD7/HMGB1/HRAS/IL1B/MAP3K11/MAPK1/MAPK14/MAPK3/MAPK8/MAPK9/NOX1/PRDX1/TF/TLR4/ZFP36	16
GO:0015909	long-chain fatty acid transport	7/431	75/18866	0.00161325	0.00638251	0.00341384	ACSL1/ACSL3/FABP4/PLA2G6/PLIN2/PPARG/PRKAA2	7
GO:0034250	positive regulation of cellular amide metabolic process	11/431	167/18866	0.00162344	0.00641774	0.00343269	CIRBP/ELAVL1/IFNG/IL6/MAPK1/MAPK3/MTOR/NFE2L2/PLA2G6/RELA/SIRT3	11
GO:0030224	monocyte differentiation	5/431	38/18866	0.00163966	0.00646645	0.00345874	JUN/MEF2C/MT1G/PIR/PPARG	5
GO:0032094	response to food	5/431	38/18866	0.00163966	0.00646645	0.00345874	G6PD/MTOR/PPARA/SLC16A1/SREBF1	5
GO:1903131	mononuclear cell differentiation	5/431	38/18866	0.00163966	0.00646645	0.00345874	JUN/MEF2C/MT1G/PIR/PPARG	5
GO:0046660	female sex differentiation	9/431	119/18866	0.00164817	0.0064949	0.00347396	ACVR1B/ATM/HSPA5/IDH1/NUPR1/SIRT1/SRC/TP63/TYRO3	9
GO:0045927	positive regulation of growth	15/431	274/18866	0.0016703	0.00655556	0.0035064	CREB1/EGFR/FXN/HSF1/MAPK1/MAPK14/MEF2C/MTOR/NEDD4L/PARP2/PPARD/RPTOR/SMAD7/TGFBR1/YAP1	15
GO:0097549	chromatin organization involved in negative regulation of transcription	10/431	143/18866	0.00167711	0.00655556	0.0035064	CDKN2A/EZH2/HELLS/HMGB1/HOTAIR/KMT2D/SIRT1/SIRT2/SIRT6/SUV39H1	10
GO:0006417	regulation of translation	21/431	450/18866	0.00168093	0.00655556	0.0035064	ACO1/ATF4/CIRBP/CPEB1/ELAVL1/HSPB1/IL6/IREB2/MAPK1/MAPK3/METTL14/MIR135B/MIR15A/MIR17/MIR212/MIR27A/MTOR/SESN2/STAT3/TSC1/ZFP36	21
GO:0006783	heme biosynthetic process	4/431	23/18866	0.00168524	0.00655556	0.0035064	FXN/IREB2/PGRMC1/SLC11A2	4
GO:0031281	positive regulation of cyclase activity	4/431	23/18866	0.00168524	0.00655556	0.0035064	MAPK14/MAPK3/MAPK8/NOS2	4
GO:0032799	low-density lipoprotein receptor particle metabolic process	4/431	23/18866	0.00168524	0.00655556	0.0035064	ADIPOQ/FGF21/FURIN/PPARG	4
GO:0045649	regulation of macrophage differentiation	4/431	23/18866	0.00168524	0.00655556	0.0035064	ADIPOQ/PRKCA/RB1/TGFB1	4
GO:0051043	regulation of membrane protein ectodomain proteolysis	4/431	23/18866	0.00168524	0.00655556	0.0035064	FURIN/IFNG/IL1B/TIMP1	4
GO:0071404	cellular response to low-density lipoprotein particle stimulus	4/431	23/18866	0.00168524	0.00655556	0.0035064	FGF21/MIR302A/PPARG/SREBF2	4
GO:0072215	regulation of metanephros development	4/431	23/18866	0.00168524	0.00655556	0.0035064	ADIPOQ/EGR1/WWTR1/YAP1	4
GO:1900017	positive regulation of cytokine production involved in inflammatory response	4/431	23/18866	0.00168524	0.00655556	0.0035064	IL6/MIR17/STAT3/TLR4	4
GO:1901032	negative regulation of response to reactive oxygen species	4/431	23/18866	0.00168524	0.00655556	0.0035064	MIR17/NFE2L2/PARK7/TXN	4
GO:1902254	negative regulation of intrinsic apoptotic signaling pathway by p53 class mediator	4/431	23/18866	0.00168524	0.00655556	0.0035064	CD44/MDM2/MUC1/SIRT1	4
GO:1902410	mitotic cytokinetic process	4/431	23/18866	0.00168524	0.00655556	0.0035064	CHMP1A/CHMP5/CHMP6/KIF20A	4
GO:1903206	negative regulation of hydrogen peroxide-induced cell death	4/431	23/18866	0.00168524	0.00655556	0.0035064	MIR17/NFE2L2/PARK7/TXN	4
GO:0010665	regulation of cardiac muscle cell apoptotic process	6/431	56/18866	0.00169815	0.00655556	0.0035064	HSF1/MIR17/NFE2L2/NUPR1/PTEN/TP53	6
GO:0050732	negative regulation of peptidyl-tyrosine phosphorylation	6/431	56/18866	0.00169815	0.00655556	0.0035064	CAV1/CHMP6/NF2/PARP14/PTPN6/SOCS1	6
GO:1904645	response to amyloid-beta	6/431	56/18866	0.00169815	0.00655556	0.0035064	ABCC1/GJA1/GSK3B/LGMN/PARP1/TLR4	6
GO:0060538	skeletal muscle organ development	11/431	168/18866	0.00170247	0.00655556	0.0035064	ARNTL/ATF3/CAV1/EGR1/MAPK14/MEF2C/NR1D2/NUPR1/PRKAA1/RB1/TGFB1	11
GO:0006348	chromatin silencing at telomere	3/431	11/18866	0.00170419	0.00655556	0.0035064	EZH2/SIRT2/SIRT6	3
GO:0006857	oligopeptide transport	3/431	11/18866	0.00170419	0.00655556	0.0035064	ABCC1/GJA1/SLC7A11	3
GO:0008611	ether lipid biosynthetic process	3/431	11/18866	0.00170419	0.00655556	0.0035064	AGPS/FAR1/PEDS1	3
GO:0040015	negative regulation of multicellular organism growth	3/431	11/18866	0.00170419	0.00655556	0.0035064	FXN/GDF15/LGMN	3
GO:0042789	mRNA transcription by RNA polymerase II	3/431	11/18866	0.00170419	0.00655556	0.0035064	ATF4/SREBF1/STAT3	3
GO:0045945	positive regulation of transcription by RNA polymerase III	3/431	11/18866	0.00170419	0.00655556	0.0035064	AR/MTOR/RPTOR	3
GO:0046504	glycerol ether biosynthetic process	3/431	11/18866	0.00170419	0.00655556	0.0035064	AGPS/FAR1/PEDS1	3
GO:0090205	positive regulation of cholesterol metabolic process	3/431	11/18866	0.00170419	0.00655556	0.0035064	POR/PRKAA1/SREBF1	3
GO:0097384	cellular lipid biosynthetic process	3/431	11/18866	0.00170419	0.00655556	0.0035064	AGPS/FAR1/PEDS1	3
GO:1901033	positive regulation of response to reactive oxygen species	3/431	11/18866	0.00170419	0.00655556	0.0035064	MIR17/PARK7/SIRT3	3
GO:2000392	regulation of lamellipodium morphogenesis	3/431	11/18866	0.00170419	0.00655556	0.0035064	CD44/ENPP2/SRC	3
GO:0032651	regulation of interleukin-1 beta production	8/431	97/18866	0.001707	0.00655556	0.0035064	EGR1/HSPB1/IFNG/IL6/PANX1/STAT3/TLR4/TNFAIP3	8
GO:0035710	CD4-positive, alpha-beta T cell activation	8/431	97/18866	0.001707	0.00655556	0.0035064	HMGB1/IFNG/IL6/MTOR/MYB/SMAD7/SOCS1/STAT3	8
GO:0043648	dicarboxylic acid metabolic process	8/431	97/18866	0.001707	0.00655556	0.0035064	DLD/FH/GCLC/GLS2/GOT1/IDH1/IDH2/SLC7A11	8
GO:0002700	regulation of production of molecular mediator of immune response	10/431	144/18866	0.00176649	0.0067788	0.00362581	CGAS/HMOX1/IFNA2/IL1B/IL6/PARP3/SMAD7/TFRC/TGFB1/TLR4	10
GO:0016125	sterol metabolic process	11/431	169/18866	0.00178462	0.00684309	0.0036602	CYB5R1/G6PD/LPCAT3/POR/PPARD/PRKAA1/PRKAA2/SCD/SMPD1/SREBF1/SREBF2	11
GO:0022898	regulation of transmembrane transporter activity	15/431	276/18866	0.00179302	0.00687003	0.0036746	CAV1/CHP1/CLTRN/GJA1/GRIA3/IFNG/MEF2C/MIR212/NEDD4/NEDD4L/PARK7/PLA2G6/PTEN/SNCA/TMSB4X	15
GO:0007219	Notch signaling pathway	12/431	195/18866	0.00181115	0.00693416	0.0037089	CHAC1/EGFR/FBXW7/GOT1/MIB1/MIB2/MIR212/SRC/SREBF2/STAT3/TP63/YAP1	12
GO:0048010	vascular endothelial growth factor receptor signaling pathway	8/431	98/18866	0.0018225	0.00697224	0.00372927	CYBB/HIF1A/HSPB1/IL1B/MAPK14/NEDD4/PIK3CA/SRC	8
GO:0006778	porphyrin-containing compound metabolic process	5/431	39/18866	0.00184601	0.00704597	0.00376871	FXN/HMOX1/IREB2/PGRMC1/SLC11A2	5
GO:0010837	regulation of keratinocyte proliferation	5/431	39/18866	0.00184601	0.00704597	0.00376871	TLR4/TP63/VDR/YAP1/ZFP36	5
GO:0046326	positive regulation of glucose import	5/431	39/18866	0.00184601	0.00704597	0.00376871	ADIPOQ/FGF21/MAPK14/NFE2L2/TERT	5
GO:2000241	regulation of reproductive process	11/431	170/18866	0.00186997	0.00712861	0.00381291	ACVR1B/AR/CDC25A/GJA1/NOX5/NUPR1/SIRT2/SRC/STK11/TIMP1/YTHDC2	11
GO:0050804	modulation of chemical synaptic transmission	21/431	454/18866	0.00187053	0.00712861	0.00381291	ADIPOQ/ATF4/CDH1/CREB1/EGFR/GSK3B/HRAS/IL1B/KRAS/LGMN/MAPK1/MEF2C/MTOR/PLA2G6/PTEN/PTGS2/SLC7A11/SNCA/SQSTM1/SRC/STAT3	21
GO:0006342	chromatin silencing	7/431	77/18866	0.00188008	0.0071486	0.00382361	EZH2/HMGB1/HOTAIR/KMT2D/SIRT1/SIRT2/SIRT6	7
GO:0014015	positive regulation of gliogenesis	7/431	77/18866	0.00188008	0.0071486	0.00382361	IL1B/IL6/MTOR/MYB/PPARG/RELA/TGFB1	7
GO:0030500	regulation of bone mineralization	7/431	77/18866	0.00188008	0.0071486	0.00382361	ALOX5/ANO6/DDR2/HIF1A/MEF2C/TFAP2A/TGFB1	7
GO:0002040	sprouting angiogenesis	12/431	196/18866	0.00189052	0.00717736	0.00383899	ALOX5/FBXW7/HMOX1/KLF2/MIR15A/MIR17/MIR18A/MIR27A/MIR375/MIR424/NR4A1/PTGS2	12
GO:0050728	negative regulation of inflammatory response	12/431	196/18866	0.00189052	0.00717736	0.00383899	ADIPOQ/ALOX5/LPCAT3/MIR15A/NR1D1/NR1D2/PPARA/PPARD/PPARG/RB1/TNFAIP3/TYRO3	12
GO:0099177	regulation of trans-synaptic signaling	21/431	455/18866	0.00192067	0.00728625	0.00389723	ADIPOQ/ATF4/CDH1/CREB1/EGFR/GSK3B/HRAS/IL1B/KRAS/LGMN/MAPK1/MEF2C/MTOR/PLA2G6/PTEN/PTGS2/SLC7A11/SNCA/SQSTM1/SRC/STAT3	21
GO:0043312	neutrophil degranulation	22/431	487/18866	0.00197674	0.00748917	0.00400577	ALOX5/ANO6/ATG7/CD44/CTSB/CYBB/FTH1/FTL/HMGB1/IDH1/LAMP2/LCN2/MAPK1/MAPK14/MGST1/NRAS/PGRMC1/PRDX6/PTPN6/QSOX1/STING1/VCP	22
GO:0002833	positive regulation of response to biotic stimulus	14/431	251/18866	0.00198284	0.00748917	0.00400577	CGAS/HMGB1/HRAS/KRAS/MAPK3/MUC1/NRAS/PARP9/PRKCA/RELA/SRC/STING1/TBK1/TLR4	14
GO:0002719	negative regulation of cytokine production involved in immune response	4/431	24/18866	0.00198619	0.00748917	0.00400577	HMOX1/IFNA2/SMAD7/TGFB1	4
GO:0044321	response to leptin	4/431	24/18866	0.00198619	0.00748917	0.00400577	NR1D1/PTEN/SIRT1/STAT3	4
GO:0044346	fibroblast apoptotic process	4/431	24/18866	0.00198619	0.00748917	0.00400577	BID/PIK3CA/TP53/TP63	4
GO:0045821	positive regulation of glycolytic process	4/431	24/18866	0.00198619	0.00748917	0.00400577	HIF1A/IFNG/PRKAA1/PRKAA2	4
GO:0060444	branching involved in mammary gland duct morphogenesis	4/431	24/18866	0.00198619	0.00748917	0.00400577	AR/PML/SRC/VDR	4
GO:2000209	regulation of anoikis	4/431	24/18866	0.00198619	0.00748917	0.00400577	CAV1/PDK4/PIK3CA/SRC	4
GO:0002763	positive regulation of myeloid leukocyte differentiation	6/431	58/18866	0.00203758	0.00765398	0.00409392	CREB1/IFNG/JUN/PRKCA/RB1/TGFB1	6
GO:0007566	embryo implantation	6/431	58/18866	0.00203758	0.00765398	0.00409392	ACVR1B/GJA1/IL1B/PPARD/PTGS2/TIMP1	6
GO:0010656	negative regulation of muscle cell apoptotic process	6/431	58/18866	0.00203758	0.00765398	0.00409392	ALOX12/HMOX1/HSF1/MIR17/NFE2L2/NUPR1	6
GO:0010662	regulation of striated muscle cell apoptotic process	6/431	58/18866	0.00203758	0.00765398	0.00409392	HSF1/MIR17/NFE2L2/NUPR1/PTEN/TP53	6
GO:0035306	positive regulation of dephosphorylation	6/431	58/18866	0.00203758	0.00765398	0.00409392	IFNG/MEF2C/MTOR/SMPD1/SRC/TGFB1	6
GO:0051384	response to glucocorticoid	10/431	147/18866	0.002058	0.00772487	0.00413184	ADIPOQ/CDKN1A/CDO1/EGFR/FLT3/GOT1/IL6/KRAS/PTGS2/ZFP36	10
GO:0007548	sex differentiation	15/431	280/18866	0.00206112	0.00773076	0.00413499	ACVR1B/AKR1C3/AR/ATM/HSPA5/IDH1/KDM5A/MGST1/NCOA4/NUPR1/SIRT1/SRC/TGFBR1/TP63/TYRO3	15
GO:0030501	positive regulation of bone mineralization	5/431	40/18866	0.00207075	0.00774355	0.00414183	ALOX5/ANO6/MEF2C/TFAP2A/TGFB1	5
GO:0050691	regulation of defense response to virus by host	5/431	40/18866	0.00207075	0.00774355	0.00414183	CGAS/IL1B/PARP9/STING1/TNFAIP3	5
GO:0050892	intestinal absorption	5/431	40/18866	0.00207075	0.00774355	0.00414183	ACO1/AKR1C1/IREB2/LPCAT3/VDR	5
GO:0097352	autophagosome maturation	5/431	40/18866	0.00207075	0.00774355	0.00414183	GABARAPL1/GABARAPL2/LAMP2/MAP1LC3A/VCP	5
GO:0034765	regulation of ion transmembrane transport	22/431	489/18866	0.00207915	0.00776913	0.00415551	ANO6/ATG5/CAV1/CHP1/CLTRN/CYBB/G6PD/GRIA3/IFNG/ISCU/MEF2C/MIR212/MTOR/NEDD4/NEDD4L/NOX1/PARK7/PLA2G6/PTEN/PTPN6/SNCA/TMSB4X	22
GO:0002283	neutrophil activation involved in immune response	22/431	490/18866	0.00213203	0.00796073	0.00425799	ALOX5/ANO6/ATG7/CD44/CTSB/CYBB/FTH1/FTL/HMGB1/IDH1/LAMP2/LCN2/MAPK1/MAPK14/MGST1/NRAS/PGRMC1/PRDX6/PTPN6/QSOX1/STING1/VCP	22
GO:0010827	regulation of glucose transmembrane transport	7/431	79/18866	0.0021799	0.00812732	0.0043471	ADIPOQ/FGF21/IL1B/MAPK14/NFE2L2/SIRT6/TERT	7
GO:0042246	tissue regeneration	7/431	79/18866	0.0021799	0.00812732	0.0043471	CDKN1A/ENO3/EZH2/FZD7/PPARD/SOX2/YAP1	7
GO:0010633	negative regulation of epithelial cell migration	9/431	124/18866	0.00218911	0.00814943	0.00435893	HMGB1/MEF2C/MIR137/MIR15A/MIR212/MIR424/PPARG/PTEN/TGFB1	9
GO:0046031	ADP metabolic process	9/431	124/18866	0.00218911	0.00814943	0.00435893	ENO3/HIF1A/IFNG/NUPR1/PPARA/PRKAA1/PRKAA2/SIRT6/STAT3	9
GO:0090092	regulation of transmembrane receptor protein serine/threonine kinase signaling pathway	14/431	254/18866	0.00221213	0.00822898	0.00440147	ACVR1B/CAV1/GDF15/GOT1/HSPA5/PARP1/SIRT1/SMAD7/STK11/TGFB1/TGFBR1/TP53/WWTR1/ZEB1	14
GO:0010659	cardiac muscle cell apoptotic process	6/431	59/18866	0.00222536	0.00824241	0.00440866	HSF1/MIR17/NFE2L2/NUPR1/PTEN/TP53	6
GO:0006983	ER overload response	3/431	12/18866	0.00223394	0.00824241	0.00440866	GSK3B/HSPA5/TP53	3
GO:0031392	regulation of prostaglandin biosynthetic process	3/431	12/18866	0.00223394	0.00824241	0.00440866	IL1B/PTGS2/SIRT1	3
GO:0036462	TRAIL-activated apoptotic signaling pathway	3/431	12/18866	0.00223394	0.00824241	0.00440866	ATF3/PARK7/PTEN	3
GO:0042368	vitamin D biosynthetic process	3/431	12/18866	0.00223394	0.00824241	0.00440866	IFNG/IL1B/VDR	3
GO:0042416	dopamine biosynthetic process	3/431	12/18866	0.00223394	0.00824241	0.00440866	GCH1/PARK7/SNCA	3
GO:0071888	macrophage apoptotic process	3/431	12/18866	0.00223394	0.00824241	0.00440866	CDKN2A/MEF2C/SIRT1	3
GO:0072537	fibroblast activation	3/431	12/18866	0.00223394	0.00824241	0.00440866	CYGB/GCLC/MYB	3
GO:0090085	regulation of protein deubiquitination	3/431	12/18866	0.00223394	0.00824241	0.00440866	PARK7/TRIM21/VCP	3
GO:0097284	hepatocyte apoptotic process	3/431	12/18866	0.00223394	0.00824241	0.00440866	ARF6/BID/RB1	3
GO:1905461	positive regulation of vascular associated smooth muscle cell apoptotic process	3/431	12/18866	0.00223394	0.00824241	0.00440866	ATF4/MFN2/PPARG	3
GO:0006119	oxidative phosphorylation	10/431	149/18866	0.00227302	0.00838039	0.00448246	ATP5MC3/BID/COX4I2/DLD/FXN/ISCU/NUPR1/PARK7/SNCA/VCP	10
GO:0035270	endocrine system development	9/431	125/18866	0.00231256	0.00849305	0.00454272	ARNTL/CDH1/CREB1/GSK3B/IL6/MAPK1/MAPK3/SOX2/TGFBR1	9
GO:0033574	response to testosterone	5/431	41/18866	0.00231481	0.00849305	0.00454272	AR/CA9/HSF1/NCOA4/SIRT1	5
GO:0043267	negative regulation of potassium ion transport	5/431	41/18866	0.00231481	0.00849305	0.00454272	ATF4/CAV1/MIR212/NEDD4L/PTEN	5
GO:0051354	negative regulation of oxidoreductase activity	5/431	41/18866	0.00231481	0.00849305	0.00454272	CAV1/MIR130B/MIR212/PDK4/SNCA	5
GO:0010447	response to acidic pH	4/431	25/18866	0.00232233	0.00849305	0.00454272	CHP1/LGMN/NOX1/SRC	4
GO:0045324	late endosome to vacuole transport	4/431	25/18866	0.00232233	0.00849305	0.00454272	BECN1/CHMP1A/CHMP5/CHMP6	4
GO:0060575	intestinal epithelial cell differentiation	4/431	25/18866	0.00232233	0.00849305	0.00454272	CDKN1A/HIF1A/SRC/YAP1	4
GO:0061050	regulation of cell growth involved in cardiac muscle cell development	4/431	25/18866	0.00232233	0.00849305	0.00454272	G6PD/MTOR/PARP2/PPARA	4
GO:0061436	establishment of skin barrier	4/431	25/18866	0.00232233	0.00849305	0.00454272	ALOX12/ALOX12B/ALOXE3/TP63	4
GO:0071677	positive regulation of mononuclear cell migration	4/431	25/18866	0.00232233	0.00849305	0.00454272	ANO6/CREB3/HMGB1/LGMN	4
GO:2001026	regulation of endothelial cell chemotaxis	4/431	25/18866	0.00232233	0.00849305	0.00454272	HSPB1/LGMN/MIR424/TMSB4X	4
GO:0000079	regulation of cyclin-dependent protein serine/threonine kinase activity	8/431	102/18866	0.00234752	0.00857259	0.00458526	CDC25A/CDKN1A/CDKN2A/EGFR/MIR15A/PTEN/SRC/TNFAIP3	8
GO:0043502	regulation of muscle adaptation	8/431	102/18866	0.00234752	0.00857259	0.00458526	G6PD/MIR17/MIR214/MTOR/PARP1/PARP2/PPARA/PRKCA	8
GO:0032653	regulation of interleukin-10 production	6/431	60/18866	0.0024259	0.00883936	0.00472795	HMGB1/IDO1/IL6/STAT3/TLR4/TRIB2	6
GO:0042093	T-helper cell differentiation	6/431	60/18866	0.0024259	0.00883936	0.00472795	HMGB1/IL6/MTOR/MYB/SMAD7/STAT3	6
GO:1902808	positive regulation of cell cycle G1/S phase transition	6/431	60/18866	0.0024259	0.00883936	0.00472795	EGFR/EZH2/MDM2/MIR214/RPTOR/TERT	6
GO:0045137	development of primary sexual characteristics	13/431	229/18866	0.00243121	0.00885224	0.00473484	ACVR1B/AKR1C3/AR/ATM/HSPA5/IDH1/KDM5A/MGST1/NCOA4/NUPR1/SIRT1/SRC/TGFBR1	13
GO:0001960	negative regulation of cytokine-mediated signaling pathway	7/431	81/18866	0.00251537	0.00915196	0.00489515	ADIPOQ/CAV1/IL6/MIR27A/PARP14/PPARG/RNF113A	7
GO:0010951	negative regulation of endopeptidase activity	14/431	258/18866	0.00255154	0.00927679	0.00496192	CD44/DNAJB6/DPEP1/FURIN/MDM2/MIR17/PARK7/PEBP1/POR/PTGS2/SIAH2/SNCA/SRC/TIMP1	14
GO:0030324	lung development	11/431	177/18866	0.00256509	0.00931926	0.00498464	CREB1/EGFR/EPAS1/FBXW7/KLF2/KRAS/MAPK1/MAPK3/SLC7A11/SREBF1/YAP1	11
GO:0034383	low-density lipoprotein particle clearance	5/431	42/18866	0.00257913	0.00934302	0.00499734	ADIPOQ/FGF21/HMOX1/MIR17/MIR27A	5
GO:0046621	negative regulation of organ growth	5/431	42/18866	0.00257913	0.00934302	0.00499734	FXN/G6PD/GJA1/PPARA/PTEN	5
GO:0072595	maintenance of protein localization in organelle	5/431	42/18866	0.00257913	0.00934302	0.00499734	GJA1/HSPA5/PARK7/PML/TXN	5
GO:1904037	positive regulation of epithelial cell apoptotic process	5/431	42/18866	0.00257913	0.00934302	0.00499734	AKR1C3/ANO6/IL6/MIR15A/MIR375	5
GO:0003012	muscle system process	21/431	467/18866	0.00261711	0.00947371	0.00506725	CAV1/EZH2/G6PD/GJA1/HMOX1/IL1B/MEF2C/MIR17/MIR214/MTOR/NEDD4L/PARP1/PARP2/PIK3CA/PLA2G6/PPARA/PPP1R13L/PRKCA/PROK2/PTGS2/SMAD7	21
GO:0002224	toll-like receptor signaling pathway	10/431	152/18866	0.00262905	0.00951001	0.00508666	CAV1/CTSB/HMGB1/LGMN/MIR17/NR1D1/TBK1/TLR4/TNFAIP3/TYRO3	10
GO:0003170	heart valve development	6/431	61/18866	0.00263972	0.00951408	0.00508884	MDM2/MDM4/MEF2C/MTOR/RB1/TGFB1	6
GO:0010658	striated muscle cell apoptotic process	6/431	61/18866	0.00263972	0.00951408	0.00508884	HSF1/MIR17/NFE2L2/NUPR1/PTEN/TP53	6
GO:0033619	membrane protein proteolysis	6/431	61/18866	0.00263972	0.00951408	0.00508884	FURIN/IFNG/IL1B/RELA/TGFB1/TIMP1	6
GO:0046324	regulation of glucose import	6/431	61/18866	0.00263972	0.00951408	0.00508884	ADIPOQ/FGF21/MAPK14/NFE2L2/SIRT6/TERT	6
GO:1902041	regulation of extrinsic apoptotic signaling pathway via death domain receptors	6/431	61/18866	0.00263972	0.00951408	0.00508884	ATF3/GSK3B/HMOX1/PARK7/PTEN/TNFAIP3	6
GO:0002367	cytokine production involved in immune response	8/431	104/18866	0.00265103	0.00954793	0.00510694	HMOX1/IFNA2/IL1B/IL6/SIRT1/SMAD7/TGFB1/TLR4	8
GO:0030810	positive regulation of nucleotide biosynthetic process	4/431	26/18866	0.00269566	0.00960349	0.00513666	NOS2/STAT3/TMSB4X/VCP	4
GO:0034114	regulation of heterotypic cell-cell adhesion	4/431	26/18866	0.00269566	0.00960349	0.00513666	ADIPOQ/ALOX15/CD44/IL1B	4
GO:0035902	response to immobilization stress	4/431	26/18866	0.00269566	0.00960349	0.00513666	FOXO4/GOT1/MDM2/PPARG	4
GO:0044068	modulation by symbiont of host cellular process	4/431	26/18866	0.00269566	0.00960349	0.00513666	ATG5/ATG7/ULK1/ULK2	4
GO:0046755	viral budding	4/431	26/18866	0.00269566	0.00960349	0.00513666	CHMP1A/CHMP5/CHMP6/NEDD4	4
GO:0060390	regulation of SMAD protein signal transduction	4/431	26/18866	0.00269566	0.00960349	0.00513666	PARP1/TGFB1/TGFBR1/WWTR1	4
GO:0090025	regulation of monocyte chemotaxis	4/431	26/18866	0.00269566	0.00960349	0.00513666	ANO6/CREB3/HMGB1/LGMN	4
GO:1900373	positive regulation of purine nucleotide biosynthetic process	4/431	26/18866	0.00269566	0.00960349	0.00513666	NOS2/STAT3/TMSB4X/VCP	4
GO:1900739	regulation of protein insertion into mitochondrial membrane involved in apoptotic signaling pathway	4/431	26/18866	0.00269566	0.00960349	0.00513666	BID/MAPK8/TP53/TP63	4
GO:1900740	positive regulation of protein insertion into mitochondrial membrane involved in apoptotic signaling pathway	4/431	26/18866	0.00269566	0.00960349	0.00513666	BID/MAPK8/TP53/TP63	4
GO:1903649	regulation of cytoplasmic transport	4/431	26/18866	0.00269566	0.00960349	0.00513666	MAPK1/MAPK3/SRC/TRIM46	4
GO:1904353	regulation of telomere capping	4/431	26/18866	0.00269566	0.00960349	0.00513666	ATM/MAPK1/MAPK3/USP7	4
GO:1905523	positive regulation of macrophage migration	4/431	26/18866	0.00269566	0.00960349	0.00513666	MAPK1/MAPK14/MAPK3/RARRES2	4
GO:0022617	extracellular matrix disassembly	7/431	82/18866	0.00269731	0.00960349	0.00513666	CD44/DDR2/DPP4/FURIN/IL6/TGFB1/TIMP1	7
GO:1903313	positive regulation of mRNA metabolic process	7/431	82/18866	0.00269731	0.00960349	0.00513666	CIRBP/CPEB1/DAZAP1/HSF1/METTL14/PRDX6/ZFP36	7
GO:1903671	negative regulation of sprouting angiogenesis	7/431	82/18866	0.00269731	0.00960349	0.00513666	ALOX5/KLF2/MIR15A/MIR17/MIR18A/MIR375/MIR424	7
GO:0034763	negative regulation of transmembrane transport	9/431	128/18866	0.00271641	0.0096646	0.00516935	CAV1/IL1B/ISCU/MIR212/MTOR/NEDD4/NEDD4L/PTEN/SIRT6	9
GO:0030595	leukocyte chemotaxis	13/431	232/18866	0.00272126	0.00967495	0.00517489	ALOX5/ANO6/CREB3/DPEP1/DPP4/HMGB1/IL1B/IL6/LGMN/MAPK1/MAPK14/MAPK3/RARRES2	13
GO:0007611	learning or memory	14/431	260/18866	0.00273668	0.00972284	0.0052005	CREB1/EGFR/HIF1A/JUN/KRAS/LGMN/MAPK1/MEF2C/MTOR/PLA2G6/PTEN/PTGS2/SLC11A2/SLC7A11	14
GO:0008203	cholesterol metabolic process	10/431	153/18866	0.00275717	0.00978866	0.0052357	G6PD/LPCAT3/POR/PPARD/PRKAA1/PRKAA2/SCD/SMPD1/SREBF1/SREBF2	10
GO:0010745	negative regulation of macrophage derived foam cell differentiation	3/431	13/18866	0.0028552	0.0100507	0.00537588	ADIPOQ/PPARA/PPARG	3
GO:0010870	positive regulation of receptor biosynthetic process	3/431	13/18866	0.0028552	0.0100507	0.00537588	FGF21/HIF1A/IFNG	3
GO:0016264	gap junction assembly	3/431	13/18866	0.0028552	0.0100507	0.00537588	CAV1/GJA1/IL1B	3
GO:0032352	positive regulation of hormone metabolic process	3/431	13/18866	0.0028552	0.0100507	0.00537588	EGR1/HIF1A/POR	3
GO:0033127	regulation of histone phosphorylation	3/431	13/18866	0.0028552	0.0100507	0.00537588	ATM/IL1B/MAPK3	3
GO:0034379	very-low-density lipoprotein particle assembly	3/431	13/18866	0.0028552	0.0100507	0.00537588	ACSL3/LPCAT3/P4HB	3
GO:0043201	response to leucine	3/431	13/18866	0.0028552	0.0100507	0.00537588	MTOR/RPTOR/SESN2	3
GO:0061029	eyelid development in camera-type eye	3/431	13/18866	0.0028552	0.0100507	0.00537588	EGFR/JUN/TFAP2A	3
GO:0061469	regulation of type B pancreatic cell proliferation	3/431	13/18866	0.0028552	0.0100507	0.00537588	NR1D1/NR4A1/NUPR1	3
GO:0071872	cellular response to epinephrine stimulus	3/431	13/18866	0.0028552	0.0100507	0.00537588	ADIPOQ/SIRT2/SNCA	3
GO:0090042	tubulin deacetylation	3/431	13/18866	0.0028552	0.0100507	0.00537588	PRKAA1/PRKAA2/SIRT2	3
GO:1902947	regulation of tau-protein kinase activity	3/431	13/18866	0.0028552	0.0100507	0.00537588	EGR1/IFNG/RB1	3
GO:0070527	platelet aggregation	6/431	62/18866	0.00286737	0.0100864	0.00539497	ALOX12/HSPB1/PRKCA/PTPN6/SLC7A11/TYRO3	6
GO:0002718	regulation of cytokine production involved in immune response	7/431	83/18866	0.00288918	0.010156	0.00543217	HMOX1/IFNA2/IL1B/IL6/SMAD7/TGFB1/TLR4	7
GO:0006302	double-strand break repair	14/431	262/18866	0.00293274	0.0103018	0.00551018	ATM/CGAS/FANCD2/HSF1/LIG3/OTUB1/PARP1/PARP2/PARP3/PARP9/PML/SIRT6/TP53/VCP	14
GO:0032091	negative regulation of protein binding	8/431	106/18866	0.00298437	0.0104537	0.00559141	ADIPOQ/CAV1/CDKN1A/GSK3B/MAPK3/MAPK8/PARK7/PPARA	8
GO:0046632	alpha-beta T cell differentiation	8/431	106/18866	0.00298437	0.0104537	0.00559141	HMGB1/IFNG/IL6/MTOR/MYB/SMAD7/SOCS1/STAT3	8
GO:0071156	regulation of cell cycle arrest	8/431	106/18866	0.00298437	0.0104537	0.00559141	ATM/CDKN1A/FOXO4/MDM2/MDM4/MUC1/PML/TP53	8
GO:1904029	regulation of cyclin-dependent protein kinase activity	8/431	106/18866	0.00298437	0.0104537	0.00559141	CDC25A/CDKN1A/CDKN2A/EGFR/MIR15A/PTEN/SRC/TNFAIP3	8
GO:0009410	response to xenobiotic stimulus	9/431	130/18866	0.00301529	0.0105546	0.00564538	ACSL1/AKR1C1/DPEP1/GCLC/GSTM1/MGST1/NQO1/POR/RB1	9
GO:0071695	anatomical structure maturation	13/431	235/18866	0.00303903	0.0106302	0.00568582	ANO6/CDKN1A/DLD/EPAS1/G6PD/GPAT4/HIF1A/KLF2/MTCH1/MTOR/PPARG/RB1/SIRT2	13
GO:0030323	respiratory tube development	11/431	181/18866	0.00304775	0.0106532	0.00569814	CREB1/EGFR/EPAS1/FBXW7/KLF2/KRAS/MAPK1/MAPK3/SLC7A11/SREBF1/YAP1	11
GO:0006779	porphyrin-containing compound biosynthetic process	4/431	27/18866	0.00310811	0.0108156	0.00578497	FXN/IREB2/PGRMC1/SLC11A2	4
GO:0033014	tetrapyrrole biosynthetic process	4/431	27/18866	0.00310811	0.0108156	0.00578497	FXN/IREB2/PGRMC1/SLC11A2	4
GO:0046426	negative regulation of receptor signaling pathway via JAK-STAT	4/431	27/18866	0.00310811	0.0108156	0.00578497	CAV1/NF2/PARP14/SOCS1	4
GO:1905208	negative regulation of cardiocyte differentiation	4/431	27/18866	0.00310811	0.0108156	0.00578497	EGFR/FZD7/G6PD/PPARA	4
GO:2000353	positive regulation of endothelial cell apoptotic process	4/431	27/18866	0.00310811	0.0108156	0.00578497	AKR1C3/ANO6/MIR15A/MIR375	4
GO:0032613	interleukin-10 production	6/431	63/18866	0.00310939	0.0108156	0.00578497	HMGB1/IDO1/IL6/STAT3/TLR4/TRIB2	6
GO:0046622	positive regulation of organ growth	6/431	63/18866	0.00310939	0.0108156	0.00578497	MAPK1/MAPK14/MEF2C/MTOR/PARP2/YAP1	6
GO:0001503	ossification	19/431	412/18866	0.0031238	0.0108581	0.00580773	ALOX15/ALOX5/ANO6/ATF4/DDR2/EGFR/HIF1A/IL6/MAPK1/MAPK14/MAPK3/MEF2C/PTGS2/SMAD7/SOX2/TFAP2A/TGFB1/TP63/WWTR1	19
GO:0042391	regulation of membrane potential	20/431	443/18866	0.00313256	0.010881	0.00581995	ALOX12/BID/CAV1/DLD/GCLC/GJA1/GOT1/GRIA3/GSK3B/JUN/MEF2C/NEDD4/NEDD4L/PARK7/PARP1/PIEZO1/PTEN/SMAD7/SRC/VCP	20
GO:0010596	negative regulation of endothelial cell migration	8/431	107/18866	0.00316282	0.0109657	0.00586525	HMGB1/MEF2C/MIR137/MIR15A/MIR212/MIR424/PPARG/TGFB1	8
GO:0006909	phagocytosis	18/431	382/18866	0.00316845	0.0109657	0.00586525	ADIPOQ/ALOX15/ANO6/ATG3/ATG5/HMGB1/IFNG/IL1B/MAPK1/MAPK3/MIR17/PIK3CA/PLA2G6/PPARG/PTEN/SRC/TLR4/TYRO3	18
GO:0000187	activation of MAPK activity	10/431	156/18866	0.00317177	0.0109657	0.00586525	GDF15/IL1B/MAP3K11/MAPK1/MAPK14/MAPK3/PRKAA1/PROK2/TF/TLR4	10
GO:0034401	chromatin organization involved in regulation of transcription	10/431	156/18866	0.00317177	0.0109657	0.00586525	CDKN2A/EZH2/HELLS/HMGB1/HOTAIR/KMT2D/SIRT1/SIRT2/SIRT6/SUV39H1	10
GO:0042088	T-helper 1 type immune response	5/431	44/18866	0.00317236	0.0109657	0.00586525	HMGB1/HRAS/IL1B/MTOR/TLR4	5
GO:0045684	positive regulation of epidermis development	5/431	44/18866	0.00317236	0.0109657	0.00586525	ALOX15B/ETV4/NCOA3/PPARD/VDR	5
GO:1903053	regulation of extracellular matrix organization	5/431	44/18866	0.00317236	0.0109657	0.00586525	DDR2/DPP4/IL6/RB1/TGFB1	5
GO:0001701	in utero embryonic development	18/431	383/18866	0.00325673	0.0112417	0.0060129	ACVR1B/AR/DNAJB6/EGFR/EPAS1/FURIN/HIF1A/HSF1/KEAP1/KLF2/MAPK1/MFN2/MIB1/PTPN18/SMG9/TGFBR1/TP53/TTPA	18
GO:0032535	regulation of cellular component size	18/431	383/18866	0.00325673	0.0112417	0.0060129	AKT1S1/ALOX15/ANO6/ARF6/CFL1/CREB1/GSK3B/MIR214/MLST8/MTOR/PTEN/RICTOR/RPTOR/TMSB4X/TMSB4Y/TRIM46/TSC1/ULK2	18
GO:0048588	developmental cell growth	13/431	237/18866	0.00326721	0.0112701	0.00602808	G6PD/GSK3B/KMT2D/MTOR/NEDD4L/PARP2/PPARA/SIRT6/SMAD7/STK11/TRIM46/ULK1/ULK2	13
GO:0002062	chondrocyte differentiation	8/431	108/18866	0.00334947	0.0115458	0.00617556	MAPK14/MEF2C/POR/RELA/SLC39A14/SMAD7/TGFB1/TGFBR1	8
GO:0060828	regulation of canonical Wnt signaling pathway	15/431	295/18866	0.00338109	0.0116468	0.00622956	ARNTL/CAV1/EGFR/EGR1/FZD7/GSK3B/MAPK14/SIAH2/SOX2/SRC/STK11/TGFB1/VCP/WWTR1/YAP1	15
GO:0010828	positive regulation of glucose transmembrane transport	5/431	45/18866	0.00350316	0.0120091	0.00642337	ADIPOQ/FGF21/MAPK14/NFE2L2/TERT	5
GO:0031057	negative regulation of histone modification	5/431	45/18866	0.00350316	0.0120091	0.00642337	ATG5/KDM5A/OTUB1/SIRT1/SNCA	5
GO:0034122	negative regulation of toll-like receptor signaling pathway	5/431	45/18866	0.00350316	0.0120091	0.00642337	MIR17/NR1D1/TLR4/TNFAIP3/TYRO3	5
GO:0051204	protein insertion into mitochondrial membrane	5/431	45/18866	0.00350316	0.0120091	0.00642337	BID/MAPK8/TIMM9/TP53/TP63	5
GO:0052372	modulation by symbiont of entry into host	5/431	45/18866	0.00350316	0.0120091	0.00642337	CAV1/IFNA2/P4HB/TRIM21/TRIM26	5
GO:0055026	negative regulation of cardiac muscle tissue development	5/431	45/18866	0.00350316	0.0120091	0.00642337	FZD7/G6PD/GJA1/PPARA/PTEN	5
GO:0060443	mammary gland morphogenesis	5/431	45/18866	0.00350316	0.0120091	0.00642337	AR/CAV1/PML/SRC/VDR	5
GO:0006165	nucleoside diphosphate phosphorylation	9/431	133/18866	0.00351163	0.0120299	0.00643446	ENO3/HIF1A/IFNG/NUPR1/PPARA/PRKAA1/PRKAA2/SIRT6/STAT3	9
GO:0018958	phenol-containing compound metabolic process	8/431	109/18866	0.00354454	0.0120814	0.00646203	CTSB/DUOX1/DUOX2/EPAS1/GCH1/PARK7/SLC7A11/SNCA	8
GO:0002360	T cell lineage commitment	4/431	28/18866	0.00356161	0.0120814	0.00646203	IL6/MTOR/STAT3/TP53	4
GO:0033561	regulation of water loss via skin	4/431	28/18866	0.00356161	0.0120814	0.00646203	ALOX12/ALOX12B/ALOXE3/TP63	4
GO:0045606	positive regulation of epidermal cell differentiation	4/431	28/18866	0.00356161	0.0120814	0.00646203	ALOX15B/ETV4/NCOA3/VDR	4
GO:0010889	regulation of sequestering of triglyceride	3/431	14/18866	0.00357276	0.0120814	0.00646203	PLIN2/PPARA/PPARG	3
GO:0018410	C-terminal protein amino acid modification	3/431	14/18866	0.00357276	0.0120814	0.00646203	ATG5/ATG7/WIPI2	3
GO:0030213	hyaluronan biosynthetic process	3/431	14/18866	0.00357276	0.0120814	0.00646203	ABCC5/IL1B/TGFB1	3
GO:0035358	regulation of peroxisome proliferator activated receptor signaling pathway	3/431	14/18866	0.00357276	0.0120814	0.00646203	ALOX15/ALOX15B/SIRT1	3
GO:0045898	regulation of RNA polymerase II transcription preinitiation complex assembly	3/431	14/18866	0.00357276	0.0120814	0.00646203	CREB1/HMGB1/TP53	3
GO:0050667	homocysteine metabolic process	3/431	14/18866	0.00357276	0.0120814	0.00646203	CBS/DPEP1/NOX4	3
GO:0050872	white fat cell differentiation	3/431	14/18866	0.00357276	0.0120814	0.00646203	FABP4/PPARG/SIRT1	3
GO:0051547	regulation of keratinocyte migration	3/431	14/18866	0.00357276	0.0120814	0.00646203	ARF6/MTOR/PTEN	3
GO:0051775	response to redox state	3/431	14/18866	0.00357276	0.0120814	0.00646203	ARNTL/SIRT2/SLC7A11	3
GO:0070431	nucleotide-binding oligomerization domain containing 2 signaling pathway	3/431	14/18866	0.00357276	0.0120814	0.00646203	RELA/TLR4/TNFAIP3	3
GO:0071361	cellular response to ethanol	3/431	14/18866	0.00357276	0.0120814	0.00646203	CYBB/PRKAA1/PTEN	3
GO:0090239	regulation of histone H4 acetylation	3/431	14/18866	0.00357276	0.0120814	0.00646203	ATG5/MUC1/SIRT1	3
GO:1902894	negative regulation of pri-miRNA transcription by RNA polymerase II	3/431	14/18866	0.00357276	0.0120814	0.00646203	PPARA/PPARD/RELA	3
GO:1903624	regulation of DNA catabolic process	3/431	14/18866	0.00357276	0.0120814	0.00646203	ATM/HSF1/IL6	3
GO:2001279	regulation of unsaturated fatty acid biosynthetic process	3/431	14/18866	0.00357276	0.0120814	0.00646203	IL1B/PTGS2/SIRT1	3
GO:0051092	positive regulation of NF-kappaB transcription factor activity	10/431	159/18866	0.00363456	0.0122547	0.00655471	AR/CAV1/IL1B/KRAS/MTDH/RELA/STAT3/TFRC/TLR4/TRIM21	10
GO:1902107	positive regulation of leukocyte differentiation	10/431	159/18866	0.00363456	0.0122547	0.00655471	CREB1/HMGB1/IFNG/IL1B/JUN/MYB/PRKCA/RB1/SOCS1/TGFB1	10
GO:0070663	regulation of leukocyte proliferation	13/431	240/18866	0.00363547	0.0122547	0.00655471	ATM/CDKN1A/HMGB1/IDO1/IL1B/IL6/MAPK1/MAPK3/MEF2C/PTPN6/TFRC/TLR4/TNFAIP3	13
GO:0009206	purine ribonucleoside triphosphate biosynthetic process	6/431	65/18866	0.00363876	0.0122547	0.00655471	ATP5MC3/PARP1/STAT3/TGFB1/TMSB4X/VCP	6
GO:0051205	protein insertion into membrane	6/431	65/18866	0.00363876	0.0122547	0.00655471	BID/EGFR/MAPK8/TIMM9/TP53/TP63	6
GO:0090181	regulation of cholesterol metabolic process	6/431	65/18866	0.00363876	0.0122547	0.00655471	LPCAT3/POR/PRKAA1/SCD/SREBF1/SREBF2	6
GO:0031348	negative regulation of defense response	14/431	269/18866	0.00371181	0.0124922	0.00668178	ADIPOQ/ALOX5/LPCAT3/MIR15A/NR1D1/NR1D2/PARP14/PPARA/PPARD/PPARG/RB1/SIRT2/TNFAIP3/TYRO3	14
GO:0045089	positive regulation of innate immune response	12/431	213/18866	0.00373808	0.0125722	0.00672454	CGAS/HMGB1/HRAS/KRAS/MUC1/NRAS/PARP9/RELA/SRC/STING1/TBK1/TLR4	12
GO:0030512	negative regulation of transforming growth factor beta receptor signaling pathway	7/431	87/18866	0.00376304	0.0126391	0.00676031	CAV1/HSPA5/SIRT1/SMAD7/TGFB1/TGFBR1/TP53	7
GO:0060761	negative regulation of response to cytokine stimulus	7/431	87/18866	0.00376304	0.0126391	0.00676031	ADIPOQ/CAV1/IL6/MIR27A/PARP14/PPARG/RNF113A	7
GO:0046939	nucleotide phosphorylation	9/431	135/18866	0.00387666	0.0130085	0.0069579	ENO3/HIF1A/IFNG/NUPR1/PPARA/PRKAA1/PRKAA2/SIRT6/STAT3	9
GO:0010948	negative regulation of cell cycle process	17/431	359/18866	0.00387825	0.0130085	0.0069579	ATM/BRD7/CDKN1A/CDKN2A/EZH2/FOXO4/MDM2/MDM4/MIR137/MIR15A/MIR424/MUC1/PML/PTEN/RB1/RRM2/TP53	17
GO:0050870	positive regulation of T cell activation	12/431	214/18866	0.00388086	0.0130085	0.0069579	CAV1/DPP4/HMGB1/IFNG/IL1B/IL6/MYB/PIK3CA/PTPN6/SOCS1/SRC/TFRC	12
GO:0048639	positive regulation of developmental growth	11/431	187/18866	0.00390617	0.0130845	0.00699856	CREB1/HSF1/MAPK1/MAPK14/MEF2C/MTOR/NEDD4L/PARP2/PPARD/SMAD7/YAP1	11
GO:0009145	purine nucleoside triphosphate biosynthetic process	6/431	66/18866	0.00392721	0.0131461	0.00703152	ATP5MC3/PARP1/STAT3/TGFB1/TMSB4X/VCP	6
GO:0042303	molting cycle	8/431	111/18866	0.00396101	0.0132392	0.00708132	ACVR1B/ARNTL/EGFR/PPP1R13L/PTGS2/RELA/TERT/TP63	8
GO:0042633	hair cycle	8/431	111/18866	0.00396101	0.0132392	0.00708132	ACVR1B/ARNTL/EGFR/PPP1R13L/PTGS2/RELA/TERT/TP63	8
GO:0008654	phospholipid biosynthetic process	14/431	271/18866	0.00396299	0.0132392	0.00708132	ACSL3/AGPAT3/ALOX15/ATM/FADS1/FAR1/GPAT4/IDH1/LPCAT3/LPIN1/PIK3CA/PLA2G6/PPARD/PTEN	14
GO:0000723	telomere maintenance	10/431	161/18866	0.00397174	0.0132595	0.00709218	ATM/MAPK1/MAPK3/PARP1/PARP3/PML/SIRT6/SRC/TERT/USP7	10
GO:0031063	regulation of histone deacetylation	4/431	29/18866	0.00405801	0.0135204	0.00723171	KDM5A/MAPK8/SREBF1/TP53	4
GO:1901017	negative regulation of potassium ion transmembrane transporter activity	4/431	29/18866	0.00405801	0.0135204	0.00723171	CAV1/MIR212/NEDD4L/PTEN	4
GO:2000727	positive regulation of cardiac muscle cell differentiation	4/431	29/18866	0.00405801	0.0135204	0.00723171	MEF2C/MTOR/PARP2/TGFB1	4
GO:0009135	purine nucleoside diphosphate metabolic process	9/431	136/18866	0.00406997	0.0135421	0.00724333	ENO3/HIF1A/IFNG/NUPR1/PPARA/PRKAA1/PRKAA2/SIRT6/STAT3	9
GO:0009179	purine ribonucleoside diphosphate metabolic process	9/431	136/18866	0.00406997	0.0135421	0.00724333	ENO3/HIF1A/IFNG/NUPR1/PPARA/PRKAA1/PRKAA2/SIRT6/STAT3	9
GO:0010466	negative regulation of peptidase activity	14/431	272/18866	0.00409368	0.0136119	0.00728065	CD44/DNAJB6/DPEP1/FURIN/MDM2/MIR17/PARK7/PEBP1/POR/PTGS2/SIAH2/SNCA/SRC/TIMP1	14
GO:0071300	cellular response to retinoic acid	6/431	67/18866	0.00423225	0.0140445	0.00751204	ATM/CREB1/FZD7/MYB/PPARG/YAP1	6
GO:0006953	acute-phase response	5/431	47/18866	0.00423788	0.0140445	0.00751204	IL1B/IL6/PTGS2/STAT3/TFR2	5
GO:0008542	visual learning	5/431	47/18866	0.00423788	0.0140445	0.00751204	CREB1/HIF1A/KRAS/MTOR/SLC7A11	5
GO:0032369	negative regulation of lipid transport	5/431	47/18866	0.00423788	0.0140445	0.00751204	MIR130B/MIR17/MIR27A/MIR302A/SREBF2	5
GO:0051150	regulation of smooth muscle cell differentiation	5/431	47/18866	0.00423788	0.0140445	0.00751204	FOXO4/MIR18A/MIR424/SIRT1/ZEB1	5
GO:0001892	embryonic placenta development	7/431	89/18866	0.00426883	0.0141189	0.00755183	DNAJB6/EGFR/EPAS1/HIF1A/HSF1/MAPK1/TTPA	7
GO:0008625	extrinsic apoptotic signaling pathway via death domain receptors	7/431	89/18866	0.00426883	0.0141189	0.00755183	ATF3/BID/GSK3B/HMOX1/PARK7/PTEN/TNFAIP3	7
GO:1903845	negative regulation of cellular response to transforming growth factor beta stimulus	7/431	89/18866	0.00426883	0.0141189	0.00755183	CAV1/HSPA5/SIRT1/SMAD7/TGFB1/TGFBR1/TP53	7
GO:0006665	sphingolipid metabolic process	10/431	163/18866	0.00433319	0.0143222	0.0076606	ALDH3A2/ALOX12B/ALOXE3/ASAH2/ELOVL5/ENPP2/PLA2G6/PRKAA1/SIRT3/SMPD1	10
GO:0006089	lactate metabolic process	3/431	15/18866	0.0043909	0.0143323	0.00766597	HIF1A/PARK7/TP53	3
GO:0010273	detoxification of copper ion	3/431	15/18866	0.0043909	0.0143323	0.00766597	MT1DP/MT1G/PARK7	3
GO:0034349	glial cell apoptotic process	3/431	15/18866	0.0043909	0.0143323	0.00766597	PRKCA/RB1/TP53	3
GO:0035635	entry of bacterium into host cell	3/431	15/18866	0.0043909	0.0143323	0.00766597	CAV1/CDH1/SRC	3
GO:0042362	fat-soluble vitamin biosynthetic process	3/431	15/18866	0.0043909	0.0143323	0.00766597	IFNG/IL1B/VDR	3
GO:0043518	negative regulation of DNA damage response, signal transduction by p53 class mediator	3/431	15/18866	0.0043909	0.0143323	0.00766597	CD44/MDM2/SIRT1	3
GO:0045346	regulation of MHC class II biosynthetic process	3/431	15/18866	0.0043909	0.0143323	0.00766597	IFNG/SIRT1/TLR4	3
GO:0045475	locomotor rhythm	3/431	15/18866	0.0043909	0.0143323	0.00766597	EGR1/MTOR/PTEN	3
GO:0045651	positive regulation of macrophage differentiation	3/431	15/18866	0.0043909	0.0143323	0.00766597	PRKCA/RB1/TGFB1	3
GO:0051044	positive regulation of membrane protein ectodomain proteolysis	3/431	15/18866	0.0043909	0.0143323	0.00766597	FURIN/IFNG/IL1B	3
GO:0060099	regulation of phagocytosis, engulfment	3/431	15/18866	0.0043909	0.0143323	0.00766597	ALOX15/ANO6/PPARG	3
GO:0060391	positive regulation of SMAD protein signal transduction	3/431	15/18866	0.0043909	0.0143323	0.00766597	PARP1/TGFB1/TGFBR1	3
GO:0070885	negative regulation of calcineurin-NFAT signaling cascade	3/431	15/18866	0.0043909	0.0143323	0.00766597	CHP1/GSK3B/MTOR	3
GO:0072160	nephron tubule epithelial cell differentiation	3/431	15/18866	0.0043909	0.0143323	0.00766597	MEF2C/WWTR1/YAP1	3
GO:0106057	negative regulation of calcineurin-mediated signaling	3/431	15/18866	0.0043909	0.0143323	0.00766597	CHP1/GSK3B/MTOR	3
GO:1902187	negative regulation of viral release from host cell	3/431	15/18866	0.0043909	0.0143323	0.00766597	PML/TRIM21/TRIM26	3
GO:1990169	stress response to copper ion	3/431	15/18866	0.0043909	0.0143323	0.00766597	MT1DP/MT1G/PARK7	3
GO:2001028	positive regulation of endothelial cell chemotaxis	3/431	15/18866	0.0043909	0.0143323	0.00766597	HSPB1/LGMN/TMSB4X	3
GO:2001171	positive regulation of ATP biosynthetic process	3/431	15/18866	0.0043909	0.0143323	0.00766597	STAT3/TMSB4X/VCP	3
GO:1903555	regulation of tumor necrosis factor superfamily cytokine production	8/431	113/18866	0.00441427	0.0143991	0.00770173	ADIPOQ/HMGB1/HSF1/IFNG/PTPN6/TLR4/TNFAIP3/ZFP36	8
GO:0098727	maintenance of cell number	10/431	164/18866	0.00452339	0.0147454	0.00788694	ELAVL1/EZH2/FANCD2/FZD7/METTL14/NCOA3/SOX2/STAT3/TP63/YAP1	10
GO:0032642	regulation of chemokine production	6/431	68/18866	0.00455443	0.0148369	0.00793588	ADIPOQ/HIF1A/HMGB1/IL1B/IL6/TLR4	6
GO:0048167	regulation of synaptic plasticity	11/431	191/18866	0.00457852	0.0149046	0.00797208	ATF4/CREB1/GSK3B/HRAS/KRAS/LGMN/MAPK1/MEF2C/PTEN/PTGS2/SQSTM1	11
GO:0001516	prostaglandin biosynthetic process	4/431	30/18866	0.00459914	0.0149046	0.00797208	AKR1C3/IL1B/PTGS2/SIRT1	4
GO:0001844	protein insertion into mitochondrial membrane involved in apoptotic signaling pathway	4/431	30/18866	0.00459914	0.0149046	0.00797208	BID/MAPK8/TP53/TP63	4
GO:0010758	regulation of macrophage chemotaxis	4/431	30/18866	0.00459914	0.0149046	0.00797208	MAPK1/MAPK14/MAPK3/RARRES2	4
GO:0035066	positive regulation of histone acetylation	4/431	30/18866	0.00459914	0.0149046	0.00797208	BRD7/IL1B/MAPK3/MUC1	4
GO:0046457	prostanoid biosynthetic process	4/431	30/18866	0.00459914	0.0149046	0.00797208	AKR1C3/IL1B/PTGS2/SIRT1	4
GO:0061082	myeloid leukocyte cytokine production	4/431	30/18866	0.00459914	0.0149046	0.00797208	HMOX1/SIRT1/TGFB1/TLR4	4
GO:1903205	regulation of hydrogen peroxide-induced cell death	4/431	30/18866	0.00459914	0.0149046	0.00797208	MIR17/NFE2L2/PARK7/TXN	4
GO:0016358	dendrite development	13/431	247/18866	0.00462662	0.0149839	0.0080145	ACSL4/ARF6/CFL1/EZH2/GSK3B/MEF2C/MTOR/NEDD4/NEDD4L/PARP6/PTEN/SLC11A2/STK11	13
GO:0002820	negative regulation of adaptive immune response	5/431	48/18866	0.00464367	0.0150098	0.00802838	ALOX15/IFNA2/PARP3/PTPN6/SMAD7	5
GO:0031952	regulation of protein autophosphorylation	5/431	48/18866	0.00464367	0.0150098	0.00802838	ADIPOQ/CAV1/CHP1/JUN/SRC	5
GO:0043370	regulation of CD4-positive, alpha-beta T cell differentiation	5/431	48/18866	0.00464367	0.0150098	0.00802838	HMGB1/IFNG/MYB/SMAD7/SOCS1	5
GO:0009185	ribonucleoside diphosphate metabolic process	9/431	139/18866	0.00469542	0.0151672	0.00811257	ENO3/HIF1A/IFNG/NUPR1/PPARA/PRKAA1/PRKAA2/SIRT6/STAT3	9
GO:0042698	ovulation cycle	6/431	69/18866	0.00489432	0.0157995	0.00845075	EGFR/EGR1/HSPA5/SIRT1/SRC/TYRO3	6
GO:0002064	epithelial cell development	12/431	221/18866	0.00500766	0.0161549	0.00864084	ADIPOQ/AR/ARNTL/ATF4/CDKN1A/GPAT4/GSK3B/HIF1A/IL1B/SRC/TP63/YAP1	12
GO:0002673	regulation of acute inflammatory response	5/431	49/18866	0.00507634	0.0163025	0.00871982	IL1B/IL6/PARK7/PPARG/PTGS2	5
GO:0006111	regulation of gluconeogenesis	5/431	49/18866	0.00507634	0.0163025	0.00871982	ADIPOQ/PPARA/SESN2/SIRT1/USP7	5
GO:0030850	prostate gland development	5/431	49/18866	0.00507634	0.0163025	0.00871982	ALOX15B/AR/PTEN/STK11/TP63	5
GO:0045058	T cell selection	5/431	49/18866	0.00507634	0.0163025	0.00871982	ATG5/IL6/MTOR/STAT3/STK11	5
GO:0048641	regulation of skeletal muscle tissue development	5/431	49/18866	0.00507634	0.0163025	0.00871982	ARNTL/MEF2C/NR1D2/PRKAA1/TGFB1	5
GO:0090151	establishment of protein localization to mitochondrial membrane	5/431	49/18866	0.00507634	0.0163025	0.00871982	BID/MAPK8/TIMM9/TP53/TP63	5
GO:1900087	positive regulation of G1/S transition of mitotic cell cycle	5/431	49/18866	0.00507634	0.0163025	0.00871982	EGFR/MDM2/MIR214/RPTOR/TERT	5
GO:1902115	regulation of organelle assembly	11/431	194/18866	0.00514065	0.0164985	0.0088246	ATG3/ATG5/CHMP1A/CHMP5/MAPK9/MEF2C/NUPR1/PRKAA1/PRKAA2/SRC/ULK1	11
GO:0060070	canonical Wnt signaling pathway	16/431	339/18866	0.00516231	0.0165573	0.00885607	ARNTL/CAV1/EGFR/EGR1/FZD7/GSK3B/MAPK14/PTEN/SIAH2/SOX2/SRC/STK11/TGFB1/VCP/WWTR1/YAP1	16
GO:1903828	negative regulation of cellular protein localization	8/431	116/18866	0.00516768	0.0165638	0.00885958	ADIPOQ/ARF6/CHP1/GSK3B/NEDD4L/PARK7/TGFB1/TXN	8
GO:0002675	positive regulation of acute inflammatory response	4/431	31/18866	0.00518677	0.016565	0.00886018	IL1B/IL6/PARK7/PTGS2	4
GO:0003299	muscle hypertrophy in response to stress	4/431	31/18866	0.00518677	0.016565	0.00886018	EZH2/MEF2C/MIR17/MIR214	4
GO:0014887	cardiac muscle adaptation	4/431	31/18866	0.00518677	0.016565	0.00886018	EZH2/MEF2C/MIR17/MIR214	4
GO:0014898	cardiac muscle hypertrophy in response to stress	4/431	31/18866	0.00518677	0.016565	0.00886018	EZH2/MEF2C/MIR17/MIR214	4
GO:1902230	negative regulation of intrinsic apoptotic signaling pathway in response to DNA damage	4/431	31/18866	0.00518677	0.016565	0.00886018	BID/CD44/MUC1/SIRT1	4
GO:0097529	myeloid leukocyte migration	12/431	222/18866	0.00518798	0.016565	0.00886018	ANO6/CREB3/DPEP1/DPP4/HMGB1/IL1B/IL6/LGMN/MAPK1/MAPK14/MAPK3/RARRES2	12
GO:0032102	negative regulation of response to external stimulus	19/431	433/18866	0.00531232	0.0167191	0.00894264	ADIPOQ/ALOX12/ALOX5/DPP4/GJA1/LPCAT3/MIR15A/MIR424/NR1D1/NR1D2/PARP14/PPARA/PPARD/PPARG/PTEN/RB1/SIRT2/TNFAIP3/TYRO3	19
GO:0001780	neutrophil homeostasis	3/431	16/18866	0.00531347	0.0167191	0.00894264	HMGB1/IL6/SLC7A11	3
GO:0002070	epithelial cell maturation	3/431	16/18866	0.00531347	0.0167191	0.00894264	CDKN1A/GPAT4/HIF1A	3
GO:0002295	T-helper cell lineage commitment	3/431	16/18866	0.00531347	0.0167191	0.00894264	IL6/MTOR/STAT3	3
GO:0006098	pentose-phosphate shunt	3/431	16/18866	0.00531347	0.0167191	0.00894264	G6PD/PGD/TP53	3
GO:0006206	pyrimidine nucleobase metabolic process	3/431	16/18866	0.00531347	0.0167191	0.00894264	DHODH/MAPK1/MTOR	3
GO:0010934	macrophage cytokine production	3/431	16/18866	0.00531347	0.0167191	0.00894264	SIRT1/TGFB1/TLR4	3
GO:0014744	positive regulation of muscle adaptation	3/431	16/18866	0.00531347	0.0167191	0.00894264	MIR17/MIR214/MTOR	3
GO:0017014	protein nitrosylation	3/431	16/18866	0.00531347	0.0167191	0.00894264	MIR212/NOS2/TXN	3
GO:0018119	peptidyl-cysteine S-nitrosylation	3/431	16/18866	0.00531347	0.0167191	0.00894264	MIR212/NOS2/TXN	3
GO:0030214	hyaluronan catabolic process	3/431	16/18866	0.00531347	0.0167191	0.00894264	CD44/CHP1/TGFB1	3
GO:0034116	positive regulation of heterotypic cell-cell adhesion	3/431	16/18866	0.00531347	0.0167191	0.00894264	ALOX15/CD44/IL1B	3
GO:0035067	negative regulation of histone acetylation	3/431	16/18866	0.00531347	0.0167191	0.00894264	ATG5/SIRT1/SNCA	3
GO:0045342	MHC class II biosynthetic process	3/431	16/18866	0.00531347	0.0167191	0.00894264	IFNG/SIRT1/TLR4	3
GO:0061450	trophoblast cell migration	3/431	16/18866	0.00531347	0.0167191	0.00894264	ACVR1B/GJA1/TIMP1	3
GO:0061684	chaperone-mediated autophagy	3/431	16/18866	0.00531347	0.0167191	0.00894264	ATG7/LAMP2/SNCA	3
GO:0071380	cellular response to prostaglandin E stimulus	3/431	16/18866	0.00531347	0.0167191	0.00894264	PPARG/PRKAA1/PRKAA2	3
GO:0071391	cellular response to estrogen stimulus	3/431	16/18866	0.00531347	0.0167191	0.00894264	AR/MDM2/NCOA4	3
GO:0071871	response to epinephrine	3/431	16/18866	0.00531347	0.0167191	0.00894264	ADIPOQ/SIRT2/SNCA	3
GO:1901163	regulation of trophoblast cell migration	3/431	16/18866	0.00531347	0.0167191	0.00894264	ACVR1B/GJA1/TIMP1	3
GO:1902166	negative regulation of intrinsic apoptotic signaling pathway in response to DNA damage by p53 class mediator	3/431	16/18866	0.00531347	0.0167191	0.00894264	CD44/MUC1/SIRT1	3
GO:1904262	negative regulation of TORC1 signaling	3/431	16/18866	0.00531347	0.0167191	0.00894264	ATM/SESN2/STK11	3
GO:1905153	regulation of membrane invagination	3/431	16/18866	0.00531347	0.0167191	0.00894264	ALOX15/ANO6/PPARG	3
GO:0090287	regulation of cellular response to growth factor stimulus	15/431	310/18866	0.00532789	0.0167539	0.00896124	CAV1/GOT1/HIF1A/HSPA5/IL1B/MIR15A/MIR424/NEDD4/SIRT1/SMAD7/STK11/TGFB1/TGFBR1/TP53/ZEB1	15
GO:0008406	gonad development	12/431	223/18866	0.00537345	0.0168865	0.00903217	AKR1C3/AR/ATM/HSPA5/IDH1/KDM5A/MGST1/NCOA4/NUPR1/SIRT1/SRC/TGFBR1	12
GO:0002687	positive regulation of leukocyte migration	9/431	142/18866	0.0053932	0.0169272	0.00905395	ANO6/CREB3/HMGB1/IL6/LGMN/MAPK1/MAPK14/MAPK3/RARRES2	9
GO:0007292	female gamete generation	9/431	142/18866	0.0053932	0.0169272	0.00905395	ATM/HSF1/KMT2D/PANX1/PTGS2/SIRT1/SIRT2/SRC/YTHDC2	9
GO:0045806	negative regulation of endocytosis	5/431	50/18866	0.0055368	0.0173561	0.00928332	ARF6/CAV1/MIR17/MIR27A/PROM2	5
GO:1902743	regulation of lamellipodium organization	5/431	50/18866	0.0055368	0.0173561	0.00928332	CD44/ENPP2/MIR214/MTOR/SRC	5
GO:0009201	ribonucleoside triphosphate biosynthetic process	6/431	71/18866	0.00562948	0.0176133	0.00942093	ATP5MC3/PARP1/STAT3/TGFB1/TMSB4X/VCP	6
GO:0045739	positive regulation of DNA repair	6/431	71/18866	0.00562948	0.0176133	0.00942093	EGFR/HMGB1/PARP1/PARP3/PARP9/SIRT1	6
GO:0061180	mammary gland epithelium development	6/431	71/18866	0.00562948	0.0176133	0.00942093	AR/HIF1A/MAPK1/PML/SRC/VDR	6
GO:1902903	regulation of supramolecular fiber organization	17/431	373/18866	0.00565367	0.0176779	0.00945547	ALOX15/ARF6/CFL1/MEF2C/MIR214/MLST8/MTOR/NF2/NOX4/PARK7/RB1/RICTOR/SNCA/TGFBR1/TMSB4X/TMSB4Y/TSC1	17
GO:0032635	interleukin-6 production	10/431	170/18866	0.00580669	0.0181152	0.00968935	HMGB1/IFNG/IL1B/IL6/KLF2/NOS2/PTPN6/STAT3/TLR4/TNFAIP3	10
GO:0002724	regulation of T cell cytokine production	4/431	32/18866	0.0058226	0.0181152	0.00968935	IFNA2/IL1B/IL6/SMAD7	4
GO:0032350	regulation of hormone metabolic process	4/431	32/18866	0.0058226	0.0181152	0.00968935	AKR1C3/EGR1/HIF1A/POR	4
GO:0042219	cellular modified amino acid catabolic process	4/431	32/18866	0.0058226	0.0181152	0.00968935	ABHD12/AHCY/CHAC1/DPEP1	4
GO:0046320	regulation of fatty acid oxidation	4/431	32/18866	0.0058226	0.0181152	0.00968935	MTOR/PDK4/PPARA/PPARG	4
GO:0046475	glycerophospholipid catabolic process	4/431	32/18866	0.0058226	0.0181152	0.00968935	ABHD12/ENPP2/PLA2G6/PRDX6	4
GO:0060603	mammary gland duct morphogenesis	4/431	32/18866	0.0058226	0.0181152	0.00968935	AR/PML/SRC/VDR	4
GO:0097421	liver regeneration	4/431	32/18866	0.0058226	0.0181152	0.00968935	EGFR/EZH2/HMOX1/IL6	4
GO:0030111	regulation of Wnt signaling pathway	17/431	375/18866	0.0059542	0.018513	0.00990214	ARNTL/CAV1/EGFR/EGR1/FZD7/GSK3B/MAPK14/SIAH2/SOX2/SRC/STK11/TERT/TGFB1/TNFAIP3/VCP/WWTR1/YAP1	17
GO:0071706	tumor necrosis factor superfamily cytokine production	8/431	119/18866	0.00601566	0.0186199	0.00995932	ADIPOQ/HMGB1/HSF1/IFNG/PTPN6/TLR4/TNFAIP3/ZFP36	8
GO:0031507	heterochromatin assembly	6/431	72/18866	0.00602586	0.0186199	0.00995932	CDKN2A/HELLS/SIRT1/SIRT2/SIRT6/SUV39H1	6
GO:0042440	pigment metabolic process	6/431	72/18866	0.00602586	0.0186199	0.00995932	FXN/HMOX1/IREB2/PGRMC1/SLC11A2/SLC7A11	6
GO:0050663	cytokine secretion	6/431	72/18866	0.00602586	0.0186199	0.00995932	HMGB1/IFNG/NOX5/PANX1/SOCS1/SRC	6
GO:0061515	myeloid cell development	6/431	72/18866	0.00602586	0.0186199	0.00995932	FBXW7/G6PD/KLF2/PTPN6/SLC11A2/SRC	6
GO:0032206	positive regulation of telomere maintenance	5/431	51/18866	0.00602596	0.0186199	0.00995932	ATM/MAPK1/MAPK3/PML/SIRT6	5
GO:0048255	mRNA stabilization	5/431	51/18866	0.00602596	0.0186199	0.00995932	CIRBP/ELAVL1/MAPK14/MTOR/ZFP36	5
GO:0065002	intracellular protein transmembrane transport	5/431	51/18866	0.00602596	0.0186199	0.00995932	HSPA5/PEX10/PEX12/PEX2/PEX6	5
GO:0071354	cellular response to interleukin-6	5/431	51/18866	0.00602596	0.0186199	0.00995932	IL6/RELA/SRC/STAT3/YAP1	5
GO:1903573	negative regulation of response to endoplasmic reticulum stress	5/431	51/18866	0.00602596	0.0186199	0.00995932	ALOX5/CREB3/HSPA5/LPCAT3/PARK7	5
GO:0048814	regulation of dendrite morphogenesis	7/431	95/18866	0.00609684	0.0188272	0.0100702	CFL1/GSK3B/NEDD4/NEDD4L/PARP6/PTEN/STK11	7
GO:0006266	DNA ligation	3/431	17/18866	0.0063439	0.0194575	0.0104073	HMGB1/LIG3/PARP3	3
GO:0006978	DNA damage response, signal transduction by p53 class mediator resulting in transcription of p21 class mediator	3/431	17/18866	0.0063439	0.0194575	0.0104073	CDKN1A/MUC1/TP53	3
GO:0008340	determination of adult lifespan	3/431	17/18866	0.0063439	0.0194575	0.0104073	ATM/CGAS/TP53	3
GO:0010224	response to UV-B	3/431	17/18866	0.0063439	0.0194575	0.0104073	CDKN1A/RELA/STK11	3
GO:0031000	response to caffeine	3/431	17/18866	0.0063439	0.0194575	0.0104073	DHODH/PPARG/PRKAA1	3
GO:0048385	regulation of retinoic acid receptor signaling pathway	3/431	17/18866	0.0063439	0.0194575	0.0104073	AKR1C3/EZH2/KLF2	3
GO:0061687	detoxification of inorganic compound	3/431	17/18866	0.0063439	0.0194575	0.0104073	MT1DP/MT1G/PARK7	3
GO:0070293	renal absorption	3/431	17/18866	0.0063439	0.0194575	0.0104073	ADIPOQ/AKR1C3/AQP3	3
GO:0071360	cellular response to exogenous dsRNA	3/431	17/18866	0.0063439	0.0194575	0.0104073	CAV1/CGAS/STING1	3
GO:0072673	lamellipodium morphogenesis	3/431	17/18866	0.0063439	0.0194575	0.0104073	CD44/ENPP2/SRC	3
GO:0090336	positive regulation of brown fat cell differentiation	3/431	17/18866	0.0063439	0.0194575	0.0104073	FNDC5/MAPK14/PTGS2	3
GO:0003208	cardiac ventricle morphogenesis	6/431	73/18866	0.00644219	0.0197201	0.0105478	HIF1A/MEF2C/PPP1R13L/SMAD7/TGFB1/TGFBR1	6
GO:0051145	smooth muscle cell differentiation	6/431	73/18866	0.00644219	0.0197201	0.0105478	FOXO4/MEF2C/MIR18A/MIR424/SIRT1/ZEB1	6
GO:0051155	positive regulation of striated muscle cell differentiation	6/431	73/18866	0.00644219	0.0197201	0.0105478	GDF15/MAPK14/MEF2C/MTOR/PARP2/TGFB1	6
GO:0044344	cellular response to fibroblast growth factor stimulus	9/431	146/18866	0.00644535	0.0197201	0.0105478	CD44/FGF21/GCLC/MAPK1/MAPK3/MIR15A/MIR424/NR4A1/ZFP36	9
GO:0006536	glutamate metabolic process	4/431	33/18866	0.00650831	0.0198463	0.0106153	GCLC/GLS2/GOT1/SLC7A11	4
GO:0010984	regulation of lipoprotein particle clearance	4/431	33/18866	0.00650831	0.0198463	0.0106153	FGF21/MIR17/MIR27A/MIR302A	4
GO:1901380	negative regulation of potassium ion transmembrane transport	4/431	33/18866	0.00650831	0.0198463	0.0106153	CAV1/MIR212/NEDD4L/PTEN	4
GO:1901797	negative regulation of signal transduction by p53 class mediator	4/431	33/18866	0.00650831	0.0198463	0.0106153	CD44/MDM2/MUC1/SIRT1	4
GO:1904893	negative regulation of receptor signaling pathway via STAT	4/431	33/18866	0.00650831	0.0198463	0.0106153	CAV1/NF2/PARP14/SOCS1	4
GO:0021700	developmental maturation	14/431	287/18866	0.00651051	0.0198463	0.0106153	ANO6/CDKN1A/DLD/EPAS1/G6PD/GPAT4/HIF1A/KLF2/MTCH1/MTOR/PPARG/PTEN/RB1/SIRT2	14
GO:0002704	negative regulation of leukocyte mediated immunity	5/431	52/18866	0.00654474	0.0198898	0.0106385	HMOX1/IFNA2/PARP3/PTPN6/SMAD7	5
GO:0051339	regulation of lyase activity	5/431	52/18866	0.00654474	0.0198898	0.0106385	FTMT/FXN/ISCU/NOS2/PARK7	5
GO:0051496	positive regulation of stress fiber assembly	5/431	52/18866	0.00654474	0.0198898	0.0106385	MTOR/NF2/NOX4/TGFBR1/TSC1	5
GO:0071622	regulation of granulocyte chemotaxis	5/431	52/18866	0.00654474	0.0198898	0.0106385	DPP4/MAPK1/MAPK14/MAPK3/RARRES2	5
GO:2001238	positive regulation of extrinsic apoptotic signaling pathway	5/431	52/18866	0.00654474	0.0198898	0.0106385	ATF3/BID/CAV1/PML/PTEN	5
GO:0002065	columnar/cuboidal epithelial cell differentiation	8/431	121/18866	0.00663709	0.0201581	0.0107821	ARNTL/CDKN1A/GPAT4/GSK3B/HIF1A/SRC/TP63/YAP1	8
GO:0002221	pattern recognition receptor signaling pathway	11/431	201/18866	0.00666521	0.0202312	0.0108212	CAV1/CTSB/HMGB1/LGMN/MIR17/NR1D1/RELA/TBK1/TLR4/TNFAIP3/TYRO3	11
GO:0046467	membrane lipid biosynthetic process	9/431	147/18866	0.00673148	0.0204199	0.0109221	ALDH3A2/ALOX12B/ALOXE3/ASAH2/ELOVL5/PLA2G6/PRKAA1/SIRT3/SMPD1	9
GO:0032200	telomere organization	10/431	174/18866	0.00680895	0.0206424	0.0110411	ATM/MAPK1/MAPK3/PARP1/PARP3/PML/SIRT6/SRC/TERT/USP7	10
GO:0046503	glycerolipid catabolic process	6/431	74/18866	0.00687902	0.0208421	0.0111479	ABHD12/ENPP2/FABP4/FGF21/PLA2G6/PRDX6	6
GO:0045471	response to ethanol	8/431	122/18866	0.00696545	0.0210911	0.0112811	ADIPOQ/CDO1/CYBB/G6PD/NQO1/PRKAA1/PTEN/STAT3	8
GO:0043903	regulation of symbiotic process	12/431	231/18866	0.00705442	0.0213475	0.0114183	CAV1/CFL1/IFNA2/JUN/NR5A2/P4HB/PARP10/PML/TRIM21/TRIM26/YTHDC2/ZFP36	12
GO:0007632	visual behavior	5/431	53/18866	0.00709402	0.0214413	0.0114684	CREB1/HIF1A/KRAS/MTOR/SLC7A11	5
GO:0043124	negative regulation of I-kappaB kinase/NF-kappaB signaling	5/431	53/18866	0.00709402	0.0214413	0.0114684	ADIPOQ/MIR15A/NR1D1/SIRT1/TNFAIP3	5
GO:0035278	miRNA mediated inhibition of translation	7/431	98/18866	0.00720408	0.0217277	0.0116216	MIR135B/MIR15A/MIR17/MIR212/MIR27A/STAT3/ZFP36	7
GO:0040033	negative regulation of translation, ncRNA-mediated	7/431	98/18866	0.00720408	0.0217277	0.0116216	MIR135B/MIR15A/MIR17/MIR212/MIR27A/STAT3/ZFP36	7
GO:0045974	regulation of translation, ncRNA-mediated	7/431	98/18866	0.00720408	0.0217277	0.0116216	MIR135B/MIR15A/MIR17/MIR212/MIR27A/STAT3/ZFP36	7
GO:0000038	very long-chain fatty acid metabolic process	4/431	34/18866	0.00724548	0.0217277	0.0116216	ACOT1/ACSL1/ELOVL5/PEX2	4
GO:0033198	response to ATP	4/431	34/18866	0.00724548	0.0217277	0.0116216	IL1B/PANX1/PTEN/PTGS2	4
GO:0036474	cell death in response to hydrogen peroxide	4/431	34/18866	0.00724548	0.0217277	0.0116216	MIR17/NFE2L2/PARK7/TXN	4
GO:0045648	positive regulation of erythrocyte differentiation	4/431	34/18866	0.00724548	0.0217277	0.0116216	ACVR1B/HIF1A/MAPK14/STAT3	4
GO:0045907	positive regulation of vasoconstriction	4/431	34/18866	0.00724548	0.0217277	0.0116216	CAV1/EGFR/GJA1/PTGS2	4
GO:0055022	negative regulation of cardiac muscle tissue growth	4/431	34/18866	0.00724548	0.0217277	0.0116216	G6PD/GJA1/PPARA/PTEN	4
GO:0061117	negative regulation of heart growth	4/431	34/18866	0.00724548	0.0217277	0.0116216	G6PD/GJA1/PPARA/PTEN	4
GO:0070102	interleukin-6-mediated signaling pathway	4/431	34/18866	0.00724548	0.0217277	0.0116216	IL6/SRC/STAT3/YAP1	4
GO:2000036	regulation of stem cell population maintenance	4/431	34/18866	0.00724548	0.0217277	0.0116216	ELAVL1/NCOA3/TP63/YAP1	4
GO:2000352	negative regulation of endothelial cell apoptotic process	4/431	34/18866	0.00724548	0.0217277	0.0116216	FGF21/NFE2L2/TERT/TNFAIP3	4
GO:0071466	cellular response to xenobiotic stimulus	8/431	123/18866	0.00730594	0.0218827	0.0117045	ACSL1/AKR1C1/DPEP1/GSTM1/MGST1/NQO1/POR/RB1	8
GO:1904375	regulation of protein localization to cell periphery	8/431	123/18866	0.00730594	0.0218827	0.0117045	ACSL3/AR/ARF6/EGFR/HRAS/IFNG/SQSTM1/TGFB1	8
GO:0032602	chemokine production	6/431	75/18866	0.00733692	0.0219359	0.0117329	ADIPOQ/HIF1A/HMGB1/IL1B/IL6/TLR4	6
GO:0045685	regulation of glial cell differentiation	6/431	75/18866	0.00733692	0.0219359	0.0117329	IL6/MTOR/NR1D1/PPARG/RELA/TGFB1	6
GO:0050805	negative regulation of synaptic transmission	6/431	75/18866	0.00733692	0.0219359	0.0117329	ADIPOQ/IL1B/PLA2G6/PTEN/PTGS2/SNCA	6
GO:0051168	nuclear export	11/431	204/18866	0.00741806	0.0221519	0.0118485	CHP1/GSK3B/IL1B/MDM2/PARK7/POM121L12/SRSF9/TGFB1/TP53/TSC1/TXN	11
GO:0060541	respiratory system development	11/431	204/18866	0.00741806	0.0221519	0.0118485	CREB1/EGFR/EPAS1/FBXW7/KLF2/KRAS/MAPK1/MAPK3/SLC7A11/SREBF1/YAP1	11
GO:0032780	negative regulation of ATPase activity	3/431	18/18866	0.0074852	0.0222457	0.0118987	SIRT1/TP53/TSC1	3
GO:0035994	response to muscle stretch	3/431	18/18866	0.0074852	0.0222457	0.0118987	JUN/MAPK14/RELA	3
GO:0042772	DNA damage response, signal transduction resulting in transcription	3/431	18/18866	0.0074852	0.0222457	0.0118987	CDKN1A/MUC1/TP53	3
GO:0046885	regulation of hormone biosynthetic process	3/431	18/18866	0.0074852	0.0222457	0.0118987	EGR1/HIF1A/POR	3
GO:0150078	positive regulation of neuroinflammatory response	3/431	18/18866	0.0074852	0.0222457	0.0118987	IL1B/IL6/NUPR1	3
GO:1902165	regulation of intrinsic apoptotic signaling pathway in response to DNA damage by p53 class mediator	3/431	18/18866	0.0074852	0.0222457	0.0118987	CD44/MUC1/SIRT1	3
GO:2000303	regulation of ceramide biosynthetic process	3/431	18/18866	0.0074852	0.0222457	0.0118987	PLA2G6/PRKAA1/SIRT3	3
GO:2000641	regulation of early endosome to late endosome transport	3/431	18/18866	0.0074852	0.0222457	0.0118987	MAPK1/MAPK3/SRC	3
GO:0051817	modulation of process of other organism involved in symbiotic interaction	7/431	99/18866	0.0076043	0.0225727	0.0120736	ATG5/ATG7/CFL1/JUN/ULK1/ULK2/YTHDC2	7
GO:0062207	regulation of pattern recognition receptor signaling pathway	7/431	99/18866	0.0076043	0.0225727	0.0120736	CAV1/HMGB1/MIR17/NR1D1/TLR4/TNFAIP3/TYRO3	7
GO:0045580	regulation of T cell differentiation	9/431	150/18866	0.00764857	0.0226771	0.0121294	FANCD2/HMGB1/IFNA2/IFNG/IL1B/MYB/SMAD7/SOCS1/ZEB1	9
GO:0070665	positive regulation of leukocyte proliferation	9/431	150/18866	0.00764857	0.0226771	0.0121294	CDKN1A/HMGB1/IL1B/IL6/MAPK1/MAPK3/MEF2C/TFRC/TLR4	9
GO:1901185	negative regulation of ERBB signaling pathway	5/431	54/18866	0.00767469	0.022741	0.0121636	CHMP6/EGFR/LGMN/PTPN18/SNX5	5
GO:0008306	associative learning	6/431	76/18866	0.00781642	0.0231197	0.0123661	CREB1/HIF1A/KRAS/LGMN/MTOR/SLC7A11	6
GO:0033077	T cell differentiation in thymus	6/431	76/18866	0.00781642	0.0231197	0.0123661	ATG5/FZD7/IL1B/STK11/TP53/ZEB1	6
GO:0033555	multicellular organismal response to stress	6/431	76/18866	0.00781642	0.0231197	0.0123661	DPP4/GCH1/GJA1/IDO1/MEF2C/PTEN	6
GO:0016331	morphogenesis of embryonic epithelium	9/431	151/18866	0.00797453	0.0235734	0.0126088	AR/BRD2/CFL1/HIF1A/MIB1/TFAP2A/TGFB1/TP63/TSC1	9
GO:0006672	ceramide metabolic process	7/431	100/18866	0.00802072	0.0236818	0.0126668	ALOX12B/ALOXE3/ASAH2/PLA2G6/PRKAA1/SIRT3/SMPD1	7
GO:0045807	positive regulation of endocytosis	7/431	100/18866	0.00802072	0.0236818	0.0126668	ANO6/MIB1/NEDD4L/PPARG/SNCA/TF/TFR2	7
GO:0000083	regulation of transcription involved in G1/S transition of mitotic cell cycle	4/431	35/18866	0.00803566	0.0236838	0.0126679	BACH1/BRD4/RB1/RRM2	4
GO:0032509	endosome transport via multivesicular body sorting pathway	4/431	35/18866	0.00803566	0.0236838	0.0126679	CHMP1A/CHMP5/CHMP6/VCP	4
GO:0044743	protein transmembrane import into intracellular organelle	4/431	35/18866	0.00803566	0.0236838	0.0126679	PEX10/PEX12/PEX2/PEX6	4
GO:0048568	embryonic organ development	19/431	451/18866	0.00807257	0.0237785	0.0127185	ATF4/DNAJB6/EGFR/EPAS1/HIF1A/HSF1/MAPK1/MAPK3/MEF2C/MIB1/PPP1R13L/RARRES2/TFAP2A/TGFB1/TGFBR1/TP53/TTPA/YAP1/ZEB1	19
GO:0014888	striated muscle adaptation	5/431	55/18866	0.00828762	0.0243543	0.0130265	EZH2/MEF2C/MIR17/MIR214/MTOR	5
GO:0032655	regulation of interleukin-12 production	5/431	55/18866	0.00828762	0.0243543	0.0130265	HMGB1/IDO1/IFNG/MAPK14/TLR4	5
GO:0032720	negative regulation of tumor necrosis factor production	5/431	55/18866	0.00828762	0.0243543	0.0130265	ADIPOQ/HSF1/PTPN6/TLR4/TNFAIP3	5
GO:0070741	response to interleukin-6	5/431	55/18866	0.00828762	0.0243543	0.0130265	IL6/RELA/SRC/STAT3/YAP1	5
GO:0051251	positive regulation of lymphocyte activation	16/431	357/18866	0.00832045	0.0244364	0.0130704	CAV1/CDKN1A/DPP4/HMGB1/IFNG/IL1B/IL6/MEF2C/MYB/PIK3CA/PTPN6/SOCS1/SRC/TFRC/TGFB1/TLR4	16
GO:0050769	positive regulation of neurogenesis	20/431	485/18866	0.00834834	0.0245039	0.0131065	EZH2/HIF1A/HSPA5/IFNG/IL1B/IL6/MEF2C/MIR137/MMD/MTOR/MYB/NEDD4L/NFE2L2/PARP6/PPARG/PTEN/RELA/STK11/TGFB1/ZEB1	20
GO:0045814	negative regulation of gene expression, epigenetic	8/431	126/18866	0.00840288	0.0246494	0.0131844	AEBP2/EZH2/HMGB1/HOTAIR/KMT2D/SIRT1/SIRT2/SIRT6	8
GO:0042116	macrophage activation	7/431	101/18866	0.0084537	0.0247839	0.0132563	ATM/IFNG/IL6/JUN/NR1D1/SNCA/TLR4	7
GO:1902905	positive regulation of supramolecular fiber organization	11/431	208/18866	0.00852317	0.0249729	0.0133574	ALOX15/ARF6/CFL1/MLST8/MTOR/NF2/NOX4/RB1/RICTOR/TGFBR1/TSC1	11
GO:0032872	regulation of stress-activated MAPK cascade	12/431	237/18866	0.0085675	0.025088	0.0134189	EGFR/FZD7/HMGB1/HRAS/IL1B/MAP3K11/MAPK1/MAPK3/NOX1/PRDX1/TF/TLR4	12
GO:0071774	response to fibroblast growth factor	9/431	153/18866	0.00865807	0.0253383	0.0135528	CD44/FGF21/GCLC/MAPK1/MAPK3/MIR15A/MIR424/NR4A1/ZFP36	9
GO:0010663	positive regulation of striated muscle cell apoptotic process	3/431	19/18866	0.00874001	0.0254436	0.0136091	MIR17/PTEN/TP53	3
GO:0010666	positive regulation of cardiac muscle cell apoptotic process	3/431	19/18866	0.00874001	0.0254436	0.0136091	MIR17/PTEN/TP53	3
GO:0035988	chondrocyte proliferation	3/431	19/18866	0.00874001	0.0254436	0.0136091	DDR2/SIRT6/SMAD7	3
GO:0043373	CD4-positive, alpha-beta T cell lineage commitment	3/431	19/18866	0.00874001	0.0254436	0.0136091	IL6/MTOR/STAT3	3
GO:0044320	cellular response to leptin stimulus	3/431	19/18866	0.00874001	0.0254436	0.0136091	PTEN/SIRT1/STAT3	3
GO:0090153	regulation of sphingolipid biosynthetic process	3/431	19/18866	0.00874001	0.0254436	0.0136091	PLA2G6/PRKAA1/SIRT3	3
GO:1905038	regulation of membrane lipid metabolic process	3/431	19/18866	0.00874001	0.0254436	0.0136091	PLA2G6/PRKAA1/SIRT3	3
GO:2000696	regulation of epithelial cell differentiation involved in kidney development	3/431	19/18866	0.00874001	0.0254436	0.0136091	ADIPOQ/WWTR1/YAP1	3
GO:2000757	negative regulation of peptidyl-lysine acetylation	3/431	19/18866	0.00874001	0.0254436	0.0136091	ATG5/SIRT1/SNCA	3
GO:0008361	regulation of cell size	10/431	181/18866	0.00888015	0.0257918	0.0137954	AKT1S1/ANO6/CREB1/GSK3B/MTOR/PTEN/RPTOR/TRIM46/TSC1/ULK2	10
GO:0045619	regulation of lymphocyte differentiation	10/431	181/18866	0.00888015	0.0257918	0.0137954	FANCD2/HMGB1/IFNA2/IFNG/IL1B/MYB/PTPN6/SMAD7/SOCS1/ZEB1	10
GO:0033762	response to glucagon	4/431	36/18866	0.00888033	0.0257918	0.0137954	CDO1/CREB1/FGF21/SREBF1	4
GO:0043368	positive T cell selection	4/431	36/18866	0.00888033	0.0257918	0.0137954	IL6/MTOR/STAT3/STK11	4
GO:0022600	digestive system process	7/431	102/18866	0.00890363	0.0258293	0.0138155	ACO1/AKR1C1/AQP5/IREB2/LPCAT3/TLR4/VDR	7
GO:1903076	regulation of protein localization to plasma membrane	7/431	102/18866	0.00890363	0.0258293	0.0138155	ACSL3/AR/ARF6/EGFR/IFNG/SQSTM1/TGFB1	7
GO:0031295	T cell costimulation	5/431	56/18866	0.00893364	0.0258863	0.0138459	CAV1/DPP4/PIK3CA/PTPN6/SRC	5
GO:0044273	sulfur compound catabolic process	5/431	56/18866	0.00893364	0.0258863	0.0138459	AHCY/CBS/CDO1/CHAC1/DPEP1	5
GO:0002706	regulation of lymphocyte mediated immunity	9/431	154/18866	0.00901607	0.0261099	0.0139655	HMGB1/IFNA2/IL1B/IL6/PARP3/PTPN6/SMAD7/TFRC/TGFB1	9
GO:0045216	cell-cell junction organization	11/431	210/18866	0.00912153	0.0264	0.0141207	CAV1/CDH1/GJA1/IL1B/MTDH/NF2/PRKCA/SMAD7/SRC/TGFB1/TGFBR1	11
GO:0072089	stem cell proliferation	8/431	128/18866	0.00919981	0.0266111	0.0142336	GJA1/HIF1A/MIR137/NF2/SIRT6/TERT/TP53/YAP1	8
GO:0090288	negative regulation of cellular response to growth factor stimulus	10/431	182/18866	0.0092116	0.0266297	0.0142436	CAV1/HSPA5/MIR15A/MIR424/NEDD4/SIRT1/SMAD7/TGFB1/TGFBR1/TP53	10
GO:0002042	cell migration involved in sprouting angiogenesis	7/431	103/18866	0.00937087	0.0270201	0.0144524	FBXW7/HMOX1/MIR15A/MIR27A/MIR424/NR4A1/PTGS2	7
GO:0034766	negative regulation of ion transmembrane transport	7/431	103/18866	0.00937087	0.0270201	0.0144524	CAV1/ISCU/MIR212/MTOR/NEDD4/NEDD4L/PTEN	7
GO:0070498	interleukin-1-mediated signaling pathway	7/431	103/18866	0.00937087	0.0270201	0.0144524	EGR1/IL1B/IL6/MAPK3/MIR27A/RELA/SQSTM1	7
GO:0009132	nucleoside diphosphate metabolic process	9/431	155/18866	0.00938518	0.0270201	0.0144524	ENO3/HIF1A/IFNG/NUPR1/PPARA/PRKAA1/PRKAA2/SIRT6/STAT3	9
GO:0009205	purine ribonucleoside triphosphate metabolic process	6/431	79/18866	0.00939006	0.0270201	0.0144524	ATP5MC3/PARP1/STAT3/TGFB1/TMSB4X/VCP	6
GO:0030104	water homeostasis	6/431	79/18866	0.00939006	0.0270201	0.0144524	ALOX12/ALOX12B/ALOXE3/AQP3/NEDD4L/TP63	6
GO:0043407	negative regulation of MAP kinase activity	6/431	79/18866	0.00939006	0.0270201	0.0144524	ADIPOQ/CAV1/IL1B/PAQR3/PTPN6/SMPD1	6
GO:0070373	negative regulation of ERK1 and ERK2 cascade	6/431	79/18866	0.00939006	0.0270201	0.0144524	ADIPOQ/ATF3/MIR424/PTEN/SIRT3/TLR4	6
GO:0070302	regulation of stress-activated protein kinase signaling cascade	12/431	240/18866	0.00941344	0.0270718	0.01448	EGFR/FZD7/HMGB1/HRAS/IL1B/MAP3K11/MAPK1/MAPK3/NOX1/PRDX1/TF/TLR4	12
GO:0060562	epithelial tube morphogenesis	15/431	331/18866	0.00948358	0.0272578	0.0145795	ALOX12/AR/BRD2/CFL1/HIF1A/KRAS/MEF2C/MIB1/PML/SIRT6/SRC/TGFB1/TSC1/VDR/YAP1	15
GO:0019748	secondary metabolic process	5/431	57/18866	0.00961361	0.0275352	0.0147279	AKR1C1/AKR1C2/AKR1C3/NFE2L2/SLC7A11	5
GO:0032615	interleukin-12 production	5/431	57/18866	0.00961361	0.0275352	0.0147279	HMGB1/IDO1/IFNG/MAPK14/TLR4	5
GO:0045747	positive regulation of Notch signaling pathway	5/431	57/18866	0.00961361	0.0275352	0.0147279	MIR212/SRC/STAT3/TP63/YAP1	5
GO:0046148	pigment biosynthetic process	5/431	57/18866	0.00961361	0.0275352	0.0147279	FXN/IREB2/PGRMC1/SLC11A2/SLC7A11	5
GO:0060760	positive regulation of response to cytokine stimulus	5/431	57/18866	0.00961361	0.0275352	0.0147279	HIF1A/PARP14/PARP9/TBK1/TLR4	5
GO:1903556	negative regulation of tumor necrosis factor superfamily cytokine production	5/431	57/18866	0.00961361	0.0275352	0.0147279	ADIPOQ/HSF1/PTPN6/TLR4/TNFAIP3	5
GO:0002576	platelet degranulation	8/431	129/18866	0.00961879	0.0275352	0.0147279	CYB5R1/LAMP2/QSOX1/RARRES2/TF/TGFB1/TIMP1/TMSB4X	8
GO:0002685	regulation of leukocyte migration	11/431	212/18866	0.00975184	0.0279	0.014923	ANO6/CREB3/DPP4/HMGB1/HMOX1/IL6/LGMN/MAPK1/MAPK14/MAPK3/RARRES2	11
GO:0006699	bile acid biosynthetic process	4/431	37/18866	0.00978088	0.027951	0.0149503	NR1D1/OSBPL9/SCP2/SIRT1	4
GO:0006882	cellular zinc ion homeostasis	4/431	37/18866	0.00978088	0.027951	0.0149503	MT1DP/MT1G/SLC39A14/SLC39A7	4
GO:0048525	negative regulation of viral process	7/431	104/18866	0.00985581	0.028149	0.0150562	IFNA2/JUN/PARP10/PML/TRIM21/TRIM26/ZFP36	7
GO:0006611	protein export from nucleus	10/431	184/18866	0.00990283	0.0282671	0.0151193	CHP1/GSK3B/IL1B/MDM2/PARK7/SRSF9/TGFB1/TP53/TSC1/TXN	10
GO:0050890	cognition	14/431	302/18866	0.00995402	0.0283855	0.0151827	CREB1/EGFR/HIF1A/JUN/KRAS/LGMN/MAPK1/MEF2C/MTOR/PLA2G6/PTEN/PTGS2/SLC11A2/SLC7A11	14
GO:0003151	outflow tract morphogenesis	6/431	80/18866	0.00996144	0.0283855	0.0151827	ATF2/HIF1A/JUN/MEF2C/MIR17/NEDD4	6
GO:0070828	heterochromatin organization	6/431	80/18866	0.00996144	0.0283855	0.0151827	CDKN2A/HELLS/SIRT1/SIRT2/SIRT6/SUV39H1	6
GO:0007254	JNK cascade	11/431	213/18866	0.0100793	0.0286957	0.0153486	EGFR/FZD7/HMGB1/HRAS/IL1B/MAP3K11/MAPK8/MAPK9/NOX1/TF/TLR4	11
GO:0010042	response to manganese ion	3/431	20/18866	0.0101106	0.0286957	0.0153486	ATF4/HSPA5/PTGS2	3
GO:0010875	positive regulation of cholesterol efflux	3/431	20/18866	0.0101106	0.0286957	0.0153486	ADIPOQ/CAV1/SIRT1	3
GO:0010988	regulation of low-density lipoprotein particle clearance	3/431	20/18866	0.0101106	0.0286957	0.0153486	FGF21/MIR17/MIR27A	3
GO:0032332	positive regulation of chondrocyte differentiation	3/431	20/18866	0.0101106	0.0286957	0.0153486	POR/RELA/SMAD7	3
GO:0070932	histone H3 deacetylation	3/431	20/18866	0.0101106	0.0286957	0.0153486	SIRT1/SIRT2/SIRT6	3
GO:1902644	tertiary alcohol metabolic process	3/431	20/18866	0.0101106	0.0286957	0.0153486	AKR1C1/AKR1C2/AKR1C3	3
GO:0031294	lymphocyte costimulation	5/431	58/18866	0.0103283	0.0292636	0.0156524	CAV1/DPP4/PIK3CA/PTPN6/SRC	5
GO:0043489	RNA stabilization	5/431	58/18866	0.0103283	0.0292636	0.0156524	CIRBP/ELAVL1/MAPK14/MTOR/ZFP36	5
GO:1902373	negative regulation of mRNA catabolic process	5/431	58/18866	0.0103283	0.0292636	0.0156524	CIRBP/ELAVL1/MAPK14/MTOR/ZFP36	5
GO:0046545	development of primary female sexual characteristics	7/431	105/18866	0.0103588	0.0293	0.0156718	ACVR1B/ATM/HSPA5/IDH1/NUPR1/SIRT1/SRC	7
GO:1902106	negative regulation of leukocyte differentiation	7/431	105/18866	0.0103588	0.0293	0.0156718	ADIPOQ/FBXW7/HMGB1/IFNA2/SMAD7/SOCS1/TLR4	7
GO:2001022	positive regulation of response to DNA damage stimulus	7/431	105/18866	0.0103588	0.0293	0.0156718	ATM/EGFR/HMGB1/PARP1/PARP3/PARP9/SIRT1	7
GO:0003206	cardiac chamber morphogenesis	8/431	131/18866	0.0104991	0.0296632	0.0158661	HIF1A/MDM2/MEF2C/PPP1R13L/SMAD7/TGFB1/TGFBR1/TP53	8
GO:0003231	cardiac ventricle development	8/431	131/18866	0.0104991	0.0296632	0.0158661	HIF1A/MDM2/MDM4/MEF2C/PPP1R13L/SMAD7/TGFB1/TGFBR1	8
GO:0010833	telomere maintenance via telomere lengthening	6/431	81/18866	0.0105571	0.0297878	0.0159327	ATM/MAPK1/MAPK3/PARP1/SRC/TERT	6
GO:0021766	hippocampus development	6/431	81/18866	0.0105571	0.0297878	0.0159327	EZH2/GSK3B/KDM6B/NF2/PTEN/TSC1	6
GO:1903707	negative regulation of hemopoiesis	9/431	158/18866	0.0105612	0.0297878	0.0159327	ADIPOQ/FBXW7/HMGB1/IFNA2/NFE2L2/SMAD7/SOCS1/TLR4/ZFP36	9
GO:0003298	physiological muscle hypertrophy	4/431	38/18866	0.0107387	0.0301518	0.0161274	G6PD/MTOR/PARP2/PPARA	4
GO:0003301	physiological cardiac muscle hypertrophy	4/431	38/18866	0.0107387	0.0301518	0.0161274	G6PD/MTOR/PARP2/PPARA	4
GO:0006084	acetyl-CoA metabolic process	4/431	38/18866	0.0107387	0.0301518	0.0161274	DLD/GSTZ1/MPC1/PDK4	4
GO:0032733	positive regulation of interleukin-10 production	4/431	38/18866	0.0107387	0.0301518	0.0161274	HMGB1/IL6/STAT3/TLR4	4
GO:0044003	modulation by symbiont of host process	4/431	38/18866	0.0107387	0.0301518	0.0161274	ATG5/ATG7/ULK1/ULK2	4
GO:0046596	regulation of viral entry into host cell	4/431	38/18866	0.0107387	0.0301518	0.0161274	IFNA2/P4HB/TRIM21/TRIM26	4
GO:0060045	positive regulation of cardiac muscle cell proliferation	4/431	38/18866	0.0107387	0.0301518	0.0161274	MAPK1/MAPK14/MEF2C/YAP1	4
GO:0061049	cell growth involved in cardiac muscle cell development	4/431	38/18866	0.0107387	0.0301518	0.0161274	G6PD/MTOR/PARP2/PPARA	4
GO:0071868	cellular response to monoamine stimulus	7/431	106/18866	0.0108802	0.0305149	0.0163216	ADIPOQ/ATF4/GSK3B/MAPK1/MAPK3/SIRT2/SNCA	7
GO:0071870	cellular response to catecholamine stimulus	7/431	106/18866	0.0108802	0.0305149	0.0163216	ADIPOQ/ATF4/GSK3B/MAPK1/MAPK3/SIRT2/SNCA	7
GO:0042476	odontogenesis	8/431	132/18866	0.010961	0.0307242	0.0164336	AQP3/AQP5/ATF2/NF2/PPARA/SRC/TFAP2A/TP63	8
GO:0032675	regulation of interleukin-6 production	9/431	159/18866	0.0109768	0.030751	0.0164479	HMGB1/IFNG/IL1B/IL6/KLF2/PTPN6/STAT3/TLR4/TNFAIP3	9
GO:0032387	negative regulation of intracellular transport	5/431	59/18866	0.0110786	0.0310188	0.0165912	ADIPOQ/CHP1/MIR17/PARK7/TXN	5
GO:0009142	nucleoside triphosphate biosynthetic process	6/431	82/18866	0.0111776	0.031261	0.0167207	ATP5MC3/PARP1/STAT3/TGFB1/TMSB4X/VCP	6
GO:0030193	regulation of blood coagulation	6/431	82/18866	0.0111776	0.031261	0.0167207	ALOX12/ANO6/CAV1/NFE2L2/PRKCA/TLR4	6
GO:0043266	regulation of potassium ion transport	7/431	107/18866	0.0114205	0.0319222	0.0170744	ANO6/ATF4/CAV1/MIR212/NEDD4/NEDD4L/PTEN	7
GO:0050792	regulation of viral process	11/431	217/18866	0.0114746	0.0320554	0.0171456	CFL1/IFNA2/JUN/NR5A2/P4HB/PARP10/PML/TRIM21/TRIM26/YTHDC2/ZFP36	11
GO:0002363	alpha-beta T cell lineage commitment	3/431	21/18866	0.0115989	0.0321324	0.0171868	IL6/MTOR/STAT3	3
GO:0006833	water transport	3/431	21/18866	0.0115989	0.0321324	0.0171868	AQP3/AQP5/AQP8	3
GO:0009110	vitamin biosynthetic process	3/431	21/18866	0.0115989	0.0321324	0.0171868	IFNG/IL1B/VDR	3
GO:0009713	catechol-containing compound biosynthetic process	3/431	21/18866	0.0115989	0.0321324	0.0171868	GCH1/PARK7/SNCA	3
GO:0010801	negative regulation of peptidyl-threonine phosphorylation	3/431	21/18866	0.0115989	0.0321324	0.0171868	MIR15A/SIRT2/SMAD7	3
GO:0016137	glycoside metabolic process	3/431	21/18866	0.0115989	0.0321324	0.0171868	AKR1C1/AKR1C2/AKR1C3	3
GO:0042423	catecholamine biosynthetic process	3/431	21/18866	0.0115989	0.0321324	0.0171868	GCH1/PARK7/SNCA	3
GO:0044241	lipid digestion	3/431	21/18866	0.0115989	0.0321324	0.0171868	AKR1C1/ASAH2/LPCAT3	3
GO:0046823	negative regulation of nucleocytoplasmic transport	3/431	21/18866	0.0115989	0.0321324	0.0171868	CHP1/PARK7/TXN	3
GO:0072574	hepatocyte proliferation	3/431	21/18866	0.0115989	0.0321324	0.0171868	FBXW7/IL6/TNFAIP3	3
GO:0072575	epithelial cell proliferation involved in liver morphogenesis	3/431	21/18866	0.0115989	0.0321324	0.0171868	FBXW7/IL6/TNFAIP3	3
GO:0090312	positive regulation of protein deacetylation	3/431	21/18866	0.0115989	0.0321324	0.0171868	IFNG/SREBF1/TP53	3
GO:1903978	regulation of microglial cell activation	3/431	21/18866	0.0115989	0.0321324	0.0171868	ATM/IL6/NR1D1	3
GO:2000737	negative regulation of stem cell differentiation	3/431	21/18866	0.0115989	0.0321324	0.0171868	NFE2L2/STAT3/YAP1	3
GO:2001014	regulation of skeletal muscle cell differentiation	3/431	21/18866	0.0115989	0.0321324	0.0171868	ARNTL/MEF2C/NR1D2	3
GO:0006656	phosphatidylcholine biosynthetic process	4/431	39/18866	0.011755	0.0324565	0.0173602	ACSL3/GPAT4/LPCAT3/LPIN1	4
GO:0032506	cytokinetic process	4/431	39/18866	0.011755	0.0324565	0.0173602	CHMP1A/CHMP5/CHMP6/KIF20A	4
GO:0032660	regulation of interleukin-17 production	4/431	39/18866	0.011755	0.0324565	0.0173602	IFNG/IL6/TGFB1/TLR4	4
GO:0045022	early endosome to late endosome transport	4/431	39/18866	0.011755	0.0324565	0.0173602	BECN1/MAPK1/MAPK3/SRC	4
GO:0055069	zinc ion homeostasis	4/431	39/18866	0.011755	0.0324565	0.0173602	MT1DP/MT1G/SLC39A14/SLC39A7	4
GO:1902229	regulation of intrinsic apoptotic signaling pathway in response to DNA damage	4/431	39/18866	0.011755	0.0324565	0.0173602	BID/CD44/MUC1/SIRT1	4
GO:1900046	regulation of hemostasis	6/431	83/18866	0.0118235	0.0326095	0.017442	ALOX12/ANO6/CAV1/NFE2L2/PRKCA/TLR4	6
GO:2000243	positive regulation of reproductive process	6/431	83/18866	0.0118235	0.0326095	0.017442	ACVR1B/AR/CDC25A/SIRT2/SRC/YTHDC2	6
GO:0001836	release of cytochrome c from mitochondria	5/431	60/18866	0.0118652	0.0326884	0.0174842	BID/FXN/JUN/PLA2G6/TP53	5
GO:0071806	protein transmembrane transport	5/431	60/18866	0.0118652	0.0326884	0.0174842	HSPA5/PEX10/PEX12/PEX2/PEX6	5
GO:0045165	cell fate commitment	13/431	278/18866	0.0119122	0.0327815	0.017534	AR/EPAS1/FZD7/IL6/KDM6B/MEF2C/MTOR/PML/PPARG/SOX2/STAT3/TGFBR1/TP53	13
GO:0110053	regulation of actin filament organization	13/431	278/18866	0.0119122	0.0327815	0.017534	ALOX15/ARF6/CFL1/MIR214/MLST8/MTOR/NF2/NOX4/RICTOR/TGFBR1/TMSB4X/TMSB4Y/TSC1	13
GO:0002697	regulation of immune effector process	19/431	470/18866	0.0121422	0.033396	0.0178627	CGAS/HMGB1/HMOX1/IFNA2/IFNG/IL1B/IL6/MYB/NOS2/PARP3/PARP9/PTPN6/SMAD7/SNX4/STING1/TFRC/TGFB1/TLR4/TNFAIP3	19
GO:0019827	stem cell population maintenance	9/431	162/18866	0.0122973	0.033804	0.0180809	ELAVL1/FANCD2/FZD7/METTL14/NCOA3/SOX2/STAT3/TP63/YAP1	9
GO:0042157	lipoprotein metabolic process	8/431	135/18866	0.012437	0.0341502	0.0182661	ABHD12/ALOX12B/ATG5/ATG7/ATM/PPARA/WIPI1/WIPI2	8
GO:0048565	digestive tract development	8/431	135/18866	0.012437	0.0341502	0.0182661	CDKN1A/EGFR/HIF1A/RARRES2/RB1/SRC/TP63/YAP1	8
GO:0008652	cellular amino acid biosynthetic process	6/431	84/18866	0.0124952	0.0342912	0.0183415	BCAT2/CBS/CDO1/GLS2/GOT1/PARK7	6
GO:0002696	positive regulation of leukocyte activation	17/431	406/18866	0.0125121	0.0343187	0.0183562	CAV1/CDKN1A/DPP4/HMGB1/IFNG/IL1B/IL6/MEF2C/MYB/PIK3CA/PTPN6/SNX4/SOCS1/SRC/TFRC/TGFB1/TLR4	17
GO:1903078	positive regulation of protein localization to plasma membrane	5/431	61/18866	0.0126889	0.0347654	0.0185951	ACSL3/ARF6/EGFR/IFNG/SQSTM1	5
GO:1904356	regulation of telomere maintenance via telomere lengthening	5/431	61/18866	0.0126889	0.0347654	0.0185951	ATM/MAPK1/MAPK3/PARP1/SRC	5
GO:0006650	glycerophospholipid metabolic process	15/431	343/18866	0.0128168	0.035039	0.0187415	ABHD12/ACSL3/AGPAT3/ALOX15/ATM/ENPP2/FAR1/GPAT4/LPCAT3/LPIN1/PIK3CA/PLA2G6/PRDX6/PTEN/SOCS1	15
GO:0008207	C21-steroid hormone metabolic process	4/431	40/18866	0.012831	0.035039	0.0187415	AKR1C1/AKR1C2/AKR1C3/EGR1	4
GO:0009069	serine family amino acid metabolic process	4/431	40/18866	0.012831	0.035039	0.0187415	CBS/CDO1/GCLC/SLC7A11	4
GO:0019068	virion assembly	4/431	40/18866	0.012831	0.035039	0.0187415	CHMP1A/CHMP5/CHMP6/NEDD4	4
GO:0043403	skeletal muscle tissue regeneration	4/431	40/18866	0.012831	0.035039	0.0187415	ENO3/EZH2/FZD7/PPARD	4
GO:1903427	negative regulation of reactive oxygen species biosynthetic process	4/431	40/18866	0.012831	0.035039	0.0187415	CAV1/MIR212/PARK7/STAT3	4
GO:0032680	regulation of tumor necrosis factor production	7/431	110/18866	0.0131575	0.0357314	0.0191118	ADIPOQ/HMGB1/HSF1/PTPN6/TLR4/TNFAIP3/ZFP36	7
GO:0071867	response to monoamine	7/431	110/18866	0.0131575	0.0357314	0.0191118	ADIPOQ/ATF4/GSK3B/MAPK1/MAPK3/SIRT2/SNCA	7
GO:0071869	response to catecholamine	7/431	110/18866	0.0131575	0.0357314	0.0191118	ADIPOQ/ATF4/GSK3B/MAPK1/MAPK3/SIRT2/SNCA	7
GO:0090100	positive regulation of transmembrane receptor protein serine/threonine kinase signaling pathway	7/431	110/18866	0.0131575	0.0357314	0.0191118	ACVR1B/GDF15/GOT1/PARP1/STK11/TGFB1/TGFBR1	7
GO:0006970	response to osmotic stress	6/431	85/18866	0.0131933	0.0357314	0.0191118	AQP5/ATF2/EGFR/MICU1/PTGS2/TP53	6
GO:0009199	ribonucleoside triphosphate metabolic process	6/431	85/18866	0.0131933	0.0357314	0.0191118	ATP5MC3/PARP1/STAT3/TGFB1/TMSB4X/VCP	6
GO:0006622	protein targeting to lysosome	3/431	22/18866	0.0132065	0.0357314	0.0191118	LAMP2/NCOA4/NEDD4	3
GO:0009083	branched-chain amino acid catabolic process	3/431	22/18866	0.0132065	0.0357314	0.0191118	ACADSB/BCAT2/DLD	3
GO:0043369	CD4-positive or CD8-positive, alpha-beta T cell lineage commitment	3/431	22/18866	0.0132065	0.0357314	0.0191118	IL6/MTOR/STAT3	3
GO:0044342	type B pancreatic cell proliferation	3/431	22/18866	0.0132065	0.0357314	0.0191118	NR1D1/NR4A1/NUPR1	3
GO:0051152	positive regulation of smooth muscle cell differentiation	3/431	22/18866	0.0132065	0.0357314	0.0191118	MIR18A/MIR424/SIRT1	3
GO:0060487	lung epithelial cell differentiation	3/431	22/18866	0.0132065	0.0357314	0.0191118	CREB1/KLF2/YAP1	3
GO:0071359	cellular response to dsRNA	3/431	22/18866	0.0132065	0.0357314	0.0191118	CAV1/CGAS/STING1	3
GO:0072576	liver morphogenesis	3/431	22/18866	0.0132065	0.0357314	0.0191118	FBXW7/IL6/TNFAIP3	3
GO:1901685	glutathione derivative metabolic process	3/431	22/18866	0.0132065	0.0357314	0.0191118	GSTM1/GSTZ1/MGST1	3
GO:1901687	glutathione derivative biosynthetic process	3/431	22/18866	0.0132065	0.0357314	0.0191118	GSTM1/GSTZ1/MGST1	3
GO:2000479	regulation of cAMP-dependent protein kinase activity	3/431	22/18866	0.0132065	0.0357314	0.0191118	ADIPOQ/SESN2/SIRT1	3
GO:1903038	negative regulation of leukocyte cell-cell adhesion	8/431	137/18866	0.0134988	0.0365024	0.0195242	HMGB1/IDO1/IFNA2/MIR27A/PPARA/PTPN6/SMAD7/SOCS1	8
GO:0010676	positive regulation of cellular carbohydrate metabolic process	5/431	62/18866	0.0135505	0.0365034	0.0195248	PHKG2/PPARA/SIRT1/SNCA/SRC	5
GO:0030888	regulation of B cell proliferation	5/431	62/18866	0.0135505	0.0365034	0.0195248	ATM/CDKN1A/MEF2C/TFRC/TLR4	5
GO:0032233	positive regulation of actin filament bundle assembly	5/431	62/18866	0.0135505	0.0365034	0.0195248	MTOR/NF2/NOX4/TGFBR1/TSC1	5
GO:0055081	anion homeostasis	5/431	62/18866	0.0135505	0.0365034	0.0195248	GOT1/PRKAA1/PRKAA2/SIRT1/SLC7A11	5
GO:0060393	regulation of pathway-restricted SMAD protein phosphorylation	5/431	62/18866	0.0135505	0.0365034	0.0195248	ACVR1B/GDF15/SMAD7/TGFB1/TGFBR1	5
GO:0140115	export across plasma membrane	5/431	62/18866	0.0135505	0.0365034	0.0195248	ABCC1/ABCC5/ANO6/GJA1/SLC40A1	5
GO:1902475	L-alpha-amino acid transmembrane transport	5/431	62/18866	0.0135505	0.0365034	0.0195248	CLTRN/SLC1A5/SLC38A1/SLC3A2/SLC7A11	5
GO:0007265	Ras protein signal transduction	15/431	346/18866	0.013778	0.0370964	0.0198419	ARF6/CDKN1A/CDKN2A/CFL1/HRAS/JUN/KRAS/MAPK14/MAPKAP1/MFN2/NRAS/PARK7/RB1/SQSTM1/TP53	15
GO:0009791	post-embryonic development	6/431	86/18866	0.0139182	0.0373853	0.0199964	ACO1/ATM/IREB2/MTOR/PPP1R13L/TGFBR1	6
GO:0034109	homotypic cell-cell adhesion	6/431	86/18866	0.0139182	0.0373853	0.0199964	ALOX12/HSPB1/PRKCA/PTPN6/SLC7A11/TYRO3	6
GO:0045445	myoblast differentiation	6/431	86/18866	0.0139182	0.0373853	0.0199964	EPAS1/MAPK14/MEF2C/PPARD/RB1/TGFB1	6
GO:0030890	positive regulation of B cell proliferation	4/431	41/18866	0.0139679	0.0373853	0.0199964	CDKN1A/MEF2C/TFRC/TLR4	4
GO:0038083	peptidyl-tyrosine autophosphorylation	4/431	41/18866	0.0139679	0.0373853	0.0199964	CAV1/EGFR/MAPK3/SRC	4
GO:0070317	negative regulation of G0 to G1 transition	4/431	41/18866	0.0139679	0.0373853	0.0199964	EZH2/FOXO4/MIR424/RRM2	4
GO:0071985	multivesicular body sorting pathway	4/431	41/18866	0.0139679	0.0373853	0.0199964	CHMP1A/CHMP5/CHMP6/VCP	4
GO:0089718	amino acid import across plasma membrane	4/431	41/18866	0.0139679	0.0373853	0.0199964	CLTRN/SLC1A5/SLC3A2/SLC7A11	4
GO:1900117	regulation of execution phase of apoptosis	4/431	41/18866	0.0139679	0.0373853	0.0199964	HSF1/IL6/SIRT2/TP53	4
GO:1902042	negative regulation of extrinsic apoptotic signaling pathway via death domain receptors	4/431	41/18866	0.0139679	0.0373853	0.0199964	GSK3B/HMOX1/PARK7/TNFAIP3	4
GO:1905209	positive regulation of cardiocyte differentiation	4/431	41/18866	0.0139679	0.0373853	0.0199964	MEF2C/MTOR/PARP2/TGFB1	4
GO:0008544	epidermis development	19/431	477/18866	0.013999	0.0374484	0.0200302	ACVR1B/AKR1C3/ALDH3A2/ALOX15B/AQP3/EGFR/ETV4/EZH2/FURIN/KEAP1/LCE2C/NCOA3/PPARA/PPARD/RELA/TP63/VDR/YAP1/ZFP36	19
GO:0043270	positive regulation of ion transport	13/431	284/18866	0.0140157	0.0374731	0.0200434	ANO6/ATF4/CAV1/CHP1/CLTRN/G6PD/IFNG/IL1B/PARK7/PLA2G6/SNCA/SNX4/TMSB4X	13
GO:0046330	positive regulation of JNK cascade	8/431	138/18866	0.0140538	0.0375548	0.0200871	FZD7/HMGB1/HRAS/IL1B/MAP3K11/NOX1/TF/TLR4	8
GO:0072511	divalent inorganic cation transport	19/431	478/18866	0.0142816	0.038143	0.0204017	ANO6/ATG5/CAV1/G6PD/GJA1/MICU1/MIR424/PANX1/PLA2G6/PML/PTGS2/PTPN6/SLC11A2/SLC39A14/SLC39A7/SLC3A2/SLC40A1/SNCA/VDR	19
GO:0050864	regulation of B cell activation	10/431	195/18866	0.0144351	0.0385323	0.0206099	ATM/CDKN1A/IL6/MEF2C/PARP3/PTPN6/TFRC/TGFB1/TLR4/TNFAIP3	10
GO:2000514	regulation of CD4-positive, alpha-beta T cell activation	5/431	63/18866	0.0144505	0.0385529	0.0206209	HMGB1/IFNG/MYB/SMAD7/SOCS1	5
GO:0009144	purine nucleoside triphosphate metabolic process	6/431	87/18866	0.0146704	0.0390557	0.0208899	ATP5MC3/PARP1/STAT3/TGFB1/TMSB4X/VCP	6
GO:0060291	long-term synaptic potentiation	6/431	87/18866	0.0146704	0.0390557	0.0208899	CREB1/GSK3B/LGMN/MAPK1/PTEN/SQSTM1	6
GO:0090049	regulation of cell migration involved in sprouting angiogenesis	6/431	87/18866	0.0146704	0.0390557	0.0208899	FBXW7/HMOX1/MIR15A/MIR27A/MIR424/PTGS2	6
GO:1903363	negative regulation of cellular protein catabolic process	6/431	87/18866	0.0146704	0.0390557	0.0208899	FURIN/GABARAPL2/PARK7/PML/SENP1/USP7	6
GO:0006359	regulation of transcription by RNA polymerase III	3/431	23/18866	0.0149347	0.0393387	0.0210413	AR/MTOR/RPTOR	3
GO:0006590	thyroid hormone generation	3/431	23/18866	0.0149347	0.0393387	0.0210413	CTSB/DUOX1/DUOX2	3
GO:0006907	pinocytosis	3/431	23/18866	0.0149347	0.0393387	0.0210413	CAV1/PROM2/SNX5	3
GO:0010155	regulation of proton transport	3/431	23/18866	0.0149347	0.0393387	0.0210413	CHP1/PARK7/TMSB4X	3
GO:0010226	response to lithium ion	3/431	23/18866	0.0149347	0.0393387	0.0210413	CDH1/FABP4/PTGS2	3
GO:0016226	iron-sulfur cluster assembly	3/431	23/18866	0.0149347	0.0393387	0.0210413	FXN/ISCU/NFS1	3
GO:0031163	metallo-sulfur cluster assembly	3/431	23/18866	0.0149347	0.0393387	0.0210413	FXN/ISCU/NFS1	3
GO:0034063	stress granule assembly	3/431	23/18866	0.0149347	0.0393387	0.0210413	CIRBP/PRKAA1/PRKAA2	3
GO:0035743	CD4-positive, alpha-beta T cell cytokine production	3/431	23/18866	0.0149347	0.0393387	0.0210413	IFNA2/IL1B/IL6	3
GO:0045723	positive regulation of fatty acid biosynthetic process	3/431	23/18866	0.0149347	0.0393387	0.0210413	ELOVL5/IL1B/PTGS2	3
GO:0048026	positive regulation of mRNA splicing, via spliceosome	3/431	23/18866	0.0149347	0.0393387	0.0210413	CIRBP/DAZAP1/PRDX6	3
GO:0051457	maintenance of protein location in nucleus	3/431	23/18866	0.0149347	0.0393387	0.0210413	PARK7/PML/TXN	3
GO:0060479	lung cell differentiation	3/431	23/18866	0.0149347	0.0393387	0.0210413	CREB1/KLF2/YAP1	3
GO:0070935	3'-UTR-mediated mRNA stabilization	3/431	23/18866	0.0149347	0.0393387	0.0210413	ELAVL1/MAPK14/ZFP36	3
GO:0072243	metanephric nephron epithelium development	3/431	23/18866	0.0149347	0.0393387	0.0210413	ADIPOQ/WWTR1/YAP1	3
GO:1900273	positive regulation of long-term synaptic potentiation	3/431	23/18866	0.0149347	0.0393387	0.0210413	CREB1/LGMN/SQSTM1	3
GO:1904996	positive regulation of leukocyte adhesion to vascular endothelial cell	3/431	23/18866	0.0149347	0.0393387	0.0210413	ALOX5/IL6/RELA	3
GO:2000178	negative regulation of neural precursor cell proliferation	3/431	23/18866	0.0149347	0.0393387	0.0210413	MIR137/SIRT2/TP53	3
GO:2000726	negative regulation of cardiac muscle cell differentiation	3/431	23/18866	0.0149347	0.0393387	0.0210413	FZD7/G6PD/PPARA	3
GO:2000773	negative regulation of cellular senescence	3/431	23/18866	0.0149347	0.0393387	0.0210413	MIR17/SIRT1/TERT	3
GO:0090257	regulation of muscle system process	12/431	256/18866	0.0150736	0.0396705	0.0212187	CAV1/G6PD/MIR17/MIR214/MTOR/PARP1/PARP2/PPARA/PRKCA/PROK2/PTGS2/SMAD7	12
GO:0035821	modulation of process of other organism	7/431	113/18866	0.0150765	0.0396705	0.0212187	ATG5/ATG7/CFL1/JUN/ULK1/ULK2/YTHDC2	7
GO:0002707	negative regulation of lymphocyte mediated immunity	4/431	42/18866	0.0151667	0.0398026	0.0212894	IFNA2/PARP3/PTPN6/SMAD7	4
GO:0006509	membrane protein ectodomain proteolysis	4/431	42/18866	0.0151667	0.0398026	0.0212894	FURIN/IFNG/IL1B/TIMP1	4
GO:0010907	positive regulation of glucose metabolic process	4/431	42/18866	0.0151667	0.0398026	0.0212894	PHKG2/PPARA/SIRT1/SRC	4
GO:0048246	macrophage chemotaxis	4/431	42/18866	0.0151667	0.0398026	0.0212894	MAPK1/MAPK14/MAPK3/RARRES2	4
GO:0098927	vesicle-mediated transport between endosomal compartments	4/431	42/18866	0.0151667	0.0398026	0.0212894	BECN1/MAPK1/MAPK3/SRC	4
GO:0046637	regulation of alpha-beta T cell differentiation	5/431	64/18866	0.0153899	0.0403458	0.0215799	HMGB1/IFNG/MYB/SMAD7/SOCS1	5
GO:1905268	negative regulation of chromatin organization	5/431	64/18866	0.0153899	0.0403458	0.0215799	ATG5/KDM5A/OTUB1/SIRT1/SNCA	5
GO:0032410	negative regulation of transporter activity	6/431	88/18866	0.0154504	0.0403982	0.021608	CAV1/MIR212/NEDD4/NEDD4L/PTEN/SNCA	6
GO:0032755	positive regulation of interleukin-6 production	6/431	88/18866	0.0154504	0.0403982	0.021608	HMGB1/IFNG/IL1B/IL6/STAT3/TLR4	6
GO:0046470	phosphatidylcholine metabolic process	6/431	88/18866	0.0154504	0.0403982	0.021608	ACSL3/ENPP2/GPAT4/LPCAT3/LPIN1/PLA2G6	6
GO:0050818	regulation of coagulation	6/431	88/18866	0.0154504	0.0403982	0.021608	ALOX12/ANO6/CAV1/NFE2L2/PRKCA/TLR4	6
GO:1903312	negative regulation of mRNA metabolic process	6/431	88/18866	0.0154504	0.0403982	0.021608	CIRBP/ELAVL1/MAPK14/MTOR/SRSF9/ZFP36	6
GO:0048645	animal organ formation	5/431	65/18866	0.0163691	0.0426865	0.0228319	AR/MAPK1/MAPK3/MEF2C/TP63	5
GO:0060389	pathway-restricted SMAD protein phosphorylation	5/431	65/18866	0.0163691	0.0426865	0.0228319	ACVR1B/GDF15/SMAD7/TGFB1/TGFBR1	5
GO:0001953	negative regulation of cell-matrix adhesion	4/431	43/18866	0.0164284	0.0426865	0.0228319	CDKN2A/NF2/PTEN/SRC	4
GO:0002369	T cell cytokine production	4/431	43/18866	0.0164284	0.0426865	0.0228319	IFNA2/IL1B/IL6/SMAD7	4
GO:0002823	negative regulation of adaptive immune response based on somatic recombination of immune receptors built from immunoglobulin superfamily domains	4/431	43/18866	0.0164284	0.0426865	0.0228319	IFNA2/PARP3/PTPN6/SMAD7	4
GO:0006308	DNA catabolic process	4/431	43/18866	0.0164284	0.0426865	0.0228319	ATM/HMGB1/HSF1/IL6	4
GO:0015804	neutral amino acid transport	4/431	43/18866	0.0164284	0.0426865	0.0228319	CLTRN/SLC1A5/SLC38A1/SLC3A2	4
GO:0021762	substantia nigra development	4/431	43/18866	0.0164284	0.0426865	0.0228319	G6PD/HSPA5/MAPKAP1/SIRT2	4
GO:0032008	positive regulation of TOR signaling	4/431	43/18866	0.0164284	0.0426865	0.0228319	MLST8/PIK3CA/RICTOR/RPTOR	4
GO:0051154	negative regulation of striated muscle cell differentiation	4/431	43/18866	0.0164284	0.0426865	0.0228319	EZH2/FZD7/G6PD/PPARA	4
GO:0090317	negative regulation of intracellular protein transport	4/431	43/18866	0.0164284	0.0426865	0.0228319	ADIPOQ/CHP1/PARK7/TXN	4
GO:2000648	positive regulation of stem cell proliferation	4/431	43/18866	0.0164284	0.0426865	0.0228319	GJA1/HIF1A/SIRT6/TERT	4
GO:0007095	mitotic G2 DNA damage checkpoint	3/431	24/18866	0.0167844	0.0434529	0.0232418	ATM/CDKN1A/FOXO4	3
GO:0010640	regulation of platelet-derived growth factor receptor signaling pathway	3/431	24/18866	0.0167844	0.0434529	0.0232418	ADIPOQ/SNCA/SRC	3
GO:0014850	response to muscle activity	3/431	24/18866	0.0167844	0.0434529	0.0232418	FNDC5/HIF1A/PRKAA2	3
GO:0034695	response to prostaglandin E	3/431	24/18866	0.0167844	0.0434529	0.0232418	PPARG/PRKAA1/PRKAA2	3
GO:0046628	positive regulation of insulin receptor signaling pathway	3/431	24/18866	0.0167844	0.0434529	0.0232418	SIRT1/SNX5/SRC	3
GO:0051446	positive regulation of meiotic cell cycle	3/431	24/18866	0.0167844	0.0434529	0.0232418	CDC25A/SIRT2/YTHDC2	3
GO:0070841	inclusion body assembly	3/431	24/18866	0.0167844	0.0434529	0.0232418	DNAJB6/HSF1/VCP	3
GO:0046474	glycerophospholipid biosynthetic process	11/431	230/18866	0.0170418	0.0440734	0.0235738	ACSL3/AGPAT3/ALOX15/ATM/FAR1/GPAT4/LPCAT3/LPIN1/PIK3CA/PLA2G6/PTEN	11
GO:0051495	positive regulation of cytoskeleton organization	11/431	230/18866	0.0170418	0.0440734	0.0235738	ALOX15/ARF6/CFL1/HRAS/MLST8/MTOR/NF2/NOX4/RICTOR/TGFBR1/TSC1	11
GO:0022904	respiratory electron transport chain	7/431	116/18866	0.017187	0.0444027	0.0237499	AIFM2/BID/COX4I2/DLD/ISCU/PARK7/SNCA	7
GO:0032640	tumor necrosis factor production	7/431	116/18866	0.017187	0.0444027	0.0237499	ADIPOQ/HMGB1/HSF1/PTPN6/TLR4/TNFAIP3/ZFP36	7
GO:0050867	positive regulation of cell activation	17/431	421/18866	0.0172664	0.0445848	0.0238473	CAV1/CDKN1A/DPP4/HMGB1/IFNG/IL1B/IL6/MEF2C/MYB/PIK3CA/PTPN6/SNX4/SOCS1/SRC/TFRC/TGFB1/TLR4	17
GO:0002562	somatic diversification of immune receptors via germline recombination within a single locus	5/431	66/18866	0.017389	0.0448083	0.0239668	ATM/HMGB1/PARP3/TFRC/TGFB1	5
GO:0016444	somatic cell DNA recombination	5/431	66/18866	0.017389	0.0448083	0.0239668	ATM/HMGB1/PARP3/TFRC/TGFB1	5
GO:1901016	regulation of potassium ion transmembrane transporter activity	5/431	66/18866	0.017389	0.0448083	0.0239668	CAV1/MIR212/NEDD4/NEDD4L/PTEN	5
GO:1901607	alpha-amino acid biosynthetic process	5/431	66/18866	0.017389	0.0448083	0.0239668	BCAT2/CBS/GLS2/GOT1/PARK7	5
GO:0046434	organophosphate catabolic process	8/431	144/18866	0.0177387	0.0455605	0.0243692	ABHD12/ENPP2/IDH1/PLA2G6/PRDX6/PTEN/SMPD1/VCP	8
GO:0031670	cellular response to nutrient	4/431	44/18866	0.0177541	0.0455605	0.0243692	HMOX1/MDM2/PPARG/VDR	4
GO:0032620	interleukin-17 production	4/431	44/18866	0.0177541	0.0455605	0.0243692	IFNG/IL6/TGFB1/TLR4	4
GO:0032881	regulation of polysaccharide metabolic process	4/431	44/18866	0.0177541	0.0455605	0.0243692	GSK3B/MTOR/PHKG2/TGFB1	4
GO:0035329	hippo signaling	4/431	44/18866	0.0177541	0.0455605	0.0243692	MAPK14/NF2/WWTR1/YAP1	4
GO:0045687	positive regulation of glial cell differentiation	4/431	44/18866	0.0177541	0.0455605	0.0243692	MTOR/PPARG/RELA/TGFB1	4
GO:0060612	adipose tissue development	4/431	44/18866	0.0177541	0.0455605	0.0243692	ATF2/PIK3CA/PPARD/SIRT1	4
GO:1905521	regulation of macrophage migration	4/431	44/18866	0.0177541	0.0455605	0.0243692	MAPK1/MAPK14/MAPK3/RARRES2	4
GO:0048477	oogenesis	6/431	91/18866	0.017962	0.0460229	0.0246165	ATM/KMT2D/PANX1/SIRT2/SRC/YTHDC2	6
GO:1901379	regulation of potassium ion transmembrane transport	6/431	91/18866	0.017962	0.0460229	0.0246165	ANO6/CAV1/MIR212/NEDD4/NEDD4L/PTEN	6
GO:1904063	negative regulation of cation transmembrane transport	6/431	91/18866	0.017962	0.0460229	0.0246165	CAV1/ISCU/MIR212/NEDD4/NEDD4L/PTEN	6
GO:0030900	forebrain development	16/431	391/18866	0.0183573	0.0470117	0.0251453	CDH1/CREB1/EGFR/EZH2/GSK3B/HIF1A/KDM6B/KRAS/METTL14/NF2/PTEN/SLC7A11/SOX2/SRC/TSC1/TYRO3	16
GO:0007612	learning	8/431	145/18866	0.0184143	0.0471335	0.0252105	CREB1/HIF1A/JUN/KRAS/LGMN/MTOR/PTGS2/SLC7A11	8
GO:0002548	monocyte chemotaxis	5/431	67/18866	0.01845	0.0471521	0.0252205	ANO6/CREB3/HMGB1/IL6/LGMN	5
GO:0043550	regulation of lipid kinase activity	5/431	67/18866	0.01845	0.0471521	0.0252205	FLT3/RB1/SOCS1/SRC/TGFB1	5
GO:0045670	regulation of osteoclast differentiation	5/431	67/18866	0.01845	0.0471521	0.0252205	CREB1/FBXW7/IFNG/MTOR/TLR4	5
GO:0006805	xenobiotic metabolic process	7/431	118/18866	0.0187047	0.047754	0.0255424	ACSL1/AKR1C1/DPEP1/GSTM1/MGST1/NQO1/POR	7
GO:0050868	negative regulation of T cell activation	7/431	118/18866	0.0187047	0.047754	0.0255424	HMGB1/IDO1/IFNA2/MIR27A/PTPN6/SMAD7/SOCS1	7
GO:0048863	stem cell differentiation	12/431	264/18866	0.018727	0.0477866	0.0255598	CFL1/FOXO4/HIF1A/MAPK1/MAPK3/MEF2C/MYB/NFE2L2/STAT3/TP53/TP63/YAP1	12
GO:0043588	skin development	17/431	425/18866	0.0187443	0.0477884	0.0255608	ACVR1B/AKR1C3/ALOX12/ALOX12B/ALOX15B/ALOXE3/AQP3/EGFR/ETV4/FURIN/LCE2C/NCOA3/RELA/TP63/VDR/YAP1/ZFP36	17
GO:0009081	branched-chain amino acid metabolic process	3/431	25/18866	0.0187566	0.0477884	0.0255608	ACADSB/BCAT2/DLD	3
GO:0046639	negative regulation of alpha-beta T cell differentiation	3/431	25/18866	0.0187566	0.0477884	0.0255608	HMGB1/SMAD7/SOCS1	3
GO:0003205	cardiac chamber development	9/431	174/18866	0.0187841	0.0478097	0.0255722	HIF1A/MDM2/MDM4/MEF2C/PPP1R13L/SMAD7/TGFB1/TGFBR1/TP53	9
GO:0010469	regulation of signaling receptor activity	9/431	174/18866	0.0187841	0.0478097	0.0255722	CHMP6/FBXW7/GRIA3/HMGB1/IFNG/MEF2C/NCOA3/PTEN/SRC	9
GO:0032956	regulation of actin cytoskeleton organization	15/431	360/18866	0.0190247	0.0483974	0.0258866	ALOX15/ARF6/CFL1/HRAS/MEF2C/MIR214/MLST8/MTOR/NF2/NOX4/RICTOR/TGFBR1/TMSB4X/TMSB4Y/TSC1	15
GO:0046631	alpha-beta T cell activation	8/431	146/18866	0.0191082	0.0485283	0.0259566	HMGB1/IFNG/IL6/MTOR/MYB/SMAD7/SOCS1/STAT3	8
GO:0048813	dendrite morphogenesis	8/431	146/18866	0.0191082	0.0485283	0.0259566	CFL1/GSK3B/NEDD4/NEDD4L/PARP6/PTEN/SLC11A2/STK11	8
GO:0003197	endocardial cushion development	4/431	45/18866	0.0191444	0.0485283	0.0259566	MDM2/MDM4/NEDD4/TGFBR1	4
GO:0043090	amino acid import	4/431	45/18866	0.0191444	0.0485283	0.0259566	CLTRN/SLC1A5/SLC3A2/SLC7A11	4
GO:0046189	phenol-containing compound biosynthetic process	4/431	45/18866	0.0191444	0.0485283	0.0259566	GCH1/PARK7/SLC7A11/SNCA	4
GO:0070266	necroptotic process	4/431	45/18866	0.0191444	0.0485283	0.0259566	CAV1/MIR214/TLR4/TP53	4
GO:0070316	regulation of G0 to G1 transition	4/431	45/18866	0.0191444	0.0485283	0.0259566	EZH2/FOXO4/MIR424/RRM2	4
GO:1901222	regulation of NIK/NF-kappaB signaling	7/431	119/18866	0.0194978	0.0493627	0.0264029	EGFR/HMGB1/IL1B/PRDX1/RELA/TLR4/TMSB4X	7
GO:0002637	regulation of immunoglobulin production	5/431	68/18866	0.0195528	0.0493627	0.0264029	CGAS/IL6/PARP3/TFRC/TGFB1	5
GO:0010812	negative regulation of cell-substrate adhesion	5/431	68/18866	0.0195528	0.0493627	0.0264029	CDKN2A/FZD7/NF2/PTEN/SRC	5
GO:0042446	hormone biosynthetic process	5/431	68/18866	0.0195528	0.0493627	0.0264029	DUOX1/DUOX2/EGR1/HIF1A/POR	5
GO:0050766	positive regulation of phagocytosis	5/431	68/18866	0.0195528	0.0493627	0.0264029	ANO6/IFNG/IL1B/MIR17/PPARG	5
GO:0051148	negative regulation of muscle cell differentiation	5/431	68/18866	0.0195528	0.0493627	0.0264029	EZH2/FOXO4/FZD7/G6PD/PPARA	5
GO:1902369	negative regulation of RNA catabolic process	5/431	68/18866	0.0195528	0.0493627	0.0264029	CIRBP/ELAVL1/MAPK14/MTOR/ZFP36	5
GO:1904377	positive regulation of protein localization to cell periphery	5/431	68/18866	0.0195528	0.0493627	0.0264029	ACSL3/ARF6/EGFR/IFNG/SQSTM1	5
GO:0055123	digestive system development	8/431	147/18866	0.0198205	0.0499878	0.0267372	CDKN1A/EGFR/HIF1A/RARRES2/RB1/SRC/TP63/YAP1	8
GO:1904064	positive regulation of cation transmembrane transport	8/431	147/18866	0.0198205	0.0499878	0.0267372	ANO6/CHP1/CLTRN/G6PD/IFNG/PARK7/SNCA/TMSB4X	8

## Sheet: CC
ID	Description	GeneRatio	BgRatio	pvalue	p.adjust	qvalue	geneID	Count
GO:0005777	peroxisome	19/426	137/19559	1.481e-10	3.01384e-08	2.35402e-08	ACSL1/ACSL3/ACSL4/AGPS/ALDH3A2/ECH1/FAR1/FNDC5/IDH1/IDH2/MGST1/NOS2/PEX10/PEX12/PEX2/PEX3/PEX6/SCP2/STING1	19
GO:0042579	microbody	19/426	137/19559	1.481e-10	3.01384e-08	2.35402e-08	ACSL1/ACSL3/ACSL4/AGPS/ALDH3A2/ECH1/FAR1/FNDC5/IDH1/IDH2/MGST1/NOS2/PEX10/PEX12/PEX2/PEX3/PEX6/SCP2/STING1	19
GO:0038201	TOR complex	8/426	15/19559	2.67094e-10	3.437e-08	2.68453e-08	AKT1S1/MAPKAP1/MLST8/MTOR/PRR5/RICTOR/RPTOR/SESN2	8
GO:0005778	peroxisomal membrane	13/426	60/19559	4.22235e-10	3.437e-08	2.68453e-08	ACSL1/ACSL3/ACSL4/AGPS/ALDH3A2/FAR1/FNDC5/MGST1/PEX10/PEX12/PEX2/PEX3/PEX6	13
GO:0031903	microbody membrane	13/426	60/19559	4.22235e-10	3.437e-08	2.68453e-08	ACSL1/ACSL3/ACSL4/AGPS/ALDH3A2/FAR1/FNDC5/MGST1/PEX10/PEX12/PEX2/PEX3/PEX6	13
GO:0000407	phagophore assembly site	10/426	32/19559	9.09167e-10	6.16718e-08	4.81699e-08	ATG13/ATG16L1/ATG5/ATG7/BECN1/SQSTM1/ULK1/ULK2/WIPI1/WIPI2	10
GO:0005776	autophagosome	15/426	97/19559	2.79604e-09	1.62569e-07	1.26978e-07	ATG16L1/ATG5/BECN1/FTH1/FTL/GABARAPL1/GABARAPL2/LAMP2/MAP1LC3A/NCOA4/SQSTM1/STING1/TRIM21/ULK1/WIPI1	15
GO:0005741	mitochondrial outer membrane	20/426	192/19559	8.14318e-09	4.14284e-07	3.23584e-07	ACSL1/ACSL3/ACSL4/AIFM2/ATF2/ATP5MC3/BID/CISD1/CISD2/GJA1/LPIN1/MARCHF5/MFN2/MGST1/MTOR/PGRMC1/SLC11A2/STING1/ULK1/VDAC2	20
GO:0031968	organelle outer membrane	21/426	218/19559	1.39117e-08	6.29118e-07	4.91384e-07	ACSL1/ACSL3/ACSL4/AIFM2/ATF2/ATP5MC3/BID/CISD1/CISD2/GJA1/LPIN1/MARCHF5/MFN2/MGST1/MTOR/PGRMC1/PTGS2/SLC11A2/STING1/ULK1/VDAC2	21
GO:0019867	outer membrane	21/426	220/19559	1.63446e-08	6.65227e-07	5.19588e-07	ACSL1/ACSL3/ACSL4/AIFM2/ATF2/ATP5MC3/BID/CISD1/CISD2/GJA1/LPIN1/MARCHF5/MFN2/MGST1/MTOR/PGRMC1/PTGS2/SLC11A2/STING1/ULK1/VDAC2	21
GO:0044754	autolysosome	6/426	10/19559	2.01051e-08	7.43889e-07	5.81028e-07	FTH1/FTL/LAMP2/MAP1LC3A/NCOA4/SQSTM1	6
GO:0045177	apical part of cell	30/426	433/19559	2.72933e-08	9.25698e-07	7.23034e-07	ABCC1/ABCC5/AMN/AQP5/AQP8/CD44/CTSB/DDR2/DPEP1/DPP4/DUOX1/DUOX2/EGFR/GJA1/LGMN/MGST1/MTDH/MUC1/NF2/NOX4/PRKAA1/PROM2/PTEN/SLC11A2/SLC16A1/SLC38A1/SLC39A14/SLC3A2/SLC7A11/TF	30
GO:0031932	TORC2 complex	6/426	12/19559	8.52401e-08	2.47805e-06	1.93553e-06	MAPKAP1/MLST8/MTOR/PRR5/RICTOR/SESN2	6
GO:0043020	NADPH oxidase complex	6/426	12/19559	8.52401e-08	2.47805e-06	1.93553e-06	CYBB/DUOX1/DUOX2/NOX1/NOX3/NOX4	6
GO:0016324	apical plasma membrane	25/426	361/19559	4.05835e-07	1.10117e-05	8.60086e-06	ABCC1/ABCC5/AMN/AQP5/CD44/CTSB/DDR2/DPEP1/DPP4/DUOX1/DUOX2/EGFR/GJA1/MTDH/MUC1/NOX4/PRKAA1/PROM2/PTEN/SLC11A2/SLC16A1/SLC38A1/SLC39A14/SLC3A2/TF	25
GO:0005767	secondary lysosome	6/426	16/19559	6.85961e-07	1.64227e-05	1.28273e-05	FTH1/FTL/LAMP2/MAP1LC3A/NCOA4/SQSTM1	6
GO:0034045	phagophore assembly site membrane	6/426	16/19559	6.85961e-07	1.64227e-05	1.28273e-05	ATG16L1/ATG5/ULK1/ULK2/WIPI1/WIPI2	6
GO:0000421	autophagosome membrane	8/426	38/19559	1.3077e-06	2.95686e-05	2.30951e-05	ATG16L1/GABARAPL1/GABARAPL2/LAMP2/MAP1LC3A/STING1/ULK1/WIPI1	8
GO:0016605	PML body	12/426	102/19559	2.24938e-06	4.8184e-05	3.7635e-05	ARNTL/HSF1/MTOR/PARK7/PML/PTEN/RB1/SIRT1/SQSTM1/TERT/TP53/USP7	12
GO:0005770	late endosome	19/426	278/19559	1.21335e-05	0.000246916	0.000192858	CHMP1A/CHMP5/CHMP6/EGFR/GJA1/LAMP2/LGMN/MAP1LC3A/MAPK1/MAPK3/MMD/NEDD4L/OSBPL9/SLC11A2/SLC39A14/SQSTM1/SRC/TF/TTPA	19
GO:0005759	mitochondrial matrix	26/426	473/19559	1.64837e-05	0.000319469	0.000249527	ACADSB/ACSF2/ATG4D/BCAT2/CREB1/CS/DECR1/DLD/FH/FTMT/FXN/GLRX5/GLS2/GSTZ1/IDH2/ISCU/LONP1/NFS1/PARK7/PDK4/PDSS2/SIRT3/TERT/TFAM/TP53/VDAC2	26
GO:0005811	lipid droplet	10/426	93/19559	3.4871e-05	0.000645113	0.000503877	ACSL3/ACSL4/AIFM2/ALOX15/CAV1/FABP4/HILPDA/PLIN2/TSC1/VCP	10
GO:0016323	basolateral plasma membrane	16/426	246/19559	0.000105164	0.00186095	0.00145352	ABCC1/ABCC5/AQP3/AQP5/CA9/CD44/EGFR/PROM2/SLC16A1/SLC1A5/SLC38A1/SLC39A14/SLC3A2/SLC40A1/TF/TFRC	16
GO:0009925	basal plasma membrane	7/426	51/19559	0.000112055	0.00190026	0.00148423	ABCC1/AQP5/EGFR/SLC16A1/SLC1A5/SLC3A2/TF	7
GO:0045178	basal part of cell	8/426	69/19559	0.000124068	0.00201983	0.00157762	ABCC1/AQP5/EGFR/SLC11A2/SLC16A1/SLC1A5/SLC3A2/TF	8
GO:0090575	RNA polymerase II transcription regulator complex	12/426	161/19559	0.000218928	0.00342707	0.00267678	ATF4/CREB1/HIF1A/JUN/NR5A2/PPARG/RB1/SMAD7/STAT3/TP53/VDR/YAP1	12
GO:0005779	integral component of peroxisomal membrane	4/426	15/19559	0.000250312	0.00363847	0.00284189	FAR1/PEX12/PEX2/PEX3	4
GO:0031231	intrinsic component of peroxisomal membrane	4/426	15/19559	0.000250312	0.00363847	0.00284189	FAR1/PEX12/PEX2/PEX3	4
GO:0035097	histone methyltransferase complex	8/426	77/19559	0.000268395	0.00376678	0.00294211	AEBP2/EZH2/KDM4A/KDM5A/KDM5C/KDM6B/KMT2D/SIRT1	8
GO:0005635	nuclear envelope	23/426	473/19559	0.000307104	0.00405513	0.00316733	AGPAT3/ALOX5/CYBB/EGFR/GCH1/GPX4/INTS2/LPIN1/MAPK3/MTDH/MTOR/NR4A1/PARP1/PARP11/PARP16/POM121L12/PTGS2/SENP1/SIRT1/SREBF1/TOR2A/TP53/TYRO3	23
GO:0005667	transcription regulator complex	21/426	413/19559	0.000308867	0.00405513	0.00316733	ARNTL/ATF4/BEX1/CREB1/EPAS1/HIF1A/HMGB1/JUN/NR4A1/NR5A2/PARP1/PPARG/RB1/RELA/SMAD7/SOX2/STAT3/TP53/VDR/WWTR1/YAP1	21
GO:0031983	vesicle lumen	18/426	328/19559	0.000333402	0.00424046	0.00331208	ALOX5/ATG7/EGFR/FTL/HMGB1/IDH1/LCN2/MAPK1/MAPK14/PRDX6/PTPN6/QSOX1/RARRES2/TF/TGFB1/TIMP1/TMSB4X/VCP	18
GO:0005901	caveola	8/426	82/19559	0.00041367	0.00510192	0.00398495	ASAH2/CAV1/CDH1/HMOX1/MAPK1/MAPK3/PTGS2/SRC	8
GO:1902911	protein kinase complex	9/426	104/19559	0.000448908	0.00537369	0.00419722	ACVR1B/ATG13/CDKN1A/PHKG2/PRKAA1/RB1/SESN2/TGFBR1/ULK1	9
GO:0061695	transferase complex, transferring phosphorus-containing groups	15/426	253/19559	0.00046257	0.00537903	0.00420139	ACVR1B/ATG13/BECN1/CDKN1A/PEX2/PHKG2/PIK3CA/PRKAA1/RB1/SESN2/SOCS1/TERT/TGFBR1/TP53/ULK1	15
GO:0034708	methyltransferase complex	9/426	105/19559	0.000481732	0.00544625	0.00425389	AEBP2/EZH2/KDM4A/KDM5A/KDM5C/KDM6B/KMT2D/METTL14/SIRT1	9
GO:0005769	early endosome	19/426	377/19559	0.000656522	0.00722174	0.00564067	ARF6/CAV1/CHMP1A/EGFR/GJA1/MAPK1/MAPK3/MIB2/NF2/NOX1/PML/SIAH2/SLC11A2/SLC39A14/SNX4/SNX5/TF/TFRC/TLR4	19
GO:1990204	oxidoreductase complex	9/426	110/19559	0.000676805	0.00724893	0.00566191	CYBB/DLD/DUOX1/DUOX2/NOX1/NOX3/NOX4/P4HB/RRM2	9
GO:1902554	serine/threonine protein kinase complex	8/426	89/19559	0.000718404	0.00749719	0.00585581	ACVR1B/ATG13/CDKN1A/PHKG2/RB1/SESN2/TGFBR1/ULK1	8
GO:0034774	secretory granule lumen	17/426	322/19559	0.000747135	0.0076021	0.00593776	ALOX5/ATG7/FTL/HMGB1/IDH1/LCN2/MAPK1/MAPK14/PRDX6/PTPN6/QSOX1/RARRES2/TF/TGFB1/TIMP1/TMSB4X/VCP	17
GO:0005925	focal adhesion	20/426	415/19559	0.00083315	0.00827054	0.00645985	ALOX15B/ARF6/CAV1/CD44/CFL1/CHP1/DDR2/DPP4/EGFR/GJA1/HSPA5/HSPB1/KRAS/MAPK1/MAPK3/NOX4/P4HB/RPL8/SENP1/SRC	20
GO:0060205	cytoplasmic vesicle lumen	17/426	326/19559	0.000856328	0.00829823	0.00648148	ALOX5/ATG7/FTL/HMGB1/IDH1/LCN2/MAPK1/MAPK14/PRDX6/PTPN6/QSOX1/RARRES2/TF/TGFB1/TIMP1/TMSB4X/VCP	17
GO:0005782	peroxisomal matrix	6/426	52/19559	0.000899409	0.00831954	0.00649812	AGPS/ECH1/FAR1/IDH1/NOS2/SCP2	6
GO:0031907	microbody lumen	6/426	52/19559	0.000899409	0.00831954	0.00649812	AGPS/ECH1/FAR1/IDH1/NOS2/SCP2	6
GO:0045121	membrane raft	17/426	329/19559	0.000946912	0.00856429	0.00668929	ASAH2/CAV1/CDH1/DPP4/EGFR/FURIN/GJA1/HMOX1/KRAS/LAMP2/MAPK1/MAPK3/PARK7/PROM2/PTGS2/SRC/TGFBR1	17
GO:0098857	membrane microdomain	17/426	330/19559	0.000978866	0.00866084	0.0067647	ASAH2/CAV1/CDH1/DPP4/EGFR/FURIN/GJA1/HMOX1/KRAS/LAMP2/MAPK1/MAPK3/PARK7/PROM2/PTGS2/SRC/TGFBR1	17
GO:0030055	cell-substrate junction	20/426	423/19559	0.00105102	0.00910141	0.00710882	ALOX15B/ARF6/CAV1/CD44/CFL1/CHP1/DDR2/DPP4/EGFR/GJA1/HSPA5/HSPB1/KRAS/MAPK1/MAPK3/NOX4/P4HB/RPL8/SENP1/SRC	20
GO:0019898	extrinsic component of membrane	16/426	306/19559	0.00117078	0.00987529	0.00771327	ALOX15/ALOX15B/ATG13/BECN1/CDH1/KRAS/PIK3CA/PML/SMAD7/SNX5/SOCS1/SRC/TF/ULK1/WIPI1/WIPI2	16
GO:0031258	lamellipodium membrane	4/426	22/19559	0.00118892	0.00987529	0.00771327	CD44/CFL1/DPP4/PIEZO1	4
GO:0098589	membrane region	17/426	343/19559	0.00148539	0.0120911	0.00944394	ASAH2/CAV1/CDH1/DPP4/EGFR/FURIN/GJA1/HMOX1/KRAS/LAMP2/MAPK1/MAPK3/PARK7/PROM2/PTGS2/SRC/TGFBR1	17
GO:0000792	heterochromatin	7/426	78/19559	0.00154695	0.0121752	0.00950965	CDKN2A/HELLS/HSF1/PML/SIRT1/SIRT2/SUV39H1	7
GO:0101002	ficolin-1-rich granule	9/426	124/19559	0.00158547	0.0121752	0.00950965	ALOX5/ATG7/CTSB/FTH1/HMGB1/IDH1/MAPK1/MAPK14/VCP	9
GO:1904813	ficolin-1-rich granule lumen	9/426	124/19559	0.00158547	0.0121752	0.00950965	ALOX5/ATG7/CTSB/FTH1/HMGB1/IDH1/MAPK1/MAPK14/VCP	9
GO:0090734	site of DNA damage	7/426	82/19559	0.00206719	0.0149943	0.0117116	ATF2/CGAS/PARP1/PARP3/PARP9/TP53/VCP	7
GO:0035861	site of double-strand break	6/426	61/19559	0.00208197	0.0149943	0.0117116	ATF2/CGAS/PARP1/PARP3/TP53/VCP	6
GO:0042470	melanosome	8/426	105/19559	0.00209994	0.0149943	0.0117116	AHCY/CTSB/HSPA5/P4HB/PRDX1/SLC1A5/SLC3A2/TFRC	8
GO:0048770	pigment granule	8/426	105/19559	0.00209994	0.0149943	0.0117116	AHCY/CTSB/HSPA5/P4HB/PRDX1/SLC1A5/SLC3A2/TFRC	8
GO:0005771	multivesicular body	6/426	62/19559	0.0022635	0.0158835	0.0124061	CHMP1A/CHMP5/CHMP6/EGFR/GJA1/NEDD4L	6
GO:0034399	nuclear periphery	9/426	131/19559	0.00231358	0.0159597	0.0124657	ALOX5/ATF4/CFL1/CHMP1A/DCAF7/MYB/PML/SUV39H1/TP53	9
GO:0035770	ribonucleoprotein granule	13/426	243/19559	0.00270219	0.0183298	0.0143169	ARNTL/CIRBP/CPEB1/ELAVL1/HSF1/PRKAA2/RPTOR/SOCS1/SQSTM1/TRIM21/VCP/YTHDC2/ZFP36	13
GO:0044853	plasma membrane raft	8/426	113/19559	0.00331805	0.0221385	0.0172917	ASAH2/CAV1/CDH1/HMOX1/MAPK1/MAPK3/PTGS2/SRC	8
GO:0031253	cell projection membrane	16/426	344/19559	0.00378229	0.0248289	0.0193931	AMN/ARF6/ATF4/CA9/CD44/CFL1/DPEP1/DPP4/GABARAPL1/NF2/NOX1/PIEZO1/PROM2/SLC11A2/SLC7A11/SRC	16
GO:0035098	ESC/E(Z) complex	3/426	16/19559	0.00465198	0.0300533	0.0234736	AEBP2/EZH2/SIRT1	3
GO:0010494	cytoplasmic stress granule	6/426	74/19559	0.00548734	0.034896	0.0272562	CIRBP/ELAVL1/PRKAA2/RPTOR/VCP/ZFP36	6
GO:0031143	pseudopodium	3/426	18/19559	0.00656362	0.0404756	0.0316142	MAPK1/MAPK3/PLA2G6	3
GO:0099524	postsynaptic cytosol	3/426	18/19559	0.00656362	0.0404756	0.0316142	MTOR/NEDD4/PTEN	3
GO:0031300	intrinsic component of organelle membrane	17/426	398/19559	0.00669186	0.0406505	0.0317508	BID/ELOVL5/EMC2/FAR1/FURIN/HSPA5/LAMP2/MFN2/MICU1/MPC1/PEX12/PEX2/PEX3/QSOX1/SCD/SREBF2/STING1	17
GO:0031301	integral component of organelle membrane	16/426	367/19559	0.00695124	0.0416052	0.0324965	BID/ELOVL5/EMC2/FAR1/FURIN/HSPA5/LAMP2/MICU1/MPC1/PEX12/PEX2/PEX3/QSOX1/SCD/SREBF2/STING1	16

## Sheet: MF
ID	Description	GeneRatio	BgRatio	pvalue	p.adjust	qvalue	geneID	Count
GO:1990404	protein ADP-ribosylase activity	13/427	16/18352	2.57036e-19	9.59728e-17	6.96571e-17	PARP1/PARP10/PARP11/PARP12/PARP14/PARP15/PARP16/PARP2/PARP3/PARP4/PARP6/PARP8/PARP9	13
GO:0003950	NAD+ ADP-ribosyltransferase activity	15/427	24/18352	2.68455e-19	9.59728e-17	6.96571e-17	PARP1/PARP10/PARP11/PARP12/PARP14/PARP15/PARP16/PARP2/PARP3/PARP4/PARP6/PARP8/PARP9/SIRT2/SIRT6	15
GO:0005132	type I interferon receptor binding	13/427	17/18352	1.06951e-18	2.54899e-16	1.85006e-16	IFNA1/IFNA10/IFNA13/IFNA14/IFNA16/IFNA17/IFNA2/IFNA21/IFNA4/IFNA5/IFNA6/IFNA7/IFNA8	13
GO:0016763	transferase activity, transferring pentosyl groups	15/427	50/18352	2.65809e-13	4.75134e-11	3.44852e-11	PARP1/PARP10/PARP11/PARP12/PARP14/PARP15/PARP16/PARP2/PARP3/PARP4/PARP6/PARP8/PARP9/SIRT2/SIRT6	15
GO:0051213	dioxygenase activity	18/427	91/18352	2.78374e-12	3.98075e-10	2.88923e-10	ALOX12/ALOX12B/ALOX15/ALOX15B/ALOX5/ALOXE3/CDO1/EGLN2/IDO1/KDM3B/KDM4A/KDM5A/KDM5C/KDM6B/P4HB/PIR/POR/PTGS2	18
GO:0016701	oxidoreductase activity, acting on single donors with incorporation of molecular oxygen	11/427	26/18352	5.37374e-12	6.40371e-10	4.64782e-10	ALOX12/ALOX12B/ALOX15/ALOX15B/ALOX5/ALOXE3/CDO1/IDO1/MIOX/PIR/PTGS2	11
GO:0044389	ubiquitin-like protein ligase binding	31/427	316/18352	1.51324e-11	1.39704e-09	1.01398e-09	ACVR1B/BECN1/BID/CBS/CDKN1A/EGFR/FBXW7/GABARAPL1/GABARAPL2/GSK3B/HIF1A/HSPA5/JUN/KDM4A/MAP1LC3A/MDM2/MFN2/OTUB1/PARP9/PML/PRDX6/RB1/RELA/SMAD7/SQSTM1/SRC/STING1/TP53/TRIB2/USP7/VCP	31
GO:0031625	ubiquitin protein ligase binding	30/427	297/18352	1.56313e-11	1.39704e-09	1.01398e-09	ACVR1B/BECN1/BID/CBS/CDKN1A/EGFR/FBXW7/GABARAPL1/GABARAPL2/GSK3B/HIF1A/HSPA5/JUN/KDM4A/MAP1LC3A/MDM2/MFN2/OTUB1/PML/PRDX6/RB1/RELA/SMAD7/SQSTM1/SRC/STING1/TP53/TRIB2/USP7/VCP	30
GO:0061629	RNA polymerase II-specific DNA-binding transcription factor binding	28/427	267/18352	3.11951e-11	2.47828e-09	1.79874e-09	ARNTL/ATF2/BEX1/CDKN2A/CREB1/FLT3/GABARAPL1/GSK3B/HIF1A/HSPB1/JUN/MAPK14/MTDH/NCOA3/NFE2L2/NR4A1/PARK7/PARP1/PPARA/PPARD/PPARG/RB1/RELA/SIRT1/SRC/STAT3/VDR/WIPI1	28
GO:0005506	iron ion binding	21/427	151/18352	5.00799e-11	3.58071e-09	2.59888e-09	ALOX12/ALOX12B/ALOX15/ALOX15B/ALOX5/ALOXE3/CDO1/CYGB/CYP4F8/EGLN2/FTH1/FTL/FTMT/FXN/ISCU/LCN2/MIOX/RRM2/SCD/SNCA/TF	21
GO:0016651	oxidoreductase activity, acting on NAD(P)H	18/427	109/18352	6.69462e-11	4.3515e-09	3.15832e-09	AIFM2/AKR1C1/AKR1C2/AKR1C3/CYB5R1/CYBB/DLD/DUOX1/DUOX2/MIOX/NOS2/NOX1/NOX3/NOX4/NOX5/NQO1/POR/TXN	18
GO:0016702	oxidoreductase activity, acting on single donors with incorporation of molecular oxygen, incorporation of two atoms of oxygen	10/427	25/18352	1.00197e-10	5.97006e-09	4.33308e-09	ALOX12/ALOX12B/ALOX15/ALOX15B/ALOX5/ALOXE3/CDO1/IDO1/PIR/PTGS2	10
GO:0140297	DNA-binding transcription factor binding	31/427	347/18352	1.63478e-10	8.99126e-09	6.52586e-09	ARNTL/ATF2/ATF4/BEX1/CDKN2A/CREB1/FLT3/GABARAPL1/GSK3B/HIF1A/HMGB1/HSPB1/JUN/MAPK14/MEF2C/MTDH/NCOA3/NFE2L2/NR4A1/PARK7/PARP1/PPARA/PPARD/PPARG/RB1/RELA/SIRT1/SRC/STAT3/VDR/WIPI1	31
GO:0008199	ferric iron binding	7/427	11/18352	1.07057e-09	5.46756e-08	3.96836e-08	FTH1/FTL/FTMT/FXN/MIOX/RRM2/TF	7
GO:0008198	ferrous iron binding	9/427	26/18352	4.04288e-09	1.9271e-07	1.39869e-07	CDO1/EGLN2/FTH1/FTL/FTMT/FXN/ISCU/SNCA/TF	9
GO:0016175	superoxide-generating NAD(P)H oxidase activity	7/427	13/18352	5.34643e-09	2.38919e-07	1.73407e-07	CYBB/DUOX1/DUOX2/NOX1/NOX3/NOX4/NOX5	7
GO:0016209	antioxidant activity	14/427	86/18352	1.08856e-08	4.57837e-07	3.32298e-07	CYGB/DUOX1/DUOX2/GPX4/GSTZ1/KDM3B/MGST1/NQO1/PARK7/PRDX1/PRDX6/PTGS2/SESN2/TXN	14
GO:0004879	nuclear receptor activity	11/427	52/18352	2.43683e-08	9.17017e-07	6.65571e-07	AR/NR1D1/NR1D2/NR4A1/NR5A2/PPARA/PPARD/PPARG/SREBF1/STAT3/VDR	11
GO:0098531	ligand-activated transcription factor activity	11/427	52/18352	2.43683e-08	9.17017e-07	6.65571e-07	AR/NR1D1/NR1D2/NR4A1/NR5A2/PPARA/PPARD/PPARG/SREBF1/STAT3/VDR	11
GO:0016684	oxidoreductase activity, acting on peroxide as acceptor	11/427	56/18352	5.525e-08	1.97519e-06	1.43359e-06	CYGB/DUOX1/DUOX2/GPX4/GSTZ1/MGST1/PARK7/PRDX1/PRDX6/PTGS2/SESN2	11
GO:0050664	oxidoreductase activity, acting on NAD(P)H, oxygen as acceptor	7/427	19/18352	1.39082e-07	4.53222e-06	3.28949e-06	CYBB/DUOX1/DUOX2/NOX1/NOX3/NOX4/NOX5	7
GO:0020037	heme binding	16/427	138/18352	1.39453e-07	4.53222e-06	3.28949e-06	BACH1/CBS/CYBB/CYGB/CYP4F8/DUOX1/DUOX2/HMOX1/IDO1/NOS2/NOX4/NOX5/NR1D1/PGRMC1/PTGS2/SRC	16
GO:0005125	cytokine activity	21/427	235/18352	1.54049e-07	4.78892e-06	3.4758e-06	ADIPOQ/GDF15/HMGB1/IFNA1/IFNA10/IFNA13/IFNA14/IFNA16/IFNA17/IFNA2/IFNA21/IFNA4/IFNA5/IFNA6/IFNA7/IFNA8/IFNG/IL1B/IL6/TGFB1/TIMP1	21
GO:0002039	p53 binding	11/427	66/18352	3.23387e-07	9.63424e-06	6.99254e-06	BRD4/BRD7/GSK3B/HIF1A/MDM2/MUC1/SIRT1/STK11/TP53/TP63/USP7	11
GO:0046906	tetrapyrrole binding	16/427	148/18352	3.68046e-07	1.05261e-05	7.63986e-06	BACH1/CBS/CYBB/CYGB/CYP4F8/DUOX1/DUOX2/HMOX1/IDO1/NOS2/NOX4/NOX5/NR1D1/PGRMC1/PTGS2/SRC	16
GO:0005126	cytokine receptor binding	22/427	271/18352	4.1486e-07	1.14086e-05	8.28039e-06	BID/IFNA1/IFNA10/IFNA13/IFNA14/IFNA16/IFNA17/IFNA2/IFNA21/IFNA4/IFNA5/IFNA6/IFNA7/IFNA8/IFNG/IL1B/IL6/LIFR/SMAD7/STAT3/TGFB1/TGFBR1	22
GO:0051287	NAD binding	10/427	55/18352	4.80365e-07	1.27208e-05	9.23275e-06	AHCY/DLD/IDH1/IDH2/PARP1/PARP15/SIRT1/SIRT2/SIRT3/SIRT6	10
GO:0001221	transcription cofactor binding	9/427	51/18352	2.35102e-06	6.0035e-05	4.35734e-05	AR/CREB1/NFE2L2/NR1D1/PPARA/PPARD/RELA/TERT/TFAM	9
GO:0050660	flavin adenine dinucleotide binding	11/427	81/18352	2.66953e-06	6.42398e-05	4.66253e-05	ACADSB/AGPS/AIFM2/CYB5R1/CYBB/DLD/NOS2/NOX4/NOX5/POR/QSOX1	11
GO:0035035	histone acetyltransferase binding	7/427	28/18352	2.72634e-06	6.42398e-05	4.66253e-05	CREB1/EGR1/EPAS1/HIF1A/MTF1/SIRT2/TP53	7
GO:0004601	peroxidase activity	9/427	52/18352	2.78522e-06	6.42398e-05	4.66253e-05	CYGB/DUOX1/DUOX2/GPX4/GSTZ1/MGST1/PRDX1/PRDX6/PTGS2	9
GO:0001223	transcription coactivator binding	7/427	29/18352	3.52225e-06	7.87003e-05	5.71207e-05	AR/CREB1/PPARA/PPARD/RELA/TERT/TFAM	7
GO:0050661	NADP binding	9/427	54/18352	3.86372e-06	8.37139e-05	6.07596e-05	DECR1/DUOX1/G6PD/IDH1/NOS2/NOX1/NOX5/PGD/POR	9
GO:0016705	oxidoreductase activity, acting on paired donors, with incorporation or reduction of molecular oxygen	15/427	162/18352	5.98289e-06	0.000125817	9.13179e-05	AKR1C1/AKR1C2/AKR1C3/CYP4F8/EGLN2/FADS1/FADS2/HMOX1/KDM4A/NOS2/P4HB/PEDS1/POR/PTGS2/SCD	15
GO:0003712	transcription coregulator activity	29/427	498/18352	6.16537e-06	0.00012595	9.14143e-05	AEBP2/BRD4/BRD7/BRDT/EZH2/HMGB1/KDM3B/KDM5A/KMT2D/LPIN1/MTDH/MUC1/NCOA3/NCOA4/NUPR1/PARK7/PARP10/PARP14/PARP15/PARP9/PIR/PPARD/PPP1R13L/SIAH2/SIRT1/SIRT6/WWTR1/YAP1/YY1AP1	29
GO:0051537	2 iron, 2 sulfur cluster binding	6/427	22/18352	8.33047e-06	0.000165452	0.000120085	CISD1/CISD2/CISD3/FXN/GLRX5/ISCU	6
GO:0070403	NAD+ binding	5/427	14/18352	1.12132e-05	0.000216687	0.000157271	PARP15/SIRT1/SIRT2/SIRT3/SIRT6	5
GO:0004674	protein serine/threonine kinase activity	26/427	435/18352	1.18971e-05	0.000223853	0.000162473	ACVR1B/ATM/BRD4/CAMKK2/EGFR/GSK3B/MAP3K11/MAP3K14/MAPK1/MAPK14/MAPK3/MAPK8/MAPK9/MTOR/PDK4/PHKG2/PIK3CA/PRKAA1/PRKAA2/PRKCA/SQSTM1/STK11/TBK1/TGFBR1/ULK1/ULK2	26
GO:0051536	iron-sulfur cluster binding	9/427	67/18352	2.37888e-05	0.000425225	0.000308629	ACO1/CISD1/CISD2/CISD3/FXN/GLRX5/IREB2/ISCU/NFS1	9
GO:0051540	metal cluster binding	9/427	67/18352	2.37888e-05	0.000425225	0.000308629	ACO1/CISD1/CISD2/CISD3/FXN/GLRX5/IREB2/ISCU/NFS1	9
GO:0051219	phosphoprotein binding	10/427	85/18352	2.76152e-05	0.000481582	0.000349532	FBXW7/MAPK1/MAPK3/MTOR/NEDD4/PTPN6/RB1/SNCA/SRC/TBK1	10
GO:0047485	protein N-terminus binding	11/427	107/18352	3.9722e-05	0.00067622	0.000490801	ARF6/ATM/CHMP6/MDM2/NCOA3/PARP1/RELA/SUV39H1/TERT/TP53/TSC1	11
GO:0005381	iron ion transmembrane transporter activity	4/427	10/18352	5.43004e-05	0.000882381	0.000640433	SLC11A2/SLC25A28/SLC39A14/SLC40A1	4
GO:0032052	bile acid binding	4/427	10/18352	5.43004e-05	0.000882381	0.000640433	AKR1C1/AKR1C2/AKR1C3/VDR	4
GO:0016722	oxidoreductase activity, oxidizing metal ions	5/427	19/18352	5.91545e-05	0.000939899	0.000682179	CP/FTH1/FTMT/FXN/NOX5	5
GO:0140030	modification-dependent protein binding	13/427	153/18352	6.12448e-05	0.000951957	0.000690931	BRD2/BRD3/BRD4/BRD7/BRDT/KDM4A/KDM5A/PARP10/PML/PTPN6/SQSTM1/TNFAIP3/VCP	13
GO:0004707	MAP kinase activity	5/427	20/18352	7.7372e-05	0.00117704	0.000854297	MAPK1/MAPK14/MAPK3/MAPK8/MAPK9	5
GO:0031956	medium-chain fatty acid-CoA ligase activity	4/427	11/18352	8.37624e-05	0.00124771	0.00090559	ACSF2/ACSL1/ACSL3/ACSL4	4
GO:0033613	activating transcription factor binding	9/427	80/18352	9.88721e-05	0.00144273	0.00104713	ATF2/BEX1/CREB1/JUN/MEF2C/NFE2L2/PPARG/RB1/RELA	9
GO:0016922	nuclear receptor binding	10/427	101/18352	0.000121903	0.00171618	0.00124561	FLT3/NCOA3/NR4A1/PARK7/PARP1/PPARG/SRC/STAT3/VDR/WIPI1	10
GO:0070577	lysine-acetylated histone binding	5/427	22/18352	0.000126469	0.00171618	0.00124561	BRD2/BRD3/BRD4/BRD7/BRDT	5
GO:0140033	acetylation-dependent protein binding	5/427	22/18352	0.000126469	0.00171618	0.00124561	BRD2/BRD3/BRD4/BRD7/BRDT	5
GO:0004860	protein kinase inhibitor activity	8/427	65/18352	0.000127214	0.00171618	0.00124561	CDKN1A/CDKN2A/CHP1/HSPB1/RPTOR/SNCA/SOCS1/TRIB2	8
GO:0031406	carboxylic acid binding	15/427	212/18352	0.000138494	0.00182632	0.00132554	ADIPOQ/AKR1C1/AKR1C2/AKR1C3/CD44/EGLN2/FABP4/GCLC/GOT1/NOS2/PPARD/PPARG/SCP2/SESN2/VDR	15
GO:0035257	nuclear hormone receptor binding	12/427	144/18352	0.000140486	0.00182632	0.00132554	FLT3/HIF1A/NCOA3/NR4A1/PARK7/PARP1/PPARG/SIRT1/SRC/STAT3/VDR/WIPI1	12
GO:0097718	disordered domain specific binding	6/427	36/18352	0.000165075	0.00210765	0.00152974	GJA1/KEAP1/MDM2/NCOA3/RB1/TP53	6
GO:0016653	oxidoreductase activity, acting on NAD(P)H, heme protein as acceptor	4/427	13/18352	0.000174889	0.00219379	0.00159225	CYB5R1/NOS2/NQO1/POR	4
GO:0005496	steroid binding	10/427	106/18352	0.000182346	0.00224788	0.00163151	AKR1C1/AKR1C2/AKR1C3/AR/CAV1/OSBPL9/PGRMC1/PROM2/SCP2/VDR	10
GO:0019210	kinase inhibitor activity	8/427	69/18352	0.000194365	0.00235544	0.00170958	CDKN1A/CDKN2A/CHP1/HSPB1/RPTOR/SNCA/SOCS1/TRIB2	8
GO:0035497	cAMP response element binding	4/427	14/18352	0.00024036	0.00286429	0.0020789	ATF2/CREB1/CREB3/JUN	4
GO:0043177	organic acid binding	15/427	224/18352	0.000252681	0.00296175	0.00214964	ADIPOQ/AKR1C1/AKR1C2/AKR1C3/CD44/EGLN2/FABP4/GCLC/GOT1/NOS2/PPARD/PPARG/SCP2/SESN2/VDR	15
GO:0033293	monocarboxylic acid binding	8/427	72/18352	0.000261861	0.003009	0.00218393	AKR1C1/AKR1C2/AKR1C3/FABP4/PPARD/PPARG/SCP2/VDR	8
GO:0051427	hormone receptor binding	13/427	177/18352	0.000265128	0.003009	0.00218393	FABP4/FLT3/HIF1A/NCOA3/NR4A1/PARK7/PARP1/PPARG/SIRT1/SRC/STAT3/VDR/WIPI1	13
GO:0070491	repressing transcription factor binding	8/427	74/18352	0.000316689	0.00348578	0.00252998	ARNTL/HMGB1/PARK7/PPARA/PPARD/PPARG/RELA/STAT3	8
GO:0017136	NAD-dependent histone deacetylase activity	4/427	15/18352	0.000321764	0.00348578	0.00252998	SIRT1/SIRT2/SIRT3/SIRT6	4
GO:0036041	long-chain fatty acid binding	4/427	15/18352	0.000321764	0.00348578	0.00252998	FABP4/PPARD/PPARG/SCP2	4
GO:0032182	ubiquitin-like protein binding	9/427	94/18352	0.000340786	0.00363674	0.00263955	FBXW7/HSPB1/MDM2/NEDD4/OTUB1/PML/SIRT2/SQSTM1/TNFAIP3	9
GO:0002020	protease binding	11/427	137/18352	0.000364577	0.00383342	0.0027823	DPP4/FURIN/GSK3B/LCN2/PANX1/PARK7/PTEN/TIMP1/TNFAIP3/TP53/VCP	11
GO:0043130	ubiquitin binding	8/427	76/18352	0.000380538	0.00394325	0.00286201	FBXW7/HSPB1/MDM2/NEDD4/OTUB1/SIRT2/SQSTM1/TNFAIP3	8
GO:0019887	protein kinase regulator activity	13/427	185/18352	0.000406649	0.00402655	0.00292247	ATG13/CDKN1A/CDKN2A/CHP1/HSPB1/MLST8/PARP16/PIK3CA/RPTOR/SNCA/SOCS1/STK11/TRIB2	13
GO:0032452	histone demethylase activity	5/427	28/18352	0.000420758	0.00402655	0.00292247	KDM3B/KDM4A/KDM5A/KDM5C/KDM6B	5
GO:0140457	protein demethylase activity	5/427	28/18352	0.000420758	0.00402655	0.00292247	KDM3B/KDM4A/KDM5A/KDM5C/KDM6B	5
GO:0003996	acyl-CoA ligase activity	4/427	16/18352	0.000421172	0.00402655	0.00292247	ACSF2/ACSL1/ACSL3/ACSL4	4
GO:0034979	NAD-dependent protein deacetylase activity	4/427	16/18352	0.000421172	0.00402655	0.00292247	SIRT1/SIRT2/SIRT3/SIRT6	4
GO:0016836	hydro-lyase activity	7/427	59/18352	0.000422365	0.00402655	0.00292247	ACO1/CA9/CBS/ENO3/FH/IREB2/PARK7	7
GO:0048018	receptor ligand activity	24/427	487/18352	0.000483847	0.00455198	0.00330383	ADIPOQ/DPP4/FGF21/FNDC5/GDF15/HMGB1/IFNA1/IFNA10/IFNA13/IFNA14/IFNA16/IFNA17/IFNA2/IFNA21/IFNA4/IFNA5/IFNA6/IFNA7/IFNA8/IFNG/IL1B/IL6/TGFB1/TIMP1	24
GO:0030546	signaling receptor activator activity	24/427	492/18352	0.000559113	0.00519176	0.00376818	ADIPOQ/DPP4/FGF21/FNDC5/GDF15/HMGB1/IFNA1/IFNA10/IFNA13/IFNA14/IFNA16/IFNA17/IFNA2/IFNA21/IFNA4/IFNA5/IFNA6/IFNA7/IFNA8/IFNG/IL1B/IL6/TGFB1/TIMP1	24
GO:0035258	steroid hormone receptor binding	8/427	81/18352	0.000586885	0.00537978	0.00390465	FLT3/NR4A1/PARK7/PARP1/PPARG/SRC/STAT3/WIPI1	8
GO:0003714	transcription corepressor activity	13/427	194/18352	0.000638017	0.00577446	0.00419111	AEBP2/BRD7/EZH2/PARP10/PARP14/PARP15/PARP9/PPP1R13L/SIAH2/SIRT1/SIRT6/WWTR1/YAP1	13
GO:0051059	NF-kappaB binding	5/427	31/18352	0.000686915	0.0061393	0.00445591	CDKN2A/GSK3B/MTDH/PPARD/RELA	5
GO:0001102	RNA polymerase II activating transcription factor binding	6/427	47/18352	0.000733642	0.00647597	0.00470026	ATF2/BEX1/CREB1/JUN/NFE2L2/RB1	6
GO:0016757	transferase activity, transferring glycosyl groups	16/427	275/18352	0.000754225	0.00657648	0.00477321	GALNT14/PARP1/PARP10/PARP11/PARP12/PARP14/PARP15/PARP16/PARP2/PARP3/PARP4/PARP6/PARP8/PARP9/SIRT2/SIRT6	16
GO:0031072	heat shock protein binding	10/427	127/18352	0.000777902	0.0067012	0.00486374	ARNTL/CREB1/DNAJB6/HIF1A/HSF1/HSPA5/SNCA/TFAM/TSC1/ZFP36	10
GO:0070888	E-box binding	6/427	50/18352	0.00102396	0.00871587	0.00632598	ARNTL/HIF1A/NR1D1/PPARG/SREBF2/ZEB1	6
GO:0004602	glutathione peroxidase activity	4/427	21/18352	0.00126317	0.0106255	0.007712	GPX4/GSTZ1/MGST1/PRDX6	4
GO:0102391	decanoate-CoA ligase activity	3/427	10/18352	0.00132881	0.0109207	0.00792625	ACSL1/ACSL3/ACSL4	3
GO:0140104	molecular carrier activity	3/427	10/18352	0.00132881	0.0109207	0.00792625	FXN/PARK7/TF	3
GO:0015645	fatty acid ligase activity	4/427	22/18352	0.00151577	0.0123157	0.00893871	ACSF2/ACSL1/ACSL3/ACSL4	4
GO:0003713	transcription coactivator activity	15/427	267/18352	0.00154534	0.0124148	0.0090107	BRD7/BRDT/HMGB1/KDM5A/KMT2D/LPIN1/MTDH/NCOA3/NCOA4/NUPR1/PARK7/PPARD/SIRT1/WWTR1/YAP1	15
GO:0046915	transition metal ion transmembrane transporter activity	5/427	37/18352	0.0015719	0.0124879	0.0090637	SLC11A2/SLC25A28/SLC39A14/SLC39A7/SLC40A1	5
GO:0008022	protein C-terminus binding	12/427	189/18352	0.00161845	0.0127164	0.00922957	ATF4/HRAS/PEX12/PEX6/PPARG/PRKAA1/SIRT1/SRC/SREBF2/TERT/USP7/YAP1	12
GO:0016835	carbon-oxygen lyase activity	7/427	74/18352	0.00165408	0.0128551	0.00933023	ACO1/CA9/CBS/ENO3/FH/IREB2/PARK7	7
GO:0019207	kinase regulator activity	13/427	216/18352	0.00170272	0.0130908	0.00950134	ATG13/CDKN1A/CDKN2A/CHP1/HSPB1/MLST8/PARP16/PIK3CA/RPTOR/SNCA/SOCS1/STK11/TRIB2	13
GO:0032451	demethylase activity	5/427	38/18352	0.00177598	0.0133743	0.00970705	KDM3B/KDM4A/KDM5A/KDM5C/KDM6B	5
GO:0016801	hydrolase activity, acting on ether bonds	3/427	11/18352	0.00179571	0.0133743	0.00970705	AHCY/ALOX12/ALOX15	3
GO:0047676	arachidonate-CoA ligase activity	3/427	11/18352	0.00179571	0.0133743	0.00970705	ACSL1/ACSL3/ACSL4	3
GO:0016877	ligase activity, forming carbon-sulfur bonds	5/427	40/18352	0.00224139	0.0165216	0.0119914	ACSF2/ACSL1/ACSL3/ACSL4/ATG7	5
GO:0004032	alditol:NADP+ 1-oxidoreductase activity	3/427	12/18352	0.00235316	0.0169951	0.012335	AKR1C1/AKR1C2/AKR1C3	3
GO:0015250	water channel activity	3/427	12/18352	0.00235316	0.0169951	0.012335	AQP3/AQP5/AQP8	3
GO:0016627	oxidoreductase activity, acting on the CH-CH group of donors	6/427	59/18352	0.00243674	0.0172502	0.0125202	ACADSB/AKR1C1/AKR1C2/AKR1C3/DECR1/DHODH	6
GO:0016667	oxidoreductase activity, acting on a sulfur group of donors	6/427	59/18352	0.00243674	0.0172502	0.0125202	DLD/GLRX5/P4HB/QSOX1/SESN2/TXN	6
GO:0004407	histone deacetylase activity	4/427	25/18352	0.00248093	0.0173908	0.0126223	SIRT1/SIRT2/SIRT3/SIRT6	4
GO:0016405	CoA-ligase activity	4/427	26/18352	0.0028788	0.0196033	0.0142281	ACSF2/ACSL1/ACSL3/ACSL4	4
GO:0016628	oxidoreductase activity, acting on the CH-CH group of donors, NAD or NADP as acceptor	4/427	26/18352	0.0028788	0.0196033	0.0142281	AKR1C1/AKR1C2/AKR1C3/DECR1	4
GO:0033558	protein deacetylase activity	4/427	26/18352	0.0028788	0.0196033	0.0142281	SIRT1/SIRT2/SIRT3/SIRT6	4
GO:0051087	chaperone binding	8/427	104/18352	0.00296201	0.0199796	0.0145012	CDC25A/CP/DNAJB6/HSPA5/TERT/TIMM9/TP53/TSC1	8
GO:0004467	long-chain fatty acid-CoA ligase activity	3/427	13/18352	0.00300664	0.0200911	0.0145822	ACSL1/ACSL3/ACSL4	3
GO:0004033	aldo-keto reductase (NADP) activity	4/427	27/18352	0.00331819	0.0219677	0.0159442	AKR1C1/AKR1C2/AKR1C3/MIOX	4
GO:0016614	oxidoreductase activity, acting on CH-OH group of donors	9/427	130/18352	0.00339831	0.0222916	0.0161793	AKR1C1/AKR1C2/AKR1C3/ALDH3A2/G6PD/IDH1/IDH2/MIOX/PGD	9
GO:0008013	beta-catenin binding	7/427	85/18352	0.00365047	0.0236329	0.0171528	AR/CDH1/FOXO4/GJA1/GSK3B/KDM6B/SMAD7	7
GO:0005372	water transmembrane transporter activity	3/427	14/18352	0.00376109	0.0236329	0.0171528	AQP3/AQP5/AQP8	3
GO:0015562	efflux transmembrane transporter activity	3/427	14/18352	0.00376109	0.0236329	0.0171528	ABCC1/ABCC5/GJA1	3
GO:0004712	protein serine/threonine/tyrosine kinase activity	5/427	45/18352	0.00378546	0.0236329	0.0171528	MAPK1/MAPK14/MAPK3/MAPK9/PRKAA2	5
GO:0016709	oxidoreductase activity, acting on paired donors, with incorporation or reduction of molecular oxygen, NAD(P)H as one donor, and incorporation of one atom of oxygen	5/427	45/18352	0.00378546	0.0236329	0.0171528	AKR1C1/AKR1C2/AKR1C3/NOS2/POR	5
GO:0080025	phosphatidylinositol-3,5-bisphosphate binding	4/427	28/18352	0.0038011	0.0236329	0.0171528	MAPKAP1/SNX5/WIPI1/WIPI2	4
GO:0035259	glucocorticoid receptor binding	3/427	15/18352	0.00462092	0.0282389	0.0204958	FLT3/NR4A1/STAT3	3
GO:0048185	activin binding	3/427	15/18352	0.00462092	0.0282389	0.0204958	ACVR1B/SMAD7/TGFBR1	3
GO:0016829	lyase activity	11/427	189/18352	0.0048391	0.0292268	0.0212128	ACO1/ALOX12B/CA9/CBS/CHAC1/ENO3/FH/GOT1/HMGB1/IREB2/PARK7	11
GO:0016878	acid-thiol ligase activity	4/427	30/18352	0.0049052	0.0292268	0.0212128	ACSF2/ACSL1/ACSL3/ACSL4	4
GO:0022829	wide pore channel activity	4/427	30/18352	0.0049052	0.0292268	0.0212128	GJA1/PANX1/PANX2/VDAC2	4
GO:0016811	hydrolase activity, acting on carbon-nitrogen (but not peptide) bonds, in linear amides	6/427	69/18352	0.00534087	0.0313442	0.0227497	ASAH2/GLS2/SIRT1/SIRT2/SIRT3/SIRT6	6
GO:0016874	ligase activity	10/427	165/18352	0.00534825	0.0313442	0.0227497	ACSF2/ACSL1/ACSL3/ACSL4/ATG7/ATP5MC3/CARS1/GCLC/LIG3/MDM2	10
GO:0030291	protein serine/threonine kinase inhibitor activity	4/427	31/18352	0.00553013	0.0321467	0.0233321	CDKN1A/CDKN2A/HSPB1/RPTOR	4
GO:0010181	FMN binding	3/427	16/18352	0.00559009	0.0322332	0.0233948	DHODH/NOS2/POR	3
GO:0030275	LRR domain binding	3/427	17/18352	0.0066721	0.0376421	0.0273206	ATF4/KRAS/STK11	3
GO:0035173	histone kinase activity	3/427	17/18352	0.0066721	0.0376421	0.0273206	PRKAA1/PRKAA2/PRKCA	3
GO:1902936	phosphatidylinositol bisphosphate binding	8/427	119/18352	0.00668608	0.0376421	0.0273206	ALOX15/CGAS/FZD7/MAPKAP1/SNX5/TTPA/WIPI1/WIPI2	8
GO:0016616	oxidoreductase activity, acting on the CH-OH group of donors, NAD or NADP as acceptor	8/427	120/18352	0.00702254	0.0392275	0.0284713	AKR1C1/AKR1C2/AKR1C3/G6PD/IDH1/IDH2/MIOX/PGD	8
GO:0016810	hydrolase activity, acting on carbon-nitrogen (but not peptide) bonds	8/427	121/18352	0.00737163	0.0408583	0.0296549	ASAH2/DPEP1/GCH1/GLS2/SIRT1/SIRT2/SIRT3/SIRT6	8
GO:0045309	protein phosphorylated amino acid binding	5/427	53/18352	0.0076452	0.0420486	0.0305189	FBXW7/MAPK1/MAPK3/NEDD4/PTPN6	5
GO:0015175	neutral amino acid transmembrane transporter activity	4/427	34/18352	0.00771763	0.0421229	0.0305728	SLC1A5/SLC38A1/SLC3A2/SLC7A11	4
GO:0004708	MAP kinase kinase activity	3/427	18/18352	0.00787002	0.0426293	0.0309404	MAPK1/MAPK14/MAPK3	3
GO:0046982	protein heterodimerization activity	15/427	321/18352	0.00850429	0.045318	0.0328918	ARNTL/ATF3/ATF4/CAV1/CYBB/EPAS1/HIF1A/HSF1/MEF2C/MICU1/NR4A1/P4HB/PDSS2/TLR4/TP53	15
GO:0001103	RNA polymerase II repressing transcription factor binding	4/427	35/18352	0.00855654	0.045318	0.0328918	PPARA/PPARD/PPARG/STAT3	4
GO:0016620	oxidoreductase activity, acting on the aldehyde or oxo group of donors, NAD or NADP as acceptor	4/427	35/18352	0.00855654	0.045318	0.0328918	AKR1C3/ALDH3A2/DLD/FAR1	4
GO:0019825	oxygen binding	4/427	36/18352	0.00945291	0.0496973	0.0360703	CBS/CYGB/EGLN2/NOX4	4
GO:0001085	RNA polymerase II transcription factor binding	5/427	56/18352	0.00961817	0.0498333	0.036169	AR/ATF4/GSK3B/MTDH/TP53	5
GO:0016765	transferase activity, transferring alkyl or aryl (other than methyl) groups	5/427	56/18352	0.00961817	0.0498333	0.036169	AGPS/GSTM1/GSTZ1/MGST1/PDSS2	5

## Sheet: pathway
ID	Description	GeneRatio	BgRatio	pvalue	p.adjust	qvalue	geneID	Count
hsa04216	Ferroptosis	27/329	42/8846	5.22899e-29	1.55301e-26	7.48571e-27	ACSL1/ACSL3/ACSL4/ALOX15/ATG5/ATG7/CP/CYBB/FTH1/FTL/FTMT/GCLC/GPX4/HMOX1/LPCAT3/MAP1LC3A/NCOA4/SAT1/SLC11A2/SLC39A14/SLC3A2/SLC40A1/SLC7A11/TF/TFRC/TP53/VDAC2	27
hsa05161	Hepatitis B	41/329	163/8846	2.25373e-23	3.34679e-21	1.61319e-21	ATF2/ATF4/BID/CDKN1A/CREB1/CREB3/CREB5/HRAS/IFNA1/IFNA10/IFNA13/IFNA14/IFNA16/IFNA17/IFNA2/IFNA21/IFNA4/IFNA5/IFNA6/IFNA7/IFNA8/IL6/JUN/KRAS/MAPK1/MAPK14/MAPK3/MAPK8/MAPK9/NRAS/PIK3CA/PRKCA/RB1/RELA/SRC/STAT3/TBK1/TGFB1/TGFBR1/TLR4/TP53	41
hsa05163	Human cytomegalovirus infection	45/329	226/8846	4.18002e-21	4.13822e-19	1.99468e-19	ATF2/ATF4/BID/CDKN1A/CDKN2A/CGAS/CREB1/CREB3/CREB5/EGFR/GSK3B/HRAS/IFNA1/IFNA10/IFNA13/IFNA14/IFNA16/IFNA17/IFNA2/IFNA21/IFNA4/IFNA5/IFNA6/IFNA7/IFNA8/IL1B/IL6/KRAS/MAPK1/MAPK14/MAPK3/MDM2/MTOR/NRAS/PIK3CA/PRKCA/PTGS2/RB1/RELA/SRC/STAT3/STING1/TBK1/TP53/TSC1	45
hsa05167	Kaposi sarcoma-associated herpesvirus infection	41/329	196/8846	3.98175e-20	2.95645e-18	1.42505e-18	ATG3/BECN1/BID/CDKN1A/CREB1/GSK3B/HIF1A/HRAS/IFNA1/IFNA10/IFNA13/IFNA14/IFNA16/IFNA17/IFNA2/IFNA21/IFNA4/IFNA5/IFNA6/IFNA7/IFNA8/IL6/JUN/KRAS/MAP1LC3A/MAPK1/MAPK14/MAPK3/MAPK8/MAPK9/MTOR/NRAS/PIK3CA/PTGS2/RB1/RELA/SRC/STAT3/TBK1/TP53/ZFP36	41
hsa04140	Autophagy - animal	38/329	169/8846	7.20687e-20	4.28088e-18	2.06344e-18	AKT1S1/ATG13/ATG16L1/ATG3/ATG4D/ATG5/ATG7/BECN1/CAMKK2/CTSB/GABARAPL1/GABARAPL2/HIF1A/HMGB1/HRAS/KRAS/LAMP2/MAP1LC3A/MAPK1/MAPK3/MAPK8/MAPK9/MLST8/MTOR/NRAS/PIK3CA/PRKAA1/PRKAA2/PTEN/RPTOR/SQSTM1/STK11/TBK1/TSC1/ULK1/ULK2/WIPI1/WIPI2	38
hsa05417	Lipid and atherosclerosis	42/329	216/8846	2.47639e-19	1.22581e-17	5.90857e-18	ATF4/BID/CYBB/GSK3B/HRAS/HSPA5/IFNA1/IFNA10/IFNA13/IFNA14/IFNA16/IFNA17/IFNA2/IFNA21/IFNA4/IFNA5/IFNA6/IFNA7/IFNA8/IL1B/IL6/JUN/KRAS/MAPK1/MAPK14/MAPK3/MAPK8/MAPK9/MIB1/MIB2/NFE2L2/NOX1/NRAS/PIK3CA/PPARG/PRKCA/RELA/SRC/STAT3/TBK1/TLR4/TP53	42
hsa04936	Alcoholic liver disease	34/329	144/8846	1.38844e-18	5.89097e-17	2.83953e-17	ADIPOQ/ALDH3A2/CAMKK2/GSK3B/IFNA1/IFNA10/IFNA13/IFNA14/IFNA16/IFNA17/IFNA2/IFNA21/IFNA4/IFNA5/IFNA6/IFNA7/IFNA8/IL1B/IL6/LPIN1/MAP3K14/MAPK14/MAPK8/MAPK9/NOX4/PPARA/PRKAA1/PRKAA2/RELA/SCD/SIRT1/SREBF1/TBK1/TLR4	34
hsa04621	NOD-like receptor signaling pathway	37/329	189/8846	3.13656e-17	1.16445e-15	5.61279e-16	ATG16L1/ATG5/CTSB/CYBB/GABARAPL1/GABARAPL2/IFNA1/IFNA10/IFNA13/IFNA14/IFNA16/IFNA17/IFNA2/IFNA21/IFNA4/IFNA5/IFNA6/IFNA7/IFNA8/IL1B/IL6/JUN/MAP1LC3A/MAPK1/MAPK14/MAPK3/MAPK8/MAPK9/MFN2/PANX1/RELA/STING1/TBK1/TLR4/TNFAIP3/TXN/VDAC2	37
hsa04211	Longevity regulating pathway	26/329	90/8846	8.57358e-17	2.82928e-15	1.36375e-15	ADIPOQ/AKT1S1/ATF2/ATF4/ATG13/ATG5/CAMKK2/CREB1/CREB3/CREB5/HRAS/KRAS/MTOR/NRAS/PIK3CA/PPARG/PRKAA1/PRKAA2/RELA/RPTOR/SESN2/SIRT1/STK11/TP53/TSC1/ULK1	26
hsa04217	Necroptosis	33/329	159/8846	2.90065e-16	8.61492e-15	4.1525e-15	ALOX15/BID/CHMP1A/CHMP5/CHMP6/CYBB/FTH1/FTL/HMGB1/IFNA1/IFNA10/IFNA13/IFNA14/IFNA16/IFNA17/IFNA2/IFNA21/IFNA4/IFNA5/IFNA6/IFNA7/IFNA8/IFNG/IL1B/MAPK8/MAPK9/PARP1/SMPD1/SQSTM1/STAT3/TLR4/TNFAIP3/VDAC2	33
hsa04136	Autophagy - other	15/329	32/8846	8.38631e-14	2.2643e-12	1.09142e-12	ATG13/ATG16L1/ATG3/ATG4D/ATG5/ATG7/BECN1/GABARAPL1/GABARAPL2/MLST8/MTOR/RPTOR/ULK2/WIPI1/WIPI2	15
hsa05160	Hepatitis C	30/329	159/8846	1.03106e-13	2.55188e-12	1.23004e-12	BID/CDKN1A/EGFR/GSK3B/HRAS/IFNA1/IFNA10/IFNA13/IFNA14/IFNA16/IFNA17/IFNA2/IFNA21/IFNA4/IFNA5/IFNA6/IFNA7/IFNA8/IFNG/KRAS/MAPK1/MAPK3/NRAS/PIK3CA/PPARA/RB1/RELA/STAT3/TBK1/TP53	30
hsa04620	Toll-like receptor signaling pathway	25/329	109/8846	1.2191e-13	2.78518e-12	1.34249e-12	IFNA1/IFNA10/IFNA13/IFNA14/IFNA16/IFNA17/IFNA2/IFNA21/IFNA4/IFNA5/IFNA6/IFNA7/IFNA8/IL1B/IL6/JUN/MAPK1/MAPK14/MAPK3/MAPK8/MAPK9/PIK3CA/RELA/TBK1/TLR4	25
hsa04068	FoxO signaling pathway	27/329	133/8846	2.93951e-13	6.23596e-12	3.00581e-12	ATM/CDKN1A/EGFR/FOXO4/GABARAPL1/GABARAPL2/HRAS/IL6/KLF2/KRAS/MAPK1/MAPK14/MAPK3/MAPK8/MAPK9/MDM2/NRAS/PIK3CA/PRKAA1/PRKAA2/PTEN/SIRT1/STAT3/STK11/TGFB1/TGFBR1/USP7	27
hsa04151	PI3K-Akt signaling pathway	45/329	362/8846	4.9006e-13	9.70318e-12	4.67706e-12	ATF2/ATF4/CDKN1A/CREB1/CREB3/CREB5/EGFR/FGF21/FLT3/GSK3B/HRAS/IFNA1/IFNA10/IFNA13/IFNA14/IFNA16/IFNA17/IFNA2/IFNA21/IFNA4/IFNA5/IFNA6/IFNA7/IFNA8/IL6/KRAS/MAPK1/MAPK3/MDM2/MLST8/MTOR/MYB/NR4A1/NRAS/PIK3CA/PRKAA1/PRKAA2/PRKCA/PTEN/RELA/RPTOR/STK11/TLR4/TP53/TSC1	45
hsa04622	RIG-I-like receptor signaling pathway	20/329	72/8846	7.76757e-13	1.44185e-11	6.94993e-12	ATG5/IFNA1/IFNA10/IFNA13/IFNA14/IFNA16/IFNA17/IFNA2/IFNA21/IFNA4/IFNA5/IFNA6/IFNA7/IFNA8/MAPK14/MAPK8/MAPK9/RELA/STING1/TBK1	20
hsa05162	Measles	27/329	139/8846	9.00796e-13	1.57374e-11	7.58565e-12	BID/GSK3B/IFNA1/IFNA10/IFNA13/IFNA14/IFNA16/IFNA17/IFNA2/IFNA21/IFNA4/IFNA5/IFNA6/IFNA7/IFNA8/IL1B/IL6/JUN/MAPK8/MAPK9/PIK3CA/RELA/STAT3/TBK1/TLR4/TNFAIP3/TP53	27
hsa05170	Human immunodeficiency virus 1 infection	33/329	213/8846	1.91632e-12	3.16192e-11	1.52409e-11	ATM/BID/CFL1/CGAS/HRAS/IFNA1/IFNA10/IFNA13/IFNA14/IFNA16/IFNA17/IFNA2/IFNA21/IFNA4/IFNA5/IFNA6/IFNA7/IFNA8/JUN/KRAS/MAPK1/MAPK14/MAPK3/MAPK8/MAPK9/MTOR/NRAS/PIK3CA/PRKCA/RELA/STING1/TBK1/TLR4	33
hsa05169	Epstein-Barr virus infection	32/329	203/8846	2.61718e-12	4.09107e-11	1.97195e-11	BID/CD44/CDKN1A/IFNA1/IFNA10/IFNA13/IFNA14/IFNA16/IFNA17/IFNA2/IFNA21/IFNA4/IFNA5/IFNA6/IFNA7/IFNA8/IL6/JUN/MAP3K14/MAPK14/MAPK8/MAPK9/MDM2/NEDD4/PIK3CA/RB1/RELA/STAT3/TBK1/TNFAIP3/TP53/USP7	32
hsa05152	Tuberculosis	30/329	180/8846	3.01624e-12	4.47911e-11	2.15899e-11	BID/CREB1/IFNA1/IFNA10/IFNA13/IFNA14/IFNA16/IFNA17/IFNA2/IFNA21/IFNA4/IFNA5/IFNA6/IFNA7/IFNA8/IFNG/IL1B/IL6/LAMP2/MAPK1/MAPK14/MAPK3/MAPK8/MAPK9/NOS2/RELA/SRC/TGFB1/TLR4/VDR	30
hsa05230	Central carbon metabolism in cancer	19/329	71/8846	6.13953e-12	8.68304e-11	4.18534e-11	EGFR/FLT3/G6PD/GLS2/HIF1A/HRAS/IDH1/IDH2/KRAS/MAPK1/MAPK3/MTOR/NRAS/PIK3CA/PTEN/SIRT3/SIRT6/SLC1A5/TP53	19
hsa05206	MicroRNAs in cancer	39/329	312/8846	1.71955e-11	2.32139e-10	1.11894e-10	ABCC1/ATM/CD44/CDC25A/CDKN1A/CDKN2A/EGFR/EZH2/GLS2/HMOX1/HRAS/KRAS/MAPK1/MAPK3/MDM2/MDM4/MIR135B/MIR137/MIR15A/MIR17/MIR18A/MIR214/MIR27A/MIR324/MIR335/MIR375/MTOR/NRAS/PIK3CA/PRKCA/PTEN/PTGS2/RPTOR/SIRT1/SOCS1/STAT3/TP53/TP63/ZEB1	39
hsa05215	Prostate cancer	21/329	98/8846	4.74579e-11	6.12825e-10	2.9539e-10	AR/ATF4/CDKN1A/CREB1/CREB3/CREB5/EGFR/GSK3B/HRAS/KRAS/MAPK1/MAPK3/MDM2/MTOR/NRAS/PIK3CA/PTEN/RB1/RELA/TP53/ZEB1	21
hsa04933	AGE-RAGE signaling pathway in diabetic complications	21/329	101/8846	8.69386e-11	1.07586e-09	5.18581e-10	CYBB/EGR1/HRAS/IL1B/IL6/JUN/KRAS/MAPK1/MAPK14/MAPK3/MAPK8/MAPK9/NOX1/NOX4/NRAS/PIK3CA/PRKCA/RELA/STAT3/TGFB1/TGFBR1	21
hsa04623	Cytosolic DNA-sensing pathway	19/329	83/8846	1.20459e-10	1.38952e-09	6.69767e-10	CGAS/IFNA1/IFNA10/IFNA13/IFNA14/IFNA16/IFNA17/IFNA2/IFNA21/IFNA4/IFNA5/IFNA6/IFNA7/IFNA8/IL1B/IL6/RELA/STING1/TBK1	19
hsa04150	mTOR signaling pathway	26/329	158/8846	1.21642e-10	1.38952e-09	6.69767e-10	AKT1S1/FZD7/GSK3B/HRAS/KRAS/LPIN1/MAPK1/MAPK3/MAPKAP1/MLST8/MTOR/NRAS/PIK3CA/PRKAA1/PRKAA2/PRKCA/PRR5/PTEN/RICTOR/RPTOR/SESN2/SLC3A2/STK11/TSC1/ULK1/ULK2	26
hsa04137	Mitophagy - animal	21/329	105/8846	1.88029e-10	2.06495e-09	9.95333e-10	ATF4/BECN1/GABARAPL1/GABARAPL2/HIF1A/HRAS/JUN/KRAS/MAP1LC3A/MAPK8/MAPK9/MARCHF5/MFN2/NRAS/RELA/SQSTM1/SRC/TBK1/TP53/ULK1/VCP	21
hsa05171	Coronavirus disease - COVID-19	32/329	238/8846	1.94675e-10	2.06495e-09	9.95333e-10	CGAS/CYBB/EGFR/IFNA1/IFNA10/IFNA13/IFNA14/IFNA16/IFNA17/IFNA2/IFNA21/IFNA4/IFNA5/IFNA6/IFNA7/IFNA8/IL1B/IL6/JUN/MAPK1/MAPK14/MAPK3/MAPK8/MAPK9/PIK3CA/PRKCA/RELA/RPL8/STAT3/STING1/TBK1/TLR4	32
hsa05418	Fluid shear stress and atherosclerosis	24/329	141/8846	3.14751e-10	3.22349e-09	1.55376e-09	CAV1/GSTM1/HMOX1/IFNG/IL1B/JUN/KEAP1/KLF2/MAPK14/MAPK8/MAPK9/MEF2C/MGST1/NFE2L2/NOX1/NQO1/PIK3CA/PRKAA1/PRKAA2/RELA/SQSTM1/SRC/TP53/TXN	24
hsa04066	HIF-1 signaling pathway	21/329	109/8846	3.91608e-10	3.87692e-09	1.86873e-09	CDKN1A/CYBB/EGFR/EGLN2/ENO3/HIF1A/HMOX1/IFNG/IL6/MAPK1/MAPK3/MTOR/NOS2/PIK3CA/PRKCA/RELA/STAT3/TF/TFRC/TIMP1/TLR4	21
hsa05131	Shigellosis	32/329	249/8846	6.30821e-10	5.93116e-09	2.85889e-09	AKT1S1/ARF6/ATG16L1/ATG5/ATM/BECN1/CD44/CGAS/EGFR/FOXO4/GSK3B/IL1B/JUN/MAP1LC3A/MAPK1/MAPK14/MAPK3/MAPK8/MAPK9/MDM2/MTOR/PIK3CA/RELA/RPTOR/SQSTM1/SRC/STING1/TBK1/TLR4/TP53/WIPI1/WIPI2	32
hsa05225	Hepatocellular carcinoma	26/329	170/8846	6.39047e-10	5.93116e-09	2.85889e-09	BRD7/CDKN1A/CDKN2A/EGFR/FZD7/GSK3B/GSTM1/HMOX1/HRAS/KEAP1/KRAS/MAPK1/MAPK3/MGST1/MTOR/NFE2L2/NQO1/NRAS/PIK3CA/PRKCA/PTEN/RB1/TERT/TGFB1/TGFBR1/TP53	26
hsa04650	Natural killer cell mediated cytotoxicity	23/329	135/8846	7.32358e-10	6.59122e-09	3.17706e-09	BID/HRAS/IFNA1/IFNA10/IFNA13/IFNA14/IFNA16/IFNA17/IFNA2/IFNA21/IFNA4/IFNA5/IFNA6/IFNA7/IFNA8/IFNG/KRAS/MAPK1/MAPK3/NRAS/PIK3CA/PRKCA/PTPN6	23
hsa05208	Chemical carcinogenesis - reactive oxygen species	30/329	226/8846	1.01689e-09	8.8828e-09	4.28163e-09	AKR1C1/AKR1C2/AKR1C3/ATP5MC3/COX4I2/EGFR/GSTM1/HIF1A/HMOX1/HRAS/JUN/KEAP1/KRAS/MAP3K14/MAPK1/MAPK14/MAPK3/MAPK8/MAPK9/MGST1/NFE2L2/NOX1/NOX4/NQO1/NRAS/PIK3CA/PTEN/RELA/SRC/VDAC2	30
hsa05219	Bladder cancer	13/329	41/8846	1.4158e-09	1.20141e-08	5.79094e-09	CDH1/CDKN1A/CDKN2A/EGFR/HRAS/KRAS/MAPK1/MAPK3/MDM2/NRAS/RB1/SRC/TP53	13
hsa05165	Human papillomavirus infection	37/329	333/8846	1.75799e-09	1.45034e-08	6.99085e-09	ATM/CDKN1A/CREB1/CREB3/CREB5/EGFR/FZD7/GSK3B/HRAS/IFNA1/IFNA10/IFNA13/IFNA14/IFNA16/IFNA17/IFNA2/IFNA21/IFNA4/IFNA5/IFNA6/IFNA7/IFNA8/KRAS/MAPK1/MAPK3/MDM2/MTOR/NRAS/PIK3CA/PTEN/PTGS2/RB1/RELA/TBK1/TERT/TP53/TSC1	37
hsa04926	Relaxin signaling pathway	22/329	130/8846	1.98019e-09	1.58951e-08	7.66163e-09	ATF2/ATF4/CREB1/CREB3/CREB5/EGFR/HRAS/JUN/KRAS/MAPK1/MAPK14/MAPK3/MAPK8/MAPK9/NOS2/NRAS/PIK3CA/PRKCA/RELA/SRC/TGFB1/TGFBR1	22
hsa01522	Endocrine resistance	19/329	99/8846	2.93407e-09	2.29321e-08	1.10535e-08	CDKN1A/CDKN2A/EGFR/HRAS/JUN/KRAS/MAPK1/MAPK14/MAPK3/MAPK8/MAPK9/MDM2/MTOR/NCOA3/NRAS/PIK3CA/RB1/SRC/TP53	19
hsa04218	Cellular senescence	24/329	157/8846	3.01646e-09	2.29715e-08	1.10726e-08	ATM/CDC25A/CDKN1A/CDKN2A/HRAS/IL6/KRAS/MAPK1/MAPK14/MAPK3/MDM2/MTOR/NRAS/PIK3CA/PTEN/RB1/RELA/SIRT1/SQSTM1/TGFB1/TGFBR1/TP53/TSC1/VDAC2	24
hsa05166	Human T-cell leukemia virus 1 infection	29/329	223/8846	3.18079e-09	2.36174e-08	1.13839e-08	ATF2/ATF4/ATM/CDKN1A/CDKN2A/CREB1/CREB3/CREB5/EGR1/HRAS/IL6/JUN/KRAS/MAP3K14/MAPK1/MAPK3/MAPK8/MAPK9/NRAS/PIK3CA/PTEN/RB1/RELA/TERT/TGFB1/TGFBR1/TP53/VDAC2/ZFP36	29
hsa05164	Influenza A	25/329	172/8846	4.08794e-09	2.96127e-08	1.42737e-08	BID/IFNA1/IFNA10/IFNA13/IFNA14/IFNA16/IFNA17/IFNA2/IFNA21/IFNA4/IFNA5/IFNA6/IFNA7/IFNA8/IFNG/IL1B/IL6/MAPK1/MAPK3/PIK3CA/PML/PRKCA/RELA/TBK1/TLR4	25
hsa04630	JAK-STAT signaling pathway	24/329	168/8846	1.19825e-08	8.47337e-08	4.08428e-08	CDKN1A/EGFR/HRAS/IFNA1/IFNA10/IFNA13/IFNA14/IFNA16/IFNA17/IFNA2/IFNA21/IFNA4/IFNA5/IFNA6/IFNA7/IFNA8/IFNG/IL6/LIFR/MTOR/PIK3CA/PTPN6/SOCS1/STAT3	24
hsa05212	Pancreatic cancer	16/329	77/8846	1.62044e-08	1.11924e-07	5.39486e-08	CDKN1A/CDKN2A/EGFR/KRAS/MAPK1/MAPK3/MAPK8/MAPK9/MTOR/PIK3CA/RB1/RELA/STAT3/TGFB1/TGFBR1/TP53	16
hsa05235	PD-L1 expression and PD-1 checkpoint pathway in cancer	17/329	90/8846	2.60908e-08	1.76113e-07	8.48888e-08	EGFR/HIF1A/HRAS/IFNG/JUN/KRAS/MAPK1/MAPK14/MAPK3/MTOR/NRAS/PIK3CA/PTEN/PTPN6/RELA/STAT3/TLR4	17
hsa05320	Autoimmune thyroid disease	13/329	53/8846	4.51267e-08	2.97836e-07	1.43561e-07	IFNA1/IFNA10/IFNA13/IFNA14/IFNA16/IFNA17/IFNA2/IFNA21/IFNA4/IFNA5/IFNA6/IFNA7/IFNA8	13
hsa04146	Peroxisome	16/329	83/8846	5.0018e-08	3.22942e-07	1.55662e-07	ACSL1/ACSL3/ACSL4/AGPS/ECH1/FAR1/IDH1/IDH2/NOS2/PEX10/PEX12/PEX2/PEX3/PEX6/PRDX1/SCP2	16
hsa05218	Melanoma	15/329	73/8846	5.38102e-08	3.40035e-07	1.63901e-07	CDH1/CDKN1A/CDKN2A/EGFR/FGF21/HRAS/KRAS/MAPK1/MAPK3/MDM2/NRAS/PIK3CA/PTEN/RB1/TP53	15
hsa05216	Thyroid cancer	11/329	37/8846	5.72888e-08	3.54475e-07	1.70861e-07	CCDC6/CDH1/CDKN1A/HRAS/KRAS/MAPK1/MAPK3/NCOA4/NRAS/PPARG/TP53	11
hsa05214	Glioma	15/329	76/8846	9.49708e-08	5.75639e-07	2.77466e-07	CDKN1A/CDKN2A/EGFR/HRAS/KRAS/MAPK1/MAPK3/MDM2/MTOR/NRAS/PIK3CA/PRKCA/PTEN/RB1/TP53	15
hsa05210	Colorectal cancer	16/329	87/8846	1.00071e-07	5.86929e-07	2.82907e-07	CDKN1A/EGFR/GSK3B/HRAS/JUN/KRAS/MAPK1/MAPK3/MAPK8/MAPK9/MTOR/NRAS/PIK3CA/TGFB1/TGFBR1/TP53	16
hsa04152	AMPK signaling pathway	19/329	122/8846	1.02762e-07	5.86929e-07	2.82907e-07	ADIPOQ/AKT1S1/CAMKK2/CREB1/CREB3/CREB5/ELAVL1/MTOR/PIK3CA/PPARG/PRKAA1/PRKAA2/RPTOR/SCD/SIRT1/SREBF1/STK11/TSC1/ULK1	19
hsa04935	Growth hormone synthesis, secretion and action	19/329	122/8846	1.02762e-07	5.86929e-07	2.82907e-07	ATF2/ATF4/CREB1/CREB3/CREB5/GSK3B/HRAS/KRAS/MAPK1/MAPK14/MAPK3/MAPK8/MAPK9/MTOR/NRAS/PIK3CA/PRKCA/SOCS1/STAT3	19
hsa04210	Apoptosis	20/329	136/8846	1.25536e-07	7.03477e-07	3.39085e-07	ATF4/ATM/BID/CTSB/HRAS/JUN/KRAS/MAP3K14/MAPK1/MAPK3/MAPK8/MAPK9/NRAS/PARP1/PARP2/PARP3/PARP4/PIK3CA/RELA/TP53	20
hsa04920	Adipocytokine signaling pathway	14/329	70/8846	2.15332e-07	1.18433e-06	5.70862e-07	ACSL1/ACSL3/ACSL4/ADIPOQ/CAMKK2/MAPK8/MAPK9/MTOR/PPARA/PRKAA1/PRKAA2/RELA/STAT3/STK11	14
hsa04917	Prolactin signaling pathway	14/329	71/8846	2.59326e-07	1.40036e-06	6.74993e-07	GSK3B/HRAS/KRAS/MAPK1/MAPK14/MAPK3/MAPK8/MAPK9/NRAS/PIK3CA/RELA/SOCS1/SRC/STAT3	14
hsa04625	C-type lectin receptor signaling pathway	17/329	105/8846	2.75257e-07	1.45985e-06	7.03665e-07	HRAS/IL1B/IL6/JUN/KRAS/MAP3K14/MAPK1/MAPK14/MAPK3/MAPK8/MAPK9/MDM2/NRAS/PIK3CA/PTGS2/RELA/SRC	17
hsa04668	TNF signaling pathway	18/329	119/8846	3.52085e-07	1.82113e-06	8.77806e-07	ATF2/ATF4/CREB1/CREB3/CREB5/IL1B/IL6/JUN/MAP3K14/MAPK1/MAPK14/MAPK3/MAPK8/MAPK9/PIK3CA/PTGS2/RELA/TNFAIP3	18
hsa04657	IL-17 signaling pathway	16/329	95/8846	3.55641e-07	1.82113e-06	8.77806e-07	ELAVL1/GSK3B/IFNG/IL1B/IL6/JUN/LCN2/MAPK1/MAPK14/MAPK3/MAPK8/MAPK9/PTGS2/RELA/TBK1/TNFAIP3	16
hsa05207	Chemical carcinogenesis - receptor activation	25/329	215/8846	3.68134e-07	1.85315e-06	8.93242e-07	AR/ATF2/ATF4/CDC25A/CREB1/CREB3/CREB5/EGFR/GSTM1/HRAS/JUN/KRAS/MAPK1/MAPK3/MGST1/MTOR/NRAS/PIK3CA/PPARA/PRKCA/RB1/RELA/SRC/STAT3/VDR	25
hsa04012	ErbB signaling pathway	15/329	86/8846	5.19454e-07	2.5713e-06	1.2394e-06	CDKN1A/EGFR/GSK3B/HRAS/JUN/KRAS/MAPK1/MAPK3/MAPK8/MAPK9/MTOR/NRAS/PIK3CA/PRKCA/SRC	15
hsa05220	Chronic myeloid leukemia	14/329	77/8846	7.39191e-07	3.59901e-06	1.73477e-06	CDKN1A/CDKN2A/HRAS/KRAS/MAPK1/MAPK3/MDM2/NRAS/PIK3CA/RB1/RELA/TGFB1/TGFBR1/TP53	14
hsa01521	EGFR tyrosine kinase inhibitor resistance	14/329	80/8846	1.19957e-06	5.74632e-06	2.7698e-06	EGFR/GSK3B/HRAS/IL6/KRAS/MAPK1/MAPK3/MTOR/NRAS/PIK3CA/PRKCA/PTEN/SRC/STAT3	14
hsa05213	Endometrial cancer	12/329	59/8846	1.32973e-06	6.10432e-06	2.94236e-06	CDH1/CDKN1A/EGFR/GSK3B/HRAS/KRAS/MAPK1/MAPK3/NRAS/PIK3CA/PTEN/TP53	12
hsa04932	Non-alcoholic fatty liver disease	20/329	157/8846	1.33506e-06	6.10432e-06	2.94236e-06	ADIPOQ/ATF4/BID/COX4I2/GSK3B/IL1B/IL6/JUN/MAP3K11/MAPK14/MAPK8/MAPK9/PIK3CA/PPARA/PPARG/PRKAA1/PRKAA2/RELA/SREBF1/TGFB1	20
hsa05022	Pathways of neurodegeneration - multiple diseases	40/329	483/8846	1.33596e-06	6.10432e-06	2.94236e-06	ATF4/ATG13/ATP5MC3/BECN1/BID/COX4I2/CYBB/FZD7/GRIA3/GSK3B/HRAS/HSPA5/IL1B/IL6/KRAS/MAP1LC3A/MAPK1/MAPK14/MAPK3/MAPK8/MAPK9/MFN2/MTOR/NOS2/NOX1/NOX4/NRAS/PARK7/PRKCA/PTGS2/RELA/SNCA/SQSTM1/TBK1/ULK1/ULK2/VCP/VDAC2/WIPI1/WIPI2	40
hsa05211	Renal cell carcinoma	13/329	70/8846	1.43714e-06	6.46712e-06	3.11723e-06	CDKN1A/EGLN2/EPAS1/FH/HIF1A/HRAS/JUN/KRAS/MAPK1/MAPK3/NRAS/PIK3CA/TGFB1	13
hsa05223	Non-small cell lung cancer	13/329	73/8846	2.36163e-06	1.04337e-05	5.02917e-06	CDKN1A/CDKN2A/EGFR/HRAS/KRAS/MAPK1/MAPK3/NRAS/PIK3CA/PRKCA/RB1/STAT3/TP53	13
hsa04931	Insulin resistance	16/329	109/8846	2.39419e-06	1.04337e-05	5.02917e-06	CREB1/CREB3/CREB5/GSK3B/IL6/MAPK8/MAPK9/MTOR/PIK3CA/PPARA/PRKAA1/PRKAA2/PTEN/RELA/SREBF1/STAT3	16
hsa04071	Sphingolipid signaling pathway	17/329	122/8846	2.42398e-06	1.04337e-05	5.02917e-06	ABCC1/ASAH2/BID/HRAS/KRAS/MAPK1/MAPK14/MAPK3/MAPK8/MAPK9/NRAS/PIK3CA/PRKCA/PTEN/RELA/SMPD1/TP53	17
hsa05010	Alzheimer disease	34/329	391/8846	3.03592e-06	1.2881e-05	6.2088e-06	ATF4/ATG13/ATP5MC3/BECN1/BID/COX4I2/CYBB/FZD7/GSK3B/HRAS/IL1B/IL6/KRAS/MAPK1/MAPK3/MAPK8/MAPK9/MTOR/NOS2/NOX1/NOX4/NRAS/PIK3CA/PTGS2/RELA/SLC11A2/SLC39A14/SLC39A7/SNCA/ULK1/ULK2/VDAC2/WIPI1/WIPI2	34
hsa04115	p53 signaling pathway	13/329	75/8846	3.24052e-06	1.35554e-05	6.53388e-06	AIFM2/ATM/BID/CD82/CDKN1A/CDKN2A/MDM2/MDM4/PPP1R13L/PTEN/RRM2/SESN2/TP53	13
hsa05140	Leishmaniasis	13/329	77/8846	4.39781e-06	1.8141e-05	8.74418e-06	CYBB/IFNG/IL1B/JUN/MAPK1/MAPK14/MAPK3/NOS2/PTGS2/PTPN6/RELA/TGFB1/TLR4	13
hsa04380	Osteoclast differentiation	18/329	142/8846	4.88511e-06	1.9875e-05	9.58003e-06	CREB1/IFNG/IL1B/JUN/MAP3K14/MAPK1/MAPK14/MAPK3/MAPK8/MAPK9/NOX1/PIK3CA/PPARG/RELA/SOCS1/SQSTM1/TGFB1/TGFBR1	18
hsa05142	Chagas disease	15/329	103/8846	5.48453e-06	2.20122e-05	1.06102e-05	IFNG/IL1B/IL6/JUN/MAPK1/MAPK14/MAPK3/MAPK8/MAPK9/NOS2/PIK3CA/RELA/TGFB1/TGFBR1/TLR4	15
hsa05221	Acute myeloid leukemia	12/329	68/8846	6.40014e-06	2.51998e-05	1.21466e-05	FLT3/HRAS/KRAS/MAPK1/MAPK3/MTOR/NRAS/PIK3CA/PML/PPARD/RELA/STAT3	12
hsa04714	Thermogenesis	24/329	235/8846	6.44843e-06	2.51998e-05	1.21466e-05	ACSL1/ACSL3/ACSL4/AKT1S1/ATF2/ATP5MC3/COX4I2/CREB1/CREB3/CREB5/FGF21/HRAS/KDM3B/KRAS/MAPK14/MLST8/MTOR/NRAS/PPARG/PRKAA1/PRKAA2/RPTOR/SIRT6/TSC1	24
hsa05205	Proteoglycans in cancer	22/329	204/8846	6.57876e-06	2.53752e-05	1.22312e-05	CAV1/CD44/CDKN1A/EGFR/FZD7/HIF1A/HRAS/KRAS/MAPK1/MAPK14/MAPK3/MDM2/MTOR/NRAS/PIK3CA/PRKCA/PTPN6/SRC/STAT3/TGFB1/TLR4/TP53	22
hsa00480	Glutathione metabolism	11/329	58/8846	7.57235e-06	2.86293e-05	1.37997e-05	CHAC1/G6PD/GCLC/GPX4/GSTM1/IDH1/IDH2/MGST1/PGD/PRDX6/RRM2	11
hsa04912	GnRH signaling pathway	14/329	93/8846	7.61521e-06	2.86293e-05	1.37997e-05	ATF4/EGFR/EGR1/HRAS/JUN/KRAS/MAPK1/MAPK14/MAPK3/MAPK8/MAPK9/NRAS/PRKCA/SRC	14
hsa04659	Th17 cell differentiation	15/329	108/8846	9.93798e-06	3.68948e-05	1.77838e-05	HIF1A/IFNG/IL1B/IL6/JUN/MAPK1/MAPK14/MAPK3/MAPK8/MAPK9/MTOR/RELA/STAT3/TGFB1/TGFBR1	15
hsa05226	Gastric cancer	18/329	150/8846	1.06358e-05	3.86215e-05	1.86161e-05	CDH1/CDKN1A/EGFR/FGF21/FZD7/GSK3B/HRAS/KRAS/MAPK1/MAPK3/MTOR/NRAS/PIK3CA/RB1/TERT/TGFB1/TGFBR1/TP53	18
hsa04370	VEGF signaling pathway	11/329	60/8846	1.06632e-05	3.86215e-05	1.86161e-05	HRAS/HSPB1/KRAS/MAPK1/MAPK14/MAPK3/NRAS/PIK3CA/PRKCA/PTGS2/SRC	11
hsa00590	Arachidonic acid metabolism	11/329	61/8846	1.25833e-05	4.50271e-05	2.17037e-05	AKR1C3/ALOX12/ALOX12B/ALOX15/ALOX15B/ALOX5/ALOXE3/CYP4F8/GPX4/PLA2G6/PTGS2	11
hsa04910	Insulin signaling pathway	17/329	138/8846	1.32009e-05	4.66745e-05	2.24977e-05	GSK3B/HRAS/KRAS/MAPK1/MAPK3/MAPK8/MAPK9/MTOR/NRAS/PHKG2/PIK3CA/PRKAA1/PRKAA2/RPTOR/SOCS1/SREBF1/TSC1	17
hsa04213	Longevity regulating pathway - multiple species	11/329	62/8846	1.47969e-05	5.1702e-05	2.4921e-05	AKT1S1/ATG5/HRAS/KRAS/MTOR/NRAS/PIK3CA/PRKAA1/PRKAA2/RPTOR/SIRT1	11
hsa05231	Choline metabolism in cancer	14/329	99/8846	1.59451e-05	5.46183e-05	2.63268e-05	EGFR/HIF1A/HRAS/JUN/KRAS/MAPK1/MAPK3/MAPK8/MAPK9/MTOR/NRAS/PIK3CA/PRKCA/TSC1	14
hsa04371	Apelin signaling pathway	17/329	140/8846	1.59993e-05	5.46183e-05	2.63268e-05	BECN1/CDH1/EGR1/HRAS/KLF2/KRAS/MAP1LC3A/MAPK1/MAPK3/MEF2C/MTOR/NOS2/NRAS/PRKAA1/PRKAA2/TFAM/TGFBR1	17
hsa04148	Efferocytosis	18/329	157/8846	2.00335e-05	6.76132e-05	3.25904e-05	ALOX15/ALOX5/ANO6/CREB1/HIF1A/MAPK1/MAPK14/MAPK3/PANX1/PLA2G6/PPARD/PPARG/PTGS2/PTPN6/SIRT1/SLC16A1/TGFB1/TYRO3	18
hsa03320	PPAR signaling pathway	12/329	76/8846	2.08688e-05	6.9641e-05	3.35679e-05	ACSL1/ACSL3/ACSL4/ADIPOQ/FABP4/FADS2/PLIN2/PPARA/PPARD/PPARG/SCD/SCP2	12
hsa05203	Viral carcinogenesis	21/329	205/8846	2.35452e-05	7.76992e-05	3.7452e-05	ATF2/ATF4/CDKN1A/CDKN2A/CREB1/CREB3/CREB5/HRAS/JUN/KRAS/MAPK1/MAPK3/MDM2/NRAS/PIK3CA/RB1/RELA/SRC/STAT3/TP53/USP7	21
hsa05133	Pertussis	12/329	78/8846	2.7329e-05	8.91947e-05	4.2993e-05	CFL1/IL1B/IL6/JUN/MAPK1/MAPK14/MAPK3/MAPK8/MAPK9/NOS2/RELA/TLR4	12
hsa05224	Breast cancer	17/329	148/8846	3.32362e-05	0.000107295	5.17177e-05	CDKN1A/EGFR/FGF21/FZD7/GSK3B/HRAS/JUN/KRAS/MAPK1/MAPK3/MTOR/NCOA3/NRAS/PIK3CA/PTEN/RB1/TP53	17
hsa04664	Fc epsilon RI signaling pathway	11/329	69/8846	4.20732e-05	0.000134363	6.47646e-05	ALOX5/HRAS/KRAS/MAPK1/MAPK14/MAPK3/MAPK8/MAPK9/NRAS/PIK3CA/PRKCA	11
hsa04660	T cell receptor signaling pathway	15/329	122/8846	4.35965e-05	0.000137747	6.63956e-05	GSK3B/HRAS/IFNG/JUN/KRAS/MAP3K14/MAPK1/MAPK14/MAPK3/MAPK8/MAPK9/NRAS/PIK3CA/PTPN6/RELA	15
hsa05415	Diabetic cardiomyopathy	20/329	205/8846	7.38153e-05	0.00023077	0.000111234	ATP5MC3/COX4I2/CYBB/G6PD/GSK3B/MAPK14/MAPK8/MAPK9/MPC1/MTOR/PARP1/PDK4/PIK3CA/PPARA/PRKCA/PTEN/RELA/TGFB1/TGFBR1/VDAC2	20
hsa01524	Platinum drug resistance	11/329	75/8846	9.25923e-05	0.000286457	0.000138076	ATM/BID/CDKN1A/CDKN2A/GSTM1/MAPK1/MAPK3/MDM2/MGST1/PIK3CA/TP53	11
hsa04010	MAPK signaling pathway	25/329	300/8846	0.00012946	0.000396388	0.000191064	ATF2/ATF4/EGFR/FGF21/FLT3/HRAS/HSPB1/IL1B/JUN/KRAS/MAP3K11/MAP3K14/MAPK1/MAPK14/MAPK3/MAPK8/MAPK9/MEF2C/NR4A1/NRAS/PRKCA/RELA/TGFB1/TGFBR1/TP53	25
hsa04722	Neurotrophin signaling pathway	14/329	120/8846	0.000138766	0.000420546	0.000202709	ATF4/GSK3B/HRAS/JUN/KRAS/MAPK1/MAPK14/MAPK3/MAPK8/MAPK9/NRAS/PIK3CA/RELA/TP53	14
hsa04919	Thyroid hormone signaling pathway	14/329	122/8846	0.000165768	0.000497304	0.000239707	GSK3B/HIF1A/HRAS/KRAS/MAPK1/MAPK3/MDM2/MTOR/NCOA3/NRAS/PIK3CA/PRKCA/SRC/TP53	14
hsa01210	2-Oxocarboxylic acid metabolism	7/329	33/8846	0.00017108	0.000508108	0.000244915	ACO1/BCAT2/CS/DLD/GOT1/IDH1/IDH2	7
hsa05135	Yersinia infection	15/329	138/8846	0.00018004	0.000529424	0.000255189	ARF6/GSK3B/IL1B/IL6/JUN/MAPK1/MAPK14/MAPK3/MAPK8/MAPK9/PIK3CA/RELA/SRC/TBK1/TLR4	15
hsa04915	Estrogen signaling pathway	15/329	139/8846	0.000195149	0.000568229	0.000273894	ATF2/ATF4/CREB1/CREB3/CREB5/EGFR/HRAS/JUN/KRAS/MAPK1/MAPK3/NCOA3/NRAS/PIK3CA/SRC	15
hsa04934	Cushing syndrome	16/329	155/8846	0.000202279	0.000583271	0.000281144	ATF2/ATF4/CDKN1A/CDKN2A/CREB1/CREB3/CREB5/EGFR/FH/FZD7/GSK3B/KMT2D/MAPK1/MAPK3/NR4A1/RB1	16
hsa01212	Fatty acid metabolism	9/329	57/8846	0.000226818	0.000647739	0.000312219	ACADSB/ACSL1/ACSL3/ACSL4/ELOVL5/FADS1/FADS2/SCD/SCP2	9
hsa05145	Toxoplasmosis	13/329	111/8846	0.000230225	0.000651209	0.000313891	ALOX5/IFNG/MAPK1/MAPK14/MAPK3/MAPK8/MAPK9/NOS2/RELA/SOCS1/STAT3/TGFB1/TLR4	13
hsa04930	Type II diabetes mellitus	8/329	47/8846	0.000297279	0.000832943	0.000401489	ADIPOQ/MAPK1/MAPK3/MAPK8/MAPK9/MTOR/PIK3CA/SOCS1	8
hsa04928	Parathyroid hormone synthesis, secretion and action	13/329	115/8846	0.000327721	0.000909654	0.000438465	ATF2/ATF4/CDKN1A/CREB1/CREB3/CREB5/EGFR/EGR1/MAPK1/MAPK3/MEF2C/PRKCA/VDR	13
hsa01040	Biosynthesis of unsaturated fatty acids	6/329	27/8846	0.000385836	0.00106105	0.00051144	ACOT1/ELOVL5/FADS1/FADS2/SCD/SCP2	6
hsa04921	Oxytocin signaling pathway	15/329	154/8846	0.000593628	0.0016175	0.000779656	CAMKK2/CDKN1A/EGFR/HRAS/JUN/KRAS/MAPK1/MAPK3/MEF2C/NRAS/PRKAA1/PRKAA2/PRKCA/PTGS2/SRC	15
hsa00020	Citrate cycle (TCA cycle)	6/329	30/8846	0.000704431	0.00188483	0.000908512	ACO1/CS/DLD/FH/IDH1/IDH2	6
hsa01523	Antifolate resistance	6/329	30/8846	0.000704431	0.00188483	0.000908512	ABCC1/ABCC5/ALOX12/IL1B/IL6/RELA	6
hsa05031	Amphetamine addiction	9/329	69/8846	0.000966158	0.00256204	0.00123494	ATF2/ATF4/CREB1/CREB3/CREB5/GRIA3/JUN/PRKCA/SIRT1	9
hsa04726	Serotonergic synapse	12/329	115/8846	0.00113336	0.00297882	0.00143583	ALOX12/ALOX12B/ALOX15/ALOX15B/ALOX5/HRAS/KRAS/MAPK1/MAPK3/NRAS/PRKCA/PTGS2	12
hsa04710	Circadian rhythm	6/329	34/8846	0.00140778	0.00366764	0.00176785	ARNTL/CREB1/NR1D1/NR1D2/PRKAA1/PRKAA2	6
hsa05146	Amoebiasis	11/329	103/8846	0.00149426	0.00385909	0.00186013	HSPB1/IFNG/IL1B/IL6/NOS2/PIK3CA/PRDX1/PRKCA/RELA/TGFB1/TLR4	11
hsa05020	Prion disease	21/329	278/8846	0.00158276	0.00405241	0.00195332	ATF2/ATF4/ATP5MC3/CAV1/COX4I2/CREB1/CREB3/CREB5/CYBB/EGR1/GSK3B/HSPA5/IL1B/IL6/MAPK1/MAPK14/MAPK3/MAPK8/MAPK9/PIK3CA/VDAC2	21
hsa04918	Thyroid hormone synthesis	9/329	75/8846	0.00176189	0.00446133	0.00215042	ATF2/ATF4/CREB1/CREB3/CREB5/DUOX1/DUOX2/HSPA5/PRKCA	9
hsa04978	Mineral absorption	8/329	61/8846	0.00177251	0.00446133	0.00215042	FTH1/FTL/HMOX1/MT1G/SLC11A2/SLC40A1/TF/VDR	8
hsa04662	B cell receptor signaling pathway	10/329	91/8846	0.00195636	0.00488268	0.00235351	GSK3B/HRAS/JUN/KRAS/MAPK1/MAPK3/NRAS/PIK3CA/PTPN6/RELA	10
hsa05030	Cocaine addiction	7/329	49/8846	0.002066	0.00511335	0.0024647	ATF2/ATF4/CREB1/CREB3/CREB5/JUN/RELA	7
hsa05202	Transcriptional misregulation in cancer	16/329	193/8846	0.00221591	0.00543906	0.0026217	ATM/CDKN1A/ETV4/FLT3/GRIA3/IL6/MDM2/MEF2C/MLLT1/MYCN/NUPR1/PML/PPARG/RELA/TP53/ZEB1	16
hsa04960	Aldosterone-regulated sodium reabsorption	6/329	38/8846	0.00255062	0.00620929	0.00299296	KRAS/MAPK1/MAPK3/NEDD4L/PIK3CA/PRKCA	6
hsa05321	Inflammatory bowel disease	8/329	65/8846	0.00267185	0.00638838	0.00307928	IFNG/IL1B/IL6/JUN/RELA/STAT3/TGFB1/TLR4	8
hsa04550	Signaling pathways regulating pluripotency of stem cells	13/329	144/8846	0.00268871	0.00638838	0.00307928	ACVR1B/FZD7/GSK3B/HRAS/KRAS/LIFR/MAPK1/MAPK14/MAPK3/NRAS/PIK3CA/SOX2/STAT3	13
hsa05017	Spinocerebellar ataxia	13/329	144/8846	0.00268871	0.00638838	0.00307928	ATG13/BECN1/GRIA3/MAPK8/MAPK9/MTOR/PIK3CA/PRKCA/ULK1/ULK2/VDAC2/WIPI1/WIPI2	13
hsa04725	Cholinergic synapse	11/329	115/8846	0.00359294	0.00846907	0.0040822	ATF4/CREB1/CREB3/CREB5/HRAS/KRAS/MAPK1/MAPK3/NRAS/PIK3CA/PRKCA	11
hsa04060	Cytokine-cytokine receptor interaction	21/329	298/8846	0.00365194	0.008484	0.0040894	ACVR1B/GDF15/IFNA1/IFNA10/IFNA13/IFNA14/IFNA16/IFNA17/IFNA2/IFNA21/IFNA4/IFNA5/IFNA6/IFNA7/IFNA8/IFNG/IL1B/IL6/LIFR/TGFB1/TGFBR1	21
hsa04728	Dopaminergic synapse	12/329	132/8846	0.0036564	0.008484	0.0040894	ARNTL/ATF2/ATF4/CREB1/CREB3/CREB5/GRIA3/GSK3B/MAPK14/MAPK8/MAPK9/PRKCA	12
hsa04916	Melanogenesis	10/329	101/8846	0.00421983	0.00971542	0.00468296	CREB1/CREB3/FZD7/GSK3B/HRAS/KRAS/MAPK1/MAPK3/NRAS/PRKCA	10
hsa05120	Epithelial cell signaling in Helicobacter pylori infection	8/329	71/8846	0.0046471	0.0106168	0.00511745	EGFR/JUN/MAP3K14/MAPK14/MAPK8/MAPK9/RELA/SRC	8
hsa03410	Base excision repair	6/329	44/8846	0.00541201	0.01227	0.00591429	HMGB1/LIG3/PARP1/PARP2/PARP3/PARP4	6
hsa04922	Glucagon signaling pathway	10/329	107/8846	0.00634869	0.0142846	0.00688535	ATF2/ATF4/CREB1/CREB3/CREB5/PHKG2/PPARA/PRKAA1/PRKAA2/SIRT1	10
hsa01230	Biosynthesis of amino acids	8/329	75/8846	0.00648508	0.0144817	0.00698038	ACO1/BCAT2/CBS/CS/ENO3/GOT1/IDH1/IDH2	8
hsa04730	Long-term depression	7/329	60/8846	0.00656024	0.0145402	0.00700858	GRIA3/HRAS/KRAS/MAPK1/MAPK3/NRAS/PRKCA	7
hsa00860	Porphyrin metabolism	6/329	46/8846	0.00674966	0.0147906	0.00712927	CP/FTH1/FTL/FTMT/FXN/HMOX1	6
hsa04350	TGF-beta signaling pathway	10/329	108/8846	0.0067728	0.0147906	0.00712927	ACVR1B/IFNG/MAPK1/MAPK3/SMAD7/TF/TFR2/TFRC/TGFB1/TGFBR1	10
hsa04540	Gap junction	9/329	92/8846	0.00703269	0.0152461	0.0073488	EGFR/GJA1/HRAS/KRAS/MAPK1/MAPK3/NRAS/PRKCA/SRC	9
hsa04014	Ras signaling pathway	17/329	238/8846	0.00748707	0.0161135	0.0077669	ARF6/EGFR/FGF21/FLT3/FOXO4/HRAS/KRAS/MAPK1/MAPK3/MAPK8/MAPK9/NRAS/PIK3CA/PLA2G6/PRKCA/RELA/TBK1	17
hsa04072	Phospholipase D signaling pathway	12/329	149/8846	0.00949873	0.0202958	0.00978286	AGPAT3/ARF6/EGFR/HRAS/KRAS/MAPK1/MAPK3/MTOR/NRAS/PIK3CA/PRKCA/TSC1	12
hsa04929	GnRH secretion	7/329	65/8846	0.0101047	0.0214364	0.0103326	HRAS/KRAS/MAPK1/MAPK3/NRAS/PIK3CA/PRKCA	7
hsa01200	Carbon metabolism	10/329	116/8846	0.0110062	0.0231832	0.0111746	ACO1/CS/DLD/ENO3/FH/G6PD/GOT1/IDH1/IDH2/PGD	10
hsa04750	Inflammatory mediator regulation of TRP channels	9/329	99/8846	0.0111874	0.0233991	0.0112787	ALOX12/IL1B/MAPK14/MAPK8/MAPK9/PIK3CA/PLA2G6/PRKCA/SRC	9
hsa05143	African trypanosomiasis	5/329	37/8846	0.0113162	0.023503	0.0113287	IDO1/IFNG/IL1B/IL6/PRKCA	5
hsa04720	Long-term potentiation	7/329	67/8846	0.0118544	0.0244498	0.0117851	ATF4/HRAS/KRAS/MAPK1/MAPK3/NRAS/PRKCA	7
hsa00270	Cysteine and methionine metabolism	6/329	52/8846	0.012188	0.0249643	0.0120331	AHCY/BCAT2/CBS/CDO1/GCLC/GOT1	6
hsa04064	NF-kappa B signaling pathway	9/329	105/8846	0.0160217	0.0325921	0.0157098	ATM/IL1B/MAP3K14/PARP1/PPP1R13L/PTGS2/RELA/TLR4/TNFAIP3	9
hsa05134	Legionellosis	6/329	56/8846	0.0171869	0.0347246	0.0167377	HSF1/IL1B/IL6/RELA/TLR4/VCP	6
hsa04658	Th1 and Th2 cell differentiation	8/329	92/8846	0.0208501	0.0416001	0.0200518	IFNG/JUN/MAPK1/MAPK14/MAPK3/MAPK8/MAPK9/RELA	8
hsa00071	Fatty acid degradation	5/329	43/8846	0.0208701	0.0416001	0.0200518	ACADSB/ACSL1/ACSL3/ACSL4/ALDH3A2	5
hsa05222	Small cell lung cancer	8/329	93/8846	0.0221029	0.0437394	0.0210829	CDKN1A/NOS2/PIK3CA/PTEN/PTGS2/RB1/RELA/TP53	8
hsa04914	Progesterone-mediated oocyte maturation	9/329	111/8846	0.0222379	0.0437394	0.0210829	CDC25A/CPEB1/KRAS/MAPK1/MAPK14/MAPK3/MAPK8/MAPK9/PIK3CA	9
hsa05016	Huntington disease	19/329	311/8846	0.0229106	0.0447661	0.0215778	ATG13/ATP5MC3/BECN1/COX4I2/CREB1/CREB3/CREB5/GRIA3/MAPK8/MAPK9/MTOR/PPARG/TFAM/TP53/ULK1/ULK2/VDAC2/WIPI1/WIPI2	19
hsa05012	Parkinson disease	17/329	271/8846	0.0243485	0.0472647	0.0227822	ATF4/ATP5MC3/COX4I2/HSPA5/KEAP1/MAPK8/MAPK9/MFN2/NFE2L2/PARK7/SLC11A2/SLC39A14/SLC39A7/SNCA/TP53/TXN/VDAC2	17
hsa04144	Endocytosis	16/329	252/8846	0.0257705	0.0497003	0.0239562	ARF6/CAV1/CHMP1A/CHMP5/CHMP6/EGFR/HRAS/MDM2/NEDD4/NEDD4L/PML/SNX4/SNX5/SRC/TFRC/TGFBR1	16
