# Supplementary material for: Bioinformatics-Guided Experimental Validation Identifies NQO1 as a Senescence-Ferroptosis Hub in Liver Fibrosis
Source: Biomedicines. 2025 May 20;13(5):1249. doi: 10.3390/biomedicines13051249 (PMC12108982; doi:10.3390/biomedicines13051249)
Supplement: Supplementary file 1 [file biomedicines-13-01249-s001.zip › Supplementary Table S5.xlsx]

## Sheet: Sheet1
Liver fibrosis	Senescence	Ferroptosis	Common
DCN	AAK1	ABCC1	AR
IFI6	ABCB1	ABCC5	BRD7
FCER1G	ABCC6	ABHD12	CBS
GPNMB	ABI3	ACADSB	CDKN1A
IGLV3-21	ABI3BP	ACO1	CTSB
RNASE1	ACER2	ACOT1	CYBB
RPL35A	ACKR1	ACSF2	GJA1
CD74	ACLY	ACSL1	HIF1A
IFI30	ADCK5	ACSL3	HMGB1
HLA-DRA	AGO2	ACSL4	KDM6B
MYL6	AGR2	ACVR1B	MT1G
CXCR4	AGT	ADAM23	NF2
C1QB	AHR	ADAMTS13	NQO1
COL3A1	AKAP4	ADIPOQ	PARP1
AEBP1	AKR1B1	AEBP2	PEBP1
ACTA2	AKT1	AGPAT3	PTEN
SPP1	AKT1S1	AGPS	PTPN6
IL32	AKT3	AHCY	RB1
RPL31	AKTIP	AIFM2	TXN
LUM	ALDH2	AKR1C1
AKR1B10	ALDOA	AKR1C2
CTGF	ALKBH3	AKR1C3
COL1A2	ALOX15B	AKT1S1
CCL2	ANAPC1	ALDH3A2
MGP	ANLN	ALOX12
CLIC1	ANXA5	ALOX12B
NPC2	APEX1	ALOX15
LXN	AR	ALOX15B
KRT23	ARF1	ALOX5
MMP7	ARG2	ALOXE3
LGALS4	ARID1A	AMN
G0S2	ARID1B	ANO6
RPS19	ARID3A	AQP3
CCL21	ARID4B	AQP5
C1QC	ARPC1B	AQP8
GPX2	ARRB1	AR
HBXIP	ASAH1	ARF6
CCL20	ASF1A	ARHGEF26-AS1
RAB31	ASPH	ARNTL
FSTL1	ASXL2	ASAH2
FGD2	ATF3	ASMTL-AS1
USMG5	ATF6	ATF2
AQP1	ATF7IP	ATF3
CD53	ATG10	ATF4
TIMP1	ATG12	ATG13
MYL12A	ATG16L1	ATG16L1
SLC25A6	ATG4D	ATG3
IFI27	ATG5	ATG4D
COLEC11	ATG7	ATG5
TYROBP	ATM	ATG7
HLA-DMB	ATP6V0A2	ATM
BASP1	ATP6V0C	ATP5MC3
PDGFA	ATR	BACH1
HLA-DRB3	ATRAID	BAP1
CECR1	ATRX	BCAT2
MS4A6A	ATXN10	BECN1
CXCL6	AURKA	BEX1
GLTSCR2	AURKB	BID
PDLIM3	AXL	BRD2
YWHAB	BAG3	BRD3
RPS16	BAP1	BRD4
ARL4C	BAZ1A	BRD7
CTSS	BCL11B	BRDT
VIM	BCL2	BRPF1
VSIG4	BCL2L1	CA9
TNFRSF21	BCL2L2	CAMKK2
PSMB9	BCL3	CARS1
ARHGDIB	BCL6	CAV1
CRIM1	BCLAF1	CBS
EPCAM	BECN1	CCDC6
TPM1	BHLHE40	CD44
LST1	BIN1	CD82
NDUFA1	BIRC5	CDC25A
RPL24	BLK	CDCA3
LGALS3	BLVRA	CDH1
DYNLL1	BMI1	CDKN1A
CAPNS1	BMP4	CDKN2A
RNASE6	BMPR2	CDO1
PROM1	BMS1	CFL1
ANXA5	BNIP3L	CGAS
PSAP	BRAF	CHAC1
RPL35	BRCA1	CHMP1A
FBLN5	BRD4	CHMP5
CAPN2	BRD7	CHMP6
RGS10	BRIP1	CHP1
MARCKS	BTG1	CIRBP
LAMB1	BTG2	CISD1
C1orf162	BTG3	CISD2
PPA1	BUB1	CISD3
MFAP4	BUB1B	CLTRN
RPL10A	CALR	COPZ1
CD52	CAPNS1	COX4I2
GNG11	CARF	CP
RPL6	CARM1	CPEB1
MX1	CASP2	CREB1
C20orf24	CAV1	CREB3
RPS7	CAVIN1	CREB5
RPS20	CBS	CS
HLA-DOA	CBX5	CTSB
PTGIS	CBX7	CYB5R1
ITGB1	CBX8	CYBB
F3	CCL2	CYGB
LOXL4	CCN2	CYP4F8
ATP6V1G1	CCN6	DAZAP1
ANXA4	CCNA2	DCAF7
FAT1	CCNB1	DDR2
PMP22	CCND1	DECR1
MS4A4A	CCND3	DHODH
CMTM3	CD28	DLD
PON2	CD34	DNAJB6
GM2A	CD40LG	DPEP1
RNF7	CD82	DPP4
CASP4	CDC25A	DUOX1
RPL37A	CDC45	DUOX2
PDGFRA	CDC6	ECH1
TM4SF4	CDC7	EGFR
RPS3	CDCA2	EGLN2
PDCD5	CDCA4	EGR1
RNASEK	CDH1	ELAVL1
PIGR	CDK1	ELOVL5
RPL38	CDK18	EMC2
PRF1	CDK2	ENO3
RPS13	CDK2AP1	ENPP2
RGL1	CDK4	EPAS1
STC1	CDK5	EPT1
CD5L	CDK5R1	ETV4
EDF1	CDK6	EZH2
MRAS	CDKN1A	FABP4
HSPB6	CDKN1B	FADS1
ATP5A1	CDKN1C	FADS2
SERPINE2	CDKN2A	FANCD2
C7	CDKN2AIP	FAR1
GOLM1	CDKN2B	FBXW7
LTBP2	CEACAM1	Fer1HCH
SPARC	CEBPB	FGF21
B2M	CEBPG	FH
DNAJC15	CENPA	FLT3
CPVL	CHAF1B	FNDC5
RPS29	CHD5	FOXO4
RPSAP19	CHEK1	FTH1
SLAMF7	CHEK2	FTL
UBL5	CHUK	FTMT
ACSL4	CIP2A	FURIN
PTPRA	CIT	FXN
CCDC3	CKAP2	FZD7
ITGB2	CKB	G6PD
LHFP	CLCA2	G6PDX
S100A11	CLPP	GABARAPL1
INMT	CLSPN	GABARAPL2
COX7B	CLU	GALNT14
C5orf32	CNOT6	GCH1
TGFB3	CNOT6L	GCLC
KRT7	COX5B	GDF15
DUSP5	CPEB1	GJA1
GEM	CPT1C	GLRX5
STEAP4	CREG1	GLS2
SH3BGRL3	CRISPLD2	GOT1
MS4A7	CSNK1A1	GPAT4
APOBEC3G	CSNK2A1	GPX4
FCGR2A	CTH	GRIA3
COL4A1	CTNNAL1	GSK3B
CD63	CTNNB1	GSTM1
IFNGR1	CTSB	GSTZ1
PPT1	CTSD	H19
STAT1	CUL4B	HCAR1
RPL13A	CUX1	HDDC3
MPEG1	CXCL1	HELLS
RPS18	CXCR2	HIF1A
FKBP1A	CYB5R3	HILPDA
SRGN	CYBB	HMGB1
SH3BGRL	CYP26A1	HMOX1
ITM2B	DAO	HOTAIR
RPS6	DDAH2	HRAS
C6orf48	DDB1	HSF1
IAH1	DDB2	HSPA5
SLC1A3	DDIT4	HSPB1
RPL4	DEK	IDH1
GIMAP5	DEPTOR	IDH2
ROBO1	DGCR8	IDO1
CCL18	DHCR24	IFNA1
MTCH1	DHRS2	IFNA10
LY96	DHX9	IFNA13
RHOA	DICER1	IFNA14
PSMA7	DIDO1	IFNA16
EPHA3	DIRAS3	IFNA17
SFXN3	DKC1	IFNA2
GSTP1	DLC1	IFNA21
COX7A2	DMTF1	IFNA4
PSMB4	DNMT1	IFNA5
CCL5	DNMT3A	IFNA6
SPRY1	DNMT3B	IFNA7
COX6B1	DOT1L	IFNA8
YWHAZ	DPP4	IFNG
RGS1	DPY30	IL1B
PRCP	DTL	IL6
CST3	DUSP1	INTS2
SUCLG1	DUSP16	IREB2
RBP1	DUSP21	ISCU
YWHAH	DUSP3	JUN
RALA	DUSP6	KDM3B
TXN	DYRK1A	KDM4A
HLA-DRB1	E2F1	KDM5A
TGFBI	E2F3	KDM5C
GMFG	E2F7	KDM6B
MAFB	ECT2	KEAP1
GPR137B	EEF1E1	KIF20A
IGJ	EGFR	KLF2
PSME1	EGLN1	KLHDC3
RPN2	EGR2	KMT2D
CTSL1	EHF	KRAS
FLI1	EHMT2	LAMP2
ASPN	EID3	LCE2C
COX17	EIF2AK2	LCN2
FABP4	EIF2AK3	LGMN
VCL	EIF4E	LIFR
HIF1A	EIF4EBP1	LIG3
TUBB6	EIF4G2	LONP1
VCAM1	ELAVL1	LPCAT3
HK1	ELOA	LPIN1
C1orf198	ENDOG	LYRM1
GNAS	ENG	MAP1LC3A
GYG1	ENO1	MAP3K11
LILRB4	ENTPD7	MAP3K14
GPX3	EP300	MAPK1
DAD1	EPAS1	MAPK14
SSR2	EPHA3	MAPK3
PSMC2	EPHA5	MAPK8
S100A10	EPOR	MAPK9
ARHGEF2	ERBB2	MAPKAP1
AKAP7	ERCC1	MARCHF5
BEX4	ERRFI1	MDM2
ITGAV	ERVW-1	MDM4
GPC3	ESPL1	MEF2C
LHFPL2	ESR1	MEG3
ADD3	ESRRB	MEG8
CD36	ETS1	METTL14
KCNJ16	ETS2	MFN2
CYFIP1	ETV6	MGST1
CXCL10	EWSR1	MIB1
GJA1	EZH2	MIB2
HCLS1	FANCD2	MICU1
VAMP8	FASN	MIOX
DACT1	FASTK	MIR130B
CCT8	FBXO22	MIR135B
CYBRD1	FBXO31	MIR137
MPV17	FBXO4	MIR15A
FMOD	FBXO5	MIR17
RPS27	FBXW11	MIR18A
CD8A	FDPS	MIR190A
IER3	FERMT1	MIR212
LCP1	FERMT2	MIR214
PLTP	FGF21	MIR27A
COX6C	FGFR1	MIR302A
PLA2G7	FGFR2	MIR324
GPR177	FGFR3	MIR335
AKR1B1	FIS1	MIR375
MRPL21	FLT1	MIR424
SAP18	FNTB	MIR4443
DPYSL2	FOS	MIR5096
PPP2CB	FOXA1	MIR522
FPR1	FOXD1	MIR539
NDUFS6	FOXM1	MIR545
CLEC2B	FOXO1	MIR670
F13A1	FOXO3	MIR6852
C14orf2	FOXO4	MIR761
ELF3	FOXP1	MLLT1
MORF4L1	FOXP3	MLST8
PFKP	FOXQ1	MMD
FOLR2	FSCN1	MPC1
PSMA6	FXN	MS4A15
PLAC8	FXR1	MT1DP
CXCL9	G6PD	MT1G
TRIM22	GADD45G	MTCH1
CSF1R	GAPDH	MTDH
CCL19	GATA4	MTF1
AFF4	GDF15	MTOR
CEBPD	GEMIN2	MUC1
STK24	GGCT	MYB
ARPC1B	GJA1	MYCN
ZNF207	GKN1	NCOA3
PTGDS	GLI1	NCOA4
C3AR1	GMNN	NDRG1
NCEH1	GMPS	NEAT1
PGD	GNG11	NEDD4
PNMA1	GNMT	NEDD4L
MAPRE1	GPC3	NF2
SPIN1	GRIK2	NFE2L2
LAMA2	GRK4	NFS1
NPNT	GRK6	NOS2
C1QA	GRN	NOX1
TRAPPC4	GRPR	NOX3
SAT1	GRSF1	NOX4
DEGS1	GSK3A	NOX5
RPS3A	GSK3B	NQO1
CD59	GTSE1	NR1D1
ABI1	HAS1	NR1D2
NDUFA6	HAUS4	NR4A1
RPL8	HBP1	NR5A2
PKM2	HDAC1	NRAS
CNN3	HDAC2	NT5DC2
NINJ1	HDAC3	NUPR1
ANXA13	HDAC4	OIP5-AS1
SLC7A7	HDAC7	OSBPL9
RBP7	HELLS	OTUB1
TAF10	HEPACAM	P4HB
RPS10	HIF1A	PANX1
AXL	HIPK2	PANX2
FHL2	HIRA	PAQR3
PRNP	HIVEP1	PARK7
CD9	HJURP	PARP1
NDUFA12	HK3	PARP10
EPS8	HMGA1	PARP11
CLDN11	HMGA2	PARP12
ARL6IP5	HMGB1	PARP14
CDKN1A	HMGB2	PARP15
STAT6	HMGB3	PARP16
OAS3	HMGCR	PARP2
ACTR3	HNRNPA1	PARP3
RAB32	HNRNPA3	PARP4
ATP5G2	HNRNPAB	PARP6
IFI16	HNRNPC	PARP8
RAP2A	HNRNPD	PARP9
EIF3K	HOPX	PDK4
CLEC7A	HOXA9	PDSS2
RARRES3	HRAS	PEBP1
TNFRSF12A	HS2ST1	PEDS1
IGF2BP2	HSF1	PEX10
CREG1	HSP90AA1	PEX12
ENPP2	HSP90AB1	PEX2
GRN	HSPA1A	PEX3
CXCR7	HSPA2	PEX6
PTPN6	HSPA5	PGD
LY86	HSPA9	PGRMC1
CNDP2	HSPB1	PHF21A
PLIN3	HTRA1	PHKG2
CFTR	HYOU1	PIEZO1
PRICKLE4	ID1	PIK3CA
TCEAL4	IFI16	PIR
GLS	IFNG	PLA2G6
LILRB2	IGFBP1	PLIN2
BACE2	IGFBP3	PML
GNA13	IGFBP5	POM121L12
UXT	IGFBP7	POR
SPARCL1	IKBKG	PPARA
KARS	IL1A	PPARD
FAM3B	IL1R1	PPARG
SFRS3	IL1RN	PPP1R13L
NOL7	IL24	PRDX1
UBE2N	IL6	PRDX6
RHOQ	ILF3	PRKAA1
FBLIM1	ILK	PRKAA2
RBMX	IMMT	PRKCA
TACC1	INCENP	PROK2
RPS4X	ING1	PROM2
CTSB	ING2	PRR5
PSMB8	ING5	PTEN
NOP10	INPP4B	PTGS2
ADAMTS9	IRAK4	PTPN18
PSPHL	IRF1	PTPN6
GIMAP4	IRF3	PVT1
CLDN10	IRF5	QSOX1
BTF3	IRF7	RARRES2
RGS19	ITGB3	RB1
HIST1H2BK	ITGB4	RBMS1
RPS14	ITPK1	RELA
MRPL52	ITPKB	RHEBP1
FAU	ITPR1	RICTOR
CD44	ITPR2	RNF113A
WFDC2	ITPR3	RPL8
PRSS23	ITSN2	RPTOR
VCAN	JAK2	RRM2
RUNX1	JPT1	SAT1
OAS2	JUN	SCD
ARPC5	JUNB	SCP2
EIF3M	KAT5	SENP1
RAC1	KCNA1	SESN2
CAP1	KCNJ12	SIAH2
NQO1	KDM1A	SIRT1
HCP5	KDM2B	SIRT2
ZFC3H1	KDM4A	SIRT3
MMD	KDM4C	SIRT6
CALD1	KDM5B	SLC11A2
ABCG1	KDM6B	SLC16A1
CAPZA1	KDR	SLC1A5
MYH10	KEAP1	SLC25A28
GZMA	KIF11	SLC38A1
HSPA2	KIF20A	SLC39A14
CD48	KIF2C	SLC39A7
GIMAP7	KIFC1	SLC3A2
C1orf54	KL	SLC40A1
CHST4	KLF4	SLC7A11
TMEM9B	KNDC1	SMAD7
PTPN12	KRT19	SMG9
RPL18	KSR2	SMPD1
STARD3NL	LAMP2	SNCA
CLIC6	LATS1	SNX4
WDR43	LATS2	SNX5
COQ10B	LAYN	SOCS1
SEPW1	LBR	SOX2
EMP3	LCN2	SQSTM1
LGMN	LEO1	SRC
PA2G4	LGALS3	SREBF1
TAGLN2	LIMA1	SREBF2
TPM4	LIMK1	SRSF9
DNAJC8	LIN52	STAT3
IL10RA	LIN54	STING1
RPL15	LIN9	STK11
SOX9	LMNA	SUV39H1
BAMBI	LMNB1	TAFAZZIN
LCP2	LNCTAM34A	TBK1
MYLK	LOX	TERT
NGFRAP1	LOXL2	TF
SCPEP1	LPAR1	TFAM
RPL22L1	LPAR3	TFAP2A
TMEM126B	LRRK2	TFR2
SRPX	LY6D	TFRC
RPL13	MAD1L1	TGFB1
FAM98A	MAD2L1	TGFBR1
FPR3	MAEL	TIMM9
ATP5H	MAF	TIMP1
PTRH2	MAGEA2	TLR4
ISCU	MAGOHB	TMBIM4
RFX5	MAP2K1	TMEM161B-DT
DNASE2	MAP2K2	TMSB4X
RAB10	MAP2K3	TMSB4Y
S1PR3	MAP2K6	TNFAIP3
NFKBIA	MAP2K7	TOR2A
GNPDA1	MAP3K14	TP53
LAIR1	MAP3K5	TP63
PHPT1	MAP3K6	TRIB2
DEFB1	MAP3K7	TRIM21
CASP1	MAP4K1	TRIM26
ALDOA	MAPK1	TRIM46
ZBTB33	MAPK12	TSC1
UBE2E1	MAPK14	TTPA
ACTR2	MAPK9	TXN
RPL17	MAPKAPK5	TYRO3
MGST3	MARCHF5	ULK1
C10orf11	MARCKS	ULK2
HKDC1	MAST1	USP11
SNX10	MATK	USP35
TGFBR2	MAVS	USP7
C11orf31	MCAM	VCP
PSMA5	MCL1	VDAC2
GSTK1	MCM3AP	VDR
SIGLEC10	MCM7	WIPI1
C19orf42	MCRS1	WIPI2
IGBP1	MCU	WWTR1
ARHGAP15	MDC1	YAP1
SLFN11	MDH1	YTHDC2
RPS27A	MDK	YY1AP1
PXDN	MDM2	ZEB1
UBE2E2	MDP1	ZFAS1
PSMD8	ME1	ZFP36
ASAH1	ME2
IGSF6	MECP2
TXNL1	MED12
APOO	MEF2A
NUAK2	MEIS2
CD47	MEN1
DNAJC1	MEOX1
CD69	MET
EPB41L2	METTL14
RASD1	MIF
ISG20	MINK1
GNAI2	MITF
GZMK	MKRN1
SLC25A24	MME
NDN	MMP7
NDUFA8	MMP9
FXYD5	MNX1
HCST	MOB3A
SPATA20	MORC3
ATP5C1	MORF4L1
COL4A4	MOS
SQSTM1	MRTFA
FAM198B	MRTFB
DIMT1L	MSN
GABARAPL2	MST1
ETS1	MT1G
GAS1	MTDH
LRRC1	MTHFD2
EDNRB	MTOR
ME2	MUC4
PPIC	MUS81
CISD1	MVK
COX7C	MVP
COX5B	MXD4
SVEP1	MYBBP1A
DYNC1I2	MYBL2
CYP1B1	MYC
ARHGAP25	MYCN
FGF23	MYD88
ANP32B	MYLK
SH3GL1	NACC1
GLTP	NADK
C1orf63	NAMPT
GALNT1	NANOG
RAC2	NBN
MEA1	NBR1
C12orf45	NCAPG2
ATP5O	NCAPH2
RDBP	NDRG1
UBE2D2	NDST2
FSTL3	NEDD4
C9orf78	NEK1
NGRN	NEK2
DDX39	NEK4
NRP1	NEK6
GMNN	NEK9
RASSF2	NF1
LAPTM5	NF2
SOD3	NFE2L2
UCP2	NFKB2
PRKCH	NFKBIA
SUZ12P	NHEJ1
LDHB	NINJ1
ATXN10	NIPA2
GPX8	NLK
RNF19A	NLRX1
HTATIP2	NOLC1
CBFB	NOTCH1
PSMA1	NOTCH3
ANXA3	NOX1
GNB4	NOX4
RPL27	NPM1
BOLA3	NQO1
ID4	NR1H2
LILRB5	NR2E1
DENND2D	NRAS
ATP6V1F	NRF1
ADCY3	NRSN2
TMOD3	NSUN2
TSPAN31	NTN4
COMMD3	NUAK1
TC2N	NUAK2
NEDD9	NUDT5
SCRN1	NUTF2
PAM	OGG1
PTEN	OGT
CAPG	OPA1
CCDC53	ORAI1
NALCN	ORC1
MRPL3	OTX2
VTCN1	OXTR
OLA1	P2RY14
LMO2	P3H1
GNG2	PAK2
HDAC1	PAK4
NPTN	PAPSS2
YPEL5	PARK7
NCRNA00188	PARP1
EIF1	PATZ1
TLR2	PAX8
MDH1	PBRM1
CLDND1	PCGF2
EVI2B	PDCD10
UQCRC2	PDCD11
UCHL3	PDCD4
PIGY	PDGFB
RAB25	PDIK1L
BLOC1S2	PDPK1
ATP6V0B	PDZD2
ATP6V1E1	PEA15
GLIPR1	PEBP1
GRK5	PELP1
LBH	PES1
PARP8	PEX19
TMC4	PGR
SEC31A	PHB
CXCL1	PHB2
IFNGR2	PHGDH
C22orf28	PI4KB
PROCR	PIK3C2A
PRDM1	PIK3CA
RAB11FIP1	PIK3R5
SASH3	PIM1
PAPLN	PIN1
CRLF3	PINK1
LPAR6	PINX1
GPX1	PIR
ESRP1	PITX1
KRTCAP2	PLA2G2A
ATP5B	PLA2R1
COMMD1	PLD2
HNRNPU	PLK1
PGK1	PML
AOAH	PMVK
SPINT2	PNPT1
OAS1	PON1
ID3	POT1
GLRX2	POU3F1
KLHL29	POU5F1
AP1S2	PPARG
DBN1	PPARGC1A
OSTM1	PPIB
UFC1	PPM1B
TSPAN3	PPM1D
GPRC5B	PPP1R13B
FJX1	PPP2R1A
PLA2G4C	PPP2R5A
IL33	PRKAA2
NDUFS5	PRKCD
TAF12	PRKCH
SH3YL1	PRKD1
RPL14	PRKD2
C2orf79	PRKDC
MATR3	PRKN
HN1	PRMT1
CHSY1	PRMT6
GPR56	PRODH
NPM1	PROX1
LIMA1	PRPF19
CWC15	PSMA2
TMEM85	PSMA5
TMEM98	PSMB1
GGT5	PSMB5
ITGB5	PSMD14
CD68	PTEN
PSMC4	PTGS2
C6orf192	PTK2
TSPO	PTPN1
CXCR6	PTPN6
SNX6	PTTG1
CLEC14A	PURB
CSRP1	PYGL
AP3S1	RACGAP1
NUBP1	RACK1
ARPC2	RAD21
RPL23A	RAD23B
FAM49B	RAD51C
TPBG	RAF1
PAPSS1	RAN
PHF11	RANBP9
MAF	RAP1GAP
TCIRG1	RAPGEF4
PTPRM	RARB
VDAC2	RASSF1
FGF13	RASSF4
S100A13	RASSF5
DDX3X	RB1
REEP5	RBBP4
PSMA3	RBL1
GBP3	RBL2
SCD5	RBM38
IQGAP1	RBM39
TIMM9	RBP1
WDR1	RBP2
LSM3	RBPJ
DOCK10	RBX1
TMEM147	RCC1
SNRNP27	RECK
SMS	RECQL4
NAP1L4	RELA
C21orf63	RELB
PTGIR	RHOA
CIAPIN1	RNASEH2A
ZMYND11	RNASEH2B
PTTG1IP	RNASEL
MAP3K1	ROMO1
EXOSC8	RPL11
CCDC146	RPS14
PRDX5	RPS6KB1
PQLC3	RPS9
GIMAP6	RPTOR
CD300A	RRAD
RPSA	RRAS2
C12orf75	RRM1
SNX3	RRM2
GPR183	RRM2B
SIGLEC7	RRP8
GTF3C6	RTN4
TMEM208	RUNX1
MRPL27	RUVBL2
IQCK	S100A6
PBXIP1	SALL1
EVI2A	SAMHD1
RRAGA	SAT2
NCOA7	SDC1
MANBAL	SELENBP1
ABI3	SELENOH
GAL3ST4	SENP1
PARVG	SENP7
GARS	SERPINB2
ARHGEF6	SERPINE1
PLBD1	SETD1A
MEF2C	SFN
ARMCX1	SFRP1
TBCK	SGK1
C14orf166	SIAH1
C3orf59	SIK1
KIAA0907	SIN3B
ATP5G1	SIRT1
LGALS1	SIRT2
CMTM7	SIRT3
ACOT9	SIRT6
IRF7	SIRT7
DDR1	SIX1
VAMP3	SIX6
TRAPPC5	SKP2
CETN2	SLC13A3
NDUFA3	SLC16A7
ATIC	SLC25A5
SNHG6	SLC31A2
DHX15	SLC52A1
SP110	SLC5A2
EIF4A2	SMAD1
MRPL50	SMAD2
WIPF1	SMAD3
MAN2B1	SMAD5
IER5	SMAD6
COQ6	SMARCA2
CTSK	SMARCA4
PLXDC2	SMARCB1
CILP	SMARCD1
ABR	SMC1A
TBCA	SMC2
PSMC3	SMG1
STK17A	SMURF2
NUP214	SNAI1
CBX1	SOCS1
COX7A1	SOD1
LSM14A	SOD2
FAM127A	SORBS2
STX8	SOX1
SDF2	SOX2
NCKAP1L	SOX4
GNPTG	SOX5
GPR34	SP1
TAX1BP1	SPAG9
ARAP2	SPARC
PDHB	SPHK1
MRPL22	SPI1
GTF2H5	SPIN1
MAP2	SPOP
TXNL4A	SRC
MLLT11	SREBF1
SLC12A2	SRF
LTA4H	SRSF1
CYTIP	SRSF2
ATP5J2	SRSF3
SNORA17	SSX2
EIF3D	STAG2
SLAMF8	STAT1
PSMD2	STAT3
NCKAP1	STAT5A
OPTN	STAT5B
MMP2	STAT6
HINT1	STIM1
WDR13	STK32C
GNL2	STK4
RASEF	STK40
GPR65	STN1
ECSCR	STUB1
ADCY7	SUMO2
C17orf58	SUMO3
GPR172A	SUPT5H
POLR2G	SUV39H1
UBE2D1	SUZ12
NIPAL2	SYK
FIBP	SYT1
TTC1	SYT7
NCK2	TACC3
CSTA	TAGLN
DCDC2	TBK1
SRPK1	TBPL1
GNPTAB	TBX2
COL14A1	TBX3
HDAC2	TEAD1
GPSM3	TEAD4
FBL	TERF2
PPP1R14A	TERT
DAP3	TFDP1
CAST	TFG
BRD7	TGFB1I1
CST7	TGFB2
C22orf25	TGFBI
SPINT1	TGFBR1
CHCHD7	TGFBR2
GPC4	THRB
CDR2	TIGAR
ERH	TIMELESS
UBA3	TLR10
MITF	TLR2
KLRB1	TLR3
RPS21	TLR4
IFIT2	TLR8
CPXM2	TMEM9B
ACTR10	TNFSF13
SRPX2	TNFSF15
OSBPL8	TOM1
TMEM206	TOP1
GZMB	TOP3A
MRPL43	TOPBP1
PNRC2	TP53
MEX3C	TP53BP1
BTN3A1	TP53BP2
TGFB2	TP53I3
ITGA6	TP53INP1
ATP6V0E1	TP63
TRNP1	TPP1
MORF4L2	TPR
MFSD6	TPX2
SNAPC5	TRA2B
PSMB5	TRDMT1
TESC	TRIM28
ITGB1BP1	TRPM7
SFRP5	TRPM8
ATP5L	TRRAP
RBPJ	TSC22D1
SYNCRIP	TTK
TUSC3	TWIST1
PKD2	TWIST2
PLCXD3	TXN
C5orf62	TXNIP
COL12A1	TYK2
C12orf32	TYMS
ANK3	UBE2C
DTD1	UBE2I
SSBP1	UBE2N
MYD88	UBE2V1
ALDH18A1	UBE2V2
MKI67IP	UBE3A
FXYD6	UBTD1
ITFG1	UHRF1
PNKD	ULK3
SAMSN1	USP1
SORT1	USP28
MARVELD1	UTP6
IRF9	VCAN
BAG1	VDR
C6orf150	VEGFA
SGPP2	VENTX
KIAA1598	WEE1
SRP72	WIF1
RHOF	WIPI1
CD2BP2	WNT16
UBXN1	WNT2
PTTG1	WNT5A
RSL24D1	WNT7B
TLR1	WRN
TRAM1	WSB1
RIPK2	WT1
TSTD1	WWP1
E2F3	XAF1
SLC12A7	XIAP
S100A6	XPC
YWHAG	XPO1
MKKS	YAP1
BAX	YBX1
ANXA2	YEATS4
DYNLT1	YPEL3
EMR2	YWHAB
WDR54	YWHAZ
CXCL16	YY1
C9orf123	ZCCHC10
DFNA5	ZDHHC3
CCDC109B	ZEB1
SPATS2L	ZFP36
P2RY13	ZFX
MTHFD2	ZMAT3
ARHGAP30	ZMPSTE24
EIF2B4	ZMYND11
WBP5	ZNF148
OSBPL10	ZNF207
EIF4A3	ZNF217
SNX18
TM9SF3
FCHSD2
COL5A2
CARD6
PDCD2L
LCK
SNX2
MAK16
ROD1
C3orf32
IL2RG
FADD
MDFIC
NIF3L1
PPP4R1
ELTD1
ABCB1
SLC15A3
METTL5
PSMA4
NPL
CAMSAP1L1
NDUFA11
NDUFAF2
RAB6A
YARS2
SDCCAG1
TPPP3
ARHGAP9
RHBDF2
FAM150B
HMGB1
PPP1R12A
MRPS36
C3orf14
PECAM1
STX12
PPP3CB
APOBEC3D
USP3
HLA-DPB1
UBE2Q2
CD180
IFIT5
TEK
NME4
C15orf52
CXCR2P
PICALM
RNF181
VPS29
SEC11A
NOL11
CDH6
SRD5A3
PLK2
RGL2
PRPS2
TSPAN4
GIMAP8
RWDD1
PARP4
CD86
COPB1
RPS6KA3
TMSL1
BBS2
PLP2
TMEM50B
SH2B3
POLE4
STRA13
VPS28
2024-03-02
CORO1C
ARRB1
SMARCD3
TMED3
RRAS
IFI44
SUSD1
EXOSC10
MYO1C
RASSF7
ATAD1
ZNF836
NUP205
DCK
NHP2
ATP6V1D
POLR2K
SLCO2A1
TCN2
TCTN1
PCF11
NDUFA7
LIMD2
ZBED5
BTN3A2
PSME2
SUB1
PRKCB
PDE4B
RAI2
OSTF1
CDC27
MICB
DCTN2
TWIST1
TMEM106C
ABCC4
MAX
OLFML1
CD163L1
EZR
CCNDBP1
FZD6
SULT1C2
EFR3A
SLA2
HIAT1
VPS4B
ELOVL7
DENR
ZEB2
LAMC1
C10orf128
GSS
ITGAM
TPP1
TSG101
CCDC43
ARID5B
FLRT2
HMGB2
CSNK1A1
NAGK
SCO2
TERF2IP
CAPZA2
RERG
RAE1
YEATS2
GPX7
PRKCI
PTPRC
SLC25A5
SGCB
HAVCR2
MRPL42
ST14
CHCHD8
COPS6
APPL2
PDE6B
PTPN2
HIATL1
NEURL3
DENND4C
LYRM4
CNIH4
GGTA1
MRPS23
PSMD1
BRIX1
GIMAP2
RHBDF1
SIGLEC1
METTL9
H2AFZ
ARMCX2
ARL1
C7orf40
BICD2
MDK
HCK
RB1
GNAQ
ITM2C
STX3
C12orf62
TMEM47
DGKA
C6orf108
C7orf47
EIF4E
CSGALNACT2
PCNA
DEK
EPDR1
UBE2Q1
LPAR5
TAF9
CIRH1A
MKNK1
ME1
PAPOLA
CYYR1
C7orf59
PDCL3
SNRPC
CHMP4A
SH3GLB1
ISYNA1
GCA
FILIP1L
MYEOV2
SNW1
SVIP
SAR1A
TRAF1
AMICA1
FIG4
TSPYL5
PARL
LPHN2
C17orf87
PVRIG
CYBB
SELP
TRAF5
APOL3
AP1G2
EIF2B2
SNORD100
HEPH
CHST11
TRADD
VPS26A
MLKL
VPS13C
NOSTRIN
UBE2A
RCBTB2
C12orf57
PFKM
HEYL
MAML2
MRPS17
LRRC32
RAB11A
UTP18
MYLIP
ADO
EIF4E3
HMGN4
ME3
IFT52
C1orf106
TXNDC12
ADORA3
DNLZ
IFNAR2
F2RL1
CCDC102B
C15orf57
CD33
STX18
TRAPPC3
CHCHD1
CHST14
MCM4
TMEM188
MAGEF1
THOC7
AMMECR1
C1orf93
C1orf38
FUT4
TRNT1
POGK
MRC2
DMKN
VEGFC
CORO1A
ADA
COPB2
SCNM1
GZMH
TMEM60
KPNA3
RTN1
LRCH1
RNF135
PRPF4B
ARL2BP
C19orf63
GGCT
HDHD1A
RIMKLB
P4HA2
TBC1D9
PRMT1
NSF
NAA20
VGLL3
COMMD10
ELK3
PHLDB1
MPV17L2
IWS1
ENOPH1
DNAJC10
HSPB8
PDE1A
CDC42SE2
TFEC
CAMLG
BRE
ZNF544
PPPDE1
SMURF2
SUSD2
GTF2E2
SRGAP2P1
SYK
COPS2
ADPGK
LEPROTL1
BMP2
IL18
NUP133
MAP4K5
KIAA0391
BEX2
GBAS
B3GNT5
COPG2
DOCK11
NECAP1
MFNG
CXCL5
TRAPPC2L
DYM
REC8
SP100
PYCARD
C1orf122
UBA2
PRKRA
DTNBP1
XPNPEP1
EHMT1
PCYOX1
C12orf51
SGPL1
TMCO6
C2orf42
TSFM
SGK3
RNF185
TTC36
SIAH1
MFHAS1
CLPTM1
MNT
GFOD1
THNSL1
DECR2
FBRSL1
DNAJC22
RTN3
PLCXD1
CROT
BAT2L1
ATG2B
TRIM35
TMEM150C
C1orf168
PRCC
DNAJC25
PPL
FAM108B1
JUP
PPP1R10
DTX4
SMARCC1
CNNM3
ERLIN2
IARS2
CDK5RAP2
SLC25A34
FLOT2
SLC39A5
SLC25A1
MAN2A1
SKAP1
TPRG1L
ITPRIPL2
PRLR
SUPT5H
CYP1A1
FAAH
MBD6
IGF2R
TBC1D14
LHPP
AKIRIN1
PPP2R5A
EXOSC6
SUPV3L1
TLK1
SEPSECS
FGFR4
ALKBH7
CSNK1D
ATG9A
SLC27A3
NUDT19
SLC7A10
JMJD1C
AKNA
ABCG5
STT3B
CYFIP2
ABHD10
REPS2
CD276
BCL2L2
ELMO1
ERCC5
PRKAB2
TENC1
SLC2A2
HOOK1
MYRIP
CIAO1
AKR7L
CD99L2
GLYAT
TM6SF2
GATA4
CPEB2
UBR4
UNC13B
GPR107
MAP2K1
BCL2L11
SLC25A26
BPHL
KCTD3
DNAJC5
USP22
YIF1A
MSH6
C14orf139
TSR2
MAVS
SRD5A2
TMEM214
RANBP10
PATZ1
ANGEL1
THRAP3
TCF7L2
ACADS
RTF1
C17orf103
AADAT
TMEM203
ZFP1
DNAJC3
DENND5B
ABHD6
LARP1
TMED5
C19orf54
DUSP10
SLC29A1
MAPK1IP1L
ADIPOR2
KDSR
GLT1D1
NDUFB10
C10orf140
CDK10
KIAA0100
NPC1L1
PTPLB
SETBP1
COBL
SCML1
PSME4
EPM2AIP1
USP40
ZNF212
LRP5
TTC3
MYO7A
SLC19A3
FAM84B
HMBOX1
PANX2
PMPCA
ACVR1B
GCHFR
UBAC2
GPER
ELP2
EXPH5
C7orf42
THNSL2
NID1
FEM1A
C6orf123
ASCL1
USP30
CFHR3
OSBP
PAK2
EPB41L5
COQ10A
CISH
IL13RA1
SNF8
CLDN14
VAMP2
TAF1D
ABLIM1
CEBPA
MLL2
MON2
GCGR
UBE3C
ABHD15
PSMF1
PBLD
RALGPS2
CCNK
PDE8A
PCOLCE
ARFGAP2
ASPDH
GCN1L1
SYNE2
CDK9
MAGED1
GRAMD3
DCUN1D3
ARNT
POGZ
RNF103
LARP1B
WIPF2
FOXRED1
GRINA
SETD7
DERL1
CDK5RAP3
ZNF385B
C14orf43
LDHD
SLC46A1
SPR
TM9SF4
AMACR
GRB10
CARHSP1
DIAPH1
SENP6
ARPC1A
BCKDHB
PURA
PAF1
HADHA
DDC
PTH1R
PARP1
TUSC1
SERTAD2
POLR2A
ACMSD
SCG5
SLC41A2
SIK2
UBE2G1
FBXO31
USF2
UBR2
BTD
CHERP
REPS1
PARP16
DAG1
ZC3H7B
CHD4
TEF
NF2
UBE3A
CAPN5
LSR
PHLDB2
MLL5
RAB17
ARHGEF12
ACSM3
EID1
DENND4B
UBE2G2
PRKACA
ORMDL3
BCKDHA
PPAP2B
MCM3AP
C3orf23
ATP1B1
HNRNPM
C6orf142
TBC1D2B
THPO
THADA
CEACAM1
PDXP
CTPS
DTX1
EIF2AK1
TOP1
DHFR
RHOBTB3
TSPAN33
PCK2
SETD1A
TRIM44
CHRNA4
ZFP106
C10orf26
SRRM1
PHF13
CDH2
TECR
PRKCSH
ZHX3
MYCBP2
FAF2
LRRC3
CDA
C16orf53
MRPL24
AMOTL1
ONECUT2
JHDM1D
CAMK1D
TMEM120A
BOK
TPPP2
CXXC5
ZNF507
SEC63
SHMT1
ACSS3
CYB5D2
AUP1
NONO
VIL1
ARAF
FAM134A
HUWE1
SLC25A38
TSPYL1
C20orf11
ZBED1
ACBD5
TSPAN9
SFRS18
DCPS
SUN2
NPLOC4
FAM109A
MTMR10
GPHN
PHLPP1
SERINC3
TMEM192
NUDC
SORBS2
PINK1
CISD3
KIAA0664
TM2D3
MMACHC
FZD4
IRGQ
SMPDL3A
DGAT2
EIF4B
SLC2A3P1
PAQR9
ADIPOR1
COBLL1
NR1D1
CYP2C19
C21orf30
FAM168A
FAM114A1
UPB1
PI4K2B
CDHR2
ST13
RPN1
ARL4D
GPLD1
MAN2B2
LRP6
PDSS2
SMARCA2
GRAMD1C
GPT
TRPV1
SLC6A12
FOXN3
C15orf63
PIGV
MRPL20
COPG
ETNK2
FMO5
C11orf54
SLC1A4
EHHADH
OGDHL
COPZ2
RBM15B
SLC22A9
KCNN2
FOXA2
CSRNP1
AMT
VSNL1
SFXN5
SLC9A3R1
PEX5
NFIB
SCAP
PRODH2
TGDS
PHKA2
CRKL
DNAJC12
MRPL37
IGFALS
PLOD1
GATAD2B
FBXO21
MRPS5
WNT3
SLC23A1
APOOL
TPST2
ZDHHC14
OTUD1
GSDMB
EDEM2
CLPTM1L
RAPGEF2
LAMP1
HSPA9
NHSL1
CSAD
KBTBD11
ABCA1
ANO1
ZNF444
SIK3
STARD5
CRY2
VAPB
CGNL1
TNFRSF10D
KLF15
GRHL1
PILRB
SLC30A10
NBR1
IL1RAP
ALDOC
PKLR
PDIA5
ZNF275
CTDSP1
CLMN
JMJD5
TNFAIP8L1
KIF1B
CYTSA
ZKSCAN1
GPR125
VIPR1
NAV2
CYP4F12
SLC35E1
SAMD5
HEBP1
SLC1A2
FAM176A
HACL1
GYS2
GYG2
DCAF11
SH3BGRL2
CCBP2
NOL9
TOB2
OS9
TNPO3
LRIG1
TCEA3
COL18A1
SEC14L2
GANAB
OSBPL9
GLG1
CRLS1
SIGMAR1
PPP1R15B
GLYCTK
MIA3
BDH1
DSP
KDM5C
ZNF238
PGAM5
PCOLCE2
SIGIRR
SEC24B
SLC15A1
MPDZ
MCCC1
IL28RA
RIPK4
C10orf114
RWDD2B
NOTCH2
AIFM1
ABCA5
SLITRK3
CHN2
SIAH2
NR1I2
PDXDC1
FBXO7
GJB2
ABCC9
UBXN4
SF1
POLDIP2
ATF7IP2
SDC2
ESRP2
C14orf68
IMPA1
KDELR2
LPA
DAK
SLC4A2
PAN2
EPN1
LRRC47
RC3H1
STAU1
MLXIPL
HDAC6
MCC
LITAF
AUTS2
PMM1
CANX
TUFM
UBN1
HGFAC
ZNF281
ZHX2
TRPM8
SLC1A1
CNBP
CPSF7
SH3BP4
GALT
ZC3H4
LCAT
CD99
LGR4
ZFHX3
APOL6
ADH6
ACP2
REXO1
PAIP2B
KIAA0319L
ATP2B2
CREBBP
MME
ZNF395
LIN7C
SLC5A3
MT1B
FKBP2
TMEM56
MFAP3L
SGK2
GOLGA4
PC
PTPN3
C3orf58
TXNDC11
STK35
ITSN1
NR1H3
SSTR1
DUSP3
GGCX
CPT2
SLC25A30
C2orf72
SFRS2IP
PSAT1
NFKBIZ
CCDC117
CGN
MGLL
ADH4
LY6E
EI24
MPDU1
SLC38A2
SLCO2B1
LASS2
CMTM8
RBM14
MKNK2
ECH1
HAAO
ACADSB
CBS
PAFAH1B1
ARSE
KLF6
EPHB4
HSD3B7
CYP2C18
SLC22A3
PLIN1
ULK1
ENTPD5
ANXA10
CCNY
ARSD
SNTB1
HCN3
UBE4A
FAM134B
PTPRF
WBP2
SEC61A1
WDR72
NUCKS1
TOMM40L
KDELR1
ELL2
HECTD1
CRAT
GPI
IDH2
SUOX
MRPS6
C21orf33
ASB13
AK3L1
CROCCL1
FERMT2
DMD
PGRMC2
PHF8
KLHL21
MAN1A1
TMEM57
GLRX5
SERPINA1
POLD2
H6PD
SEMA4G
RNF128
MGMT
BCO2
DAZAP1
KDM2A
TMPRSS6
NR0B2
KIAA1161
PAPD7
PROS1
NEIL2
JARID2
SFXN2
GCKR
SARDH
FAM83H
LARGE
GOLGA3
TACO1
FAM171A1
REEP6
HDLBP
PLA1A
SFRS6
ATP7B
VAV2
ABCA8
ETFB
SYVN1
PECI
MARVELD2
RNASE4
SURF4
DAPK1
STK11
LSS
LYRM1
ABLIM3
DNMBP
GSTT1
PTP4A1
ALPL
SORL1
PPIF
CMTM6
SLC37A4
ABCA6
LIPG
RBP5
ORAI3
KHK
SLC43A1
ZBTB16
LPCAT3
C14orf4
SRD5A1
MYO1B
RORA
TRIM25
SLC25A44
ATP11C
CNKSR3
SLC16A2
SLC43A3
FOXK1
ZC3H11A
KMO
SLC25A13
C5orf33
KLF9
XDH
PQLC1
SLC38A3
HABP2
GCDH
SETD1B
NFATC3
DHRS3
GLDC
CYP2J2
DMGDH
ESR1
ACSM2A
CDHR5
NDST1
RCL1
SLC19A2
NIPSNAP1
OAF
CHPT1
GPAM
DHDPSL
SMPD1
C1R
SEPHS2
CSK
HIBADH
CD302
SCLY
MTSS1
RPH3AL
KANK1
PNPO
KDM6B
AGXT2
EDEM1
AHCYL1
CYP4F2
NSUN2
ETS2
AHCY
C2
FAM59A
MOCOS
YPEL2
NR1I3
GLYATL1
C1orf115
PEBP1
SOCS2
FAM134C
MAZ
ZCCHC14
ADRA1A
NFIC
ALKBH5
MTTP
SC5DL
ID2
GAMT
GADD45G
DEPDC7
ADRB2
EBPL
MTHFD1
SRRM2
SFRS11
ENPP1
ERLIN1
FOXO3
PROX1
SAPS2
MTMR4
MTHFS
SHMT2
GPR126
SLC22A7
SLC6A1
STAT2
NUCB1
CNDP1
HLF
[truncated: 209 more rows]
